# Supplementary material for: CTCF maintains regulatory homeostasis of cancer pathways
Source: Genome Biol. 2018 Aug 7;19:106. doi: 10.1186/s13059-018-1484-3 (PMC6081938; doi:10.1186/s13059-018-1484-3)
Supplement: Supplementary file 1 — Validation of Ctcf deletion. Quantification of Ctcf deletion by qRT-PCR and quantitative western blot experiments on wild-type and Ctcf +/− MEFs. Format: xls. File size: 61 KB. (XLS 40 kb) [file 13059_2018_1484_MOESM1_ESM.xls]

## Sheet: qRT-PCR
Sample Name	Ctcf mean CT	Gapdh mean CT	ΔdCT (Ctcf - Gapdh)	ΔΔCT (WT-HE)	2^(ΔΔCT)
HE1	24.7664	21.2496	3.51686	-0.866882	0.548331
WT1	24.0647	21.5063	2.64998		1
HE2	25.0079	22.1034	2.90451	-0.58315	0.667505
WT2	24.0102	22.5415	2.32136		1
HE3	25.0374	22.7952	2.24224	-0.478683	0.717632
WT3	24.6965	20.3923	1.76356		1
HE4	25.551	20.6605	4.89053	-1.7076	0.306169
WT4	25.0919	20.367	3.18293		1
HE5	25.4422	21.3968	4.04547	-0.646739	0.638722
WT5	24.6953	20.2304	3.39873		1
HE6	24.8315	20.734	4.09759	-0.563894	0.676474
WT6	24.6694	19.8545	3.5337		1

## Sheet: Western blot
Sample Name	Normalised CTCF signal	Relative quantification (WT - HE)
HE1	2732.34	0.648048
WT1	4216.26	1
HE2	1994.28	0.797816
WT2	2499.68	1
HE3	2692.84	0.853344
WT3	3155.64	1
HE4	2276.38	0.56862
WT4	4003.34	1
HE5	2716.49	0.748859
WT5	2887.17	1
HE6	2220.29	0.769021
WT6	3627.5	1
