# Supplementary material for: CTCF maintains regulatory homeostasis of cancer pathways
Source: Genome Biol. 2018 Aug 7;19:106. doi: 10.1186/s13059-018-1484-3 (PMC6081938; doi:10.1186/s13059-018-1484-3)
Supplement: Supplementary file 2 — Differential binding results of ChIP-seq datasets. Results from the differential binding analyses of the CTCF ChIP-seq dataset using csaw, and of the H3K4me3 and H3K27ac datasets using DiffBind. Format: xls. File size: 20.5 MB. (XLS 20040 kb) [file 13059_2018_1484_MOESM2_ESM.xls]

## Sheet: CTCF DB analysis
chr	start	end	width	nWindows	logFC.up	logFC.down	PValue	FDR	best.pos	best.logFC
chr4	46026001	46026215	215	5	0	5	2.56944e-14	5.43899e-10	46026108	-2.1099
chr9	110729901	110730165	265	6	0	6	1.82379e-14	5.43899e-10	110730058	-1.58917
chr8	105685751	105686065	315	7	0	7	4.31688e-13	6.09198e-09	105685908	-1.46622
chr7	98191901	98192165	265	6	0	6	6.43062e-12	6.80616e-08	98192058	-1.45117
chr8	122259301	122259865	565	12	0	11	1.87025e-11	1.58358e-07	122259558	-0.775215
chr8	121841301	121841715	415	9	7	0	2.51165e-10	1.77222e-06	121841558	0.977175
chr11	20671951	20672115	165	4	0	4	8.26065e-10	4.99604e-06	20672058	-2.24765
chr16	14311401	14311765	365	8	0	8	2.55549e-09	1.35237e-05	14311608	-0.953849
chr19	43623951	43624315	365	8	0	7	4.03634e-09	1.70883e-05	43624108	-0.862031
chr9	122247551	122248515	965	20	2	9	3.83011e-09	1.70883e-05	122247808	-1.38767
chr2	165811601	165811915	315	7	0	7	6.44423e-09	2.48021e-05	165811758	-1.45757
chr19	58762951	58763315	365	8	0	5	9.11296e-09	3.21505e-05	58763158	-0.82791
chr8	84173951	84174165	215	5	0	5	1.92686e-08	6.27504e-05	84174058	-1.74595
chr12	3835101	3835315	215	5	0	5	2.27995e-08	6.89456e-05	3835208	-1.92946
chr1	93668701	93669015	315	7	0	6	2.76334e-08	7.79924e-05	93668858	-1.41158
chr8	88306601	88306815	215	5	0	5	3.71951e-08	9.84183e-05	88306708	-1.87993
chr6	121013801	121014065	265	6	0	6	4.24709e-08	0.000105767	121013958	-1.28345
chr8	106905801	106906015	215	5	0	5	4.57485e-08	0.0001076	106905908	-1.27542
chr6	34921951	34922415	465	10	8	0	5.03619e-08	0.000112217	34922158	0.910772
chr8	85076201	85076315	115	3	0	3	6.83763e-08	0.000144739	85076258	-2.21066
chr19	4618251	4618465	215	5	0	5	8.10038e-08	0.000156793	4618358	-2.21606
chr2	31887051	31887265	215	5	0	5	8.14778e-08	0.000156793	31887158	-1.4507
chr8	122697201	122697565	365	7	6	1	9.68933e-08	0.000178351	122697408	1.28461
chr5	100663851	100664265	415	9	0	5	1.27262e-07	0.00022449	100664058	-0.733278
chr14	26436401	26436615	215	5	0	5	1.37275e-07	0.000232467	26436508	-1.55758
chr7	17007401	17007665	265	6	0	5	1.49458e-07	0.000243364	17007558	-1.28793
chr10	74920901	74921265	365	8	0	8	1.65359e-07	0.000252742	74921058	-1.26302
chr3	90627901	90628165	265	6	0	6	1.67157e-07	0.000252742	90628008	-1.18359
chr10	76513251	76513615	365	8	0	6	2.2222e-07	0.00032441	76513408	-0.827644
chr1	15993601	15993865	265	6	0	6	2.38055e-07	0.000335944	15993758	-1.09895
chr9	37932551	37932915	365	8	5	0	2.61342e-07	0.000356909	37932708	1.12478
chr11	44586051	44586365	315	7	3	0	3.38051e-07	0.000399533	44586208	1.28991
chr13	54794951	54795165	215	5	0	5	3.32508e-07	0.000399533	54795058	-1.4521
chr2	11710201	11710415	215	5	0	5	3.13262e-07	0.000399533	11710308	-1.51621
chr2	28829351	28829565	215	5	0	5	3.39739e-07	0.000399533	28829458	-1.93434
chr7	80741001	80741315	315	7	0	5	3.20309e-07	0.000399533	80741158	-1.35263
chr7	36709351	36709615	265	6	0	5	3.5847e-07	0.000410168	36709458	-1.2108
chr15	100997201	100997415	215	5	0	5	4.00389e-07	0.000446075	100997308	-1.20193
chr17	28048401	28048865	465	10	0	9	4.62342e-07	0.000489343	28048608	-0.710242
chr18	65750101	65750365	265	6	0	5	4.53342e-07	0.000489343	65750208	-1.31221
chr14	120660301	120660515	215	5	0	5	4.88117e-07	0.000504023	120660408	-1.20317
chr5	24271301	24271465	165	4	0	4	5.55294e-07	0.000559736	24271408	-1.84565
chr19	7160601	7160965	365	8	0	7	6.55956e-07	0.000645827	7160808	-0.871623
chr11	61147351	61147715	365	8	0	8	7.34983e-07	0.000707188	61147608	-1.87662
chr2	21941151	21941515	365	8	4	0	7.57215e-07	0.000712388	21941308	0.786738
chr16	20509351	20509565	215	5	0	5	8.56514e-07	0.000775616	20509458	-1.57245
chr17	27257451	27257615	165	4	0	4	8.61062e-07	0.000775616	27257508	-1.78399
chr7	139235051	139235215	165	4	0	4	9.89053e-07	0.000872344	139235158	-1.91176
chr12	113005101	113005315	215	5	0	5	1.01218e-06	0.00087452	113005208	-1.26143
chr12	112498751	112499015	265	6	0	6	1.091e-06	0.000923769	112498908	-1.39997
chr7	101850601	101850815	215	5	0	5	1.34327e-06	0.00111507	101850708	-1.12456
chr17	26507851	26508365	515	11	0	11	1.38712e-06	0.00112933	26508108	-0.803364
chr7	84274001	84274165	165	4	0	4	1.55066e-06	0.00123866	84274108	-1.69347
chr1	9541301	9541565	265	6	0	6	1.58683e-06	0.00124407	9541458	-1.2655
chr7	45038001	45038265	265	6	0	5	1.6651e-06	0.0012817	45038158	-0.907231
chr9	103434251	103434515	265	6	0	5	1.74119e-06	0.00131634	103434358	-0.965865
chr11	62010851	62010865	15	1	0	1	2.27679e-06	0.00152614	62010858	-2.16042
chr17	12300951	12301165	215	5	0	5	2.16163e-06	0.00152614	12301058	-1.37683
chr17	57007251	57007415	165	4	0	4	2.22389e-06	0.00152614	57007308	-1.56293
chr2	105616251	105616715	465	10	0	8	2.09401e-06	0.00152614	105616608	-1.55247
chr3	65316901	65316965	65	2	0	2	2.30709e-06	0.00152614	65316908	-1.99469
chr5	49924801	49925015	215	5	0	4	2.28959e-06	0.00152614	49924908	-1.16686
chr8	111157701	111157965	265	6	0	6	2.08382e-06	0.00152614	111157808	-1.00847
chr9	59760651	59760765	115	3	0	3	2.19732e-06	0.00152614	59760708	-1.88522
chr1	181728801	181728965	165	4	0	4	2.51127e-06	0.00163565	181728858	-1.38365
chr4	128560501	128560515	15	1	0	1	2.89732e-06	0.00185588	128560508	-1.94156
chr8	32215201	32215415	215	5	0	5	2.93708e-06	0.00185588	32215308	-1.38432
chr3	126932201	126932465	265	6	0	5	3.16832e-06	0.00197256	126932308	-1.0558
chr15	76381001	76381115	115	3	0	3	3.34524e-06	0.00205252	76381058	-1.94083
chr9	110413851	110414115	265	6	0	6	3.50689e-06	0.00212097	110413958	-1.0258
chr11	100352201	100352465	265	6	0	5	3.63262e-06	0.00216607	100352308	-0.967981
chr10	87492501	87492815	315	7	0	7	3.89535e-06	0.00225909	87492608	-2.83778
chr11	54122951	54123165	215	5	0	5	3.8632e-06	0.00225909	54123058	-1.49286
chr11	118488301	118488465	165	4	0	4	4.50406e-06	0.00257681	118488358	-2.00464
chr15	59291551	59291815	265	6	0	5	4.91009e-06	0.00273518	59291708	-1.11423
chr4	114442251	114442515	265	6	0	5	4.8679e-06	0.00273518	114442408	-1.05828
chr1	63953551	63953765	215	5	0	5	5.33311e-06	0.00275344	63953658	-1.14685
chr17	75877951	75878115	165	4	0	4	5.30581e-06	0.00275344	75878008	-1.27551
chr18	66529401	66529615	215	5	0	5	5.20351e-06	0.00275344	66529508	-0.974147
chr3	92106601	92106815	215	5	0	5	5.15294e-06	0.00275344	92106708	-1.73152
chr5	129879051	129879315	265	6	0	5	5.2096e-06	0.00275344	129879208	-0.937971
chr8	94333451	94333615	165	4	0	4	5.28252e-06	0.00275344	94333508	-1.53509
chr1	58235501	58235715	215	5	0	5	5.60453e-06	0.00278771	58235608	-1.15486
chr10	75832301	75832565	265	6	0	6	5.62476e-06	0.00278771	75832408	-1.1114
chr17	75779851	75780115	265	6	0	6	5.63285e-06	0.00278771	75779958	-1.25794
chr8	4800551	4800865	315	7	0	6	5.66286e-06	0.00278771	4800758	-0.845965
chr5	73222501	73222665	165	4	0	4	5.98672e-06	0.00291326	73222558	-1.45229
chr9	41974301	41974665	365	8	0	4	6.52207e-06	0.00313771	41974458	-0.751026
chr13	111771251	111771615	365	8	0	5	6.89048e-06	0.0032777	111771408	-0.713898
chr10	40041451	40041665	215	5	0	5	7.04925e-06	0.0032927	40041558	-1.32399
chr5	125462201	125462315	115	3	0	3	7.15287e-06	0.0032927	125462258	-1.67433
chr8	15138351	15138965	615	13	4	0	7.15533e-06	0.0032927	15138708	0.911187
chr16	21367551	21367765	215	5	0	5	7.85076e-06	0.00354848	21367658	-1.2913
chr9	21152751	21153115	365	8	0	8	7.87879e-06	0.00354848	21152958	-0.890017
chr7	25010001	25010565	565	12	0	12	8.00239e-06	0.0035662	25010208	-1.05933
chr13	55507951	55508115	165	4	0	4	8.44859e-06	0.00372583	55508058	-1.43264
chr7	104647251	104647415	165	4	0	4	8.93127e-06	0.00389808	104647308	-1.3543
chr13	99849651	99849865	215	5	0	5	9.08609e-06	0.00392519	99849758	-0.99885
chr5	110840001	110840865	865	18	0	6	9.22384e-06	0.00394445	110840708	-1.76518
chr7	49066301	49066515	215	5	0	5	9.70367e-06	0.00410814	49066408	-1.43592
chr5	149874451	149874665	215	5	0	4	9.95142e-06	0.00417132	149874558	-1.58166
chr18	12199601	12199865	265	6	0	5	1.11292e-05	0.00461928	12199708	-1.08678
chr11	3969951	3970115	165	4	0	4	1.14994e-05	0.00472658	3970058	-1.72224
chr12	34201651	34201715	65	2	0	2	1.22639e-05	0.00486101	34201658	-2.03427
chr15	75587501	75587715	215	5	0	5	1.22508e-05	0.00486101	75587608	-1.17474
chr18	36286751	36287115	365	8	0	7	1.23047e-05	0.00486101	36286908	-1.18125
chr3	131214951	131215215	265	6	0	4	1.22985e-05	0.00486101	131215108	-0.857632
chr7	45731151	45731415	265	6	0	5	1.24005e-05	0.00486101	45731258	-0.885608
chr16	18591751	18591965	215	5	0	5	1.3012e-05	0.00500796	18591858	-1.25319
chr2	24679351	24679565	215	5	0	4	1.29718e-05	0.00500796	24679458	-1.12785
chr1	10007301	10007565	265	6	0	6	1.32871e-05	0.00502252	10007408	-0.903128
chr19	10602801	10603215	415	9	2	0	1.31822e-05	0.00502252	10603008	0.552524
chr17	35078051	35078215	165	4	0	4	1.35393e-05	0.00507258	35078108	-1.66208
chr9	58151101	58151215	115	3	0	3	1.41679e-05	0.0052615	58151158	-1.67445
chr2	120268901	120269015	115	3	0	3	1.47941e-05	0.00540544	120268958	-1.56514
chr2	154552651	154552815	165	4	0	4	1.48676e-05	0.00540544	154552758	-1.81677
chr3	31145951	31146265	315	7	4	0	1.49385e-05	0.00540544	31146108	1.20387
chr4	117346101	117346365	265	6	0	6	1.57342e-05	0.00564512	117346258	-0.921939
chr10	19673301	19673415	115	3	0	3	1.60921e-05	0.00567838	19673358	-1.67934
chr14	60300351	60300465	115	3	0	3	1.61696e-05	0.00567838	60300408	-1.61487
chr15	76851801	76851865	65	2	0	2	1.64781e-05	0.00567838	76851858	-1.93418
chr19	34826351	34826565	215	5	0	5	1.67658e-05	0.00567838	34826458	-1.25978
chr19	42071351	42071515	165	4	0	4	1.62461e-05	0.00567838	42071458	-1.69173
chr4	59902651	59902815	165	4	0	4	1.66656e-05	0.00567838	59902758	-1.66858
chr7	125407301	125407415	115	3	0	3	1.66396e-05	0.00567838	125407358	-1.74022
chr3	54797251	54797565	315	7	0	6	1.70164e-05	0.00571751	54797408	-1.36524
chr1	192547001	192547165	165	4	0	4	1.78689e-05	0.00595666	192547108	-1.35362
chr13	45538901	45539715	815	17	0	4	1.83841e-05	0.0059875	45539458	-0.876741
chr6	124716851	124717115	265	6	0	5	1.83131e-05	0.0059875	124717008	-0.931625
chr7	142095701	142095915	215	5	0	5	1.83857e-05	0.0059875	142095808	-1.25847
chr11	102892951	102893265	315	7	0	5	1.86962e-05	0.00602443	102893058	-1.09212
chr4	29301401	29301715	315	7	0	4	1.87836e-05	0.00602443	29301558	-0.99742
chr15	101421001	101421165	165	4	0	4	1.89298e-05	0.00602564	101421108	-1.56847
chr7	16746051	16746465	415	9	4	0	1.94814e-05	0.00615497	16746208	0.575673
chrX	73312601	73312865	265	6	4	0	2.0473e-05	0.00642033	73312708	1.29276
chr19	5814051	5814115	65	2	0	2	2.10123e-05	0.00649326	5814058	-1.71399
chr8	94584501	94584815	315	7	0	5	2.08713e-05	0.00649326	94584658	-0.765807
chr8	83668701	83669015	315	7	0	5	2.12382e-05	0.00651551	83668858	-0.922518
chr11	28020851	28021065	215	5	0	5	2.186e-05	0.00664898	28020958	-1.04695
chr5	147545751	147545965	215	5	0	5	2.19874e-05	0.00664898	147545858	-1.3179
chr11	102223201	102223465	265	6	0	4	2.28407e-05	0.00683167	102223358	-0.914083
chr13	90824001	90824165	165	4	0	4	2.29981e-05	0.00683167	90824058	-1.35063
chr16	33167651	33167865	215	5	0	5	2.30756e-05	0.00683167	33167758	-1.19096
chr19	6260501	6260765	265	6	0	4	2.34086e-05	0.00688214	6260608	-1.02055
chr6	52843151	52843315	165	4	0	4	2.43815e-05	0.00711873	52843208	-1.41367
chr9	73121801	73122065	265	6	0	6	2.46698e-05	0.00715356	73121958	-1.14211
chr9	65123851	65124215	365	8	0	6	2.57334e-05	0.00741123	65124058	-0.918142
chr10	53806851	53806915	65	2	0	2	2.71565e-05	0.00742954	53806908	-1.86113
chr14	31942651	31942865	215	5	0	5	2.66418e-05	0.00742954	31942758	-1.1613
chr16	91561151	91561365	215	5	0	5	2.68675e-05	0.00742954	91561258	-1.26992
chr19	57255251	57255515	265	6	0	6	2.67931e-05	0.00742954	57255358	-0.893438
chr2	58324701	58324965	265	6	0	5	2.66787e-05	0.00742954	58324858	-1.22278
chr3	83895901	83896065	165	4	0	4	2.70834e-05	0.00742954	83895958	-1.71432
chr3	92147501	92147665	165	4	0	4	2.61669e-05	0.00742954	92147608	-1.25153
chr9	70503501	70503615	115	3	0	3	2.72009e-05	0.00742954	70503558	-1.85437
chr15	34082651	34083115	465	10	0	6	2.75943e-05	0.00744097	34082808	-0.916325
chr17	67870251	67870565	315	7	0	3	2.75866e-05	0.00744097	67870408	-0.739825
chr18	36025601	36025865	265	6	0	4	2.81444e-05	0.00754126	36025708	-0.836402
chr16	50046001	50046415	415	9	1	4	2.8495e-05	0.00755289	50046208	-1.11527
chr6	117687051	117687415	365	8	0	5	2.85446e-05	0.00755289	117687258	-0.778141
chr11	98019301	98019465	165	4	0	4	2.92433e-05	0.00768971	98019408	-1.45864
chr14	70162401	70162565	165	4	0	4	2.96583e-05	0.00770316	70162458	-1.39535
chr16	35061101	35061365	265	6	0	5	2.96504e-05	0.00770316	35061258	-1.14766
chr17	88304101	88304315	215	5	0	4	3.00766e-05	0.00776415	88304208	-1.41339
chr3	88157951	88158315	365	8	0	7	3.07236e-05	0.00788312	88158108	-0.73337
chr5	130320551	130320765	215	5	0	4	3.11218e-05	0.00793718	130320658	-1.38814
chr16	31436201	31436365	165	4	0	4	3.24434e-05	0.00807584	31436258	-1.48691
chr17	45848651	45848915	265	6	0	5	3.20218e-05	0.00807584	45848758	-1.08922
chr7	25363301	25363415	115	3	0	3	3.23756e-05	0.00807584	25363358	-1.66569
chr9	22557301	22557765	465	10	3	1	3.26193e-05	0.00807584	22557558	0.583926
chr9	28071501	28071715	215	5	0	4	3.20625e-05	0.00807584	28071608	-1.39177
chr18	37720201	37720415	215	5	4	0	3.29016e-05	0.00809838	37720308	1.47808
chr9	58220651	58220865	215	5	0	5	3.3205e-05	0.00812583	58220758	-1.25237
chr11	35986251	35986365	115	3	0	3	3.3682e-05	0.00819517	35986308	-1.6513
chr15	37120401	37120865	465	10	4	0	3.43766e-05	0.00831638	37120608	0.508902
chr4	149182801	149183065	265	6	0	6	3.45878e-05	0.00831993	149182958	-1.44871
chr1	166794701	166794915	215	5	0	5	3.56204e-05	0.00851993	166794808	-1.20083
chr18	15351751	15351965	215	5	0	5	3.69766e-05	0.00879462	15351858	-1.18535
chr13	70716151	70716315	165	4	0	4	3.74116e-05	0.00879477	70716258	-1.8113
chr17	67776851	67777115	265	6	0	5	3.76005e-05	0.00879477	67776958	-0.853382
chr8	69891001	69891365	365	8	0	4	3.75241e-05	0.00879477	69891158	-0.746333
chr7	92897151	92897365	215	5	0	5	3.79863e-05	0.00883621	92897258	-1.02339
chr19	8567151	8567465	315	7	0	5	3.92561e-05	0.00908167	8567308	-1.09179
chr9	95526051	95526315	265	6	0	4	4.04124e-05	0.00929837	95526158	-0.980554
chr2	93809851	93810415	565	12	0	6	4.07965e-05	0.009336	93810108	-0.611788
chr8	70598301	70598715	415	9	0	7	4.13493e-05	0.00941163	70598508	-0.619257
chr12	88376751	88377165	415	9	0	8	4.26985e-05	0.00959033	88376908	-0.644484
chr16	41524351	41524565	215	5	0	5	4.2814e-05	0.00959033	41524458	-1.05281
chr17	55036301	55036365	65	2	0	2	4.24436e-05	0.00959033	55036308	-1.96755
chr19	3419301	3419465	165	4	0	3	4.43241e-05	0.00987634	3419408	-1.19084
chr16	34289701	34289915	215	5	0	5	4.49844e-05	0.00991906	34289808	-1.18398
chr8	122618001	122618315	315	7	2	0	4.47797e-05	0.00991906	122618108	1.49748
chr1	23286801	23287115	315	7	0	6	4.64961e-05	0.0101993	23286958	-0.811165
chr4	11914751	11914965	215	5	0	5	4.67551e-05	0.0102032	11914858	-1.13178
chr6	134985001	134985165	165	4	0	4	4.81901e-05	0.010446	134985058	-1.51521
chr9	90204401	90204715	315	7	0	4	4.8361e-05	0.010446	90204558	-0.885653
chr8	72672951	72673065	115	3	0	3	5.06398e-05	0.0108827	72672958	-1.90528
chr15	103314851	103315565	715	15	0	5	5.27985e-05	0.0112893	103315158	-0.857805
chr4	98004401	98004665	265	6	0	4	5.42259e-05	0.0115362	98004558	-1.46711
chr1	180215001	180215515	515	11	1	0	5.51108e-05	0.0116658	180215258	0.494243
chr12	54060751	54061265	515	11	3	0	5.62706e-05	0.0118521	54060958	0.509743
chr3	88440401	88440815	415	9	0	5	5.66772e-05	0.0118786	88440558	-0.906447
chr1	79999151	79999365	215	5	0	5	5.72302e-05	0.0118946	79999258	-1.08268
chr18	44931251	44931765	515	11	3	0	5.75879e-05	0.0118946	44931508	0.646496
chr3	108771101	108771465	365	8	5	1	5.75963e-05	0.0118946	108771308	0.932151
chr10	103141701	103141865	165	4	0	4	5.8293e-05	0.0119369	103141758	-1.29086
chr5	112153801	112154215	415	9	3	0	5.8365e-05	0.0119369	112154008	0.756076
chr19	16899801	16899965	165	4	0	4	5.96729e-05	0.0120301	16899858	-1.12653
chr2	38926001	38926365	365	8	0	5	5.96196e-05	0.0120301	38926208	-1.61274
chrX	13710201	13710565	365	8	2	0	5.9646e-05	0.0120301	13710358	0.628821
chr6	108659151	108659465	315	7	0	4	6.18285e-05	0.0124056	108659308	-0.995875
chr15	102807451	102807715	265	6	0	4	6.31714e-05	0.012556	102807558	-0.712064
chr18	12925851	12926015	165	4	0	4	6.30599e-05	0.012556	12925858	-1.90112
chr5	139358601	139359015	415	9	0	5	6.47819e-05	0.0127563	139358808	-0.646561
chr9	108843051	108843165	115	3	0	3	6.45412e-05	0.0127563	108843108	-1.54851
chr1	36134551	36134965	415	9	0	0	6.54609e-05	0.0127633	36134808	0.476312
chr17	8524451	8524765	315	7	0	4	6.57219e-05	0.0127633	8524608	-0.997527
chr8	126382801	126383015	215	5	0	4	6.53757e-05	0.0127633	126382908	-1.11608
chr16	4632101	4632415	315	7	0	5	6.66079e-05	0.0128763	4632258	-0.992431
chr3	10440051	10440265	215	5	0	5	6.74228e-05	0.0129746	10440158	-0.997198
chr2	167528351	167528615	265	6	0	5	6.96356e-05	0.0133398	167528458	-0.87237
chr12	81199551	81199915	365	8	0	3	7.07133e-05	0.0134852	81199758	-0.645549
chr10	24622551	24622965	415	9	0	8	7.22805e-05	0.013721	24622758	-0.621969
chr12	51666751	51666965	215	5	0	4	7.38313e-05	0.013721	51666908	-1.10633
chr16	29451751	29452015	265	6	0	6	7.27557e-05	0.013721	29451908	-1.08588
chr2	25099051	25099265	215	5	0	5	7.37045e-05	0.013721	25099158	-0.926057
chr8	83783051	83783665	615	13	1	0	7.38944e-05	0.013721	83783358	0.573312
chr8	94913351	94913665	315	7	0	5	7.32413e-05	0.013721	94913558	-0.852659
chr15	85903901	85904115	215	5	0	4	7.48068e-05	0.0137696	85904008	-1.15616
chr9	60276451	60276665	215	5	0	5	7.46164e-05	0.0137696	60276558	-1.13996
chr9	69899451	69899665	215	5	0	5	7.51666e-05	0.013776	69899558	-1.00887
chr19	40391451	40391915	465	10	2	0	7.55967e-05	0.0137951	40391658	0.501925
chr10	19413001	19413165	165	4	0	4	7.66555e-05	0.0138688	19413108	-1.21791
chr11	30057401	30057565	165	4	0	4	7.65937e-05	0.0138688	30057458	-1.22145
chr14	55536151	55536465	315	7	0	3	7.78435e-05	0.0140213	55536308	-0.767512
chr5	38307451	38308215	765	16	3	0	7.8161e-05	0.0140213	38307908	0.539376
chr4	53779551	53779815	265	6	0	5	7.91985e-05	0.0141475	53779708	-0.90872
chr16	92608201	92608415	215	5	0	4	8.02389e-05	0.0142487	92608308	-1.08924
chr9	31858801	31859015	215	5	0	5	8.04382e-05	0.0142487	31858908	-1.15247
chr10	115323251	115323665	415	9	4	0	8.30004e-05	0.0145001	115323508	0.562293
chr11	75468151	75468165	15	1	0	1	8.34197e-05	0.0145001	75468158	-1.71747
chr12	76650051	76650415	365	8	0	4	8.33166e-05	0.0145001	76650208	-0.759578
chr13	19640551	19640865	315	7	0	4	8.24331e-05	0.0145001	19640708	-0.976199
chr19	60513551	60513715	165	4	0	4	8.35698e-05	0.0145001	60513608	-1.17174
chr7	128779351	128779665	315	7	0	7	8.40784e-05	0.0145288	128779458	-0.757036
chr10	118441951	118442215	265	6	0	4	8.64021e-05	0.0147497	118442108	-0.865347
chr12	112542901	112543465	565	12	2	0	8.58562e-05	0.0147497	112543158	0.518456
chr2	58680851	58681215	365	8	5	0	8.61672e-05	0.0147497	58681008	0.992744
chr4	95924901	95925215	315	7	3	0	8.78266e-05	0.0149326	95925008	0.530899
chr12	10390601	10391115	515	11	0	10	8.86763e-05	0.0150168	10390758	-0.664005
chr7	111182301	111182665	365	8	6	0	9.0033e-05	0.0151858	111182458	0.760811
chr2	149998901	149998965	65	2	0	2	9.1443e-05	0.0153017	149998958	-1.53732
chr4	43420301	43420765	465	10	2	0	9.10867e-05	0.0153017	43420558	0.655197
chr17	35030151	35030415	265	6	0	6	9.34689e-05	0.0154574	35030258	-0.999747
chr19	16063851	16064265	415	9	5	0	9.31379e-05	0.0154574	16064058	0.712377
chr19	37310251	37310415	165	4	0	4	9.32618e-05	0.0154574	37310358	-1.65624
chr12	97974251	97974415	165	4	0	4	9.39902e-05	0.0154831	97974308	-1.39418
chr6	13759551	13759715	165	4	0	4	9.49858e-05	0.0155865	13759608	-1.49481
chr11	87802701	87802915	215	5	0	5	9.63874e-05	0.0156948	87802808	-1.52562
chr8	12420701	12420765	65	2	0	2	9.62702e-05	0.0156948	12420758	-1.82307
chr1	79626251	79626365	115	3	0	3	9.77377e-05	0.0157932	79626308	-1.8112
chr19	47951451	47951615	165	4	0	4	9.74646e-05	0.0157932	47951558	-1.86069
chr18	32904051	32904115	65	2	0	2	9.84055e-05	0.0158407	32904058	-1.71962
chr7	16858351	16858665	315	7	0	7	9.97612e-05	0.0159981	16858558	-0.778002
chr8	122813051	122813115	65	2	0	2	0.000100158	0.016001	122813058	-1.63142
chr4	133474001	133474065	65	2	0	2	0.00010238	0.0162946	133474008	-1.78603
chr11	109316951	109317265	315	7	0	7	0.000104468	0.0165395	109317108	-0.89899
chr8	22377001	22377215	215	5	0	3	0.0001047	0.0165395	22377108	-1.05111
chr1	185262601	185262865	265	6	0	5	0.000105395	0.0165609	185262708	-0.897015
chr4	119004251	119004465	215	5	0	5	0.000105618	0.0165609	119004358	-1.11932
chr19	7617601	7618115	515	11	4	0	0.000106029	0.016564	7617808	0.469995
chr2	127346451	127346665	215	5	0	5	0.000106572	0.0165876	127346558	-1.48511
chr14	63565301	63565465	165	4	0	4	0.000107079	0.0166055	63565358	-1.08237
chr10	87690901	87691215	315	7	0	6	0.000108269	0.016668	87691008	-0.78114
chr15	75443801	75443915	115	3	0	3	0.000108234	0.016668	75443858	-1.6651
chr2	52590901	52591315	415	9	1	0	0.000110156	0.0168359	52591108	0.571352
chr7	28398151	28398265	115	3	0	3	0.000109898	0.0168359	28398208	-1.58653
chr17	7927901	7928215	315	7	4	0	0.000111119	0.0168615	7928058	0.864767
chr5	142673151	142673415	265	6	0	5	0.000111117	0.0168615	142673308	-0.945873
chr6	49750651	49750865	215	5	0	5	0.00011204	0.0169404	49750758	-1.34588
chr2	22741401	22741515	115	3	0	3	0.00011439	0.0172342	22741458	-1.76769
chr1	130776751	130776965	215	5	0	5	0.000118959	0.0174711	130776858	-1.84198
chr1	131600401	131600615	215	5	0	5	0.00011789	0.0174711	131600508	-1.21997
chr1	135788851	135789115	265	6	0	5	0.000117206	0.0174711	135788958	-0.848602
chr11	118220601	118221065	465	10	4	0	0.000119067	0.0174711	118220758	0.592645
chr15	71889501	71889765	265	6	0	5	0.000117976	0.0174711	71889608	-0.845183
chr16	38536701	38537065	365	8	0	6	0.000118672	0.0174711	38536908	-0.738453
chr7	4026851	4027215	365	8	0	6	0.00011958	0.0174711	4027008	-1.33108
chr7	25287151	25287265	115	3	0	3	0.000119677	0.0174711	25287208	-1.4403
chr8	123416001	123416265	265	6	0	6	0.000117457	0.0174711	123416158	-1.11013
chr14	67233301	67233465	165	4	0	3	0.000121057	0.0176119	67233358	-1.30245
chr1	139156401	139156765	365	8	4	0	0.000122936	0.0177534	139156608	0.650772
chr3	126997501	126997615	115	3	0	3	0.000122483	0.0177534	126997558	-1.72518
chr4	117146101	117146615	515	11	2	0	0.000123287	0.0177534	117146408	0.507884
chr4	133669901	133670115	215	5	0	5	0.000124053	0.0178031	133670008	-1.0645
chr10	20170451	20170765	315	7	0	6	0.00012721	0.0180446	20170608	-0.694306
chr11	58981951	58982165	215	5	0	5	0.000127441	0.0180446	58982058	-1.01379
chr16	17532351	17532565	215	5	0	4	0.000127075	0.0180446	17532458	-1.04787
chr9	108026751	108026815	65	2	0	2	0.000126243	0.0180446	108026758	-1.5971
chr18	31766801	31767015	215	5	0	5	0.000128324	0.0181091	31766908	-0.945986
chr2	151748201	151748715	515	11	6	0	0.000128837	0.018121	151748458	0.692816
chr4	141006051	141006215	165	4	0	4	0.000134232	0.0188174	141006158	-1.92331
chr1	165503801	165504015	215	5	0	5	0.000135514	0.0188242	165503908	-1.10074
chr13	54766401	54766765	365	8	0	5	0.000135346	0.0188242	54766608	-0.775618
chr8	123318451	123318565	115	3	0	3	0.000135614	0.0188242	123318508	-1.54433
chr12	33952901	33953165	265	6	0	4	0.000138261	0.0190046	33953008	-0.767327
chr13	119737001	119737315	315	7	0	6	0.000138086	0.0190046	119737108	-0.903224
chr2	25566701	25566915	215	5	0	5	0.000137786	0.0190046	25566808	-1.20254
chr4	107372401	107372615	215	5	0	5	0.000140543	0.019133	107372508	-0.987683
chr7	98204951	98205015	65	2	0	2	0.000140551	0.019133	98204958	-1.71318
chr8	81349401	81349915	515	11	2	1	0.000140039	0.019133	81349658	0.682873
chr3	111069201	111069465	265	6	0	5	0.000141082	0.0191438	111069358	-0.837783
chr2	132306051	132306415	365	8	0	4	0.000141842	0.0191854	132306208	-0.718773
chr10	60237551	60238215	665	14	2	0	0.000143272	0.0192637	60237958	0.524351
chr9	31405201	31405565	365	8	0	5	0.000143331	0.0192637	31405408	-0.668674
chr12	80769551	80770015	465	10	1	0	0.000144671	0.0193387	80769808	0.54325
chr14	13356001	13356365	365	8	1	0	0.000145716	0.0193387	13356158	0.540703
chr2	94059551	94059815	265	6	0	6	0.000144874	0.0193387	94059658	-0.813045
chr5	101688701	101688865	165	4	0	4	0.000145512	0.0193387	101688808	-1.30176
chr19	29522651	29522665	15	1	0	1	0.000148337	0.0194152	29522658	-1.72212
chr3	79286501	79286615	115	3	0	3	0.000147234	0.0194152	79286558	-1.70872
chr4	66401151	66401365	215	5	0	4	0.000148586	0.0194152	66401258	-0.853249
chr6	146272251	146272715	465	10	7	0	0.000148045	0.0194152	146272458	0.582061
chr9	107612551	107613165	615	13	2	0	0.000148166	0.0194152	107612858	0.459765
chr19	44655701	44656015	315	7	0	5	0.000150207	0.0195667	44655858	-0.716184
chr11	98858801	98859415	615	13	1	0	0.000150718	0.019573	98859258	0.487271
chr4	41497651	41497815	165	4	0	4	0.000151881	0.0196638	41497708	-1.53382
chr4	148102051	148102365	315	7	0	5	0.000152804	0.0197229	148102208	-0.872596
chr9	59340051	59340315	265	6	0	6	0.000156246	0.0201059	59340208	-0.916685
chr7	46204151	46204365	215	5	0	5	0.00015691	0.0201302	46204258	-1.06218
chr13	44758801	44759015	215	5	0	4	0.000158521	0.0202162	44758908	-1.28344
chr13	53100401	53100615	215	5	0	4	0.000158536	0.0202162	53100508	-0.974181
chr9	88228651	88228715	65	2	2	0	0.000166619	0.0211832	88228708	1.77112
chr11	94265301	94265665	365	8	0	7	0.000169281	0.0214434	94265408	-1.4744
chr5	69592151	69592365	215	5	0	3	0.000169679	0.0214434	69592258	-1.39272
chr18	46733851	46734115	265	6	0	6	0.000171495	0.0216084	46733958	-0.912963
chr18	43727051	43727415	365	8	0	4	0.000174605	0.0219349	43727208	-0.60474
chr11	59425701	59425915	215	5	0	5	0.000176974	0.0221667	59425808	-1.32676
chr6	99033251	99033415	165	4	0	3	0.000178651	0.0223108	99033308	-1.3969
chr17	26099351	26099515	165	4	0	4	0.000182261	0.0223658	26099408	-1.04191
chr17	68881701	68881965	265	6	0	5	0.000181472	0.0223658	68881808	-0.921434
chr18	75917851	75917965	115	3	0	3	0.000182014	0.0223658	75917908	-1.25709
chr19	21918201	21918315	115	3	0	3	0.000180162	0.0223658	21918258	-1.24149
chr2	127204901	127205365	465	10	6	0	0.000181397	0.0223658	127205158	0.635449
chr5	77269501	77269715	215	5	0	5	0.000181604	0.0223658	77269608	-1.23538
chr13	53442401	53442715	315	7	0	6	0.000182812	0.0223686	53442508	-1.35198
chr8	48097451	48097815	365	8	0	3	0.000184649	0.0224635	48097608	-0.889536
chr8	91019751	91020115	365	8	3	0	0.000184578	0.0224635	91019958	0.53138
chr1	89525901	89526265	365	8	0	3	0.000186154	0.0224673	89526058	-0.61393
chr1	153401751	153402165	415	9	2	0	0.000186272	0.0224673	153402008	0.525877
chr5	68252701	68253015	315	7	3	0	0.000185478	0.0224673	68252858	0.982325
chr1	14739951	14740415	465	10	1	1	0.000188508	0.0226081	14740208	0.505332
chr13	91648351	91648615	265	6	0	6	0.000188089	0.0226081	91648508	-0.876961
chr18	37765701	37766015	315	7	0	6	0.000190707	0.0228072	37765908	-0.785824
chr10	21465301	21465715	415	9	4	0	0.000192429	0.022835	21465508	0.876425
chr19	10605301	10605565	265	6	0	5	0.000192557	0.022835	10605458	-1.07166
chr8	123105951	123106265	315	7	0	3	0.000192456	0.022835	123106108	-0.941237
chr6	28423851	28424415	565	11	0	8	0.000193509	0.0228838	28424208	-1.12865
chr1	121419151	121419415	265	6	0	4	0.000195161	0.0230148	121419308	-1.02493
chr1	135136451	135137015	565	12	1	0	0.000196433	0.0231005	135136708	0.448621
chr18	34416051	34416215	165	4	0	4	0.00019711	0.023116	34416108	-1.14477
chr13	38548851	38548915	65	2	0	2	0.000198258	0.0231863	38548908	-1.54837
chr9	73968951	73969115	165	4	0	4	0.000199073	0.0232175	73969058	-1.19705
chr15	15230001	15230215	215	5	0	5	0.00020028	0.0232941	15230108	-1.05137
chr10	14321501	14321915	415	9	1	0	0.000200945	0.0233074	14321708	0.504716
chr9	87062451	87062515	65	2	0	2	0.000207352	0.0239849	87062458	-1.61137
chr8	128357201	128357415	215	5	0	4	0.000207919	0.0239849	128357308	-1.04065
chr16	97165901	97166165	265	6	0	6	0.000209595	0.0241126	97166008	-1.40217
chr9	121877051	121877465	415	9	3	0	0.000211098	0.0242197	121877258	0.903498
chr12	33336901	33336915	15	1	0	1	0.000213741	0.0243676	33336908	-1.54944
chr18	65512301	65512665	365	8	2	0	0.000214114	0.0243676	65512408	1.03089
chr4	150914351	150914615	265	6	0	6	0.000213277	0.0243676	150914458	-0.85647
chr14	64876451	64876715	265	6	0	3	0.000215512	0.0244609	64876608	-0.741349
chr3	19691501	19691815	315	7	0	4	0.000216692	0.024529	19691658	-0.874623
chr1	94204401	94204415	15	1	0	1	0.000219034	0.024728	94204408	-1.62171
chr13	54965401	54965615	215	5	0	4	0.000221219	0.0248422	54965508	-1.25596
chr4	134227351	134227415	65	2	0	2	0.000221149	0.0248422	134227408	-1.70668
chr11	82762601	82762715	115	3	0	3	0.000222626	0.024924	82762658	-1.38367
chr11	118102701	118103465	765	16	0	0	0.000223713	0.024924	118103108	0.488992
chr13	25727551	25727765	215	5	0	5	0.00022343	0.024924	25727658	-0.969405
chr6	115823851	115824165	315	7	0	5	0.000224628	0.0249602	115824008	-0.711058
chr10	117688401	117688465	65	2	0	2	0.000227398	0.0251361	117688458	-1.47564
chr6	140554401	140554565	165	4	0	4	0.00022733	0.0251361	140554458	-1.60193
chr9	40330601	40331115	515	11	2	0	0.000228101	0.0251482	40330858	0.406339
chr17	50193751	50193965	215	5	0	5	0.000229411	0.0251616	50193858	-0.932018
chr19	37690851	37691115	265	6	0	4	0.00022928	0.0251616	37691008	-1.21787
chr10	24410051	24410265	215	5	0	5	0.000231274	0.0251923	24410158	-1.08151
chr11	5521151	5521365	215	5	0	4	0.000230676	0.0251923	5521208	-1.70283
chr5	50698251	50698415	165	4	0	4	0.000231627	0.0251923	50698358	-1.01946
chr6	31189151	31189365	215	5	0	5	0.000232504	0.0251923	31189258	-0.978659
chr8	104570451	104571465	1015	21	0	6	0.000232667	0.0251923	104571208	-0.875315
chr7	30306201	30306415	215	5	0	5	0.000233828	0.0252534	30306308	-0.921248
chr11	98296351	98296665	315	7	0	7	0.000239214	0.0254394	98296508	-0.733235
chr13	55601551	55601965	415	9	2	1	0.000238011	0.0254394	55601808	0.689907
chr17	27165101	27165365	265	6	0	4	0.000238786	0.0254394	27165208	-0.662815
chr2	167190051	167190315	265	6	0	4	0.000237602	0.0254394	167190208	-0.826886
chr7	44398651	44398815	165	4	0	4	0.000239756	0.0254394	44398758	-1.21847
chr7	125820301	125820515	215	5	0	3	0.000239078	0.0254394	125820408	-1.27801
chr8	87535001	87535065	65	2	0	2	0.000237074	0.0254394	87535058	-1.71321
chr11	103232901	103233365	465	10	0	2	0.000243113	0.0256669	103233158	-0.51351
chr16	30599651	30599965	315	7	0	4	0.000243077	0.0256669	30599758	-0.861231
chr17	34883551	34883565	15	1	0	1	0.000248197	0.0260736	34883558	-1.52352
chr9	85328301	85328765	465	10	1	0	0.000247845	0.0260736	85328558	0.419064
chr8	123065251	123065465	215	5	0	5	0.000250525	0.0262531	123065358	-1.17184
chr17	10493301	10493515	215	5	0	5	0.000252117	0.0263546	10493408	-0.941855
chr2	126429301	126429715	415	9	4	0	0.000259533	0.0270631	126429458	0.659039
chr12	103367851	103368315	465	10	3	0	0.000261244	0.0271745	103368058	0.791075
chr15	64687151	64687615	465	10	1	2	0.000263859	0.0272618	64687358	0.639971
chr3	96440501	96441015	515	11	0	0	0.000264614	0.0272618	96440758	0.445019
chr7	97361451	97361815	365	8	0	8	0.000264659	0.0272618	97361658	-0.713823
chr8	117386251	117386415	165	4	0	3	0.000263186	0.0272618	117386308	-0.990423
chr10	11457601	11457665	65	2	0	2	0.000272161	0.0275651	11457608	-1.50121
chr10	74217401	74217515	115	3	0	3	0.000271192	0.0275651	74217458	-1.33216
chr10	78069551	78069865	315	7	0	7	0.000271737	0.0275651	78069658	-0.858194
chr17	29887501	29887865	365	8	0	4	0.000268789	0.0275651	29887708	-0.911615
chr19	29140151	29140365	215	5	0	4	0.000270702	0.0275651	29140258	-1.14882
chr6	8274451	8274815	365	8	4	0	0.000270919	0.0275651	8274658	0.54427
chr7	144208001	144208315	315	7	0	5	0.000269064	0.0275651	144208158	-0.617297
chr12	13707951	13708015	65	2	0	2	0.00027291	0.027575	13708008	-1.63138
chr9	42314001	42314265	265	6	0	3	0.000274741	0.0276939	42314158	-0.736837
chr10	45114501	45114765	265	6	0	6	0.000276146	0.0277036	45114658	-0.809613
chr3	78958751	78959215	465	10	4	0	0.000275632	0.0277036	78959008	0.669072
chr7	119744351	119744615	265	6	0	5	0.000279843	0.0279814	119744458	-0.861085
chr7	120842701	120843065	365	8	0	4	0.000280237	0.0279814	120842758	-1.33193
chr7	57538601	57538865	265	6	5	0	0.000282582	0.0280831	57538708	1.09156
chr9	68966701	68966715	15	1	0	1	0.000281964	0.0280831	68966708	-1.62389
chr4	58206201	58206315	115	3	0	3	0.000283551	0.0281134	58206258	-1.50269
chr17	58919051	58919315	265	6	6	0	0.000285274	0.0282182	58919158	0.871563
chr3	86779751	86779865	115	3	0	3	0.000288052	0.0283896	86779808	-1.35076
chr7	19370001	19370515	515	11	0	8	0.000288349	0.0283896	19370258	-0.534382
chr7	120327701	120327815	115	3	0	3	0.000290546	0.0285396	120327758	-1.79872
chr7	25754251	25754715	465	10	0	7	0.000291835	0.0285998	25754558	-1.08785
chr15	103340101	103340365	265	6	0	4	0.000293108	0.0286583	103340208	-1.11078
chr14	26376601	26377065	465	10	3	0	0.000294011	0.0286803	26376808	0.51486
chr1	97976251	97976265	15	1	0	1	0.000296804	0.0288862	97976258	-1.56571
chr17	86132601	86132865	265	6	0	4	0.000299149	0.0290476	86132708	-1.19079
chr1	127827351	127827665	315	7	3	1	0.00029995	0.0290588	127827508	0.651481
chr10	58447001	58447315	315	7	0	4	0.000301439	0.02907	58447108	-1.55353
chr10	60760301	60761015	715	15	0	0	0.000300809	0.02907	60760558	0.415273
chr10	93813001	93813465	465	10	2	0	0.000302219	0.0290715	93813208	0.582089
chr11	70778201	70778515	315	7	6	0	0.000306163	0.0290715	70778308	0.721017
chr11	102690101	102690665	565	12	1	0	0.000306261	0.0290715	102690408	0.550122
chr2	92023351	92023765	415	9	0	6	0.00030404	0.0290715	92023508	-0.5586
chr3	123158651	123159015	365	8	0	3	0.000305392	0.0290715	123158758	-0.710206
chr5	34139851	34140115	265	6	0	4	0.000305775	0.0290715	34140008	-0.791719
chr9	73154501	73154565	65	2	0	2	0.000306172	0.0290715	73154558	-1.49317
chr15	79723501	79723765	265	6	0	6	0.000314059	0.029745	79723608	-0.76439
chr2	131044401	131044465	65	2	0	2	0.000320075	0.0301843	131044408	-1.68076
chr2	170130951	170131165	215	5	0	5	0.000320123	0.0301843	170131058	-1.31472
chr4	139684601	139685015	415	9	3	0	0.000322208	0.0303134	139684808	0.704498
chr2	19450251	19450415	165	4	0	4	0.000324328	0.0304451	19450308	-1.18445
chr13	12210201	12210665	465	10	4	0	0.000326278	0.0305569	12210458	0.650607
chr5	66710501	66710715	215	5	0	4	0.000327187	0.0305569	66710608	-1.24479
chr7	68373951	68374515	565	12	3	0	0.000327684	0.0305569	68374208	0.417577
chr18	39091401	39091865	465	10	2	0	0.000332461	0.0309343	39091558	0.488331
chr1	40116401	40116715	315	7	0	0	0.000335816	0.0311096	40116608	0.440392
chr19	3966551	3966615	65	2	0	2	0.000335358	0.0311096	3966608	-1.51413
chr10	97768451	97768665	215	5	0	5	0.000341571	0.0312234	97768558	-1.16539
chr13	42175051	42175365	315	7	0	4	0.000342663	0.0312234	42175208	-0.841083
chr17	81017251	81017465	215	5	0	4	0.000338662	0.0312234	81017358	-0.987069
chr2	91194501	91194865	365	8	0	5	0.000342341	0.0312234	91194708	-0.881483
chr5	65484101	65484265	165	4	0	4	0.000342694	0.0312234	65484208	-1.12081
chr6	137649201	137649465	265	6	0	3	0.000339523	0.0312234	137649358	-0.794231
chr7	143991301	143991465	165	4	0	4	0.000343682	0.0312234	143991358	-1.18867
chr8	86844051	86844215	165	4	0	4	0.000338419	0.0312234	86844158	-1.09773
chr9	115088201	115088665	465	10	3	0	0.000343412	0.0312234	115088458	0.565445
chr4	46029651	46029815	165	4	0	4	0.000346839	0.0314216	46029758	-1.36086
chr6	128227451	128228065	615	13	0	10	0.000347347	0.0314216	128227958	-0.959064
chr13	94709951	94710065	115	3	0	3	0.0003481	0.0314225	94710008	-1.55474
chr3	86002501	86002765	265	6	0	4	0.00034917	0.031452	86002608	-0.966296
chr15	24724701	24724965	265	6	0	4	0.000350618	0.0315154	24724858	-1.10525
chr9	37114401	37114565	165	4	0	4	0.000352427	0.0316109	37114458	-1.35528
chr10	80756251	80756415	165	4	0	3	0.000356447	0.0318438	80756308	-1.08801
chr11	55460651	55460965	315	7	0	3	0.000358032	0.0318438	55460758	-1.3327
chr13	114931801	114932065	265	6	0	3	0.000358012	0.0318438	114931908	-1.20829
chr6	34754601	34754815	215	5	0	5	0.000357817	0.0318438	34754708	-1.11551
chr1	173377551	173377815	265	6	0	5	0.000360697	0.0319901	173377708	-0.690357
chr18	56132751	56132965	215	5	0	4	0.000361336	0.0319901	56132858	-1.07112
chr2	164188801	164189065	265	6	0	3	0.000361944	0.0319901	164188908	-0.746861
chrX	134913601	134913915	315	7	7	0	0.000364878	0.0321823	134913758	0.779148
chr10	75708701	75709015	315	7	0	5	0.000367732	0.0322214	75708858	-0.705848
chr10	80248001	80248115	115	3	0	3	0.000368367	0.0322214	80248058	-1.40157
chr17	87968551	87968715	165	4	0	4	0.000367665	0.0322214	87968658	-1.31192
chr4	137085601	137085815	215	5	0	4	0.000367013	0.0322214	137085708	-0.872005
chr4	107603001	107603215	215	5	0	5	0.000373886	0.0326368	107603108	-0.934413
chr1	143764501	143764765	265	6	0	4	0.000376477	0.03269	143764608	-0.837097
chr14	111673051	111673265	215	5	0	5	0.000376793	0.03269	111673158	-0.83433
chr17	36892351	36892765	415	9	3	0	0.000376812	0.03269	36892508	0.679513
chr1	184824501	184825565	1065	22	4	0	0.000379196	0.0327764	184824758	0.622946
chrX	153506101	153506265	165	4	0	4	0.000379356	0.0327764	153506158	-1.03294
chr2	76599351	76599515	165	4	0	4	0.000381621	0.0328578	76599408	-1.199
chr2	128566801	128567115	315	7	0	4	0.000381851	0.0328578	128566958	-0.883261
chr2	11794751	11794965	215	5	0	5	0.000383447	0.0329282	11794858	-1.23103
chr10	80487051	80487265	215	5	0	4	0.000389891	0.0333463	80487158	-1.03493
chr10	116963001	116963015	15	1	0	1	0.000389676	0.0333463	116963008	-1.47463
chr15	98417401	98417565	165	4	0	4	0.000390682	0.0333466	98417508	-0.907971
chr1	88742351	88742815	465	10	5	0	0.00039227	0.0334147	88742608	0.698158
chr11	90925851	90925965	115	3	0	3	0.00039879	0.0334984	90925908	-1.4053
chr15	38283751	38284265	515	11	3	0	0.000395758	0.0334984	38284058	0.435564
chr15	102100351	102100815	465	10	0	9	0.000395894	0.0334984	102100608	-0.835939
chr3	104714051	104714615	565	12	0	0	0.000398113	0.0334984	104714358	0.434343
chr7	123524201	123524565	365	8	2	0	0.000394329	0.0334984	123524358	0.561824
chr9	96521751	96521815	65	2	0	2	0.000396447	0.0334984	96521808	-1.64828
chr9	108196301	108196465	165	4	0	4	0.000398173	0.0334984	108196408	-1.13893
chr10	52423201	52423365	165	4	0	3	0.000401272	0.0335233	52423308	-1.16779
chr13	91636801	91637215	415	9	5	0	0.000400806	0.0335233	91637008	0.547924
chr4	150162901	150163065	165	4	0	4	0.000401462	0.0335233	150163008	-1.59981
chr6	82881801	82882065	265	6	0	4	0.000402885	0.0335758	82881908	-0.70887
chr1	178303401	178303815	415	9	3	0	0.00040464	0.0336559	178303608	0.572108
chr11	6677551	6677815	265	6	0	5	0.000407993	0.0338019	6677708	-0.913461
chr13	29744351	29744365	15	1	0	1	0.000407491	0.0338019	29744358	-1.50742
chr1	120338101	120338265	165	4	0	4	0.000409102	0.0338277	120338158	-1.73157
chr11	57548851	57549365	515	11	4	0	0.000412666	0.0339895	57549108	0.628789
chr5	24598401	24599065	665	14	0	0	0.000412035	0.0339895	24598758	-0.467258
chr15	80127351	80127465	115	3	0	3	0.000415347	0.0340778	80127408	-1.29331
chr7	47098151	47098265	115	3	0	3	0.000414798	0.0340778	47098208	-1.50739
chr7	128408401	128408515	115	3	0	3	0.00041746	0.0341849	128408458	-1.27374
chr1	87292951	87293165	215	5	0	4	0.000422213	0.0342249	87293058	-0.732127
chr10	111966501	111966715	215	5	0	5	0.000420412	0.0342249	111966608	-1.18709
chr12	70825501	70825965	465	10	0	8	0.000421366	0.0342249	70825658	-0.638544
chr14	18377951	18378265	315	7	0	5	0.000423273	0.0342249	18378158	-0.848075
chr4	148811951	148812115	165	4	0	4	0.000423607	0.0342249	148812008	-1.10393
chr5	98212601	98212765	165	4	0	4	0.000421994	0.0342249	98212708	-1.35349
chr5	107900351	107900715	365	8	0	0	0.000421106	0.0342249	107900458	0.408918
chr10	74848351	74848765	415	9	4	0	0.000426171	0.0343011	74848558	0.464925
chr7	141693851	141693865	15	1	0	1	0.000425819	0.0343011	141693858	-1.49668
chr1	72123651	72124115	465	10	4	0	0.000427103	0.0343109	72123858	0.768128
chr6	50937051	50937615	565	12	1	0	0.000429915	0.0344714	50937308	0.442739
chr9	107961951	107962165	215	5	0	5	0.000432252	0.0345932	107962058	-0.9422
chr3	78919501	78919965	465	10	4	0	0.000434044	0.0346711	78919708	0.581091
chr9	8700651	8701065	415	9	1	0	0.000435241	0.0347012	8700858	0.497049
chr2	75603151	75603465	315	7	0	5	0.000436603	0.0347444	75603358	-0.990679
chr1	165858451	165858715	265	6	0	5	0.000442363	0.0350747	165858608	-0.968699
chr9	106349151	106349365	215	5	0	4	0.00044241	0.0350747	106349258	-1.06361
chr2	150558651	150558865	215	5	0	4	0.000443245	0.0350751	150558758	-1.37719
chr8	26015101	26015465	365	8	0	5	0.000444961	0.0351453	26015308	-0.800141
chr17	55957051	55957515	465	10	1	0	0.000446447	0.0351481	55957308	0.392034
chr18	71214951	71215115	165	4	0	4	0.000448235	0.0351481	71215058	-1.09483
chr2	91921701	91922065	365	8	0	3	0.000447584	0.0351481	91921858	-0.630637
chr4	59036751	59037165	415	9	0	0	0.000448318	0.0351481	59036958	0.46698
chr14	70682201	70682465	265	6	0	5	0.000450624	0.0352636	70682358	-0.659822
chr18	60706001	60706365	365	8	0	1	0.000454028	0.0353992	60706158	-0.490588
chr7	45593101	45593615	515	11	2	0	0.000453895	0.0353992	45593358	0.455738
chr8	95203851	95204415	565	12	1	0	0.000458544	0.0356856	95204158	0.47737
chr6	34910501	34910715	215	5	0	5	0.000459503	0.0356946	34910608	-1.34015
chr14	31217651	31217965	315	7	0	5	0.000461096	0.0357527	31217808	-1.0403
chr7	141666301	141666515	215	5	0	5	0.000462266	0.0357779	141666408	-0.857503
chr6	54974551	54974765	215	5	0	3	0.000465023	0.0359256	54974658	-1.69189
chr5	29389251	29389815	565	12	2	0	0.000466536	0.0359768	29389558	0.438564
chr17	26662851	26663265	415	9	1	0	0.000468483	0.0360612	26663108	0.433615
chr10	5790701	5791065	365	8	0	4	0.000470367	0.0361406	5790858	-1.10843
chr14	8349001	8349165	165	4	0	4	0.000472613	0.0362474	8349108	-1.32053
chr1	13697451	13697665	215	5	0	4	0.000484202	0.0362818	13697558	-1.24151
chr11	94729651	94729865	215	5	0	4	0.000482839	0.0362818	94729758	-1.24652
chr12	45162101	45162365	265	6	4	1	0.000476941	0.0362818	45162258	1.13675
chr16	17557851	17558465	615	13	2	0	0.000483785	0.0362818	17558108	0.404763
chr16	45761551	45761715	165	4	0	3	0.000482013	0.0362818	45761658	-1.319
chr18	32285051	32285515	465	10	2	0	0.000481903	0.0362818	32285308	0.452483
chr18	59081701	59082115	415	9	1	2	0.00047601	0.0362818	59081908	0.543993
chr19	45297851	45298115	265	6	0	4	0.00047855	0.0362818	45298008	-0.867494
chr2	101543851	101543965	115	3	0	2	0.0004776	0.0362818	101543908	-1.5054
chr3	92118001	92118265	265	6	0	4	0.000483615	0.0362818	92118158	-1.10909
chr4	40971301	40971315	15	1	0	1	0.000481758	0.0362818	40971308	-1.43499
chr8	107388001	107388165	165	4	0	4	0.000483929	0.0362818	107388058	-1.13223
chr9	72664751	72664915	165	4	0	4	0.000478276	0.0362818	72664858	-1.26301
chr14	27192601	27192765	165	4	0	4	0.000486085	0.0363585	27192708	-1.33939
chr11	55046651	55046915	265	6	0	6	0.000489738	0.0365671	55046808	-0.767637
chr15	80709701	80709915	215	5	0	5	0.000491677	0.0366472	80709808	-1.21221
chr10	67535301	67535515	215	5	0	4	0.000496382	0.0367333	67535408	-0.923582
chr13	107182551	107182915	365	8	3	0	0.000496505	0.0367333	107182708	1.14393
chr5	69340351	69340415	65	2	0	2	0.000493878	0.0367333	69340408	-1.48932
chr7	126579151	126579515	365	8	0	6	0.00049717	0.0367333	126579358	-0.81479
chr9	55023851	55024365	515	11	5	0	0.000496158	0.0367333	55024108	0.506232
chr4	53158601	53159015	415	9	0	6	0.000500265	0.036873	53158808	-0.565697
chr5	80582351	80582565	215	5	0	5	0.000500802	0.036873	80582458	-1.17891
chr19	5962751	5962915	165	4	0	4	0.000503925	0.0370385	5962808	-1.41105
chr10	7578101	7578315	215	5	0	4	0.000505612	0.0370517	7578208	-1.01939
chr3	19888551	19888665	115	3	0	3	0.000505855	0.0370517	19888608	-1.37694
chr17	24513701	24513965	265	6	0	4	0.000507998	0.0371444	24513808	-0.770339
chr2	158828301	158828415	115	3	0	3	0.000510692	0.0372128	158828358	-1.26078
chr4	155095201	155095665	465	10	1	0	0.000510409	0.0372128	155095408	0.411391
chr17	3114501	3115215	715	15	0	3	0.000511998	0.0372439	3114908	0.398631
chr11	4734351	4734415	65	2	0	2	0.000513595	0.0372528	4734408	-1.5652
chr11	117267501	117267765	265	6	0	6	0.00051476	0.0372528	117267658	-0.952223
chr2	68744701	68744915	215	5	0	4	0.000514194	0.0372528	68744808	-0.886368
chr10	127677901	127678315	415	9	0	8	0.00051677	0.0373344	127678158	-0.520902
chr7	43452701	43452965	265	6	0	6	0.000517983	0.0373583	43452808	-0.893066
chr2	119972351	119972665	315	7	0	4	0.000519902	0.037388	119972508	-0.890249
chr4	117267251	117267715	465	10	1	0	0.000520161	0.037388	117267508	0.436212
chr8	68793901	68794465	565	12	0	4	0.00052214	0.0374666	68794008	-0.931718
chr15	100754851	100755115	265	6	0	5	0.000524457	0.0375692	100755008	-0.929868
chr6	127965551	127965865	315	7	0	6	0.000525655	0.0375915	127965708	-0.918742
chr13	103921051	103921215	165	4	0	3	0.00052935	0.0377919	103921158	-0.953683
chr2	31421001	31421215	215	5	0	5	0.00053255	0.0379563	31421108	-0.922584
chr18	28077801	28078115	315	7	0	4	0.000535311	0.037995	28077958	-0.719533
chr18	75139651	75140165	515	11	2	0	0.00053416	0.037995	75139908	0.844132
chr6	28135551	28136265	715	15	0	6	0.000535786	0.037995	28136108	-0.926734
chr4	67477351	67477765	415	9	1	0	0.00053806	0.0380289	67477558	0.54474
chr9	98417951	98418215	265	6	0	4	0.000537877	0.0380289	98418058	-0.93102
chr10	79595151	79595615	465	10	0	0	0.000542879	0.0382789	79595408	0.485652
chr7	100392401	100392615	215	5	0	3	0.000543405	0.0382789	100392508	-1.46805
chr11	114789001	114789515	515	11	0	0	0.000545662	0.038374	114789258	0.435631
chr11	23255451	23255715	265	6	0	2	0.000549833	0.0385393	23255558	-0.778159
chr2	32150851	32151115	265	6	0	5	0.000549622	0.0385393	32151008	-1.05874
chr9	40192501	40192815	315	7	0	6	0.000550878	0.0385487	40192658	-0.970062
chr13	33995201	33995615	415	9	0	0	0.000553874	0.0386944	33995408	0.477197
chr9	89976751	89976765	15	1	0	1	0.000557723	0.0388991	89976758	-1.44889
chr11	119088451	119088665	215	5	0	3	0.000560148	0.0389216	119088558	-1.0224
chr14	60711651	60711815	165	4	0	3	0.000560804	0.0389216	60711758	-1.18348
chr8	61499151	61499365	215	5	0	4	0.000559221	0.0389216	61499258	-0.895944
chr6	87779601	87779615	15	1	0	1	0.000562295	0.0389612	87779608	-1.45763
chr1	33565851	33566065	215	5	0	3	0.000567042	0.0390982	33565958	-1.05909
chr11	44519251	44519265	15	1	0	1	0.000565573	0.0390982	44519258	-1.49954
chr17	30105451	30105665	215	5	0	5	0.000566722	0.0390982	30105558	-1.10826
chr14	26675451	26675665	215	5	0	4	0.000568928	0.0391173	26675558	-0.980283
chr7	101051801	101052265	465	10	1	0	0.000569167	0.0391173	101052008	0.640855
chr11	103399201	103399315	115	3	0	3	0.000571842	0.0392374	103399258	-1.09187
chr11	97738851	97739015	165	4	0	4	0.000575961	0.0393694	97738908	-1.06026
chr18	51131351	51131515	165	4	0	3	0.000575407	0.0393694	51131408	-1.51029
chr2	110565051	110565365	315	7	7	0	0.000576554	0.0393694	110565208	0.664246
chr9	84253251	84253565	315	7	0	4	0.000577734	0.0393864	84253408	-0.629461
chr5	137465151	137465315	165	4	0	4	0.000579804	0.039464	137465208	-1.12936
chr1	167928051	167928215	165	4	0	4	0.000583856	0.0394859	167928158	-1.1822
chr13	55469201	55469465	265	6	0	6	0.000583521	0.0394859	55469308	-0.753135
chr2	158550001	158550565	565	12	0	0	0.000581956	0.0394859	158550258	0.429915
chr9	82643951	82644215	265	6	4	0	0.000582653	0.0394859	82644108	0.683871
chr1	181393251	181393515	265	6	0	6	0.00058587	0.0394958	181393408	-0.894949
chr6	42583501	42583915	415	9	1	0	0.000584954	0.0394958	42583708	0.511802
chr7	98153501	98153565	65	2	0	2	0.000586892	0.0395018	98153558	-1.40633
chr7	76287651	76287815	165	4	0	4	0.00059104	0.0397179	76287758	-1.04873
chr12	85487701	85488115	415	9	0	2	0.000595571	0.0398327	85487958	-0.599721
chr16	63229251	63229415	165	4	0	4	0.000594848	0.0398327	63229308	-1.09148
chr3	151836801	151837165	365	8	0	4	0.000594934	0.0398327	151836958	-0.545782
chr10	85555301	85555465	165	4	0	3	0.00060399	0.0402322	85555408	-1.02635
chr12	45187151	45187615	465	10	1	0	0.000604396	0.0402322	45187358	0.477095
chr16	97312851	97313415	565	12	3	1	0.000603049	0.0402322	97313058	0.679215
chr2	152472501	152472715	215	5	0	4	0.000607859	0.0403359	152472608	-1.05655
chr4	130790151	130790565	415	9	6	0	0.000607332	0.0403359	130790358	0.518509
chr11	79703501	79703765	265	6	0	6	0.000611348	0.0404065	79703658	-1.05712
chr19	21825201	21825465	265	6	0	4	0.000612614	0.0404065	21825308	-0.835572
chr2	151504301	151504515	215	5	0	5	0.000612618	0.0404065	151504408	-1.22402
chr5	24902851	24903115	265	6	0	4	0.000612741	0.0404065	24903008	-0.649394
chr15	34535801	34536265	465	10	6	0	0.000615275	0.0405106	34536008	0.563924
chr15	77923401	77923515	115	3	0	3	0.000617013	0.0405619	77923458	-1.34405
chr7	141316101	141316215	115	3	0	3	0.00062125	0.040714	141316158	-1.33603
chr9	51777251	51777465	215	5	0	5	0.000620915	0.040714	51777358	-0.962605
chr1	163313501	163313665	165	4	0	4	0.000623419	0.04073	163313608	-1.20135
chr18	90411151	90411365	215	5	0	4	0.000623414	0.04073	90411308	-0.992168
chr11	68531451	68531715	265	6	0	4	0.000628838	0.0407695	68531608	-0.827097
chr12	5142801	5143215	415	9	1	0	0.000628174	0.0407695	5143008	0.494643
chr3	53525651	53525965	315	7	0	6	0.000627008	0.0407695	53525808	-0.683558
chr7	102752201	102752365	165	4	0	4	0.000626984	0.0407695	102752258	-1.1831
chrX	159591851	159591865	15	1	0	1	0.000625969	0.0407695	159591858	-1.44906
chr16	18678251	18678665	415	9	0	0	0.000636976	0.0412339	18678458	0.459887
chr10	128362651	128362915	265	6	0	6	0.000645721	0.0416681	128362758	-0.842485
chr11	49631251	49631515	265	6	0	4	0.000646635	0.0416681	49631358	-0.820861
chr18	84389801	84389815	15	1	0	1	0.000645824	0.0416681	84389808	-1.34912
chr17	28084801	28085365	565	12	1	0	0.000651499	0.0418371	28085108	0.39821
chr4	67110101	67110115	15	1	0	1	0.000653211	0.0418371	67110108	-1.45811
chr5	129997851	129997915	65	2	0	2	0.000653012	0.0418371	129997908	-1.464
chr9	57762751	57763065	315	7	1	3	0.00065115	0.0418371	57762858	-0.803663
chr15	79038851	79039315	465	10	0	8	0.000658043	0.041962	79039108	-0.52961
chr18	37806251	37806415	165	4	0	3	0.000660288	0.041962	37806308	-1.41452
chr18	53681751	53681965	215	5	0	3	0.000661108	0.041962	53681858	-1.30752
chr19	6156501	6156615	115	3	0	3	0.00066033	0.041962	6156558	-1.41049
chr2	93471201	93471765	565	12	0	0	0.000661105	0.041962	93471458	0.457009
chr5	66663051	66663265	215	5	0	3	0.000656784	0.041962	66663158	-1.39467
chr11	103080801	103080965	165	4	0	4	0.000664298	0.0420065	103080858	-1.0752
chr14	56398101	56398315	215	5	0	4	0.000664448	0.0420065	56398208	-0.803395
chr17	49935701	49936165	465	10	1	0	0.000665778	0.0420065	49935958	0.410589
chr7	19458001	19458465	465	10	0	10	0.000665267	0.0420065	19458258	-0.665713
chr19	25713551	25713615	65	2	0	2	0.000669207	0.0421601	25713608	-1.35951
chr6	88565051	88565365	315	7	0	6	0.000675399	0.0424869	88565208	-1.18137
chr9	9372651	9372865	215	5	0	5	0.000677722	0.0425698	9372758	-0.911038
chr4	140744751	140745015	265	6	5	0	0.000679793	0.0426366	140744858	0.719973
chr10	69306251	69306565	315	7	0	7	0.000682755	0.042759	69306408	-0.741275
chr15	53785401	53785815	415	9	0	0	0.000689945	0.0430649	53785608	0.473194
chr2	88356351	88356615	265	6	2	0	0.00069069	0.0430649	88356458	1.438
chr5	137738551	137738865	315	7	0	5	0.00068948	0.0430649	137738708	-1.06702
chr11	96729551	96729665	115	3	0	3	0.000695937	0.0433282	96729608	-1.29878
chr9	77754751	77754915	165	4	0	4	0.000697095	0.0433366	77754808	-1.1862
chr2	57832651	57832915	265	6	3	0	0.000700703	0.0434585	57832758	0.737226
chr4	122988051	122988265	215	5	0	5	0.000701109	0.0434585	122988158	-0.963471
chr17	14206051	14206565	515	11	2	0	0.000706898	0.0435622	14206308	0.582826
chr19	24280451	24280715	265	6	0	4	0.00070399	0.0435622	24280608	-0.688805
chr2	113430951	113431265	315	7	2	0	0.000704944	0.0435622	113431108	0.604934
chr4	83323551	83323865	315	7	0	5	0.000706084	0.0435622	83323658	-0.790848
chr4	53355051	53355265	215	5	0	4	0.000711213	0.0437644	53355158	-0.892277
chr4	19901101	19901515	415	9	3	0	0.000720146	0.0442498	19901308	0.526248
chr2	27942651	27942665	15	1	0	1	0.000722898	0.0443545	27942658	-1.48057
chr15	73269651	73269915	265	6	0	5	0.000728261	0.0445544	73269758	-1.15812
chr16	35540951	35541365	415	9	0	5	0.000728214	0.0445544	35541158	-0.829893
chr16	57363101	57363265	165	4	0	4	0.000729681	0.0445769	57363208	-1.40551
chr10	93945401	93945765	365	8	0	2	0.000732395	0.0445927	93945558	-0.477528
chr11	78031901	78032515	615	13	0	2	0.000735206	0.0445927	78032258	-0.472664
chr12	95723401	95723565	165	4	0	4	0.000735057	0.0445927	95723458	-1.08591
chr4	41571551	41571765	215	5	0	5	0.000731991	0.0445927	41571658	-0.992009
chr8	107104501	107105015	515	11	2	0	0.000734401	0.0445927	107104708	0.585951
chr11	61349401	61349665	265	6	0	5	0.000739883	0.0446725	61349558	-0.846337
chr15	91165151	91165365	215	5	0	5	0.000737893	0.0446725	91165258	-0.943672
chr4	141617301	141617665	365	8	0	2	0.00073902	0.0446725	141617458	-0.546335
chr7	97748051	97748465	415	9	1	0	0.000740743	0.0446725	97748258	0.722167
chr7	60007851	60007915	65	2	0	2	0.000741824	0.0446741	60007908	-1.42376
chr4	154272951	154273415	465	10	4	1	0.000745576	0.0448362	154273208	0.508929
chr11	78256801	78256865	65	2	0	2	0.00075797	0.0455169	78256808	-1.43205
chr13	52658351	52658865	515	11	0	0	0.000762672	0.0456697	52658608	0.474442
chr4	53356501	53356715	215	5	0	5	0.000761772	0.0456697	53356608	-0.862558
chr2	117342001	117342515	515	11	0	0	0.000767619	0.045901	117342258	0.475072
chr17	24849751	24850015	265	6	0	6	0.000770366	0.0460003	24849908	-1.15438
chr14	103012501	103012965	465	10	0	0	0.00077266	0.0460475	103012708	0.489252
chr6	50679101	50679515	415	9	0	0	0.000773331	0.0460475	50679358	0.462554
chr14	60539201	60539265	65	2	0	2	0.000775149	0.0460909	60539258	-1.47073
chr11	53443951	53444215	265	6	0	3	0.000778098	0.0461366	53444108	-1.05806
chr4	152332851	152333465	615	13	0	2	0.000777899	0.0461366	152333158	-0.444626
chr1	40378751	40379215	465	10	4	0	0.000781366	0.0462656	40378958	0.498209
chr2	156529701	156530165	465	10	2	0	0.000784375	0.0463789	156529958	0.496481
chr11	50262201	50262265	65	2	0	2	0.000786634	0.0464476	50262208	-1.37058
chr18	75564551	75564765	215	5	0	5	0.000789339	0.0465424	75564658	-0.903673
chr12	108006251	108006615	365	8	1	4	0.000791705	0.0465522	108006508	-1.44223
chr12	117993451	117993815	365	8	0	5	0.000790685	0.0465522	117993658	-0.554277
chr5	76525901	76526115	215	5	0	4	0.000794349	0.046643	76526008	-1.10224
chr15	27888251	27888465	215	5	0	5	0.000796654	0.0467135	27888358	-0.901004
chr11	60727051	60727515	465	10	1	3	0.000798136	0.0467357	60727308	-0.719424
chr1	43264451	43264815	365	8	4	0	0.000802343	0.0469171	43264608	1.03327
chr4	107701151	107701565	415	9	5	0	0.000803757	0.046935	107701308	0.720046
chr11	100300251	100300815	565	12	1	0	0.000811123	0.0471434	100300508	0.350942
chr18	62562251	62562415	165	4	0	4	0.00081178	0.0471434	62562358	-1.16183
chr7	24377251	24377465	215	5	0	3	0.000808753	0.0471434	24377358	-1.18168
chr7	81777851	81778165	315	7	0	6	0.000809654	0.0471434	81778008	-0.685756
chr1	146515501	146515665	165	4	0	4	0.000832972	0.0472137	146515558	-1.05254
chr10	31742401	31742815	415	9	5	0	0.000831943	0.0472137	31742608	0.507183
chr10	59378801	59379015	215	5	0	4	0.000815984	0.0472137	59378908	-0.895473
chr10	105774401	105774815	415	9	4	1	0.000827004	0.0472137	105774608	0.837611
chr11	71749751	71749965	215	5	0	3	0.000826972	0.0472137	71749908	-0.995721
chr13	16921451	16921565	115	3	0	3	0.000831663	0.0472137	16921508	-1.11689
chr16	37994651	37994965	315	7	3	0	0.000821225	0.0472137	37994808	0.636476
chr17	24649151	24649265	115	3	0	3	0.000831804	0.0472137	24649158	-1.26039
chr17	24903201	24903415	215	5	0	5	0.00082463	0.0472137	24903308	-1.03115
chr18	77986401	77986715	315	7	0	5	0.00082016	0.0472137	77986508	-0.872144
chr18	84688301	84688665	365	8	2	0	0.000835014	0.0472137	84688508	0.491645
chr2	112262851	112263065	215	5	0	5	0.000828771	0.0472137	112263008	-0.845608
chr3	134654151	134654365	215	5	0	5	0.000823588	0.0472137	134654258	-0.84737
chr4	117867851	117868215	365	8	0	1	0.000820367	0.0472137	117868058	-0.571329
chr5	122764151	122764365	215	5	0	3	0.000830724	0.0472137	122764258	-1.45141
chr5	135146101	135146115	15	1	0	1	0.00082146	0.0472137	135146108	-1.37816
chr6	115808951	115809215	265	6	3	0	0.000835296	0.0472137	115809058	0.762777
chr7	29522201	29522665	465	10	0	0	0.000835265	0.0472137	29522408	0.40856
chr7	78827051	78827065	15	1	0	1	0.000816154	0.0472137	78827058	-1.38233
chr8	30502251	30502415	165	4	0	4	0.000827289	0.0472137	30502308	-1.13051
chr2	66184551	66184765	215	5	0	5	0.000836874	0.0472399	66184658	-1.67533
chr10	56369101	56369515	415	9	1	0	0.00083823	0.0472534	56369308	0.524486
chr12	84813901	84814065	165	4	0	4	0.000839856	0.0472821	84813958	-1.54036
chr2	32586851	32587165	315	7	0	4	0.000841112	0.04729	32587008	-0.681625
chr15	82918051	82918265	215	5	0	5	0.000847909	0.0475753	82918158	-1.19297
chr7	89907901	89908365	465	10	1	0	0.000848435	0.0475753	89908158	0.518628
chr4	94999251	94999415	165	4	0	4	0.000850476	0.0476267	94999308	-1.48301
chr3	120610051	120610065	15	1	0	1	0.000851833	0.0476396	120610058	-1.43697
chr8	95102101	95102215	115	3	0	3	0.000854104	0.0477036	95102158	-1.33772
chr1	132982701	132983065	365	8	0	4	0.000856152	0.047755	132982908	-0.58101
chr6	140425001	140425115	115	3	0	3	0.000860843	0.0479535	140425008	-1.21916
chr1	122055201	122055465	265	6	0	6	0.000867565	0.0482644	122055358	-1.04571
chr10	4425351	4425515	165	4	0	4	0.000868768	0.0482679	4425408	-1.0924
chr12	30142201	30142365	165	4	4	0	0.000872264	0.0483986	30142258	1.11613
chr8	120594651	120594915	265	6	0	3	0.000874061	0.0484349	120594808	-0.727492
chr9	40636001	40636465	465	10	0	0	0.000877694	0.0485726	40636258	0.423516
chr13	98205751	98206115	365	8	0	8	0.000883992	0.0487301	98205908	-0.776832
chr16	34975601	34975865	265	6	0	5	0.000881796	0.0487301	34975758	-1.01774
chr18	8104101	8104215	115	3	0	3	0.00088344	0.0487301	8104158	-1.29907
chr4	43824051	43824265	215	5	0	5	0.000897096	0.0493881	43824158	-0.765246
chr6	81960451	81960515	65	2	0	2	0.000898404	0.0493959	81960508	-1.43366
chr18	35822051	35822265	215	5	0	5	0.000902994	0.0495839	35822158	-1.14015
chr1	172000751	172001065	315	7	0	4	0.000911576	0.0496686	172000908	-0.732765
chr16	16921001	16921215	215	5	0	3	0.000909002	0.0496686	16921108	-0.799897
chr2	136984101	136984165	65	2	0	2	0.000908888	0.0496686	136984158	-1.26087
chr6	119709701	119709815	115	3	0	3	0.000905826	0.0496686	119709758	-1.11992
chr8	47713451	47713465	15	1	0	1	0.000910839	0.0496686	47713458	-1.41663
chr9	65372551	65372715	165	4	0	4	0.000910014	0.0496686	65372658	-0.920804
chr18	83452101	83452265	165	4	0	4	0.000912858	0.0496745	83452158	-1.08626
chr10	78755951	78756415	465	10	0	0	0.00091916	0.0499298	78756208	0.395348
chr11	52766051	52766265	215	5	0	4	0.000924625	0.0499298	52766158	-0.879778
chr13	103120951	103121215	265	6	0	4	0.000920937	0.0499298	103121058	-0.78858
chr2	31282301	31282565	265	6	0	6	0.000924222	0.0499298	31282458	-0.864573
chr9	88545601	88545815	215	5	0	4	0.000921147	0.0499298	88545708	-1.15519
chrX	13513301	13513365	65	2	0	2	0.000924187	0.0499298	13513358	-1.40281
chr7	73655751	73656265	515	11	4	0	0.000925946	0.0499374	73655958	0.52705
chr4	72906201	72906415	215	5	0	3	0.00092751	0.0499581	72906308	-1.33862
chr9	64179101	64179615	515	10	0	5	0.00092876	0.0499618	64179558	-1.06863
chr15	25959451	25959665	215	5	0	5	0.000930981	0.0500178	25959558	-0.592245
chr5	35523651	35524165	515	11	0	0	0.000932579	0.0500401	35523908	0.49577
chr11	60176651	60176865	215	5	0	5	0.000936346	0.0501152	60176758	-1.14665
chr5	16947451	16947715	265	6	3	0	0.000935723	0.0501152	16947608	1.06363
chr9	47587951	47588115	165	4	0	4	0.00093883	0.0501847	47588058	-1.22328
chr2	32191901	32192165	265	6	0	5	0.000943345	0.0503625	32192058	-0.616995
chr15	14628551	14628865	315	7	4	0	0.000946961	0.0504919	14628708	0.592041
chr2	25396301	25396315	15	1	0	1	0.000954321	0.0507565	25396308	-1.41042
chr6	114888851	114889415	565	12	0	4	0.00095386	0.0507565	114889258	-1.1137
chr16	20716251	20716365	115	3	0	3	0.000960241	0.0510072	20716308	-1.53492
chr9	122018751	122019015	265	6	2	0	0.000961557	0.0510131	122018858	0.501618
chr1	89643601	89644065	465	10	3	0	0.000964444	0.0510373	89643908	0.57837
chr6	87002701	87003115	415	9	0	0	0.00096563	0.0510373	87002958	0.480258
chr6	137397501	137397615	115	3	0	3	0.000964146	0.0510373	137397558	-1.12658
chr18	61827951	61828065	115	3	0	3	0.000967442	0.0510386	61828058	-1.6455
chr19	7069301	7069415	115	3	0	3	0.00096855	0.0510386	7069358	-1.43166
chr9	83413101	83413315	215	5	0	5	0.000969271	0.0510386	83413208	-0.962012
chr5	104342951	104343165	215	5	0	5	0.000972576	0.0511491	104343058	-0.992243
chr11	76093701	76093915	215	5	0	5	0.000981455	0.0512528	76093808	-1.68769
chr2	30954951	30954965	15	1	0	1	0.000979551	0.0512528	30954958	-1.40522
chr2	122569451	122569765	315	7	2	0	0.000982497	0.0512528	122569608	0.52026
chr4	150690801	150691015	215	5	0	5	0.000982459	0.0512528	150690908	-0.973077
chr5	124908851	124909315	465	10	2	0	0.000983023	0.0512528	124909058	0.442496
chr7	101271701	101271915	215	5	0	3	0.000980352	0.0512528	101271808	-1.10159
chr9	118029701	118029765	65	2	0	2	0.000980191	0.0512528	118029708	-1.43089
chr2	135323901	135324365	465	10	4	0	0.00098472	0.0512781	135324158	0.655928
chr16	49196401	49196565	165	4	0	3	0.000986678	0.051317	49196458	-1.29556
chr9	56024951	56025015	65	2	0	2	0.000988045	0.051325	56025008	-1.41847
chr19	21778101	21778315	215	5	0	4	0.000990241	0.0513313	21778208	-0.93183
chr4	6901801	6901915	115	3	0	3	0.000990591	0.0513313	6901858	-1.43093
chr8	11469151	11469415	265	6	0	6	0.000993297	0.0513458	11469258	-0.767287
chr8	54332101	54332115	15	1	0	1	0.00099271	0.0513458	54332108	-1.38168
chr7	73094151	73094315	165	4	0	3	0.000997197	0.0514845	73094258	-1.25192
chr14	59230001	59230065	65	2	0	2	0.000999217	0.051526	59230008	-1.46544
chr1	175867701	175867865	165	4	0	4	0.00100539	0.0515305	175867758	-1.22575
chr16	91160801	91160915	115	3	0	2	0.0010042	0.0515305	91160858	-1.26423
chr2	37774601	37774965	365	8	0	2	0.00100256	0.0515305	37774758	-0.546009
chr2	165529051	165529515	465	10	1	0	0.00100418	0.0515305	165529308	0.377569
chr5	32459451	32459515	65	2	0	2	0.00100454	0.0515305	32459508	-1.55507
chr4	132178601	132178965	365	8	1	0	0.00100674	0.0515375	132178758	0.499678
chr11	77629551	77629865	315	7	3	0	0.00100805	0.0515422	77629708	0.566992
chr15	96936651	96937165	515	11	0	0	0.00101197	0.0516803	96936908	0.403091
chr2	162914601	162914865	265	6	0	4	0.00101716	0.0518823	162914758	-0.893221
chr4	105925151	105925265	115	3	0	3	0.00102196	0.0520649	105925208	-1.19312
chr14	51063351	51063815	465	10	0	1	0.00102436	0.052124	51063508	0.469618
chr18	35772001	35772215	215	5	0	4	0.00103405	0.0525165	35772108	-0.852209
chr8	47021401	47021615	215	5	0	3	0.00103455	0.0525165	47021508	-1.57591
chr4	137714051	137714415	365	8	0	3	0.00103651	0.0525528	137714208	-0.565334
chr2	122702701	122702915	215	5	0	4	0.0010414	0.0527375	122702808	-1.00763
chr17	29636151	29636415	265	6	0	4	0.00104577	0.0528324	29636308	-0.805709
chr19	16773401	16773515	115	3	0	3	0.00104486	0.0528324	16773458	-1.211
chr11	95676401	95676665	265	6	0	4	0.00105003	0.0529216	95676508	-0.898947
chr9	81631501	81632015	515	11	0	3	0.0010494	0.0529216	81631658	-1.21094
chr15	72517051	72517365	315	7	0	4	0.00105464	0.0530622	72517208	-0.659593
chr3	66262401	66262715	315	7	0	4	0.00105533	0.0530622	66262558	-0.645057
chr1	92906851	92907215	365	8	0	8	0.0010659	0.0534089	92907008	-1.01919
chr1	132355801	132356265	465	10	0	0	0.00106595	0.0534089	132356008	0.366833
chr12	11196151	11196665	515	11	2	0	0.00106914	0.0534089	11196408	0.632306
chr2	172758551	172758865	315	7	0	4	0.00106687	0.0534089	172758708	-0.546435
chr4	44010301	44010465	165	4	0	4	0.00106979	0.0534089	44010358	-1.10003
chr4	129286751	129286915	165	4	0	4	0.00106804	0.0534089	129286808	-1.00934
chr4	148399801	148399965	165	4	0	3	0.00107223	0.0534676	148399908	-1.20977
chr11	79213901	79214415	515	11	0	1	0.00107418	0.0534759	79214158	0.359273
chr6	83758251	83758615	365	8	1	2	0.00107493	0.0534759	83758458	-0.657542
chr2	157204051	157204065	15	1	0	1	0.00107951	0.0536411	157204058	-1.39518
chr11	94485951	94486515	565	12	5	0	0.00108313	0.053758	94486258	0.467391
chr16	4861551	4861615	65	2	0	2	0.00110073	0.0541866	4861608	-1.35317
chr5	24483351	24483815	465	10	0	3	0.00109871	0.0541866	24483558	-0.564431
chr5	139510851	139510965	115	3	0	3	0.0010991	0.0541866	139510908	-1.26978
chr7	111163951	111164165	215	5	0	4	0.00109442	0.0541866	111164058	-0.932718
chr8	12988801	12989015	215	5	1	2	0.00109544	0.0541866	12988908	-1.04901
chr8	92063501	92063565	65	2	0	2	0.00109888	0.0541866	92063508	-1.31631
chr8	117379201	117379465	265	6	0	5	0.0011001	0.0541866	117379308	-0.765001
chr6	70709351	70709615	265	6	0	4	0.00110865	0.0545132	70709458	-0.692424
chr14	75309701	75309915	215	5	0	5	0.00111599	0.0548102	75309808	-1.08142
chr14	61085451	61085665	215	5	0	5	0.00112042	0.0549032	61085558	-0.747064
chr15	38607501	38607615	115	3	0	3	0.00112047	0.0549032	38607558	-1.26639
chr14	55177301	55177615	315	7	0	3	0.00112407	0.0550156	55177508	-0.615005
chr13	54320351	54320515	165	4	0	3	0.00112949	0.055053	54320458	-1.0187
chr14	63795151	63795665	515	11	3	0	0.00113003	0.055053	63795408	0.401558
chr16	91704701	91704865	165	4	0	4	0.00113003	0.055053	91704758	-1.35728
chr9	120235201	120235265	65	2	0	2	0.0011277	0.055053	120235258	-1.40635
chr4	32950401	32951165	765	16	1	0	0.00113366	0.0550682	32950958	0.541238
chr5	32460501	32460715	215	5	0	3	0.00113425	0.0550682	32460608	-0.936388
chr7	131068301	131068465	165	4	4	0	0.00113292	0.0550682	131068408	1.08188
chr2	97614851	97615015	165	4	0	3	0.00113636	0.0551077	97614908	-1.22839
chr9	60794151	60794415	265	6	0	4	0.00114402	0.0554154	60794308	-0.80418
chr19	46502651	46502965	315	7	0	3	0.0011485	0.0555692	46502858	-0.972449
chr9	15239101	15239265	165	4	0	3	0.00115054	0.0556043	15239208	-1.1917
chr14	27622001	27622465	465	10	0	2	0.00115233	0.0556274	27622258	-0.577485
chr16	8872151	8872265	115	3	0	3	0.00115508	0.0556963	8872208	-1.33214
chr9	96598051	96598165	115	3	0	3	0.00116456	0.0560519	96598058	-1.20535
chr9	121385051	121385615	565	12	0	0	0.0011651	0.0560519	121385308	0.37675
chr10	63113251	63113515	265	6	4	0	0.00116916	0.0561832	63113408	0.826177
chr2	3480451	3480515	65	2	0	2	0.00117397	0.0563506	3480508	-1.37213
chr1	54755801	54755965	165	4	0	4	0.00117723	0.0564431	54755908	-1.10707
chr11	113499001	113499215	215	5	0	4	0.00118013	0.0564466	113499108	-1.17825
chr12	80728851	80729115	265	6	0	4	0.00118148	0.0564466	80729008	-0.789785
chr15	67176851	67177115	265	6	0	4	0.00118993	0.0564466	67177008	-1.1805
chr16	36473151	36473665	515	11	3	0	0.00118558	0.0564466	36473408	0.818805
chr18	57562801	57563265	465	10	1	0	0.00118648	0.0564466	57563108	0.554998
chr19	47320001	47320065	65	2	0	2	0.00119144	0.0564466	47320058	-1.33363
chr19	57325701	57326165	465	10	3	0	0.00118993	0.0564466	57325908	0.460474
chr2	11501101	11502515	1415	29	5	0	0.00118904	0.0564466	11501408	0.467553
chr4	143113001	143113365	365	8	0	3	0.00119197	0.0564466	143113208	-0.617192
chr8	70087801	70088215	415	9	0	3	0.00118846	0.0564466	70087958	-0.547326
chr9	60998201	60998315	115	3	0	3	0.00118113	0.0564466	60998258	-1.22207
chr11	83739251	83739665	415	9	2	0	0.00119705	0.0564977	83739458	0.424815
chr12	80790651	80791015	365	8	0	7	0.00119655	0.0564977	80790758	-1.47798
chr4	97758251	97758265	15	1	0	1	0.00119561	0.0564977	97758258	-1.33241
chr6	52735351	52735415	65	2	0	2	0.00119951	0.0565508	52735358	-1.28635
chr5	122088801	122089415	615	13	0	0	0.00120139	0.0565764	122089108	0.419203
chr1	6383601	6383615	15	1	0	1	0.00120959	0.0567102	6383608	-1.31858
chr17	14204251	14204415	165	4	0	4	0.00120821	0.0567102	14204308	-1.08361
chr18	43204101	43204365	265	6	0	6	0.00120687	0.0567102	43204258	-0.793516
chr3	53029001	53029465	465	10	1	0	0.0012084	0.0567102	53029208	0.490948
chr14	93381301	93381465	165	4	0	4	0.00121149	0.0567363	93381358	-1.10608
chr4	129406601	129406815	215	5	0	4	0.00121508	0.0568418	129406708	-1.20778
chr4	131254801	131255015	215	5	0	5	0.00121998	0.0569448	131254908	-0.906534
chr9	114639851	114640065	215	5	0	5	0.00121944	0.0569448	114639958	-1.0375
chr18	81973151	81973365	215	5	0	5	0.00122216	0.0569841	81973258	-1.12185
chr10	99107901	99108215	315	7	0	2	0.00122488	0.0570257	99108058	-1.72305
chr13	65035201	65035265	65	2	0	2	0.00122576	0.0570257	65035258	-1.29617
chr15	76639551	76640115	565	12	0	4	0.0012271	0.0570257	76639708	-0.645396
chr1	30771951	30772065	115	3	0	3	0.00124306	0.0572878	30772008	-1.57216
chr1	190869001	190869115	115	3	0	3	0.00124233	0.0572878	190869058	-1.51796
chr11	87629851	87630215	365	8	0	3	0.00124116	0.0572878	87630058	-0.656317
chr13	59741851	59742015	165	4	0	3	0.00124109	0.0572878	59741908	-1.02212
chr18	21121951	21122365	415	9	2	0	0.00123462	0.0572878	21122158	0.475245
chr18	32441201	32441615	415	9	2	0	0.0012445	0.0572878	32441358	0.563264
chr18	76340801	76340865	65	2	0	2	0.00123902	0.0572878	76340858	-1.43044
chr3	126596701	126597165	465	10	0	8	0.00123954	0.0572878	126596908	-0.826592
chr4	55530151	55530715	565	12	0	7	0.00124492	0.0572878	55530458	-0.784333
chr17	49413651	49413815	165	4	0	3	0.0012553	0.0577027	49413708	-1.58468
chr17	84185651	84185865	215	5	0	4	0.00126149	0.0577107	84185758	-0.95251
chr2	5451651	5452015	365	8	5	0	0.00125929	0.0577107	5451858	0.701288
chr2	75605601	75606115	515	11	2	0	0.00126139	0.0577107	75605858	0.312824
chr2	127268001	127268065	65	2	0	2	0.00125812	0.0577107	127268058	-1.39853
chr7	28675801	28676015	215	5	0	3	0.00126229	0.0577107	28675908	-0.808449
chr8	4267701	4267915	215	5	0	4	0.00126547	0.057794	4267808	-0.753558
chr17	84186751	84187115	365	8	0	7	0.0012677	0.0578333	84186958	-1.24895
chr13	56554451	56554715	265	6	0	4	0.00126917	0.057838	56554558	-0.766746
chr9	111289751	111290365	615	13	0	0	0.00127091	0.057855	111290058	0.274208
chr1	138487651	138487915	265	6	0	6	0.00127612	0.0579357	138487758	-0.903536
chr15	57695701	57695815	115	3	0	3	0.0012769	0.0579357	57695758	-1.37087
chr5	7899701	7899765	65	2	0	2	0.00127952	0.0579357	7899758	-1.21289
chr6	89680101	89680615	515	11	2	0	0.00127487	0.0579357	89680358	0.396896
chr8	66457201	66457365	165	4	0	3	0.00127949	0.0579357	66457258	-0.824192
chr7	78766251	78766715	465	10	4	0	0.00128106	0.0579435	78766508	0.62315
chr17	82857451	82857915	465	9	4	0	0.00128905	0.0581805	82857708	0.578195
chr7	118996051	118996715	665	14	1	1	0.00128835	0.0581805	118996358	0.325641
chr2	152887351	152887465	115	3	0	3	0.0012957	0.0583563	152887408	-1.17031
chr6	129333851	129334115	265	6	0	5	0.00129464	0.0583563	129334008	-1.19936
chr5	26189501	26189665	165	4	1	3	0.00130103	0.0585339	26189558	-1.26305
chr14	87383201	87383315	115	3	0	3	0.00130373	0.058593	87383258	-1.30124
chr6	136742751	136743165	415	9	2	0	0.0013059	0.0586285	136743008	0.558631
chr10	79612201	79612465	265	6	0	6	0.00132134	0.0587554	79612308	-0.809962
chr17	12367401	12367765	365	8	0	1	0.00132228	0.0587554	12367558	-0.592615
chr2	24755201	24755715	515	11	0	0	0.00131137	0.0587554	24755508	-0.471926
chr2	156903451	156903665	215	5	0	4	0.00132377	0.0587554	156903558	-1.11893
chr5	115953301	115953465	165	4	0	4	0.00131208	0.0587554	115953408	-1.19889
chr6	118848801	118848915	115	3	0	3	0.00132241	0.0587554	118848858	-1.30126
chr6	126551951	126552465	515	11	0	1	0.00131566	0.0587554	126552208	0.397364
chr6	129365801	129366315	515	11	1	0	0.00132399	0.0587554	129366058	0.409723
chr8	119574851	119575065	215	5	0	5	0.0013201	0.0587554	119574958	-1.01005
chr9	114710451	114710615	165	4	0	4	0.00132345	0.0587554	114710508	-1.11288
chrX	12677451	12677715	265	6	4	0	0.00131907	0.0587554	12677608	0.680353
chr5	146908651	146908865	215	5	0	5	0.0013279	0.0588671	146908758	-1.15958
chr11	61579551	61579765	215	5	0	4	0.00133459	0.0590146	61579658	-1.26673
chr16	17148201	17148415	215	5	0	5	0.00133481	0.0590146	17148308	-0.942192
chr17	78465551	78465815	265	6	1	3	0.00133587	0.0590146	78465708	-0.85313
chr19	42518651	42518965	315	7	0	6	0.00133681	0.0590146	42518808	-0.690775
chr14	58605701	58605715	15	1	0	1	0.00134301	0.0591653	58605708	-1.31671
chr7	145243001	145243665	665	14	0	0	0.001342	0.0591653	145243308	0.319227
chr6	80287101	80287265	165	4	0	4	0.00134827	0.0593353	80287158	-1.10429
chr1	132417401	132417665	265	6	0	4	0.00135444	0.0594354	132417508	-0.791121
chr16	3839701	3839715	15	1	0	1	0.00135261	0.0594354	3839708	-1.31896
chr6	72547251	72547415	165	4	0	3	0.00135476	0.0594354	72547308	-1.53828
chr17	16926251	16926515	265	6	0	5	0.00135938	0.0595148	16926408	-1.01548
chr17	30746201	30746665	465	10	1	0	0.00135853	0.0595148	30746458	0.536042
chr1	59286601	59286665	65	2	0	2	0.0013647	0.0596858	59286658	-1.28394
chr11	117786401	117786615	215	5	0	3	0.00136853	0.0597917	117786508	-0.926707
chr10	79812051	79812715	665	14	0	0	0.00138356	0.0600159	79812408	0.367654
chr10	94199151	94199465	315	7	0	6	0.00138298	0.0600159	94199308	-1.02768
chr11	21326951	21326965	15	1	0	1	0.00138425	0.0600159	21326958	-1.34885
chr14	24311101	24311565	465	10	4	0	0.00138502	0.0600159	24311308	0.663568
chr14	51902751	51903215	465	10	1	0	0.00138266	0.0600159	51903008	0.42513
chr17	27181751	27182015	265	6	0	6	0.00137578	0.0600159	27181858	-0.711826
chr2	97466151	97466615	465	10	1	0	0.0013775	0.0600159	97466308	0.445831
chr8	66495701	66496115	415	9	1	0	0.00138642	0.0600159	66495908	0.41747
chr9	54630051	54630165	115	3	0	3	0.00137983	0.0600159	54630058	-1.38291
chr5	110269651	110270165	515	11	1	0	0.00138985	0.0601028	110269958	0.341216
chr15	94557451	94557865	415	9	2	0	0.00139536	0.0602794	94557658	0.402483
chr11	96284551	96284715	165	4	0	4	0.0014097	0.0608368	96284608	-1.00586
chr1	82476301	82476715	415	9	0	0	0.00141907	0.0611005	82476458	0.432686
chr2	139990001	139990215	215	5	0	4	0.00142111	0.0611005	139990108	-1.0544
chr5	147076401	147076715	315	7	0	4	0.0014179	0.0611005	147076558	-0.999712
chr7	73749501	73749565	65	2	0	2	0.00142158	0.0611005	73749508	-1.35936
chr1	171564351	171564665	315	7	0	3	0.00144253	0.0611387	171564508	-0.793773
chr1	176862201	176862515	315	7	4	0	0.0014314	0.0611387	176862358	0.87137
chr11	3602001	3603015	1015	19	0	6	0.00143861	0.0611387	3602908	-0.862121
chr11	68874851	68875315	465	10	0	0	0.00146724	0.0611387	68875058	0.448162
chr11	103334001	103334315	315	7	0	6	0.00146516	0.0611387	103334158	-0.741583
chr12	111045051	111045115	65	2	0	2	0.00144674	0.0611387	111045058	-1.35057
chr13	37312551	37312965	415	9	1	0	0.00145684	0.0611387	37312758	0.538665
chr13	49073451	49073515	65	2	0	2	0.00142981	0.0611387	49073458	-1.2959
chr16	30374251	30374665	415	9	1	0	0.00143142	0.0611387	30374508	0.482703
chr16	57851951	57852115	165	4	0	4	0.00146467	0.0611387	57852058	-0.992446
chr16	96025351	96025515	165	4	0	4	0.00146023	0.0611387	96025458	-1.16389
chr17	12039101	12039615	515	11	1	0	0.00144303	0.0611387	12039358	0.347139
chr18	53992901	53993215	315	7	1	0	0.00146199	0.0611387	53993108	0.488614
chr18	77792001	77792365	365	8	1	1	0.00145254	0.0611387	77792208	0.496907
chr19	21564101	21564565	465	10	0	1	0.0014531	0.0611387	21564358	0.423675
chr19	41952351	41952665	315	7	0	3	0.00144496	0.0611387	41952508	-0.803611
chr2	39098151	39098215	65	2	0	2	0.00144493	0.0611387	39098158	-1.35661
chr2	53007201	53007615	415	9	0	1	0.00143452	0.0611387	53007408	-0.461441
chr2	150750251	150750415	165	4	0	2	0.00146173	0.0611387	150750358	-1.33035
chr3	88071801	88072215	415	9	0	0	0.00145229	0.0611387	88072008	0.411495
chr4	45286401	45286665	265	6	0	4	0.00145177	0.0611387	45286508	-0.711744
chr4	120682251	120682565	315	7	2	0	0.00145069	0.0611387	120682408	0.60231
chr5	92656301	92656615	315	7	4	0	0.0014668	0.0611387	92656458	0.57788
chr6	5401401	5401765	365	8	1	0	0.00145108	0.0611387	5401558	1.3468
chr6	28215301	28215765	465	10	0	3	0.0014575	0.0611387	28215558	-0.741616
chr6	137723951	137724215	265	6	3	0	0.00145903	0.0611387	137724108	0.607873
chr7	19361651	19362265	615	13	0	0	0.00143411	0.0611387	19361958	0.379126
chr9	97018201	97018415	215	5	0	3	0.00143169	0.0611387	97018258	-1.08547
chr9	114797501	114798065	565	12	3	0	0.00143874	0.0611387	114797808	0.380261
chrX	112423101	112423365	265	6	3	0	0.00143872	0.0611387	112423208	0.648401
chrX	139762601	139762865	265	6	6	0	0.00143066	0.0611387	139762758	0.853328
chr4	154639301	154639465	165	4	0	3	0.0014693	0.0611643	154639358	-1.00152
chr3	96639301	96639615	315	7	2	0	0.00147182	0.061209	96639458	0.582528
chr1	59604151	59604165	15	1	0	1	0.00147555	0.0613042	59604158	-1.30664
chr1	147223301	147223515	215	5	0	5	0.00148824	0.0615207	147223408	-0.92256
chr11	95890551	95890665	115	3	0	3	0.00148672	0.0615207	95890608	-1.26572
chr14	93354301	93354365	65	2	0	2	0.00148656	0.0615207	93354358	-1.25252
chr3	133672851	133672865	15	1	0	1	0.00149033	0.0615207	133672858	-1.2788
chr8	12564351	12564715	365	8	0	4	0.00149065	0.0615207	12564508	-0.57265
chr8	47690051	47690265	215	5	0	4	0.00149094	0.0615207	47690158	-0.862665
chr8	85171351	85171615	265	6	0	5	0.00148371	0.0615207	85171508	-0.815988
chr18	41991801	41991915	115	3	0	3	0.00149824	0.0616634	41991808	-1.15365
chr5	102692451	102692915	465	10	0	0	0.00149876	0.0616634	102692708	0.440902
chr5	135966951	135967165	215	5	0	4	0.00149752	0.0616634	135967058	-1.03292
chr7	129680551	129680815	265	6	0	4	0.00150049	0.0616745	129680658	-0.710261
chr2	163452851	163453015	165	4	0	4	0.00150246	0.0616958	163452908	-1.41347
chr11	106329801	106330015	215	5	0	3	0.001506	0.0617001	106329908	-1.15368
chr16	67089751	67090165	415	9	1	0	0.00150564	0.0617001	67089958	0.417777
chr3	107943801	107943965	165	4	0	4	0.001507	0.0617001	107943908	-1.30535
chr6	41173201	41173315	115	3	0	3	0.0015084	0.0617001	41173258	-1.38575
chr4	135683651	135683915	265	6	0	2	0.00151146	0.0617392	135683758	-0.659727
chr5	135489051	135489365	315	7	0	4	0.00151227	0.0617392	135489208	-0.743994
chr11	55518701	55519215	515	11	3	0	0.00151471	0.0617751	55518958	0.631107
chr7	79228451	79229065	615	13	3	0	0.00151607	0.0617751	79228708	1.11123
chr17	45480501	45480715	215	5	0	5	0.00152143	0.0618151	45480608	-0.999184
chr19	53728401	53728515	115	3	0	3	0.00151974	0.0618151	53728458	-1.29537
chrX	159627351	159627565	215	5	0	5	0.0015205	0.0618151	159627458	-0.969794
chr4	117681101	117681165	65	2	0	2	0.00152969	0.0620912	117681158	-1.3929
chr14	57109201	57109565	365	8	3	0	0.00153343	0.0621834	57109358	0.556079
chr15	75892101	75892265	165	4	0	4	0.00153725	0.0622783	75892208	-1.03529
chr15	100457301	100457815	515	11	2	0	0.00154745	0.0625692	100457558	0.408754
chr7	101912101	101912265	165	4	0	3	0.00154767	0.0625692	101912158	-1.41763
chrX	56489801	56490115	315	7	4	0	0.00154886	0.0625692	56489958	0.553881
chr12	108896151	108896315	165	4	0	4	0.00155045	0.0625738	108896208	-1.27498
chr15	101239251	101239615	365	8	0	4	0.0015533	0.062629	101239408	-0.748162
chr10	93486701	93486965	265	6	3	0	0.00156743	0.0626495	93486808	0.621926
chr13	32903151	32903665	515	11	1	0	0.00155552	0.0626495	32903408	0.438566
chr13	55330451	55330665	215	5	0	3	0.00156942	0.0626495	55330558	-1.08984
chr15	44748251	44748465	215	5	0	5	0.00156476	0.0626495	44748358	-0.923531
chr15	74180101	74180265	165	4	0	4	0.00155988	0.0626495	74180158	-0.981389
chr2	119413901	119414165	265	6	0	5	0.00156306	0.0626495	119414058	-0.87521
chr4	3647101	3647265	165	4	0	4	0.00156916	0.0626495	3647158	-1.04163
chr6	70713151	70713415	265	6	0	3	0.00156396	0.0626495	70713308	-0.775614
chr8	45104201	45104365	165	4	0	4	0.00157008	0.0626495	45104308	-1.09691
chr8	83976901	83977015	115	3	0	3	0.0015631	0.0626495	83977008	-1.22182
chr9	32159051	32159465	415	9	1	0	0.00156179	0.0626495	32159258	0.423486
chr12	35831351	35831715	365	8	4	0	0.00157885	0.0627805	35831508	0.503912
chr17	10531201	10531265	65	2	0	2	0.00157783	0.0627805	10531208	-1.45668
chr2	146612851	146613365	515	11	1	0	0.0015793	0.0627805	146613108	0.488033
chr6	136518551	136518715	165	4	0	3	0.00157677	0.0627805	136518608	-1.41057
chr5	147294201	147294365	165	4	0	3	0.00158223	0.0628379	147294308	-1.3142
chr11	83556401	83556665	265	6	5	0	0.00158711	0.0629728	83556558	0.697675
chr5	110429051	110429465	415	9	0	2	0.00159227	0.0631183	110429258	-0.528323
chr11	120633051	120633315	265	6	0	4	0.00159429	0.0631392	120633208	-1.28168
chr15	76227251	76227365	115	3	0	3	0.00159777	0.0632062	76227308	-1.10086
chr5	130263551	130263815	265	6	0	6	0.00159897	0.0632062	130263658	-0.761019
chr1	181511451	181511565	115	3	0	3	0.00160266	0.0632932	181511508	-1.02632
chr3	126261401	126261565	165	4	0	4	0.00161241	0.0636188	126261458	-0.934335
chr8	91304851	91305065	215	5	0	5	0.00161907	0.0638222	91304958	-0.758039
chr14	41035101	41035665	565	12	0	0	0.00162699	0.0639556	41035358	0.386662
chr16	33988351	33988865	515	11	1	1	0.00162553	0.0639556	33988558	0.433704
chr6	42860301	42860615	315	7	6	0	0.00162488	0.0639556	42860408	0.547985
chr8	103441251	103441515	265	6	0	3	0.00163551	0.064231	103441408	-0.830009
chr8	40132951	40133315	365	8	3	1	0.00163941	0.0643244	40133108	0.662572
chr8	25044001	25044515	515	11	2	0	0.00164093	0.0643246	25044308	0.383699
chr1	193324351	193324565	215	5	0	5	0.00164756	0.0645225	193324458	-0.832914
chr10	109920701	109921165	465	10	1	0	0.00167494	0.0645225	109920908	0.441879
chr11	96860551	96861015	465	10	3	0	0.00167204	0.0645225	96860758	0.722416
chr12	105427501	105427765	265	6	0	5	0.00165471	0.0645225	105427608	-0.728085
chr13	115725701	115725865	165	4	0	4	0.00166701	0.0645225	115725758	-0.919889
chr14	72516451	72516715	265	6	0	4	0.00167064	0.0645225	72516608	-0.828141
chr15	73680101	73680265	165	4	0	3	0.00167446	0.0645225	73680158	-1.33757
chr15	95790651	95790765	115	3	0	3	0.00166431	0.0645225	95790708	-1.35882
chr16	18590601	18590765	165	4	0	3	0.00165306	0.0645225	18590658	-0.987972
chr17	5923401	5923615	215	5	0	4	0.00166026	0.0645225	5923508	-0.874721
chr2	152830551	152830865	315	7	0	4	0.0016497	0.0645225	152830708	-1.058
chr5	106803051	106803465	415	9	4	0	0.00167053	0.0645225	106803308	0.584673
chr5	121215301	121215715	415	9	0	0	0.0016585	0.0645225	121215558	0.399812
chr6	136465851	136466215	365	8	3	0	0.00166161	0.0645225	136466008	0.829741
chr7	126888951	126889165	215	5	0	4	0.00167346	0.0645225	126889058	-0.831108
chr7	142968251	142968365	115	3	0	3	0.00165762	0.0645225	142968308	-1.32145
chr8	25741651	25741715	65	2	0	2	0.00167346	0.0645225	25741708	-1.17819
chr8	67440001	67440165	165	4	0	4	0.00166912	0.0645225	67440058	-1.08259
chr9	54734401	54734665	265	6	0	5	0.00166593	0.0645225	54734558	-0.744895
chr10	60245001	60245565	565	12	4	0	0.00168137	0.0646135	60245258	0.604031
chr2	27802951	27803065	115	3	0	3	0.00168188	0.0646135	27803008	-1.30605
chr3	94328851	94328915	65	2	0	2	0.00168084	0.0646135	94328908	-1.32669
chr5	25873201	25873315	115	3	0	3	0.00168687	0.0647305	25873258	-1.32084
chr7	43465201	43465515	315	7	0	6	0.00168798	0.0647305	43465358	-0.84035
chr13	76969451	76969765	315	7	3	0	0.00169353	0.0648846	76969608	0.495989
chr4	135179001	135179265	265	6	0	6	0.0017037	0.0652149	135179158	-0.894187
chr1	41897851	41898065	215	5	0	4	0.00170879	0.0652919	41897958	-1.10499
chr17	22410851	22411065	215	5	0	5	0.00170803	0.0652919	22410958	-0.967273
chr8	115395851	115396115	265	6	1	3	0.00171338	0.0654081	115396008	-0.728951
chr4	63377601	63377715	115	3	0	3	0.00171713	0.0654435	63377658	-1.14914
chr5	115011151	115011315	165	4	0	3	0.0017174	0.0654435	115011208	-1.11805
chr11	35922251	35922415	165	4	0	4	0.00172529	0.0656713	35922308	-1.28658
chr11	94420451	94420665	215	5	0	5	0.00172648	0.0656713	94420558	-1.06643
chr8	118274701	118275115	415	9	0	0	0.00172882	0.0657012	118274908	0.481399
chr11	102060951	102061615	665	13	1	0	0.00173134	0.0657381	102061308	0.379681
chr8	111812951	111813165	215	5	0	4	0.00173726	0.0659039	111813058	-0.983782
chr1	37690751	37690965	215	5	0	4	0.0017437	0.0660303	37690858	-1.0488
chr7	6696551	6696815	265	6	0	4	0.00174371	0.0660303	6696708	-0.764386
chr1	93224051	93224315	265	6	0	2	0.00174928	0.066123	93224158	-0.856764
chr5	107320751	107321065	315	7	2	0	0.00174797	0.066123	107320908	0.549465
chr13	78186401	78186615	215	5	0	5	0.0017525	0.0661826	78186508	-0.916612
chr18	15148551	15148715	165	4	0	4	0.00175399	0.0661826	15148608	-1.54965
chr2	157095051	157095565	515	11	1	0	0.00175724	0.066246	157095208	0.391416
chrX	150960901	150960915	15	1	0	1	0.00175965	0.066278	150960908	-1.34935
chr11	53146401	53146565	165	4	0	3	0.00176146	0.0662874	53146508	-1.29067
chr1	86698851	86699065	215	5	0	4	0.00176719	0.0663077	86698958	-1.01127
chr4	45279451	45279615	165	4	0	4	0.00176963	0.0663077	45279508	-1.35803
chr4	138216901	138216965	65	2	0	2	0.00176948	0.0663077	138216958	-1.48208
chr7	28148151	28148815	665	14	4	1	0.00176983	0.0663077	28148558	0.739879
chr8	121874051	121874315	265	6	0	5	0.00176371	0.0663077	121874208	-0.882901
chr10	34431751	34432165	415	9	0	0	0.00177454	0.0664253	34431958	0.458146
chr1	21166051	21166565	515	11	0	0	0.0017831	0.0664656	21166358	0.471346
chr10	69662301	69662665	365	8	0	0	0.00177844	0.0664656	69662558	0.402928
chr14	70074451	70074665	215	5	0	2	0.00178003	0.0664656	70074558	-1.32523
chr15	100761501	100762315	815	17	1	3	0.00178301	0.0664656	100762108	-0.67795
chr5	114707501	114708015	515	11	3	0	0.00178818	0.0664656	114707708	0.640772
chr7	126377201	126378215	1015	21	2	0	0.00178687	0.0664656	126377558	0.481241
chr7	140058001	140058215	215	5	0	5	0.00178682	0.0664656	140058108	-0.967978
chr9	31400451	31400865	415	9	3	0	0.00178813	0.0664656	31400658	1.472
chr11	120304901	120305065	165	4	0	2	0.00179046	0.066492	120305008	-1.27548
chr1	43511451	43511515	65	2	0	2	0.00179521	0.0665516	43511458	-1.49874
chrX	145672851	145673165	315	7	5	0	0.00179403	0.0665516	145673008	0.78578
chr9	87419351	87419815	465	10	2	0	0.00179993	0.0666683	87419608	1.69617
chr16	59420851	59421215	365	8	1	0	0.00180422	0.0667667	59421058	0.470083
chr2	131358651	131358715	65	2	0	2	0.00180574	0.0667667	131358708	-1.24649
chr5	140857451	140857615	165	4	0	4	0.00180887	0.066824	140857508	-1.30782
chr1	12836801	12837165	365	8	4	0	0.00181821	0.0668874	12837008	0.554141
chr18	35932801	35933115	315	7	0	3	0.00181681	0.0668874	35932958	-0.642605
chr19	20345001	20345915	915	19	5	1	0.00181315	0.0668874	20345708	0.617682
chr3	100568601	100568965	365	8	2	0	0.001818	0.0668874	100568808	0.526822
chrX	95711651	95712065	415	9	0	3	0.00181849	0.0668874	95711958	-0.859333
chr15	38927651	38927865	215	5	0	4	0.0018243	0.0670431	38927758	-0.942894
chr2	112196851	112197265	415	9	0	1	0.00183607	0.0674172	112197058	0.453873
chr17	45251451	45251815	365	8	0	1	0.00184786	0.0677434	45251658	-0.510675
chr17	47606351	47606515	165	4	0	3	0.00184976	0.0677434	47606408	-1.12847
chr2	31788301	31788565	265	6	0	4	0.00184939	0.0677434	31788408	-0.818451
chr11	115314401	115314515	115	3	0	3	0.00185682	0.0677854	115314458	-1.14917
chr13	58401751	58401965	215	5	0	5	0.00185764	0.0677854	58401858	-1.25899
chr15	52808801	52808815	15	1	0	1	0.00185291	0.0677854	52808808	-1.33317
chr4	106827851	106828065	215	5	0	4	0.00185419	0.0677854	106827958	-0.824118
chrX	51680501	51680565	65	2	0	2	0.00185891	0.0677854	51680508	-1.50675
chr16	38376551	38376615	65	2	0	2	0.00186173	0.0678279	38376608	-1.28884
chr7	118739901	118740415	515	11	0	0	0.00186328	0.0678279	118740158	0.37615
chr1	34068451	34068615	165	4	0	3	0.001873	0.0679439	34068508	-1.04279
chr1	75234701	75234965	265	6	0	4	0.00187477	0.0679439	75234808	-0.682635
chr15	77003851	77004315	465	10	2	0	0.00188091	0.0679439	77004058	0.531777
chr3	28723701	28723765	65	2	0	2	0.0018728	0.0679439	28723708	-1.32237
chr4	155580401	155580815	415	9	3	0	0.00188054	0.0679439	155580608	0.681709
chr5	148346601	148346815	215	5	0	4	0.00187518	0.0679439	148346708	-1.10925
chr7	99854451	99854615	165	4	0	4	0.00187699	0.0679439	99854558	-1.31744
chr8	33220401	33220815	415	9	0	0	0.00187829	0.0679439	33220608	0.499801
chr9	29751551	29751615	65	2	0	2	0.00187129	0.0679439	29751608	-1.49569
chr4	58419351	58419465	115	3	0	3	0.00188314	0.0679666	58419408	-1.52751
chr9	104373301	104373565	265	6	0	5	0.00188563	0.0679983	104373408	-0.759297
chr15	5106301	5106615	315	7	4	0	0.00189338	0.0682198	5106458	0.752723
chr1	86429901	86430415	515	11	0	0	0.00189901	0.0683062	86430158	0.480757
chr6	145748351	145748515	165	4	0	4	0.00189807	0.0683062	145748458	-1.22639
chr1	131981601	131982115	515	11	3	1	0.00190473	0.0684539	131981858	0.54791
chr5	124438301	124438465	165	4	0	4	0.00191382	0.068668	124438358	-1.04035
chr9	18278701	18279015	315	6	0	6	0.00191393	0.068668	18278908	-0.888556
chr5	120252651	120252915	265	6	0	6	0.00191883	0.0687855	120252758	-0.807963
chr1	149738051	149738115	65	2	0	2	0.0019275	0.0688338	149738108	-1.31841
chr10	60347151	60347315	165	4	0	3	0.00192831	0.0688338	60347258	-1.45916
chr10	89707551	89707715	165	4	0	3	0.00192736	0.0688338	89707608	-1.07704
chr16	18696401	18696865	465	10	0	0	0.0019242	0.0688338	18696608	0.391455
chr18	60718301	60718415	115	3	0	3	0.00192239	0.0688338	60718308	-1.51667
chr13	103109951	103110365	415	9	3	0	0.00193524	0.0690229	103110158	0.840061
chr1	37802401	37802615	215	5	0	5	0.00194326	0.0690763	37802508	-1.04034
chr10	87024901	87025315	415	9	2	0	0.00193936	0.0690763	87025108	0.735372
chr3	116341001	116341365	365	8	1	0	0.00194247	0.0690763	116341208	0.552342
chr5	143567851	143568215	365	8	2	0	0.00194229	0.0690763	143568058	0.620779
chr5	128515351	128515765	415	9	3	0	0.00195469	0.0694241	128515558	0.475471
chr11	105969651	105969965	315	7	0	4	0.0019607	0.069521	105969758	-0.728673
chr19	34483651	34483865	215	5	3	0	0.0019607	0.069521	34483758	0.58058
chr11	21616001	21616215	215	5	0	3	0.00196757	0.0696218	21616108	-1.0105
chr15	30424401	30424565	165	4	0	4	0.00196847	0.0696218	30424458	-1.36938
chr4	148287951	148288515	565	12	0	1	0.00196539	0.0696218	148288208	-0.394712
chr14	122534351	122534415	65	2	0	2	0.00197016	0.0696231	122534408	-1.40584
chr3	51583551	51583965	415	9	0	0	0.00197299	0.0696511	51583758	0.470274
chr3	67463551	67463765	215	5	0	4	0.00197424	0.0696511	67463658	-0.891523
chr10	80659201	80659665	465	10	4	0	0.00197637	0.0696684	80659408	0.704455
chr6	129033451	129033665	215	5	0	5	0.00198215	0.0697559	129033558	-1.14391
chr9	17699151	17699265	115	3	0	3	0.00198166	0.0697559	17699258	-1.425
chr7	40901101	40901515	415	9	0	2	0.00198914	0.0699437	40901308	-0.756866
chr17	28232301	28232965	665	13	0	0	0.00199797	0.0701775	28232558	0.315377
chr6	53649901	53650065	165	4	0	4	0.0019991	0.0701775	53650008	-1.13598
chr11	100414201	100414715	515	11	0	5	0.0020027	0.0701875	100414458	-0.528674
chr9	110620301	110620365	65	2	0	2	0.00200143	0.0701875	110620358	-1.22945
chr11	68544601	68544915	315	7	0	0	0.00200846	0.0703311	68544758	-0.480192
chr1	75546601	75547015	415	9	0	7	0.00201385	0.0704614	75546858	-0.888806
chr15	79828401	79828715	315	7	0	5	0.00201983	0.0705164	79828508	-0.909874
chr17	32479651	32479765	115	3	0	3	0.00202704	0.0705164	32479758	-1.39567
chr2	31209651	31209815	165	4	0	4	0.00202188	0.0705164	31209758	-0.937653
chr2	126796351	126796465	115	3	0	3	0.00202334	0.0705164	126796458	-1.28975
chr3	70003951	70004215	265	6	0	3	0.0020254	0.0705164	70004108	-1.32941
chr3	94764751	94764815	65	2	2	0	0.00202708	0.0705164	94764808	1.20954
chr4	152434801	152435715	915	19	1	0	0.00202123	0.0705164	152435458	0.332176
chr3	108653001	108653165	165	4	0	4	0.00203441	0.0707131	108653108	-1.15069
chr11	44666901	44667065	165	4	0	3	0.00203712	0.0707412	44666958	-1.04372
chr4	139001651	139001715	65	2	0	2	0.00203855	0.0707412	139001658	-1.2502
chr19	29251701	29251865	165	4	0	4	0.00204314	0.0708424	29251758	-1.23841
chr1	43138351	43138515	165	4	0	4	0.00205104	0.0708838	43138458	-1.2321
chr4	15328501	15328865	365	8	4	0	0.00204974	0.0708838	15328708	0.718602
chr8	73007601	73007815	215	5	0	4	0.00204702	0.0708838	73007708	-0.758774
chrX	142818351	142818615	265	6	3	0	0.00205023	0.0708838	142818458	0.722207
chr15	83118501	83118665	165	4	0	3	0.00205369	0.0709175	83118558	-1.35705
chr1	71652951	71653065	115	3	0	3	0.00206069	0.0710679	71653008	-1.18767
chr9	57433701	57434215	515	11	0	0	0.0020614	0.0710679	57433958	0.432731
chr8	23596251	23596615	365	8	1	0	0.00206903	0.0712729	23596458	0.465575
chr3	18151501	18151615	115	3	0	3	0.00207459	0.0714065	18151558	-1.18489
chr12	73545801	73546015	215	5	0	5	0.00208142	0.0714093	73545908	-0.875395
chr15	31673151	31673415	265	6	0	6	0.00208134	0.0714093	31673258	-0.848309
chr4	62764051	62764515	465	10	0	0	0.00208086	0.0714093	62764208	0.410678
chr5	136045901	136046315	415	9	0	0	0.00207899	0.0714093	136046158	0.453687
chr10	98494401	98494665	265	6	0	4	0.00208545	0.0714896	98494558	-1.04086
chr1	184965701	184966265	565	11	0	5	0.00209828	0.0717091	184966158	-0.981752
chr11	110090601	110090665	65	2	0	2	0.0020999	0.0717091	110090658	-1.30407
chr15	37021001	37021065	65	2	0	2	0.00210032	0.0717091	37021058	-1.26098
chr19	41071401	41072065	665	14	0	0	0.00209524	0.0717091	41071758	0.331196
chr2	172622101	172622115	15	1	0	1	0.00209587	0.0717091	172622108	-1.30755
chr1	71505951	71506215	265	6	3	0	0.00211356	0.072103	71506058	0.612058
chr5	24077401	24077665	265	6	3	0	0.00211958	0.07225	24077508	0.537618
chr2	167112601	167113065	465	10	3	0	0.00213482	0.0725941	167112908	0.52744
chr9	53990951	53991315	365	8	3	0	0.00213325	0.0725941	53991108	0.521818
chrX	7733751	7734015	265	6	0	4	0.00213205	0.0725941	7733908	-0.61421
chr10	119646451	119646865	415	9	0	0	0.00213891	0.0726748	119646658	0.419927
chr9	69623251	69623715	465	10	1	0	0.00214166	0.07271	69623508	0.397087
chr1	112379951	112380315	365	8	0	3	0.00214575	0.0727731	112380108	-0.620033
chr15	82805201	82805665	465	10	3	0	0.00214754	0.0727731	82805458	0.453113
chr8	72257451	72257765	315	7	0	3	0.00214868	0.0727731	72257608	-1.04414
chr10	128612601	128613015	415	9	0	0	0.00215308	0.0728638	128612808	0.466215
chr11	6605001	6605165	165	4	0	3	0.00215619	0.0729107	6605108	-1.54337
chr18	80611251	80611415	165	4	0	3	0.00216324	0.0730328	80611358	-0.952162
chr7	68357451	68357965	515	11	0	0	0.00216265	0.0730328	68357658	0.382727
chr18	52947251	52947415	165	4	0	4	0.00216787	0.0730807	52947308	-0.921911
chr6	145023051	145023665	615	13	0	3	0.00216811	0.0730807	145023158	-0.795663
chr9	60283651	60283815	165	4	0	4	0.00217023	0.0730938	60283708	-1.23735
chr5	151718051	151718115	65	2	0	2	0.0021731	0.0731322	151718108	-1.30865
chr6	40049651	40049815	165	4	0	4	0.00217556	0.0731569	40049758	-1.36279
chr1	97726801	97726965	165	4	0	4	0.00218667	0.0731885	97726908	-1.02146
chr15	94496101	94496165	65	2	0	2	0.00218117	0.0731885	94496158	-1.29638
chr4	132776801	132777065	265	6	0	3	0.00219206	0.0731885	132776958	-0.659361
chr4	133297651	133298165	515	11	0	0	0.00218726	0.0731885	133297908	0.353314
chr4	136893901	136894465	565	12	0	8	0.00218178	0.0731885	136894108	-0.986218
chr5	37289151	37289715	565	12	3	0	0.00218235	0.0731885	37289458	0.577651
chr5	143696451	143696665	215	5	0	5	0.00218458	0.0731885	143696558	-1.00693
chr7	28302201	28302515	315	7	0	4	0.00219031	0.0731885	28302358	-0.988828
chr9	95414151	95414165	15	1	1	0	0.00219129	0.0731885	95414158	1.29154
chr1	125519151	125519415	265	6	0	6	0.00219659	0.0732708	125519258	-0.907554
chr4	32668451	32668565	115	3	0	3	0.00219799	0.0732708	32668508	-1.3494
chr5	143547351	143547815	465	10	1	0	0.00220684	0.073508	143547608	0.406366
chr9	22624951	22625315	365	8	3	0	0.00220987	0.0735511	22625158	0.735614
chr13	55405351	55405815	465	10	0	0	0.0022237	0.0739534	55405608	0.413151
chr5	114639251	114639765	515	11	0	0	0.00222706	0.074007	114639508	0.426872
chr5	118655101	118655315	215	5	0	4	0.00223521	0.0742196	118655208	-1.11638
chr6	29946651	29946865	215	5	0	3	0.0022412	0.0743602	29946758	-1.02409
chr16	17633851	17634065	215	5	0	4	0.00224623	0.0744686	17633958	-0.974684
chr10	82667501	82667565	65	2	0	2	0.00225051	0.0745352	82667508	-1.29811
chr9	114498201	114498765	565	12	1	0	0.00225176	0.0745352	114498408	0.463809
chr10	12583651	12583715	65	2	0	2	0.00225734	0.0746616	12583658	-1.28894
chr10	13564601	13565115	515	11	0	1	0.00226213	0.0747105	13564858	0.467517
chr2	154209201	154209465	265	6	0	3	0.00226235	0.0747105	154209308	-0.553002
chr18	15466201	15466365	165	4	0	4	0.00226742	0.0748196	15466308	-1.12441
chr4	130087301	130087815	515	11	2	0	0.00227429	0.0749877	130087558	0.39121
chr19	53579001	53579315	315	7	3	0	0.00228014	0.0750639	53579108	0.630848
chr8	18693501	18693515	15	1	0	1	0.00227855	0.0750639	18693508	-1.31896
chr11	31641551	31641665	115	3	0	3	0.00228613	0.075122	31641608	-1.10855
chr16	18443401	18443865	465	10	0	2	0.00228723	0.075122	18443658	0.367237
chr16	39162851	39162915	65	2	0	2	0.00228637	0.075122	39162908	-1.42698
chr19	32320451	32320615	165	4	0	4	0.00230118	0.075463	32320508	-0.989489
chr7	43312751	43313015	265	6	0	4	0.00230063	0.075463	43312858	-1.20764
chr19	5302451	5302815	365	8	0	3	0.00230391	0.0754941	5302658	-0.546915
chr1	166154151	166154615	465	10	1	0	0.00230713	0.0755413	166154358	0.652662
chr14	115451101	115451165	65	2	0	2	0.00230954	0.0755615	115451158	-1.35171
chr1	131200151	131200165	15	1	0	1	0.00231205	0.0755852	131200158	-1.31634
chr14	33246501	33246815	315	7	0	6	0.00231589	0.0756526	33246708	-0.703574
chr10	127662751	127663015	265	6	0	3	0.00233075	0.0759116	127662858	-0.726856
chr12	72047651	72047915	265	6	3	0	0.00233014	0.0759116	72047808	0.722313
chr13	56806651	56807165	515	11	0	0	0.002331	0.0759116	56806958	0.47476
chr4	39310301	39310415	115	3	0	3	0.00232741	0.0759116	39310358	-1.01377
chr2	92608801	92609315	515	11	2	0	0.00233459	0.0759702	92609108	0.583569
chr1	91459401	91459815	415	9	0	9	0.00233838	0.076035	91459508	-0.792446
chr3	30508251	30508965	715	15	0	9	0.00234018	0.0760353	30508458	-0.718603
chr14	60784301	60784615	315	7	2	0	0.00234351	0.0760849	60784508	0.641596
chr1	133306751	133307215	465	10	3	0	0.00235085	0.0762647	133306958	1.66096
chr10	19014801	19015715	915	19	0	0	0.002357	0.0763732	19015458	0.345809
chr5	23674901	23675015	115	3	0	3	0.0023615	0.0763732	23674958	-1.22993
chr5	129584701	129584865	165	4	0	4	0.00236163	0.0763732	129584758	-1.12052
chr6	16221201	16221615	415	9	3	0	0.00235879	0.0763732	16221408	0.694314
chr8	120807801	120808065	265	6	0	4	0.00236321	0.0763732	120807958	-0.775325
chr1	12834751	12834865	115	3	0	3	0.00237223	0.0763972	12834808	-1.16522
chr10	41682751	41683215	465	10	0	0	0.00237497	0.0763972	41683008	0.410083
chr10	89461801	89462265	465	10	0	0	0.0023884	0.0763972	89462058	0.467617
chr11	49108801	49109215	415	9	0	1	0.00237949	0.0763972	49108958	0.393672
chr12	108763701	108763815	115	3	0	3	0.00238498	0.0763972	108763758	-1.1801
chr14	105313901	105314165	265	6	0	4	0.00236999	0.0763972	105314058	-0.897776
chr19	24121001	24121065	65	2	0	2	0.00237634	0.0763972	24121008	-1.45852
chr19	46504051	46504265	215	5	0	3	0.00238023	0.0763972	46504158	-0.985861
chr19	58455251	58455465	215	5	0	5	0.00238509	0.0763972	58455358	-0.962941
chr4	139430201	139430565	365	8	0	2	0.00238922	0.0763972	139430408	-0.66543
chr4	149565251	149565315	65	2	0	2	0.00238022	0.0763972	149565308	-1.20109
chr6	84375451	84375915	465	10	0	1	0.00237779	0.0763972	84375708	0.465418
chr9	44734751	44735115	365	8	1	2	0.00237557	0.0763972	44734908	-0.609644
chr9	123525101	123525465	365	8	3	0	0.00238922	0.0763972	123525358	0.642957
chr1	193698851	193699315	465	10	4	0	0.00239416	0.0764235	193699058	0.455193
chr2	75786051	75786515	465	10	2	0	0.00239545	0.0764235	75786258	0.408673
chr9	50320901	50321015	115	3	0	3	0.00239356	0.0764235	50320958	-1.25209
chr11	97801701	97801965	265	6	0	4	0.0024054	0.0766252	97801858	-0.771401
chr8	128519451	128519665	215	5	0	5	0.00240387	0.0766252	128519558	-0.8375
chrX	152985101	152985265	165	4	0	3	0.00241128	0.0767548	152985208	-0.850684
chr13	113641351	113641615	265	6	0	4	0.00241608	0.0768498	113641458	-0.629833
chr11	73006301	73006765	465	10	0	2	0.00241951	0.0769011	73006558	0.440596
chr3	127322901	127323215	315	7	1	0	0.00242323	0.0769617	127323108	0.423338
chr11	97408151	97408615	465	10	0	0	0.00242858	0.0770159	97408408	0.421925
chr4	11158201	11158365	165	4	0	4	0.00242763	0.0770159	11158308	-1.02265
chr19	6871501	6871815	315	7	0	3	0.00243353	0.0770575	6871658	-0.606271
chr7	69810951	69811115	165	4	0	4	0.00243303	0.0770575	69811058	-0.909282
chr1	150780001	150780215	215	5	0	4	0.00243849	0.0771553	150780108	-0.823693
chr2	130563301	130563465	165	4	0	4	0.00244391	0.0771553	130563408	-0.930246
chr3	45924401	45924665	265	6	0	5	0.00244375	0.0771553	45924508	-0.973894
chr8	80798901	80799015	115	3	0	3	0.0024406	0.0771553	80798958	-1.00593
chr15	103183151	103183565	415	9	0	2	0.0024458	0.0771577	103183408	-0.600235
chr3	97524901	97525165	265	6	0	2	0.00245529	0.0773535	97525058	-1.64684
chr5	25041401	25041615	215	5	0	3	0.00245567	0.0773535	25041508	-0.849798
chr14	67831101	67831265	165	4	0	4	0.00245843	0.077383	67831208	-1.13862
chr17	32891201	32891415	215	5	0	5	0.00246112	0.07741	32891308	-1.04363
chr10	80174701	80175115	415	9	0	4	0.00246992	0.0776293	80174908	-0.535639
chr5	136755651	136756215	565	12	2	0	0.00247754	0.0778108	136755908	0.477364
chr9	111495501	111495915	415	9	0	0	0.00248521	0.0779941	111495708	0.454409
chr9	61907001	61907265	265	6	0	3	0.00249103	0.0781188	61907158	-0.818115
chr13	81641751	81642165	415	9	0	0	0.00249643	0.07823	81641958	0.489126
chr2	26960901	26961065	165	4	0	3	0.002505	0.0784318	26960958	-0.882693
chr7	82719351	82719565	215	5	0	3	0.00250657	0.0784318	82719458	-1.0109
chr14	8460401	8460865	465	10	1	0	0.00251482	0.0785737	8460708	0.484124
chr2	68659601	68659665	65	2	0	2	0.00251312	0.0785737	68659608	-1.32995
chr13	35031801	35031965	165	4	0	4	0.00252028	0.0786726	35031908	-1.08262
chr15	99896701	99896915	215	5	0	5	0.00252636	0.0786726	99896808	-0.977153
chr4	152131251	152131715	465	10	0	3	0.00252215	0.0786726	152131558	-0.858794
chr7	127471701	127471915	215	5	0	5	0.00252728	0.0786726	127471808	-0.89274
chr9	58216451	58216765	315	7	0	4	0.00252451	0.0786726	58216608	-0.7474
chr10	81316401	81316765	365	8	0	4	0.00252959	0.0786727	81316558	-0.867919
chr3	26354851	26355015	165	4	0	3	0.00253285	0.0786727	26354908	-0.990838
chr6	116428351	116428615	265	6	0	4	0.00253135	0.0786727	116428458	-1.11517
chr4	133814201	133814565	365	8	1	4	0.00253538	0.0786936	133814358	-0.75533
chr10	68058501	68058615	115	3	0	3	0.00255024	0.0789895	68058558	-1.46465
chr14	33933901	33934265	365	8	4	0	0.00255835	0.0789895	33934108	0.766354
chr2	148395751	148396115	365	8	0	6	0.00255542	0.0789895	148395958	-0.787559
chr2	158340151	158340615	465	10	1	0	0.00255626	0.0789895	158340408	0.56452
chr4	130246051	130246615	565	12	1	0	0.00255985	0.0789895	130246308	0.398291
chr5	35536351	35536615	265	6	0	3	0.00255566	0.0789895	35536458	-0.86533
chr5	103654251	103654615	365	8	0	5	0.00254852	0.0789895	103654408	-0.696312
chr7	100009601	100010065	465	10	0	0	0.00255552	0.0789895	100009808	0.383738
chr4	152294301	152294565	265	6	0	6	0.00256383	0.0790548	152294408	-0.718963
chr3	88488351	88488615	265	6	0	5	0.00257436	0.0793217	88488458	-0.657542
chr14	63535901	63535965	65	2	0	2	0.00257819	0.0793244	63535958	-1.27878
chr2	76673751	76674015	265	6	0	4	0.00257774	0.0793244	76673908	-0.886433
chr6	48645601	48646065	465	10	2	0	0.00258876	0.0794818	48645858	0.523711
chr6	128479651	128480315	665	14	0	0	0.00258712	0.0794818	128479958	0.370049
chr7	63504351	63504515	165	4	0	4	0.00258894	0.0794818	63504408	-0.864776
chr11	76399601	76399715	115	3	0	3	0.00259685	0.0795514	76399658	-1.45161
chr14	7817701	7818165	465	10	4	0	0.0025956	0.0795514	7817908	0.523508
chr17	45403251	45403565	315	7	4	0	0.00259647	0.0795514	45403408	0.819261
chr17	29513201	29513515	315	7	0	4	0.002604	0.079643	29513358	-0.688239
chr6	125600101	125600615	515	11	2	0	0.00260342	0.079643	125600358	0.549004
chr7	139905751	139906015	265	6	0	2	0.00260548	0.079643	139905908	-0.704657
chr11	53590301	53590565	265	6	0	5	0.00260953	0.0796621	53590458	-0.594011
chr2	69428151	69428515	365	8	4	0	0.00261074	0.0796621	69428358	0.838296
chr6	60201701	60201865	165	4	3	0	0.00261175	0.0796621	60201808	0.996502
chr15	80485751	80485865	115	3	0	3	0.00261376	0.0796661	80485808	-1.51174
chr10	83354451	83354615	165	4	0	4	0.00262834	0.0798138	83354558	-1.04545
chr13	4186801	4186915	115	3	0	3	0.00262825	0.0798138	4186858	-1.29697
chr14	30650951	30651265	315	7	0	3	0.00262636	0.0798138	30651108	-0.662516
chr14	70334601	70334665	65	2	0	2	0.00263369	0.0798138	70334658	-1.36444
chr17	50972251	50972465	215	5	0	5	0.0026254	0.0798138	50972358	-1.09278
chr2	129393601	129393865	265	6	0	6	0.00263342	0.0798138	129393758	-0.691542
chr2	148681251	148681765	515	11	0	3	0.0026331	0.0798138	148681558	-0.515461
chr2	178137501	178138015	515	11	0	1	0.00262303	0.0798138	178137758	0.39167
chr17	12996451	12996715	265	6	0	3	0.00264232	0.079961	12996608	-0.814457
chr9	84117401	84117565	165	4	0	3	0.00264156	0.079961	84117508	-1.26116
chr5	30930051	30930465	415	9	2	0	0.00265023	0.0800595	30930258	0.834988
chr6	30357801	30358165	365	8	1	0	0.00264771	0.0800595	30358008	0.545055
chr6	43297151	43297565	415	9	3	0	0.00265125	0.0800595	43297358	0.826441
chr17	43611551	43612015	465	10	0	1	0.00266122	0.0803033	43611808	0.473628
chr11	67865201	67865415	215	5	0	5	0.00266591	0.0803874	67865308	-0.817185
chr6	126553851	126554115	265	6	0	5	0.00267125	0.0804195	126554008	-0.833123
chr9	44510201	44510365	165	4	0	4	0.00267217	0.0804195	44510308	-0.76103
chr9	72094851	72094865	15	1	0	1	0.00267267	0.0804195	72094858	-1.26596
chr10	81319451	81319515	65	2	0	2	0.00267745	0.080506	81319508	-1.15829
chr12	103544101	103544465	365	8	3	0	0.00270018	0.0809021	103544308	0.614614
chr15	83727701	83728065	365	8	2	0	0.00269875	0.0809021	83727808	0.827224
chr15	102065551	102066165	615	13	1	0	0.00269596	0.0809021	102065858	0.434282
chr17	46032651	46033165	515	11	0	0	0.00269859	0.0809021	46032908	0.374791
chr7	141143151	141143415	265	6	0	4	0.00269436	0.0809021	141143258	-0.718761
chr1	193673301	193673515	215	5	0	3	0.00270861	0.0809829	193673408	-0.961622
chr11	121744401	121744465	65	2	0	2	0.00270543	0.0809829	121744458	-1.43033
chr3	90077401	90077815	415	9	2	0	0.00270706	0.0809829	90077608	0.45664
chr7	82274351	82274865	515	11	5	0	0.0027268	0.0814693	82274558	0.530554
chr2	62630451	62630815	365	8	2	0	0.00273914	0.0817763	62630658	0.920114
chr4	57369901	57370365	465	10	0	0	0.00274273	0.0817763	57370158	0.384951
chr7	82121651	82122165	515	11	2	0	0.00274288	0.0817763	82121958	0.722244
chr17	13472401	13472815	415	9	5	0	0.00275094	0.0819589	13472608	0.561986
chr18	73763001	73763215	215	5	0	4	0.00276968	0.0824595	73763108	-0.919117
chr8	13887901	13888165	265	6	0	5	0.00278272	0.0827892	13888008	-0.893124
chr19	36001651	36001815	165	4	0	4	0.00279146	0.082991	36001708	-0.923087
chr2	180796151	180796365	215	5	0	5	0.00279962	0.0830005	180796258	-1.44229
chr3	122984251	122984265	15	1	0	1	0.0027978	0.0830005	122984258	-1.27247
chr9	59989851	59990265	415	9	2	0	0.00279846	0.0830005	59990058	0.447932
chr9	99671701	99671865	165	4	0	3	0.00279904	0.0830005	99671758	-1.02211
chr1	130462301	130462865	565	12	0	4	0.00281432	0.0832951	130462558	-0.407553
chr11	78826301	78826865	565	12	1	0	0.00282333	0.0832951	78826508	0.464337
chr12	71073201	71073615	415	9	0	6	0.00281504	0.0832951	71073308	-1.23279
chr17	87948901	87949365	465	10	1	0	0.00281685	0.0832951	87949158	0.398157
chr2	33558201	33558715	515	11	2	0	0.00281784	0.0832951	33558458	0.375794
chr6	70714201	70714565	365	8	3	0	0.00282157	0.0832951	70714408	0.759013
chr6	127266901	127267115	215	5	0	3	0.00282304	0.0832951	127267008	-0.860508
chr4	126103751	126104015	265	6	0	3	0.00282688	0.0833417	126103908	-0.727001
chr1	172129151	172129415	265	6	0	2	0.00282975	0.0833684	172129258	-1.07715
chr2	72197101	72197315	215	5	0	4	0.00283296	0.0834048	72197208	-0.789604
chr8	121717901	121718415	515	11	0	1	0.00283698	0.0834653	121718108	0.397715
chr7	49121251	49121765	515	11	0	2	0.00283991	0.0834933	49121508	0.390573
chr14	65597851	65598015	165	4	0	3	0.00284869	0.0835385	65597958	-0.969763
chr15	84192601	84192815	215	5	0	4	0.00284498	0.0835385	84192708	-0.950406
chr17	74083351	74083615	265	6	0	3	0.00284628	0.0835385	74083508	-0.740074
chr19	56565451	56565565	115	3	0	3	0.00285082	0.0835385	56565508	-1.21198
chr7	35118951	35119515	565	12	0	3	0.00285131	0.0835385	35119258	-1.25104
chr5	103655351	103655665	315	7	0	1	0.00286206	0.0837558	103655458	-0.547455
chr6	85160201	85160615	415	9	2	0	0.00286268	0.0837558	85160408	0.455285
chr14	51883501	51883965	465	10	0	1	0.00286641	0.0838068	51883708	0.470889
chr6	22493951	22494315	365	8	1	0	0.00287153	0.0838986	22494108	0.500253
chr17	7306551	7306715	165	4	3	0	0.00287757	0.0839592	7306608	0.766723
chr17	74328201	74328465	265	6	0	2	0.00287644	0.0839592	74328358	-0.585378
chr13	45976901	45977315	415	9	0	4	0.0028812	0.0839683	45977108	-0.683411
chr5	25082551	25082865	315	7	0	3	0.00288212	0.0839683	25082758	-0.583419
chr8	70700651	70700965	315	7	0	4	0.00288582	0.0839683	70700808	-0.578143
chr8	82844551	82844665	115	3	0	3	0.00288491	0.0839683	82844608	-1.01911
chr7	84779051	84779915	865	18	1	0	0.00288916	0.0840078	84779358	0.858207
chr5	36458901	36459265	365	8	0	3	0.00289177	0.0840261	36459108	-0.557332
chr1	129843501	129843765	265	6	0	4	0.00290925	0.0841353	129843608	-0.743206
chr1	182490601	182490865	265	6	0	4	0.00290187	0.0841353	182490758	-1.10091
chr11	24008351	24008515	165	4	0	3	0.00290038	0.0841353	24008408	-1.06167
chr11	44087051	44087265	215	5	1	3	0.00291831	0.0841353	44087158	-1.0899
chr12	84161551	84162065	515	11	0	5	0.00291597	0.0841353	84161708	-0.788051
chr14	49392651	49392715	65	2	0	2	0.00291118	0.0841353	49392658	-1.17241
chr17	68875351	68875565	215	5	0	4	0.00290481	0.0841353	68875458	-0.786693
chr2	31246251	31246665	415	9	0	5	0.00291302	0.0841353	31246458	-0.827343
chr4	151156901	151157365	465	10	2	0	0.00291938	0.0841353	151157158	0.467839
chr6	53872051	53872165	115	3	0	3	0.002915	0.0841353	53872108	-1.3926
chr8	47872251	47872815	565	12	5	0	0.00291028	0.0841353	47872558	0.527705
chr9	102354651	102355165	515	11	1	0	0.0029067	0.0841353	102354908	0.598757
chr11	101916901	101917065	165	4	0	4	0.00292285	0.0841622	101917008	-1.06481
chr14	57407451	57407665	215	5	0	3	0.00292429	0.0841622	57407558	-1.4144
chr13	26558551	26558765	215	5	0	4	0.00292785	0.0842074	26558658	-0.868146
chr18	82716651	82717765	1115	23	3	0	0.00293384	0.0843226	82717508	0.325044
chr6	91165101	91165665	565	12	2	0	0.00294395	0.0844985	91165408	0.363812
chr7	119859701	119859715	15	1	0	1	0.00294286	0.0844985	119859708	-1.26157
chr11	44412351	44412515	165	4	0	4	0.00295103	0.0845385	44412408	-1.23597
chr14	14294551	14294615	65	2	0	2	0.00295186	0.0845385	14294558	-1.38917
chr18	62666951	62667265	315	7	5	0	0.00294944	0.0845385	62667058	0.600338
chr3	69861301	69861315	15	1	0	1	0.00295563	0.0845385	69861308	-1.24154
chr6	134640851	134641265	415	9	0	2	0.0029538	0.0845385	134641058	-0.740266
chr8	91147651	91148165	515	11	0	0	0.00295733	0.0845385	91147958	0.369473
chr4	133209401	133209815	415	9	0	0	0.0029747	0.0849776	133209608	0.417772
chr13	24801501	24801715	215	5	0	4	0.00298158	0.0851167	24801608	-1.16807
chr14	65735101	65735215	115	3	0	3	0.0029885	0.0852089	65735158	-1.22123
chr16	4074551	4074565	15	1	0	1	0.00298883	0.0852089	4074558	-1.2539
chr10	43579801	43579965	165	4	0	4	0.00299103	0.0852142	43579908	-1.12997
chr7	90253051	90253265	215	5	0	4	0.00299662	0.0853161	90253158	-0.857186
chr11	40601601	40601915	315	7	4	0	0.00300756	0.0854046	40601758	0.55762
chr11	51326951	51327265	315	7	0	7	0.00300698	0.0854046	51327108	-0.848867
chr6	58832701	58832715	15	1	0	1	0.0030078	0.0854046	58832708	-1.25905
chrX	51065801	51066165	365	8	1	0	0.00300425	0.0854046	51065958	0.587015
chr7	19137401	19137715	315	7	0	3	0.0030144	0.0854772	19137558	-0.77801
chr8	90793751	90794215	465	10	4	0	0.00301388	0.0854772	90793958	0.64301
chr14	65778901	65779215	315	7	2	0	0.00301986	0.0855361	65779058	0.429093
chr7	109690251	109690365	115	3	0	3	0.00302051	0.0855361	109690308	-1.08415
chr2	24960951	24961215	265	6	0	5	0.00302618	0.0856393	24961108	-0.628008
chr1	151820451	151820815	365	8	1	0	0.00303467	0.0856605	151820658	0.620735
chr1	167212251	167212665	415	9	4	0	0.00303626	0.0856605	167212458	0.544898
chr10	90043901	90044065	165	4	0	4	0.00303105	0.0856605	90043958	-1.0159
chr16	72995201	72995565	365	8	3	0	0.00303609	0.0856605	72995358	0.490116
chr5	10633201	10633565	365	8	2	0	0.0030382	0.0856605	10633408	1.22225
chr7	24845751	24845915	165	4	0	4	0.00303907	0.0856605	24845858	-1.03833
chr12	16895451	16895515	65	2	0	2	0.0030517	0.0859592	16895458	-1.46636
chr2	146612001	146612615	615	13	2	0	0.0030552	0.0860005	146612358	1.26798
chr15	43036901	43037265	365	8	3	1	0.00306061	0.0860956	43037058	0.585948
chr16	92615551	92615665	115	3	0	3	0.0030665	0.0861468	92615608	-1.18252
chr19	8929651	8930015	365	8	0	4	0.00306498	0.0861468	8929808	-1.10028
chrX	37042751	37043115	365	8	2	0	0.00307219	0.0862494	37042958	0.532401
chr6	135264301	135264415	115	3	2	0	0.00307623	0.0863056	135264358	1.06806
chr6	13280901	13281265	365	8	2	0	0.00308061	0.0863715	13281058	0.494275
chr11	93763101	93763365	265	6	0	3	0.00309133	0.0865572	93763258	-0.704052
chr7	120124601	120125115	515	11	1	0	0.00308963	0.0865572	120124908	0.46521
chr4	100777001	100777215	215	5	0	4	0.00309406	0.0865765	100777058	-1.48668
chr1	39345051	39345265	215	5	0	4	0.00311166	0.086954	39345158	-0.966985
chr19	34666151	34666615	465	10	0	0	0.00311164	0.086954	34666358	0.431825
chr15	101704201	101704315	115	3	0	2	0.0031169	0.0870429	101704258	-1.34041
chr3	129204601	129205115	515	11	0	0	0.00312031	0.0870806	129204908	0.352816
chr1	92405251	92405415	165	4	0	4	0.00312353	0.0871132	92405308	-1.28033
chr11	50224801	50224965	165	4	0	3	0.00312621	0.0871304	50224858	-1.0124
chr11	95098101	95098165	65	2	0	2	0.00312834	0.0871325	95098108	-1.23569
chr9	108729151	108729315	165	4	0	4	0.00313344	0.0872173	108729258	-0.818755
chr11	43493901	43494365	465	10	0	0	0.00313861	0.0872175	43494158	0.395658
chr11	68586051	68586265	215	5	0	4	0.0031418	0.0872175	68586158	-0.688208
chr14	65097801	65098265	465	10	0	3	0.0031403	0.0872175	65098108	-0.497352
chr2	180555401	180555515	115	3	0	3	0.00314375	0.0872175	180555458	-1.20708
chrX	50657851	50658215	365	8	1	0	0.0031435	0.0872175	50658008	0.45643
chr7	44701951	44702215	265	6	0	3	0.00314959	0.0873224	44702108	-1.01423
chr8	23169001	23169315	315	7	0	5	0.00315261	0.0873486	23169158	-0.752458
chr13	94070351	94070415	65	2	0	2	0.00315859	0.0874573	94070408	-1.10989
chr8	72382501	72382765	265	6	0	4	0.00316256	0.0875099	72382658	-1.11524
chr16	4559751	4560015	265	6	0	4	0.00317757	0.0876372	4559858	-1.09857
chr3	122172851	122172915	65	2	0	2	0.00317069	0.0876372	122172908	-1.28784
chr3	141465451	141465765	315	6	0	6	0.00317501	0.0876372	141465658	-1.10423
chr5	150232801	150233565	765	16	0	0	0.00317631	0.0876372	150233358	0.429014
chr8	41824901	41825265	365	8	4	0	0.00317958	0.0876372	41825108	0.608297
chrX	38431201	38431515	315	7	3	0	0.00317581	0.0876372	38431358	0.683339
chr11	57868801	57869065	265	6	0	4	0.00318468	0.0877205	57868908	-0.63259
chr18	66410351	66410765	415	9	1	0	0.0031871	0.0877301	66410558	0.594061
chr2	30890951	30891515	565	12	3	1	0.00319114	0.0877844	30891158	0.759513
chr6	31032951	31033465	515	11	5	0	0.00319439	0.0878167	31033208	0.397493
chr4	38507351	38507465	115	3	0	3	0.00319811	0.087862	38507408	-1.11982
chr8	105471201	105471615	415	9	0	5	0.00320318	0.0879441	105471358	-0.71235
chr11	35452501	35452665	165	4	0	4	0.0032311	0.0882598	35452608	-1.14614
chr16	13446601	13446765	165	4	0	4	0.00322011	0.0882598	13446708	-1.39231
chr18	15522451	15522515	65	2	0	2	0.00322943	0.0882598	15522458	-1.2289
chr3	58748901	58749015	115	3	0	3	0.00322288	0.0882598	58748958	-1.1786
chr4	6688701	6688965	265	6	0	3	0.00323136	0.0882598	6688808	-0.623709
chr4	137443551	137444015	465	10	0	1	0.00322031	0.0882598	137443808	0.419122
chr9	110716751	110717115	365	8	0	0	0.00322487	0.0882598	110716908	0.45501
chrX	48423001	48423315	315	7	3	0	0.00323001	0.0882598	48423158	0.523353
chr13	42052151	42052465	315	7	0	6	0.00324641	0.0883747	42052308	-1.06702
chr17	79661301	79661715	415	9	5	0	0.00323768	0.0883747	79661508	0.566957
chr19	12466201	12466615	415	9	1	0	0.00324809	0.0883747	12466358	0.490993
chr2	133724351	133724615	265	6	0	5	0.00324774	0.0883747	133724458	-0.72551
chr5	30442301	30442515	215	5	0	5	0.00323989	0.0883747	30442408	-0.905507
chr7	81583651	81583765	115	3	0	3	0.00324412	0.0883747	81583758	-1.2005
chr10	126869651	126870115	465	10	1	0	0.00325907	0.0884552	126869858	0.460319
chr2	121041101	121041465	365	8	0	3	0.0032594	0.0884552	121041258	-0.470269
chr4	20777901	20778265	365	8	0	3	0.00325874	0.0884552	20778058	-1.48153
chr6	5110351	5110815	465	10	3	0	0.0032584	0.0884552	5110608	0.72175
chr15	32568251	32568515	265	6	0	2	0.00326231	0.0884773	32568408	-1.09516
chr19	60730301	60730665	365	8	1	3	0.0032669	0.0885451	60730458	-0.953472
chr7	67831901	67831915	15	1	0	1	0.00327011	0.0885755	67831908	-1.2505
chr17	26977501	26977565	65	2	0	2	0.00327638	0.08866	26977558	-1.26122
chr3	84312751	84313415	665	14	0	1	0.00327742	0.08866	84313208	0.421101
chr18	61707451	61707715	265	6	0	3	0.00328468	0.088743	61707608	-0.914596
chr4	63319551	63319865	315	7	0	0	0.00328322	0.088743	63319758	-0.48984
chr1	120098351	120098765	415	9	1	0	0.00329705	0.08891	120098558	0.429713
chr11	45794551	45794565	15	1	0	1	0.00329576	0.08891	45794558	-1.22594
chr18	34529601	34529765	165	4	0	4	0.00329716	0.08891	34529658	-1.02298
chr1	87218101	87218315	215	5	0	4	0.0033115	0.0890711	87218208	-0.91357
chr10	116838051	116838215	165	4	0	3	0.00330847	0.0890711	116838108	-1.24901
chr17	23960301	23960815	515	11	0	0	0.00331208	0.0890711	23960558	0.444174
chr18	38144551	38145115	565	12	0	0	0.00331576	0.0890711	38144808	-0.389636
chr7	94180101	94180265	165	4	0	3	0.00331372	0.0890711	94180208	-1.0339
chr9	10909501	10910015	515	11	1	0	0.00330787	0.0890711	10909758	0.500871
chr14	79134901	79135115	215	5	0	3	0.00331892	0.0890993	79135008	-0.835334
chr2	28467701	28468365	665	14	0	3	0.00332452	0.0891933	28468008	0.435686
chr2	121571751	121572165	415	9	2	0	0.00332982	0.0892789	121571958	1.33145
chr12	32291901	32292515	615	13	2	0	0.00334194	0.0893833	32292308	0.387608
chr19	36440101	36440515	415	9	3	0	0.00333822	0.0893833	36440308	0.535488
chr4	134387351	134387565	215	5	0	4	0.00333757	0.0893833	134387458	-0.865296
chr9	32350401	32350765	365	8	2	1	0.00334216	0.0893833	32350558	0.747119
chr6	67754251	67754265	15	1	0	1	0.00334538	0.089413	67754258	-1.2917
chr11	102777501	102777965	465	10	0	4	0.00335655	0.0895526	102777658	-0.52239
chr2	179875201	179875765	565	12	4	0	0.00335695	0.0895526	179875408	0.484963
chr4	129672501	129672515	15	1	0	1	0.00335527	0.0895526	129672508	-1.22681
chr4	130264701	130265165	465	10	3	0	0.0033634	0.0896681	130264908	0.662943
chr15	68205151	68205415	265	6	0	3	0.00336943	0.0897388	68205308	-0.726088
chrX	99658051	99658415	365	8	0	0	0.00337029	0.0897388	99658258	0.467564
chr15	98181401	98181715	315	7	0	1	0.00338257	0.0899668	98181608	-0.476383
chr2	142825951	142826065	115	3	0	3	0.00338812	0.0899668	142826008	-1.097
chr4	29601851	29601915	65	2	0	2	0.00338642	0.0899668	29601858	-1.2324
chr7	70361251	70361415	165	4	0	4	0.00338399	0.0899668	70361358	-1.08232
chr8	104338051	104338065	15	1	0	1	0.00338948	0.0899668	104338058	-1.25439
chr6	42264451	42264965	515	11	0	0	0.00339216	0.0899816	42264708	0.360457
chr17	32027651	32027965	315	7	2	0	0.00340209	0.0901883	32027858	1.08615
chr11	62280701	62281115	415	9	1	0	0.00341119	0.0902164	62280858	0.575992
chr13	111574301	111574515	215	5	0	4	0.00340597	0.0902164	111574358	-1.18696
chr15	44189601	44189615	15	1	0	1	0.00341188	0.0902164	44189608	-1.25915
chr3	54793851	54794015	165	4	0	3	0.00341309	0.0902164	54793958	-1.00867
chr5	8893501	8893965	465	10	0	2	0.00341593	0.0902164	8893708	-1.45652
chr6	88549151	88549465	315	7	2	0	0.00341381	0.0902164	88549258	0.748983
chr4	50153851	50153915	65	2	0	2	0.00342034	0.0902766	50153908	-1.36248
chr10	39170101	39170615	515	11	0	0	0.00342306	0.090292	39170358	0.378763
chr1	59609501	59609765	265	6	0	4	0.00344326	0.0903109	59609608	-0.586848
chr15	58823451	58823865	415	9	0	0	0.00342762	0.0903109	58823658	-0.437353
chr16	32246651	32246665	15	1	0	1	0.00343886	0.0903109	32246658	-1.20184
chr18	70258051	70258315	265	6	0	2	0.00342935	0.0903109	70258208	-0.616181
chr2	117455101	117455315	215	5	2	0	0.00343723	0.0903109	117455208	1.26043
chr2	180745201	180745915	715	15	0	0	0.00343777	0.0903109	180745458	0.44052
chr3	70035651	70035915	265	6	0	3	0.00344203	0.0903109	70035758	-1.24415
chr6	124492801	124493215	415	9	1	0	0.00344511	0.0903109	124493008	0.430746
chr6	149132301	149132665	365	8	2	0	0.00343391	0.0903109	149132458	0.594276
chr9	46378451	46378565	115	3	0	3	0.00344295	0.0903109	46378508	-1.49671
chr5	36950901	36951215	315	7	0	6	0.0034608	0.0906662	36951058	-0.639617
chr1	135132451	135132765	315	7	0	4	0.00347158	0.0907799	135132608	-0.675097
chr4	136158701	136158715	15	1	0	1	0.0034712	0.0907799	136158708	-1.17386
chr8	69107201	69107415	215	5	0	4	0.00346984	0.0907799	69107308	-1.29254
chr3	131294601	131294715	115	3	0	3	0.00348129	0.0909215	131294658	-1.22304
chr5	124860101	124860315	215	5	0	3	0.00348031	0.0909215	124860208	-0.66554
chr11	118971501	118971865	365	8	0	2	0.00351195	0.0911887	118971658	-0.587534
chr13	31828001	31828115	115	3	0	3	0.00350598	0.0911887	31828058	-1.21573
chr13	67214101	67214165	65	2	0	2	0.00349507	0.0911887	67214108	-1.2782
chr13	103710301	103710565	265	6	0	3	0.00350291	0.0911887	103710458	-1.12452
chr14	61498151	61498665	515	11	3	0	0.00350144	0.0911887	61498408	0.337712
chr18	15062751	15063115	365	8	0	4	0.00350941	0.0911887	15062958	-0.703578
chr7	27342651	27342865	215	5	0	4	0.00350074	0.0911887	27342758	-0.915864
chr8	121047601	121047765	165	4	0	4	0.00351173	0.0911887	121047658	-0.964925
chr9	45134001	45134265	265	6	0	4	0.00350834	0.0911887	45134158	-0.667979
chr9	108201101	108201615	515	11	0	3	0.00351306	0.0911887	108201458	-1.61563
chr3	95993901	95994115	215	5	0	5	0.00351796	0.0912601	95994008	-1.19767
chr13	67729701	67729715	15	1	0	1	0.00352315	0.0913386	67729708	-1.16976
chr10	66909151	66909615	465	10	0	1	0.00353502	0.0914115	66909408	0.462433
chr2	57919351	57919765	415	9	0	0	0.00353726	0.0914115	57919558	0.43324
chr2	59612501	59612515	15	1	0	1	0.00353667	0.0914115	59612508	-1.20892
chr3	64987751	64987965	215	5	0	5	0.00353717	0.0914115	64987858	-0.664979
chr5	108670851	108671115	265	6	0	4	0.00353861	0.0914115	108670958	-0.709029
chr9	54604951	54605265	315	7	0	4	0.00353891	0.0914115	54605108	-1.16234
chr1	193273301	193273515	215	5	0	5	0.00354186	0.0914318	193273408	-1.12842
chr8	105565601	105565715	115	3	0	3	0.00354863	0.0915509	105565708	-1.17238
chr4	131860651	131861165	515	11	0	0	0.00355282	0.0916032	131860908	0.42124
chr17	47332701	47332965	265	6	0	4	0.00356204	0.0917641	47332758	-1.43995
chr5	23780651	23780765	115	3	0	3	0.0035634	0.0917641	23780708	-1.12722
chr11	22206751	22206915	165	4	0	3	0.00357318	0.0919528	22206858	-1.22194
chr11	60306901	60307215	315	7	0	3	0.00357507	0.0919528	60307008	-0.555292
chr16	90312501	90312715	215	5	0	2	0.00358402	0.0919905	90312608	-1.54669
chr2	32488651	32489165	515	11	1	0	0.00358497	0.0919905	32488858	0.358816
chr5	92970551	92970865	315	7	3	0	0.00358024	0.0919905	92970708	0.890492
chr8	61374551	61374665	115	3	0	3	0.00358523	0.0919905	61374608	-1.09506
chr7	130073851	130074015	165	4	0	2	0.00359052	0.0920704	130073958	-1.43137
chr1	132771551	132771765	215	5	0	3	0.00359533	0.0920822	132771658	-0.920835
chr3	96729501	96729615	115	3	0	3	0.00359353	0.0920822	96729558	-1.0946
chr16	72979901	72980215	315	7	4	0	0.00360233	0.0922058	72980058	0.5143
chr4	111687051	111688115	1065	22	1	0	0.0036053	0.0922259	111687808	0.358103
chr13	89548201	89548565	365	8	0	0	0.0036129	0.0923646	89548408	0.408439
chr11	98389401	98389765	365	8	0	3	0.00362182	0.0924166	98389608	-0.649483
chr12	98409701	98409815	115	3	0	3	0.00362342	0.0924166	98409758	-1.07358
chr17	33008451	33008615	165	4	0	3	0.00362195	0.0924166	33008508	-1.43941
chr2	73066251	73066515	265	6	0	5	0.00362803	0.0924166	73066358	-0.887664
chr4	47437901	47438415	515	11	0	0	0.00362707	0.0924166	47438208	0.36142
chr8	13550901	13551315	415	9	2	0	0.00362418	0.0924166	13551158	0.646155
chr4	49597751	49597915	165	3	0	3	0.00363466	0.0925298	49597858	-1.22756
chr5	137877951	137878115	165	4	0	4	0.00364266	0.0926778	137878058	-1.16856
chr16	45159201	45159215	15	1	0	1	0.00364908	0.0927363	45159208	-1.23076
chr5	33683901	33684265	365	8	0	4	0.00364934	0.0927363	33684058	-0.583198
chr4	141857251	141857865	615	13	1	0	0.00365165	0.0927393	141857558	0.687452
chr1	135109951	135110515	565	12	1	0	0.0036643	0.0928933	135110258	0.408086
chr13	36789401	36789715	315	7	1	0	0.00366354	0.0928933	36789558	0.5078
chr19	8569501	8569765	265	6	0	4	0.00366074	0.0928933	8569608	-0.726009
chr15	79242951	79243615	665	14	3	0	0.0036705	0.0929407	79243358	0.434751
chr19	17388501	17388815	315	7	2	0	0.00367056	0.0929407	17388658	1.57622
chr6	66837001	66837215	215	5	0	5	0.00367704	0.0930491	66837108	-0.890128
chr1	38129901	38130415	515	11	0	0	0.00368396	0.0931685	38130158	0.354881
chr17	8637351	8637365	15	1	0	1	0.00368819	0.0932198	8637358	-1.19804
chrX	159255201	159255365	165	4	0	3	0.00369594	0.0933599	159255258	-1.20402
chr2	29890501	29890865	365	8	0	2	0.00372365	0.0940039	29890708	-0.651591
chr14	47515701	47515865	165	4	0	4	0.00372913	0.0940665	47515808	-1.03521
chr6	87466101	87466715	615	13	1	0	0.00373057	0.0940665	87466408	0.493882
chr3	51178351	51178415	65	2	0	2	0.00373417	0.0941012	51178358	-1.22053
chr2	32404601	32405265	665	14	4	0	0.00374381	0.0941199	32404858	0.30159
chr5	120211401	120211615	215	5	0	5	0.00373751	0.0941199	120211508	-0.689986
chr6	146962001	146962065	65	2	0	2	0.00374348	0.0941199	146962008	-1.26269
chr9	56200601	56201265	665	14	3	1	0.00374212	0.0941199	56200858	0.880007
chr3	121306751	121306965	215	5	0	3	0.00375462	0.0942955	121306858	-0.991046
chr9	37229901	37230365	465	10	5	0	0.00375525	0.0942955	37230108	0.587
chr19	47988551	47988815	265	6	0	3	0.00376148	0.0943959	47988658	-0.72831
chr8	47973851	47973865	15	1	0	1	0.00376513	0.0944317	47973858	-1.22058
chr17	15778151	15778265	115	3	0	3	0.00377031	0.0945054	15778208	-0.995872
chr9	75441601	75441915	315	7	0	6	0.00377378	0.0945366	75441758	-1.06359
chr1	58747001	58747215	215	5	0	5	0.00377884	0.0946072	58747108	-0.803406
chr19	53529251	53529365	115	3	0	3	0.0037813	0.0946131	53529308	-1.19505
chr9	75262401	75262565	165	4	0	4	0.00378562	0.094665	75262458	-1.11843
chr1	172333651	172333715	65	2	0	2	0.00379723	0.0947539	172333708	-1.19782
chr10	127312251	127312715	465	10	1	0	0.00379838	0.0947539	127312508	0.364238
chr11	115083201	115083815	615	13	0	0	0.00380036	0.0947539	115083508	0.411751
chr11	120353451	120353765	315	7	0	5	0.00379364	0.0947539	120353608	-0.960758
chr17	48097051	48097215	165	4	0	4	0.00379712	0.0947539	48097108	-0.907811
chr6	86670801	86671215	415	9	2	0	0.00380511	0.0948165	86671008	0.396966
chr10	77710051	77710065	15	1	0	1	0.00381312	0.0948951	77710058	-1.22327
chr2	36276551	36276915	365	8	3	0	0.00381499	0.0948951	36276758	0.561405
chr3	45375701	45376215	515	11	1	0	0.00381328	0.0948951	45375958	0.452617
chr10	127338801	127339265	465	10	0	0	0.00382551	0.0951008	127339008	0.379995
chr11	45926451	45927215	765	16	3	0	0.003837	0.0952747	45926708	0.338569
chr11	116669051	116669115	65	2	0	2	0.00383639	0.0952747	116669108	-1.16912
chr8	95528951	95528965	15	1	0	1	0.0038454	0.0954273	95528958	-1.17959
chr1	59913601	59913665	65	2	0	2	0.00385813	0.095687	59913658	-1.21563
chr11	98810001	98810215	215	5	0	3	0.00386856	0.0957775	98810108	-0.946344
chr11	121017551	121018115	565	12	0	2	0.00386606	0.0957775	121017908	-1.62587
chr7	49811401	49811665	265	6	0	2	0.00386815	0.0957775	49811558	-0.682048
chr11	50939851	50940315	465	10	2	0	0.00387684	0.0958703	50940108	0.377626
chr7	36975701	36975715	15	1	0	1	0.00387499	0.0958703	36975708	-1.20916
chr1	7010251	7010465	215	5	0	3	0.00388841	0.0960633	7010358	-0.629649
chr10	41393701	41393815	115	3	0	3	0.00389145	0.0960633	41393758	-1.32173
chr19	59469351	59469565	215	5	0	4	0.00388954	0.0960633	59469458	-1.25661
chr1	104986251	104986615	365	8	2	0	0.00389823	0.0961746	104986408	0.38902
chr13	43795401	43795615	215	5	0	4	0.00390692	0.0963328	43795508	-1.29562
chr14	24067651	24068115	465	10	2	0	0.00392842	0.0967104	24067858	0.359569
chr16	63016201	63016415	215	5	2	0	0.00393137	0.0967104	63016308	0.714134
chr19	57066301	57066765	465	10	2	0	0.00393018	0.0967104	57066508	0.445916
chr8	112972451	112972815	365	8	3	0	0.00392972	0.0967104	112972608	0.543363
chr9	50426151	50426365	215	5	0	4	0.00393421	0.0967239	50426258	-0.848489
chr19	36057201	36057715	515	10	0	6	0.00394157	0.0967733	36057408	-1.62793
chr7	139877501	139877715	215	5	0	5	0.00394234	0.0967733	139877608	-0.741643
chr9	69999401	69999615	215	5	0	3	0.00394307	0.0967733	69999508	-1.08738
chr13	21050351	21050415	65	2	0	2	0.00395285	0.0967887	21050358	-1.06783
chr14	49218801	49218915	115	3	0	3	0.00394719	0.0967887	49218908	-1.03032
chr18	35899351	35899565	215	5	0	4	0.00395123	0.0967887	35899458	-1.06492
chr19	38253801	38254115	315	7	0	5	0.00395056	0.0967887	38254008	-0.58396
chr11	104765901	104766015	115	3	0	3	0.00395695	0.096833	104765958	-1.09284
chr19	21734201	21734515	315	7	2	0	0.00395923	0.096833	21734408	0.728925
chr1	69785201	69785465	265	6	2	0	0.00396374	0.0968595	69785308	0.532412
chr16	57611701	57612165	465	10	0	1	0.00396854	0.0968595	57611958	0.417973
chr17	26138551	26138965	415	9	0	5	0.00397161	0.0968595	26138708	-0.517715
chr3	41563101	41563565	465	10	0	3	0.00397102	0.0968595	41563358	-0.793356
chr5	136142851	136143515	665	13	0	6	0.00397175	0.0968595	136143358	-0.939095
chr10	79783101	79783415	315	7	0	5	0.00399127	0.0971675	79783258	-0.789296
chr14	65666101	65666465	365	8	2	0	0.00398888	0.0971675	65666308	0.445882
chr8	34146701	34146965	265	6	0	5	0.00398986	0.0971675	34146808	-0.887321
chr1	192137901	192138415	515	11	0	3	0.0039972	0.0972171	192138108	-0.607358
chr13	23951051	23951215	165	4	4	0	0.0039979	0.0972171	23951158	0.958054
chr2	162814251	162814415	165	4	0	4	0.00400296	0.0972366	162814308	-1.00326
chrX	12873751	12874015	265	6	0	0	0.00400329	0.0972366	12873858	0.479568
chr8	122445351	122445465	115	3	0	3	0.00400604	0.0972475	122445408	-1.44289
chr10	107260551	107260665	115	3	0	3	0.00400918	0.0972681	107260608	-1.33245
chr11	69671751	69671765	15	1	0	1	0.00401421	0.0973341	69671758	-1.19786
chr5	147165201	147165265	65	2	0	2	0.00401831	0.0973778	147165258	-1.42253
chr10	78520401	78520515	115	3	0	3	0.00402821	0.0974503	78520458	-0.96838
chr2	171043701	171043815	115	3	0	3	0.00402771	0.0974503	171043758	-1.16875
chr7	122251451	122252065	615	13	0	2	0.0040276	0.0974503	122251658	-0.603829
chr2	36214051	36214815	765	16	1	0	0.00404909	0.0978997	36214258	0.495094
chr13	19362451	19362665	215	5	0	4	0.00405506	0.0979321	19362558	-1.09774
chr13	55843851	55844015	165	4	0	3	0.00405316	0.0979321	55843908	-0.766145
chr6	65049251	65049365	115	3	0	3	0.00406776	0.0981828	65049308	-1.13894
chr17	11918401	11918665	265	6	0	4	0.00407386	0.098274	11918558	-0.635546
chr13	64312801	64312865	65	2	0	2	0.0040798	0.0982742	64312858	-1.2073
chr17	25288801	25289165	365	8	0	3	0.00408083	0.0982742	25289008	-0.5214
chr6	8738551	8738715	165	4	0	4	0.00408007	0.0982742	8738658	-0.800121
chr1	33892801	33893115	315	7	0	0	0.00408321	0.0982757	33892958	0.456699
chr1	90051351	90051765	415	9	4	0	0.00408757	0.0982944	90051608	0.489437
chr7	107045901	107046165	265	6	5	0	0.00408864	0.0982944	107046008	0.688729
chr13	112196951	112197215	265	6	0	3	0.00410509	0.0986339	112197058	-0.754686
chr1	58445201	58445365	165	4	0	4	0.00411737	0.0987339	58445308	-1.18317
chr11	4266601	4266815	215	5	0	3	0.00411413	0.0987339	4266708	-1.07635
chr13	56578251	56578265	15	1	0	1	0.00411858	0.0987339	56578258	-1.22793
chr15	33634951	33635015	65	2	0	2	0.00411478	0.0987339	33635008	-1.30133
chr15	43167751	43167965	215	5	0	5	0.00412811	0.0988339	43167858	-0.854576
chr3	68935601	68935815	215	5	0	2	0.00412812	0.0988339	68935708	-0.716266
chr8	94942551	94943065	515	11	2	1	0.00412975	0.0988339	94942808	0.399549
chr17	34133401	34133615	215	5	0	3	0.00413806	0.0989767	34133508	-0.942167
chr11	82072451	82072565	115	3	0	3	0.00414698	0.0991137	82072508	-1.43251
chr14	75035601	75035665	65	2	0	2	0.00414847	0.0991137	75035658	-1.18637
chr12	91088401	91088565	165	4	0	4	0.00415348	0.0991453	91088458	-1.10478
chr6	15197351	15197565	215	5	0	5	0.00415447	0.0991453	15197458	-0.880555
chr5	77170701	77170965	265	6	0	1	0.00415821	0.0991787	77170808	-0.58288
chr19	44582501	44583165	665	14	2	0	0.00416629	0.0992912	44582858	0.301927
chr4	56791451	56791665	215	5	0	5	0.00416762	0.0992912	56791558	-0.781321
chr19	32689901	32690065	165	4	3	0	0.00418442	0.0996353	32689958	0.711147
chr7	27402751	27403065	315	7	3	0	0.00419681	0.0998741	27402958	1.03006
chr18	59076301	59076615	315	7	0	4	0.0042024	0.0998949	59076458	-0.675801
chr2	32763451	32763665	215	5	0	5	0.0042023	0.0998949	32763558	-0.969098
chr11	43492651	43493165	515	11	3	0	0.00421344	0.0999329	43492908	0.348725
chr2	27740401	27740615	215	5	0	3	0.00421219	0.0999329	27740508	-0.911818
chr2	152093101	152093115	15	1	0	1	0.00421087	0.0999329	152093108	-1.21125
chr5	136138001	136138265	265	6	2	0	0.00420742	0.0999329	136138108	0.519593
chr1	67181151	67181615	465	10	1	0	0.00421735	0.099959	67181358	0.394287
chr3	62860801	62861115	315	7	0	3	0.00421926	0.099959	62860958	-0.71357
chr8	80992001	80992265	265	6	0	5	0.00422802	0.10011	80992158	-0.78144
chr12	84110101	84110165	65	2	0	2	0.00424465	0.100224	84110108	-1.30502
chr16	93785801	93786215	415	9	3	0	0.00424126	0.100224	93786008	0.591632
chr2	24962151	24962665	515	11	3	0	0.00423655	0.100224	24962358	0.516172
chr4	108253451	108253565	115	3	0	3	0.00424464	0.100224	108253508	-1.38717
chr8	72239551	72239965	415	9	2	0	0.00423987	0.100224	72239708	0.539572
chr1	105663301	105663365	65	2	0	2	0.00426632	0.100593	105663358	-1.23326
chr10	115986701	115986965	265	6	0	3	0.00426661	0.100593	115986858	-0.741665
chr14	101925401	101925465	65	2	0	2	0.00426978	0.100593	101925458	-1.26395
chr3	55520451	55520865	415	9	1	0	0.004268	0.100593	55520658	0.524544
chr10	109864801	109865065	265	6	3	0	0.00428455	0.100785	109864908	0.872948
chr12	75171051	75171315	265	6	0	3	0.00428745	0.100785	75171158	-0.905013
chr13	71248651	71249015	365	8	0	5	0.00428733	0.100785	71248858	-1.08738
chr5	135489701	135489815	115	3	0	3	0.00428415	0.100785	135489758	-1.08602
chr10	77340201	77340265	65	2	0	2	0.00432263	0.100922	77340258	-1.35029
chr10	81608401	81608515	115	3	0	3	0.00430683	0.100922	81608458	-1.15357
chr11	28934701	28934715	15	1	0	1	0.00430491	0.100922	28934708	-1.20678
chr12	97130351	97130665	315	7	5	0	0.00432668	0.100922	97130458	0.768911
chr14	76474251	76474465	215	5	0	5	0.00432049	0.100922	76474408	-0.901177
chr19	6393101	6393315	215	5	0	2	0.00430229	0.100922	6393208	-0.880653
chr3	114962751	114963015	265	6	0	4	0.0043215	0.100922	114962858	-0.810182
chr4	136136201	136136315	115	3	0	3	0.00432155	0.100922	136136258	-1.31419
chr6	108367551	108367715	165	4	0	4	0.00432646	0.100922	108367608	-1.16318
chr7	110844201	110844515	315	7	0	5	0.00430366	0.100922	110844408	-0.615558
chr9	90100851	90101115	265	6	0	3	0.00431052	0.100922	90100958	-0.667131
chrX	18254801	18255115	315	7	0	0	0.00432442	0.100922	18254958	0.489829
chrX	103440901	103441115	215	5	3	0	0.00432116	0.100922	103441008	0.632432
chrX	136321801	136322065	265	6	4	0	0.00430619	0.100922	136321908	0.616702
chr9	3518801	3518915	115	3	0	3	0.00433286	0.101011	3518858	-0.984372
chr16	85899401	85899565	165	4	0	4	0.00433968	0.101114	85899458	-1.26107
chr11	11500001	11500315	315	7	3	0	0.00436719	0.10164	11500108	0.629105
chr12	24630351	24630465	115	3	0	3	0.00437062	0.10164	24630408	-0.955556
chr16	94240451	94240715	265	6	0	4	0.00437186	0.10164	94240558	-0.785192
chr6	83356451	83356965	515	11	3	0	0.00436855	0.10164	83356708	0.530094
chr11	76247401	76247465	65	2	0	2	0.00438336	0.101852	76247408	-1.35364
chr1	178527701	178527815	115	3	0	3	0.0043938	0.101982	178527708	-1.21934
chr9	57590801	57591015	215	5	0	4	0.00439161	0.101982	57590908	-0.806312
chr7	126643351	126643615	265	6	0	3	0.00439822	0.102029	126643458	-0.683678
chr18	61127551	61127765	215	5	0	5	0.0044061	0.102103	61127658	-0.854353
chr6	48047801	48048065	265	6	0	6	0.00440851	0.102103	48047908	-0.900286
chr8	122075101	122075265	165	4	0	4	0.00440865	0.102103	122075158	-1.03038
chr5	42197351	42197465	115	3	0	3	0.00441532	0.102186	42197408	-1.43976
chr5	73379901	73380365	465	10	2	0	0.00441706	0.102186	73380108	0.514218
chr9	50849151	50849615	465	10	1	0	0.00442769	0.102376	50849408	0.460833
chr1	44174101	44174165	65	2	0	2	0.00445036	0.102732	44174108	-1.19303
chr11	63217201	63217315	115	3	0	3	0.00444894	0.102732	63217258	-1.16481
chr7	19665601	19665815	215	5	0	5	0.00444738	0.102732	19665708	-0.90382
chr2	152831001	152832015	1015	21	0	6	0.00445334	0.102745	152831758	-1.00664
chr8	11544501	11544715	215	5	2	0	0.0044609	0.102863	11544608	1.36724
chr10	79649351	79649715	365	8	0	0	0.00446689	0.102945	79649608	0.451301
chr11	80287151	80287565	415	9	0	0	0.004475	0.10302	80287358	0.355304
chr13	58640351	58640715	365	8	1	0	0.00447371	0.10302	58640508	0.481978
chr10	25239201	25239565	365	8	0	4	0.00448318	0.103152	25239358	-0.63935
chr1	84128601	84128815	215	5	0	5	0.00449478	0.103307	84128708	-1.11348
chr11	79962201	79962665	465	10	3	0	0.00449362	0.103307	79962458	0.528814
chr11	81634701	81635215	515	11	0	0	0.0045005	0.103382	81634908	0.363164
chr10	81441101	81441365	265	6	0	4	0.00451152	0.103466	81441208	-0.876988
chr17	34511901	34511965	65	2	0	2	0.00450884	0.103466	34511908	-1.38087
chr17	35725501	35726115	615	13	0	0	0.00451395	0.103466	35725808	0.27768
chr2	151989151	151989215	65	2	0	2	0.00451058	0.103466	151989158	-1.16162
chr1	165641401	165641715	315	7	2	0	0.0045218	0.103546	165641558	1.51538
chr8	94490201	94490265	65	2	0	2	0.00452232	0.103546	94490208	-1.32709
chr15	9192801	9192915	115	3	0	3	0.00454217	0.103888	9192858	-0.83027
chr5	134688851	134688965	115	3	0	3	0.00454095	0.103888	134688908	-1.03473
chr14	9722051	9722165	115	3	0	3	0.0045504	0.103908	9722108	-1.358
chr2	145613051	145613265	215	5	0	3	0.00454841	0.103908	145613158	-0.826347
chr7	90443501	90443765	265	6	0	6	0.00454875	0.103908	90443608	-1.11514
chr4	133829701	133830165	465	10	1	0	0.00455491	0.103955	133829908	0.380806
chr13	92733401	92733665	265	6	0	5	0.00455746	0.103957	92733508	-0.813708
chr1	136565051	136565115	65	2	0	2	0.004565	0.104073	136565108	-1.11175
chr15	77336401	77337065	665	14	3	0	0.00456867	0.104101	77336658	1.01822
chr1	86499951	86500315	365	8	0	3	0.00457249	0.104132	86500108	-0.610203
chr4	80872951	80873465	515	11	0	0	0.00458635	0.104391	80873308	0.499575
chr1	84839001	84839115	115	3	0	3	0.00459997	0.104627	84839058	-1.1816
chr9	120601401	120601915	515	11	0	0	0.00460166	0.104627	120601608	0.350441
chr17	48467401	48468015	615	13	2	0	0.00461098	0.10467	48467758	0.723321
chr18	25061401	25061865	465	10	1	0	0.00460706	0.10467	25061658	0.420246
chr5	111360701	111360815	115	3	0	3	0.00460902	0.10467	111360758	-0.9366
chr8	120796201	120796815	615	13	1	0	0.00462597	0.104955	120796458	0.394029
chr1	180151351	180151415	65	2	0	2	0.00463526	0.104996	180151408	-1.14269
chr6	38597651	38597715	65	2	0	1	0.00463079	0.104996	38597658	-1.06477
chr6	91459551	91459565	15	1	0	1	0.00463406	0.104996	91459558	-1.19404
chr11	102990001	102990415	415	9	0	9	0.00464322	0.105121	102990308	-0.834469
chr15	52458851	52459215	365	8	2	0	0.00465877	0.10536	52459058	0.699412
chr3	146136551	146136665	115	3	0	3	0.0046581	0.10536	146136608	-1.14428
chr11	53859051	53859365	315	7	0	4	0.00466979	0.105553	53859158	-0.723391
chr11	94226001	94226315	315	7	0	5	0.00468093	0.105665	94226158	-0.698625
chr12	104245151	104245415	265	6	0	3	0.00468206	0.105665	104245258	-0.952887
chr19	34637001	34637315	315	7	0	0	0.00468228	0.105665	34637158	0.44828
chr9	65909301	65909515	215	5	0	4	0.00468475	0.105665	65909408	-0.901631
chr3	157198801	157198915	115	3	0	3	0.00468972	0.105721	157198908	-1.10764
chr10	78322901	78323115	215	5	0	2	0.00469959	0.105887	78323008	-0.772114
chr1	6152551	6152715	165	4	0	3	0.00470508	0.105954	6152608	-1.05539
chr18	65813851	65813915	65	2	0	2	0.00471691	0.106108	65813908	-1.21694
chr9	114415601	114416215	615	13	0	0	0.00471579	0.106108	114415958	0.43789
chr15	74975351	74975465	115	3	0	3	0.0047195	0.10611	74975408	-1.26121
chr1	86393051	86393115	65	2	0	2	0.00472248	0.10612	86393108	-1.22148
chr14	108935951	108935965	15	1	0	1	0.00473337	0.106309	108935958	-1.26005
chr3	110106201	110106215	15	1	0	1	0.00474872	0.106597	110106208	-1.15468
chr6	118386101	118386165	65	2	0	2	0.00475358	0.106649	118386158	-1.35985
chr15	76550101	76550465	365	8	0	0	0.00475723	0.106675	76550308	0.39611
chr7	98193451	98193665	215	5	0	3	0.00476387	0.106766	98193558	-0.781527
chr9	43221651	43222065	415	9	0	0	0.00476635	0.106766	43221858	0.428196
chr5	67231801	67232265	465	10	0	0	0.00476941	0.106778	67232058	0.373938
chr9	110709601	110710165	565	12	3	0	0.00477241	0.106789	110709908	0.834765
chr14	32482101	32482515	415	9	1	0	0.00477965	0.106838	32482308	0.481055
chr17	25397701	25398265	565	12	4	0	0.00477891	0.106838	25398008	0.497213
chr2	31950051	31950215	165	4	0	4	0.00478756	0.106902	31950158	-0.861665
chr3	40391651	40392015	365	8	0	0	0.00478544	0.106902	40391858	0.488947
chr14	8355901	8356315	415	9	0	0	0.00479472	0.106906	8356058	0.376364
chr2	131209851	131210415	565	12	1	0	0.00479785	0.106906	131210158	1.3244
chr2	144197251	144197465	215	5	0	4	0.00479167	0.106906	144197358	-0.709371
chr7	44818151	44818415	265	6	0	4	0.00479718	0.106906	44818308	-0.705568
chr2	158258751	158259265	515	11	3	0	0.00480841	0.106953	158259008	0.866224
chr6	125418751	125419115	365	8	0	0	0.00480705	0.106953	125418908	0.437604
chr6	136385351	136385515	165	4	0	3	0.00480826	0.106953	136385458	-1.10376
chr7	28436501	28437365	865	18	0	1	0.00481004	0.106953	28437158	0.420542
chr10	17760851	17761065	215	5	0	5	0.00481929	0.107102	17760958	-0.644453
chr5	122501351	122501415	65	2	0	2	0.00482676	0.107212	122501408	-1.27371
chr2	35609451	35609615	165	4	0	4	0.00483309	0.107296	35609508	-0.95177
chr6	47794201	47794415	215	5	0	4	0.00484296	0.107459	47794308	-0.827779
chr11	53632401	53632615	215	5	0	4	0.00485471	0.107586	53632508	-1.07142
chr16	44962451	44962565	115	3	0	3	0.00485633	0.107586	44962458	-1.01315
chr4	55227451	55227715	265	6	0	3	0.00485195	0.107586	55227558	-0.958534
chr1	131905551	131905815	265	6	5	0	0.00486077	0.107629	131905658	0.68779
chr15	82417551	82417865	315	7	0	1	0.0048641	0.107646	82417708	-0.450838
chr1	135481001	135481015	15	1	0	1	0.00487126	0.107748	135481008	-1.19707
chr2	62485001	62485165	165	4	0	4	0.00487602	0.107762	62485108	-1.09013
chr2	142813051	142813465	415	9	0	0	0.004877	0.107762	142813258	0.490224
chr4	46689251	46689865	615	13	0	0	0.00487977	0.107767	46689608	0.478007
chr12	111504901	111505315	415	9	3	0	0.00488861	0.107906	111505108	0.574428
chr1	172525301	172525465	165	4	0	3	0.00489631	0.107964	172525358	-1.36516
chr13	108631351	108631515	165	4	0	4	0.00489594	0.107964	108631408	-1.02523
chr13	52628601	52629115	515	11	3	0	0.00490152	0.10799	52628808	0.511288
chr17	73301251	73301715	465	10	2	1	0.0049026	0.10799	73301458	0.710153
chr1	172243901	172244065	165	4	0	4	0.00490892	0.108017	172243958	-1.09984
chrX	12156001	12156065	65	2	0	2	0.00490869	0.108017	12156008	-1.00685
chr6	118179551	118180015	465	10	0	0	0.00492641	0.108345	118179808	0.475967
chr16	49164301	49164765	465	10	6	0	0.00493175	0.108406	49164558	0.598905
chr2	164871801	164871815	15	1	0	1	0.00493491	0.108419	164871808	-1.1975
chr6	113494151	113494965	815	17	0	4	0.00494975	0.108689	113494708	-0.834449
chr11	84435001	84435165	165	4	0	2	0.0049524	0.108691	84435108	-1.35959
chr1	74077351	74077715	365	8	2	0	0.00496263	0.108859	74077558	0.473243
chr11	99292901	99293165	265	6	0	3	0.00496855	0.10892	99293058	-0.628982
chr13	48853001	48853165	165	4	0	4	0.00497054	0.10892	48853058	-0.976645
chr11	95853701	95854115	415	9	1	0	0.00497804	0.109028	95853908	0.40835
chr2	162945651	162945815	165	4	0	3	0.00498518	0.109105	162945708	-1.16706
chr3	65957501	65957515	15	1	0	1	0.00498672	0.109105	65957508	-1.17426
chr3	129878801	129879065	265	6	0	5	0.00499338	0.109194	129878958	-1.04901
chr2	174673951	174674465	515	11	0	0	0.00500377	0.109273	174674158	0.356078
chr4	58551801	58552265	465	10	0	0	0.00500474	0.109273	58552008	0.353634
chr7	90409951	90410315	365	8	2	0	0.00500234	0.109273	90410158	0.557285
chr6	129825701	129825815	115	3	0	3	0.00501431	0.109426	129825758	-1.14751
chr10	111108751	111109115	365	8	1	0	0.00502801	0.109668	111108958	0.465535
chr12	33027051	33027465	415	9	3	0	0.00503289	0.109718	33027258	0.35751
chr4	47128651	47128715	65	2	0	2	0.00503672	0.109745	47128658	-1.21094
chr7	133636701	133637115	415	9	0	0	0.00505534	0.110094	133636908	0.414991
chr11	106397701	106397915	215	5	0	5	0.00506736	0.110299	106397808	-0.889003
chr1	88465801	88466015	215	5	0	3	0.0050733	0.110372	88465908	-0.856543
chr11	69920851	69920965	115	3	0	3	0.00508951	0.110459	69920908	-1.37383
chr2	85246451	85246965	515	11	0	0	0.00508449	0.110459	85246708	0.376707
chr6	78332251	78332465	215	5	0	5	0.00508738	0.110459	78332358	-1.08465
chr7	25756101	25756515	415	9	0	0	0.00508385	0.110459	25756308	0.381924
chr7	29954751	29955115	365	8	4	0	0.00509102	0.110459	29954908	0.535797
chr7	49272501	49272915	415	9	4	0	0.00509298	0.110459	49272708	0.612314
chr12	32952501	32952765	265	6	0	6	0.00509905	0.110534	32952658	-0.824878
chr17	79354501	79355015	515	11	0	6	0.00510876	0.110593	79354908	-0.920345
chr3	130060651	130061065	415	9	0	0	0.00510812	0.110593	130060908	-0.432944
chr4	154981501	154981915	415	9	0	3	0.00510958	0.110593	154981708	-0.538603
chr4	109504901	109505265	365	8	2	0	0.00511812	0.110721	109505058	0.457412
chr10	56840801	56841015	215	5	0	3	0.00513527	0.110752	56840908	-0.908012
chr11	95389101	95389365	265	6	0	3	0.00513482	0.110752	95389208	-0.963406
chr14	44980001	44980215	215	5	0	5	0.00512674	0.110752	44980108	-0.860108
chr18	74231551	74231615	65	2	2	0	0.00513161	0.110752	74231558	1.11445
chr2	27764951	27765365	415	9	2	1	0.00513258	0.110752	27765158	1.21042
chr7	27335901	27336265	365	8	2	0	0.00512813	0.110752	27336058	0.490669
chr6	42186351	42186465	115	3	0	3	0.00513999	0.110798	42186408	-1.07574
chr4	149723901	149724465	565	12	0	3	0.00514659	0.110884	149724058	-0.567768
chr12	111377201	111377215	15	1	0	1	0.00516429	0.111196	111377208	-1.1786
chr18	60710551	60711115	565	12	1	0	0.00516634	0.111196	60710808	0.830559
chr1	157758451	157758615	165	4	0	4	0.00519385	0.11146	157758508	-0.95725
chr11	70255001	70255215	215	5	0	2	0.00518205	0.11146	70255108	-0.677418
chr13	13889251	13889915	665	14	3	0	0.00519404	0.11146	13889658	0.393331
chr13	48528501	48528915	415	9	3	0	0.00518972	0.11146	48528708	0.516848
chr17	25243201	25243415	215	5	0	3	0.00518695	0.11146	25243308	-1.11666
chr5	76958151	76958265	115	3	0	3	0.00519705	0.11146	76958158	-1.09193
chr8	109467651	109467765	115	3	0	2	0.00519574	0.11146	109467758	-1.08331
chr1	180943951	180944115	165	4	0	4	0.00521012	0.111592	180944008	-0.864081
chr15	66033801	66034365	565	12	0	0	0.0052083	0.111592	66034058	0.347633
chr6	30205551	30206065	515	11	3	0	0.00521111	0.111592	30205758	0.557471
chr18	73579551	73579765	215	5	0	5	0.00521955	0.11166	73579658	-0.795517
chr2	33729701	33730065	365	8	0	6	0.00521889	0.11166	33729908	-0.701484
chr3	41082651	41082965	315	5	0	4	0.00522842	0.111793	41082858	-1.23096
chr17	45552051	45552515	465	10	0	0	0.0052397	0.111921	45552308	0.369557
chr7	78568851	78569315	465	10	3	0	0.00523773	0.111921	78569108	1.09239
chr1	89634251	89634315	65	2	0	2	0.00524334	0.111942	89634308	-1.22148
chr1	13134451	13134615	165	4	0	4	0.0052483	0.111987	13134508	-0.937228
chr11	4422001	4422215	215	5	2	0	0.00525337	0.111987	4422108	0.742455
chr7	61769951	61770115	165	4	0	3	0.00525153	0.111987	61770008	-0.752552
chr11	106793951	106794115	165	4	0	3	0.00526116	0.111991	106794008	-1.38971
chr19	47507051	47507515	465	10	1	0	0.0052615	0.111991	47507308	0.380191
chr7	31097601	31098015	415	9	2	0	0.00525638	0.111991	31097808	0.657055
chr7	81453701	81453915	215	5	0	4	0.00526597	0.11203	81453808	-1.03676
chr13	67108501	67109115	615	13	0	1	0.00526984	0.112056	67108708	0.371339
chr7	25086701	25086915	215	5	0	3	0.00527464	0.112102	25086808	-0.761587
chr11	75190651	75190715	65	2	0	2	0.00527763	0.112109	75190658	-1.04894
chr6	98525301	98525665	365	8	1	0	0.00528989	0.112257	98525458	0.394267
chr7	101301901	101302215	315	7	0	3	0.00528894	0.112257	101302058	-0.914536
chr11	120030151	120030615	465	10	2	0	0.00530148	0.112334	120030358	0.701505
chr4	3870801	3870915	115	3	0	3	0.00529897	0.112334	3870858	-1.34566
chr8	106870651	106870965	315	7	0	3	0.00529618	0.112334	106870758	-1.26542
chr4	129455351	129455715	365	8	0	0	0.00530588	0.112371	129455558	0.401344
[truncated: 40,337 more rows]

## Sheet: H3K4me3 DB analysis
chr	start	end	width	conc	conc_WT	conc_HET	fold	p.value	FDR
chr8	123849637	123850037	401	5.66	2.38	6.59	4.21	1.85e-110	4.55e-106
chr8	105693929	105694329	401	6.07	6.66	5.03	-1.64	2.13e-38	2.62e-34
chr14	4855515	4855915	401	8.6	9.15	7.71	-1.44	6.53e-27	5.34e-23
chr12	84148224	84148624	401	5.11	5.73	4.01	-1.72	8.92e-25	5.47e-21
chr2	34671492	34671892	401	7.04	7.46	6.45	-1.01	1.83e-23	8.98e-20
chr4	141617594	141617994	401	4.8	5.44	3.61	-1.83	1.85e-22	7.33e-19
chr9	43116167	43116567	401	10.02	10.27	9.72	-0.55	2.09e-22	7.33e-19
chr11	97995433	97995833	401	7.3	7.66	6.83	-0.84	2.46e-22	7.55e-19
chr9	118478740	118479140	401	6.38	6.83	5.71	-1.12	4.5e-22	1.23e-18
chr9	110953791	110954191	401	8.02	8.35	7.59	-0.76	2.29e-21	5.61e-18
chr1	93668930	93669330	401	6.12	6.56	5.51	-1.05	3.89e-20	8.67e-17
chr11	102893154	102893554	401	4.73	5.35	3.65	-1.69	6.63e-20	1.36e-16
chr14	27622496	27622896	401	9.68	9.92	9.4	-0.52	8.32e-20	1.57e-16
chr1	181921748	181922148	401	4.83	5.45	3.72	-1.73	3.59e-19	6.28e-16
chr11	82389188	82389588	401	7.41	7.78	6.92	-0.85	4.84e-19	7.92e-16
chr5	148303238	148303638	401	5.38	4.57	5.89	1.32	1.51e-17	2.32e-14
chr5	149287461	149287861	401	5.21	5.87	3.99	-1.88	7.53e-17	1.09e-13
chr11	6605267	6605667	401	8.77	9	8.5	-0.5	1.39e-16	1.89e-13
chr18	37766182	37766582	401	5.62	6.06	4.98	-1.09	4.42e-16	5.71e-13
chr4	109978139	109978539	401	7.73	7.2	8.11	0.92	8.06e-16	9.89e-13
chr14	6426740	6427140	401	7.86	8.34	7.14	-1.2	1.18e-15	1.38e-12
chr2	117342427	117342827	401	9.02	8.48	9.41	0.93	2.91e-15	3.24e-12
chr6	48627108	48627508	401	8.11	8.42	7.73	-0.69	1.06e-14	1.13e-11
chr18	80295799	80296199	401	5.7	6.11	5.11	-1	2.84e-14	2.9e-11
chr7	101663820	101664220	401	10.12	9.97	10.25	0.28	3.23e-14	3.17e-11
chr14	61138441	61138841	401	5.58	6.02	4.96	-1.06	1.75e-13	1.65e-10
chrX	140062105	140062505	401	7.27	7.56	6.9	-0.67	1.99e-13	1.81e-10
chr7	63212137	63212537	401	9.24	9.46	8.99	-0.46	2.49e-13	2.18e-10
chr12	17176119	17176519	401	6.81	7.14	6.39	-0.75	3.14e-13	2.66e-10
chr3	93445494	93445894	401	6.34	6.75	5.77	-0.98	3.34e-13	2.73e-10
chr11	98342350	98342750	401	6.5	7	5.73	-1.27	4.93e-13	3.83e-10
chr9	122903218	122903618	401	7.85	7.57	8.09	0.52	5e-13	3.83e-10
chr5	97935345	97935745	401	4.92	5.4	4.18	-1.22	7.8e-13	5.67e-10
chr1	193035381	193035781	401	8.79	8.42	9.09	0.67	7.86e-13	5.67e-10
chrX	153139925	153140325	401	8.34	8.05	8.59	0.54	8.66e-13	6.01e-10
chr7	7374092	7374492	401	5.84	5.28	6.24	0.96	8.81e-13	6.01e-10
chr4	151128925	151129325	401	6.66	7	6.21	-0.78	1.51e-12	1e-09
chr6	97305004	97305404	401	4.72	3.9	5.24	1.34	2.12e-12	1.37e-09
chr18	74960915	74961315	401	8.47	8.66	8.24	-0.42	2.22e-12	1.4e-09
chr9	90054542	90054942	401	9.62	9.77	9.46	-0.31	4.15e-12	2.49e-09
chr14	5460230	5460630	401	9.03	9.24	8.8	-0.44	4.17e-12	2.49e-09
chr14	6286938	6287338	401	7.78	8.02	7.49	-0.52	7.75e-12	4.53e-09
chr7	127363570	127363970	401	7.44	7.1	7.72	0.62	8.2e-12	4.68e-09
chr8	71908527	71908927	401	8.81	8.6	8.99	0.38	8.78e-12	4.89e-09
chr11	54303966	54304366	401	7.91	8.19	7.56	-0.63	1.29e-11	7.02e-09
chr14	5812714	5813114	401	9.06	9.24	8.86	-0.38	1.33e-11	7.12e-09
chr8	26015171	26015571	401	10.75	10.63	10.87	0.25	1.47e-11	7.65e-09
chr7	44896155	44896555	401	8.92	8.58	9.19	0.61	2.12e-11	1.08e-08
chr5	31596773	31597173	401	5.83	6.2	5.34	-0.86	2.38e-11	1.19e-08
chr12	21784121	21784521	401	9.83	9.67	9.98	0.32	2.64e-11	1.29e-08
chr9	73968540	73968940	401	6.11	6.47	5.65	-0.82	2.86e-11	1.38e-08
chr12	18514521	18514921	401	9.79	9.52	10.01	0.49	3.09e-11	1.46e-08
chr6	99692324	99692724	401	8.99	8.79	9.16	0.37	5.86e-11	2.71e-08
chr10	22158528	22158928	401	9.05	9.33	8.69	-0.65	6.68e-11	3.03e-08
chr1	74068253	74068653	401	8.65	8.89	8.37	-0.52	9.03e-11	4.03e-08
chr7	127895175	127895575	401	9.94	9.8	10.08	0.28	9.3e-11	4.07e-08
chr3	59006109	59006509	401	9.38	9.6	9.13	-0.47	1.12e-10	4.8e-08
chr15	79505529	79505929	401	9.95	10.12	9.76	-0.37	1.15e-10	4.87e-08
chr16	5255485	5255885	401	10.38	10.24	10.5	0.27	1.23e-10	5.11e-08
chr13	10360281	10360681	401	8.03	8.24	7.8	-0.44	1.65e-10	6.74e-08
chr5	125003446	125003846	401	6.37	5.95	6.69	0.74	1.73e-10	6.96e-08
chr11	49609663	49610063	401	9.06	9.26	8.82	-0.45	2.02e-10	8.01e-08
chr7	14622395	14622795	401	10.01	9.82	10.17	0.36	2.26e-10	8.8e-08
chr10	85624725	85625125	401	6.2	6.52	5.79	-0.72	2.41e-10	9.23e-08
chr18	53463963	53464363	401	7.77	7.47	8.01	0.55	2.57e-10	9.7e-08
chr2	25706960	25707360	401	10.74	10.84	10.62	-0.22	3.83e-10	1.42e-07
chr7	25010321	25010721	401	4.67	5.14	3.98	-1.15	4.59e-10	1.67e-07
chr17	80944646	80945046	401	9	8.69	9.26	0.57	4.62e-10	1.67e-07
chr9	81863662	81864062	401	9.1	8.85	9.31	0.47	5.68e-10	2.02e-07
chr14	70604987	70605387	401	4.78	5.23	4.13	-1.1	5.83e-10	2.04e-07
chr19	45675975	45676375	401	5.63	5.99	5.15	-0.84	7.1e-10	2.45e-07
chr6	128973896	128974296	401	3.75	4.33	2.77	-1.56	7.69e-10	2.62e-07
chr19	10457094	10457494	401	7.38	7.66	7.02	-0.64	1.17e-09	3.93e-07
chr18	37720330	37720730	401	6.26	5.85	6.58	0.73	1.55e-09	5.15e-07
chr15	92598818	92599218	401	3.85	4.41	2.93	-1.48	1.96e-09	6.36e-07
chr3	51378034	51378434	401	5.16	5.65	4.4	-1.25	1.97e-09	6.36e-07
chr3	149445152	149445552	401	4.67	5.11	4.02	-1.09	2.22e-09	7.08e-07
chr5	113490677	113491077	401	8.98	8.66	9.24	0.59	2.5e-09	7.88e-07
chr7	8862551	8862951	401	6.87	6.51	7.15	0.63	2.86e-09	8.87e-07
chr11	83039813	83040213	401	6.35	6.85	5.6	-1.25	3.12e-09	9.57e-07
chr2	94802127	94802527	401	5.16	5.54	4.64	-0.9	3.66e-09	1.11e-06
chr2	152093226	152093626	401	5.99	6.32	5.57	-0.76	3.94e-09	1.18e-06
chr7	80246414	80246814	401	8.03	7.77	8.25	0.48	4.42e-09	1.31e-06
chr9	65598785	65599185	401	4.15	3.39	4.65	1.27	5.16e-09	1.51e-06
chr15	78554673	78555073	401	4.34	4.81	3.63	-1.18	5.42e-09	1.57e-06
chr5	146385241	146385641	401	9.41	9.56	9.24	-0.31	5.58e-09	1.58e-06
chr14	6889608	6890008	401	8.16	8.42	7.84	-0.58	5.62e-09	1.58e-06
chr11	77766454	77766854	401	5.43	5.78	4.96	-0.82	5.65e-09	1.58e-06
chr5	90891128	90891528	401	7.61	7.86	7.32	-0.54	6.18e-09	1.7e-06
chr4	149944854	149945254	401	5.81	6.14	5.38	-0.76	6.22e-09	1.7e-06
chr2	58324390	58324790	401	4.3	4.78	3.58	-1.2	6.3e-09	1.7e-06
chr7	5056738	5057138	401	7.67	7.25	8	0.75	7.6e-09	2.03e-06
chr5	30013428	30013828	401	5.66	5.99	5.23	-0.76	8.24e-09	2.17e-06
chr12	17992825	17993225	401	9.33	9.18	9.47	0.3	1.02e-08	2.67e-06
chr7	37343129	37343529	401	5.92	6.29	5.41	-0.88	1.13e-08	2.91e-06
chr7	8092424	8092824	401	6.7	6.34	6.99	0.65	1.33e-08	3.4e-06
chr14	55115065	55115465	401	9.45	9.67	9.18	-0.48	1.35e-08	3.42e-06
chr1	83407977	83408377	401	5.06	4.55	5.43	0.88	1.68e-08	4.2e-06
chr18	36196927	36197327	401	8.32	8.48	8.13	-0.35	1.76e-08	4.35e-06
chr8	70630873	70631273	401	8.29	8.01	8.53	0.51	1.88e-08	4.61e-06
chr2	26661488	26661888	401	6.74	7	6.44	-0.56	1.91e-08	4.64e-06
chr5	75575115	75575515	401	5.98	6.29	5.57	-0.72	2.5e-08	6e-06
chr14	120803919	120804319	401	3.57	2.53	4.16	1.63	2.83e-08	6.75e-06
chr5	86318124	86318524	401	5.73	6.03	5.33	-0.7	3.14e-08	7.42e-06
chr5	143372904	143373304	401	5.19	5.55	4.72	-0.83	3.38e-08	7.89e-06
chr7	141338922	141339322	401	6.59	6.91	6.18	-0.73	3.5e-08	8.1e-06
chr7	8357712	8358112	401	4.97	4.44	5.36	0.92	3.6e-08	8.21e-06
chr17	46520460	46520860	401	5.56	4.9	6.01	1.11	3.62e-08	8.21e-06
chr11	98809876	98810276	401	10.48	10.37	10.59	0.22	3.86e-08	8.68e-06
chr1	171478109	171478509	401	4.18	3.49	4.64	1.15	4.35e-08	9.7e-06
chr14	4415194	4415594	401	6.93	7.16	6.66	-0.51	4.88e-08	1.08e-05
chr5	65492376	65492776	401	10.98	10.89	11.07	0.19	5.03e-08	1.1e-05
chr5	37245875	37246275	401	9.06	9.35	8.7	-0.65	6.39e-08	1.39e-05
chr9	121938122	121938522	401	8.14	7.69	8.49	0.8	6.47e-08	1.39e-05
chr14	3412586	3412986	401	7.1	7.32	6.84	-0.49	8.1e-08	1.73e-05
chr2	132385021	132385421	401	7.6	7.8	7.37	-0.43	8.2e-08	1.73e-05
chr11	87073583	87073983	401	9.96	10.14	9.76	-0.38	9.03e-08	1.89e-05
chr18	36320218	36320618	401	7.97	8.14	7.78	-0.36	1.07e-07	2.22e-05
chr7	84085989	84086389	401	8.96	8.71	9.17	0.46	1.17e-07	2.42e-05
chr7	67369624	67370024	401	3.49	4.03	2.62	-1.4	1.49e-07	3.04e-05
chr14	122475487	122475887	401	7.55	7.29	7.77	0.48	1.58e-07	3.2e-05
chr7	79052898	79053298	401	7.59	6.97	8.02	1.06	1.63e-07	3.27e-05
chr14	122464455	122464855	401	8.23	8.01	8.42	0.41	1.68e-07	3.36e-05
chr9	8901479	8901879	401	6.65	6.9	6.34	-0.56	1.75e-07	3.45e-05
chr11	116694290	116694690	401	7.9	8.15	7.6	-0.54	2.01e-07	3.95e-05
chr12	73545976	73546376	401	7.13	7.36	6.86	-0.5	2.17e-07	4.23e-05
chr15	85605681	85606081	401	5.74	5.19	6.14	0.95	2.31e-07	4.47e-05
chr8	111923273	111923673	401	4.77	4.25	5.16	0.91	2.46e-07	4.71e-05
chr1	38835896	38836296	401	8.52	8.33	8.69	0.36	2.85e-07	5.42e-05
chr18	12741322	12741722	401	8.73	8.86	8.58	-0.28	2.96e-07	5.58e-05
chr8	111630018	111630418	401	4.41	4.83	3.81	-1.02	3.16e-07	5.92e-05
chr2	84811111	84811511	401	4.39	3.81	4.8	0.99	3.21e-07	5.92e-05
chr17	26663270	26663670	401	9.77	9.63	9.9	0.27	3.21e-07	5.92e-05
chr7	6283278	6283678	401	9.46	9.31	9.59	0.29	3.48e-07	6.35e-05
chr8	122043630	122044030	401	5.93	6.22	5.59	-0.63	3.49e-07	6.35e-05
chr2	180642055	180642455	401	8.88	8.55	9.14	0.59	3.6e-07	6.49e-05
chr7	107594723	107595123	401	8.89	9.03	8.74	-0.29	3.77e-07	6.75e-05
chr10	73099264	73099664	401	8.38	8.54	8.19	-0.35	4.13e-07	7.34e-05
chr1	130462423	130462823	401	9.2	9.36	9.02	-0.34	4.29e-07	7.58e-05
chr10	45469602	45470002	401	5.96	6.25	5.6	-0.65	4.7e-07	8.23e-05
chr2	35581959	35582359	401	8.09	8.3	7.83	-0.48	4.74e-07	8.25e-05
chr4	154237478	154237878	401	5.68	5.23	6.02	0.8	4.79e-07	8.27e-05
chr9	72958466	72958866	401	9.25	9.12	9.37	0.25	4.98e-07	8.54e-05
chr9	107231392	107231792	401	7.61	7.81	7.36	-0.45	5.11e-07	8.71e-05
chr2	91921909	91922309	401	8.52	8.7	8.31	-0.39	5.2e-07	8.79e-05
chr4	133099071	133099471	401	3.83	4.31	3.11	-1.2	5.97e-07	0.0001
chr5	91402600	91403000	401	7.31	7.62	6.93	-0.69	6e-07	0.0001
chr5	67607990	67608390	401	5.95	6.23	5.61	-0.62	6.08e-07	0.000101
chr8	121382695	121383095	401	4.44	3.88	4.84	0.95	6.37e-07	0.000105
chr1	164184311	164184711	401	3.46	2.67	3.97	1.31	7.2e-07	0.000118
chr11	69834205	69834605	401	5.25	5.57	4.84	-0.73	7.35e-07	0.000119
chr8	119992518	119992918	401	6.97	7.23	6.66	-0.57	7.49e-07	0.000121
chr15	101239025	101239425	401	4.02	4.47	3.37	-1.1	8.01e-07	0.000128
chr1	177702610	177703010	401	6.72	6.98	6.4	-0.59	8.14e-07	0.00013
chr2	153225068	153225468	401	8.23	8.39	8.04	-0.35	8.18e-07	0.00013
chr10	120688718	120689118	401	5.62	5.91	5.25	-0.66	8.38e-07	0.000131
chr4	3870832	3871232	401	5.07	5.41	4.63	-0.79	8.39e-07	0.000131
chr15	34082828	34083228	401	11.47	11.39	11.55	0.16	8.54e-07	0.000133
chr8	90889463	90889863	401	3.85	4.32	3.14	-1.18	9.89e-07	0.000153
chr4	133212182	133212582	401	9.79	9.9	9.67	-0.22	1.08e-06	0.000166
chr7	127195425	127195825	401	10.33	10.22	10.44	0.21	1.12e-06	0.00017
chr7	139950513	139950913	401	9.91	10.05	9.75	-0.3	1.18e-06	0.000179
chr17	30901527	30901927	401	5.65	5.95	5.26	-0.69	1.34e-06	0.000202
chr5	64959284	64959684	401	4.64	5.02	4.13	-0.89	1.36e-06	0.000204
chr9	62536464	62536864	401	9.6	9.76	9.42	-0.34	1.37e-06	0.000204
chr9	98032911	98033311	401	8.1	8.32	7.83	-0.49	1.41e-06	0.000208
chr2	94263358	94263758	401	5.24	5.56	4.84	-0.71	1.41e-06	0.000208
chr18	80363252	80363652	401	5.43	5.73	5.06	-0.67	1.44e-06	0.000211
chr10	57728120	57728520	401	4.92	4.37	5.31	0.93	1.5e-06	0.000218
chr11	59263956	59264356	401	6.25	6.48	5.96	-0.52	1.55e-06	0.000223
chr10	121033570	121033970	401	8.34	8.47	8.18	-0.29	1.56e-06	0.000224
chr10	45486015	45486415	401	8.89	9.04	8.74	-0.3	1.61e-06	0.000228
chr11	102623913	102624313	401	6.49	6.2	6.73	0.53	1.61e-06	0.000228
chr7	45785418	45785818	401	10.58	10.4	10.75	0.35	1.71e-06	0.00024
chr16	90386182	90386582	401	9.96	10.13	9.76	-0.37	1.78e-06	0.000249
chr15	100761769	100762169	401	9.2	9.35	9.02	-0.33	1.8e-06	0.00025
chr17	70958025	70958425	401	6.14	6.38	5.84	-0.55	1.86e-06	0.000257
chr7	45361606	45362006	401	6.68	6.44	6.89	0.45	1.87e-06	0.000257
chr7	142371855	142372255	401	9.17	8.91	9.39	0.49	1.87e-06	0.000257
chr17	28223644	28224044	401	7.67	7.44	7.87	0.44	1.99e-06	0.000271
chr8	27227469	27227869	401	8.58	8.75	8.39	-0.36	2.05e-06	0.000278
chr18	38189303	38189703	401	5.62	6.11	4.86	-1.25	2.15e-06	0.00029
chr13	74259943	74260343	401	7.13	7.37	6.85	-0.52	2.26e-06	0.000302
chr13	33004539	33004939	401	6.41	6.15	6.64	0.49	2.28e-06	0.000302
chr14	7027287	7027687	401	7.34	7.53	7.13	-0.4	2.28e-06	0.000302
chr17	34264561	34264961	401	5.77	6.05	5.43	-0.62	2.29e-06	0.000302
chr7	27332634	27333034	401	6.76	7.02	6.45	-0.57	2.31e-06	0.000303
chr10	81257405	81257805	401	6.47	6.19	6.71	0.52	2.33e-06	0.000304
chr5	90903620	90904020	401	4.85	5.2	4.4	-0.8	2.44e-06	0.000316
chr8	104570794	104571194	401	7.45	7.66	7.21	-0.46	2.58e-06	0.000333
chr13	106941837	106942237	401	3.88	3.21	4.34	1.13	2.71e-06	0.000347
chr4	155653000	155653400	401	8.01	8.32	7.61	-0.71	2.72e-06	0.000347
chr2	112284560	112284960	401	7.99	8.16	7.81	-0.35	2.79e-06	0.000353
chr9	53341044	53341444	401	6.93	6.66	7.16	0.5	2.79e-06	0.000353
chr5	76836662	76837062	401	4.06	3.46	4.48	1.02	2.8e-06	0.000353
chr14	7488618	7489018	401	6.1	6.35	5.81	-0.54	3.16e-06	0.000396
chr13	45539070	45539470	401	4.41	4.81	3.86	-0.95	3.22e-06	0.000401
chr18	61786377	61786777	401	6.95	7.15	6.73	-0.42	3.36e-06	0.000416
chr8	126516777	126517177	401	4.58	4.96	4.07	-0.88	3.46e-06	0.000426
chr5	115907036	115907436	401	6.27	6.52	5.96	-0.57	3.58e-06	0.000439
chr4	51872544	51872944	401	4.9	5.24	4.45	-0.78	3.6e-06	0.000439
chr15	79455213	79455613	401	7.98	8.14	7.81	-0.33	3.73e-06	0.000453
chr2	32646672	32647072	401	7.64	7.44	7.81	0.38	3.82e-06	0.000461
chr5	92898090	92898490	401	9.6	9.45	9.74	0.29	3.83e-06	0.000461
chr6	22288577	22288977	401	8.92	8.45	9.27	0.82	4.11e-06	0.000492
chr8	35837561	35837961	401	3.92	4.35	3.32	-1.02	4.3e-06	0.000511
chr9	54764844	54765244	401	7.46	7.66	7.22	-0.44	4.31e-06	0.000511
chr17	23585830	23586230	401	9.84	9.72	9.95	0.23	4.42e-06	0.000521
chr12	101028780	101029180	401	9.17	9.29	9.04	-0.25	4.47e-06	0.000524
chr9	97018273	97018673	401	9.24	9.37	9.11	-0.25	4.49e-06	0.000525
chr13	33568487	33568887	401	5.79	5.46	6.06	0.59	4.66e-06	0.000542
chr7	57591121	57591521	401	9.09	8.96	9.2	0.24	4.75e-06	0.00055
chr4	119359440	119359840	401	6.37	6.59	6.11	-0.48	4.8e-06	0.000553
chr13	95524340	95524740	401	8.7	8.85	8.54	-0.31	4.83e-06	0.000554
chr8	45410076	45410476	401	7.86	7.67	8.04	0.36	4.92e-06	0.000562
chr14	122450881	122451281	401	5.61	5.26	5.9	0.63	5.08e-06	0.000577
chr14	5501685	5502085	401	7.17	7.36	6.96	-0.4	5.25e-06	0.000593
chr4	122996006	122996406	401	10.35	10.45	10.24	-0.21	5.31e-06	0.000598
chr4	152131034	152131434	401	7.13	7.32	6.91	-0.41	5.44e-06	0.00061
chr2	75964652	75965052	401	4.91	5.24	4.48	-0.76	5.57e-06	0.000621
chr9	15239107	15239507	401	6.75	6.95	6.52	-0.43	5.71e-06	0.000634
chr7	3666883	3667283	401	4.39	4.77	3.87	-0.9	5.76e-06	0.000636
chr6	22290861	22291261	401	3.29	2.5	3.79	1.29	5.96e-06	0.000656
chr14	7314913	7315313	401	7.1	7.33	6.82	-0.51	6.19e-06	0.000678
chr8	72135409	72135809	401	11.12	11.04	11.21	0.17	6.33e-06	0.00069
chr12	11149935	11150335	401	8.41	8.58	8.22	-0.35	6.56e-06	0.000712
chr11	78183112	78183512	401	10.52	10.4	10.62	0.22	6.69e-06	0.000722
chr14	63943420	63943820	401	7.34	7.52	7.13	-0.38	6.85e-06	0.000737
chr7	69493217	69493617	401	5.62	5.27	5.89	0.62	7.26e-06	0.000778
chr3	152092604	152093004	401	5.21	5.5	4.83	-0.68	7.51e-06	0.000798
chr1	3671180	3671580	401	9.02	8.75	9.24	0.49	7.52e-06	0.000798
chr11	109297764	109298164	401	5.97	6.21	5.68	-0.53	7.55e-06	0.000798
chr18	37513637	37514037	401	4.13	4.53	3.57	-0.95	7.75e-06	0.000816
chr17	26885398	26885798	401	8	7.84	8.15	0.3	7.85e-06	0.000823
chr4	146580123	146580523	401	7.11	7.29	6.9	-0.39	8.05e-06	0.00084
chr8	106336553	106336953	401	3.7	4.15	3.04	-1.1	8.12e-06	0.000844
chr2	145860815	145861215	401	9.63	9.48	9.77	0.28	8.21e-06	0.000847
chr6	113494333	113494733	401	6.26	6.48	5.99	-0.49	8.22e-06	0.000847
chr19	29948454	29948854	401	5.63	5.9	5.31	-0.59	8.32e-06	0.000854
chr15	36210369	36210769	401	4.58	4.93	4.11	-0.83	8.47e-06	0.000866
chr2	35282325	35282725	401	4.42	4.81	3.89	-0.92	8.66e-06	0.000881
chr3	57136872	57137272	401	3.65	4.1	2.99	-1.12	8.79e-06	0.000891
chr8	121835168	121835568	401	5.38	5.67	5.02	-0.65	8.9e-06	0.000896
chr11	106066173	106066573	401	10.64	10.56	10.72	0.15	8.91e-06	0.000896
chr9	37544553	37544953	401	6.77	6.53	6.97	0.44	9.08e-06	0.000902
chr11	72411289	72411689	401	8.16	8.35	7.94	-0.41	9.1e-06	0.000902
chr3	116128514	116128914	401	8.51	8.77	8.19	-0.57	9.11e-06	0.000902
chr9	60521683	60522083	401	7.75	7.91	7.57	-0.34	9.12e-06	0.000902
chr11	102989877	102990277	401	6.46	6.71	6.15	-0.55	9.19e-06	0.000906
chr18	76542682	76543082	401	3.43	3.9	2.72	-1.18	9.23e-06	0.000906
chr3	129199871	129200271	401	7.95	7.67	8.18	0.51	9.63e-06	0.000942
chr7	79721431	79721831	401	7.72	7.55	7.88	0.33	9.95e-06	0.000965
chr5	129584193	129584593	401	9.8	9.92	9.67	-0.25	9.96e-06	0.000965
chr18	37714826	37715226	401	7.49	7.67	7.27	-0.4	1.03e-05	0.000995
chr13	53442482	53442882	401	3.66	4.11	3	-1.11	1.04e-05	0.000999
chr5	31613946	31614346	401	9.17	9.05	9.27	0.22	1.07e-05	0.00103
chr19	8578462	8578862	401	5.63	5.31	5.89	0.58	1.08e-05	0.00103
chr6	28135072	28135472	401	7.8	7.98	7.61	-0.37	1.09e-05	0.00104
chr7	98835112	98835512	401	8.45	8.27	8.61	0.34	1.09e-05	0.00104
chr15	12010494	12010894	401	5.96	5.66	6.21	0.54	1.1e-05	0.00104
chr11	95914491	95914891	401	6.12	5.73	6.43	0.7	1.16e-05	0.00109
chr14	70176472	70176872	401	8.42	8.56	8.25	-0.31	1.16e-05	0.00109
chr14	119123387	119123787	401	5.32	5.62	4.95	-0.67	1.17e-05	0.00109
chr9	37530512	37530912	401	4.85	5.17	4.43	-0.75	1.18e-05	0.0011
chr16	96159180	96159580	401	7.37	7.57	7.14	-0.43	1.21e-05	0.00112
chr3	152165667	152166067	401	7.43	7.64	7.2	-0.43	1.21e-05	0.00112
chr5	100571172	100571572	401	5.26	5.6	4.82	-0.78	1.26e-05	0.00115
chrX	20291393	20291793	401	8.94	8.77	9.09	0.32	1.26e-05	0.00115
chr18	78048589	78048989	401	5.84	6.17	5.43	-0.74	1.27e-05	0.00116
chr13	36727284	36727684	401	8.05	7.87	8.2	0.33	1.29e-05	0.00117
chr7	104244482	104244882	401	8.61	8.73	8.47	-0.26	1.35e-05	0.00122
chr14	61037613	61038013	401	7.54	7.71	7.34	-0.37	1.35e-05	0.00122
chr11	101893394	101893794	401	6.12	5.82	6.37	0.55	1.37e-05	0.00123
chr7	49553848	49554248	401	3.28	2.54	3.77	1.23	1.38e-05	0.00124
chr8	9771394	9771794	401	6.76	7.04	6.42	-0.62	1.4e-05	0.00125
chrX	159708909	159709309	401	4.85	5.24	4.31	-0.93	1.41e-05	0.00126
chr6	134983719	134984119	401	7.99	7.83	8.13	0.3	1.44e-05	0.00127
chr19	43440542	43440942	401	8.44	8.62	8.25	-0.37	1.45e-05	0.00128
chr9	91350804	91351204	401	4.31	3.78	4.69	0.91	1.49e-05	0.00131
chr1	96871982	96872382	401	5.1	5.49	4.57	-0.92	1.49e-05	0.00131
chr5	121329771	121330171	401	5.23	5.62	4.7	-0.91	1.56e-05	0.00136
chr6	125081521	125081921	401	5.8	6.1	5.43	-0.67	1.58e-05	0.00138
chr13	12703179	12703579	401	8.63	8.82	8.41	-0.41	1.64e-05	0.00143
chr3	95499577	95499977	401	7.32	7.54	7.06	-0.48	1.66e-05	0.00144
chr2	170130647	170131047	401	11.48	11.41	11.54	0.13	1.72e-05	0.00148
chr2	54436332	54436732	401	9.06	9.29	8.77	-0.52	1.78e-05	0.00153
chr8	84125961	84126361	401	4.24	4.62	3.73	-0.89	1.79e-05	0.00153
chr10	43540522	43540922	401	10.86	10.78	10.94	0.16	1.8e-05	0.00153
chr7	45406540	45406940	401	6.01	6.24	5.73	-0.51	1.84e-05	0.00156
chr14	5148992	5149392	401	7.22	7.39	7.02	-0.37	1.86e-05	0.00157
chr8	57332570	57332970	401	4.14	4.52	3.61	-0.91	1.89e-05	0.00159
chr13	119695510	119695910	401	3.85	4.26	3.26	-1.01	1.93e-05	0.00162
chr11	49250633	49251033	401	10.35	10.25	10.44	0.19	1.96e-05	0.00164
chr9	108843162	108843562	401	3.08	3.58	2.3	-1.29	1.99e-05	0.00166
chr10	78747218	78747618	401	6.04	6.28	5.75	-0.53	2e-05	0.00167
chr1	165780214	165780614	401	6.15	6.36	5.89	-0.47	2.05e-05	0.0017
chr3	26153057	26153457	401	8.19	7.99	8.37	0.38	2.09e-05	0.00172
chr5	64160242	64160642	401	11.14	11.26	11.01	-0.25	2.09e-05	0.00172
chr16	28446350	28446750	401	8.05	8.25	7.83	-0.42	2.09e-05	0.00172
chr9	40531067	40531467	401	5.98	6.2	5.71	-0.49	2.1e-05	0.00172
chr12	112929053	112929453	401	6.17	6.38	5.91	-0.48	2.12e-05	0.00173
chr6	108709624	108710024	401	5.58	5.25	5.84	0.59	2.13e-05	0.00173
chr11	94955609	94956009	401	3.61	2.99	4.04	1.04	2.14e-05	0.00173
chr2	119270844	119271244	401	7.16	7.32	6.96	-0.36	2.17e-05	0.00175
chr16	52452484	52452884	401	10.8	10.71	10.88	0.16	2.2e-05	0.00177
chr19	47343264	47343664	401	7.14	7.31	6.94	-0.37	2.23e-05	0.00179
chr16	55816619	55817019	401	3.34	3.81	2.64	-1.18	2.29e-05	0.00183
chr11	97018782	97019182	401	5.52	5.8	5.18	-0.61	2.29e-05	0.00183
chrX	7733997	7734397	401	3.99	4.39	3.44	-0.95	2.33e-05	0.00184
chr2	165234360	165234760	401	6.6	6.81	6.36	-0.45	2.33e-05	0.00184
chr14	70167661	70168061	401	6.63	6.27	6.91	0.64	2.35e-05	0.00185
chr19	28975130	28975530	401	5	5.3	4.63	-0.67	2.35e-05	0.00185
chr18	38211531	38211931	401	8.05	8.22	7.86	-0.36	2.47e-05	0.00193
chr16	24448939	24449339	401	8.28	8.45	8.09	-0.36	2.48e-05	0.00193
chr7	98119013	98119413	401	8.32	8.08	8.53	0.44	2.48e-05	0.00193
chr10	126809762	126810162	401	5.03	5.33	4.66	-0.68	2.5e-05	0.00194
chr6	83317183	83317583	401	10.75	10.69	10.82	0.13	2.54e-05	0.00196
chr2	130365378	130365778	401	4.27	4.65	3.76	-0.9	2.54e-05	0.00196
chr15	96488991	96489391	401	3.62	4.05	3	-1.05	2.57e-05	0.00197
chr2	157560130	157560530	401	6.42	6.64	6.16	-0.48	2.57e-05	0.00197
chr17	45549232	45549632	401	8.85	9.1	8.56	-0.54	2.66e-05	0.00203
chr2	118554352	118554752	401	7.61	7.82	7.37	-0.45	2.71e-05	0.00206
chr8	24823674	24824074	401	7.64	7.81	7.45	-0.36	2.72e-05	0.00207
chr9	4260244	4260644	401	6.76	6.47	7.01	0.53	2.76e-05	0.00209
chr10	45003232	45003632	401	3.13	2.36	3.62	1.26	2.79e-05	0.0021
chr6	114397886	114398286	401	7.6	7.76	7.42	-0.34	2.86e-05	0.00215
chr7	7136419	7136819	401	6.88	6.67	7.06	0.38	3.01e-05	0.00226
chr9	122923052	122923452	401	9.16	9.04	9.27	0.23	3.12e-05	0.00234
chr15	80287324	80287724	401	5.87	6.14	5.55	-0.6	3.14e-05	0.00234
chr18	40259655	40260055	401	3.29	2.15	3.92	1.77	3.15e-05	0.00234
chr15	97782418	97782818	401	5.84	6.07	5.56	-0.51	3.25e-05	0.00241
chr7	27404504	27404904	401	3.27	3.74	2.56	-1.19	3.27e-05	0.00241
chr5	88583978	88584378	401	4.47	4.03	4.81	0.78	3.28e-05	0.00241
chr17	7826891	7827291	401	8.48	8.33	8.62	0.29	3.3e-05	0.00243
chr10	59969902	59970302	401	6.88	6.67	7.06	0.4	3.33e-05	0.00244
chr11	53457246	53457646	401	9.64	9.74	9.54	-0.2	3.36e-05	0.00245
chr17	46545936	46546336	401	8.49	8.32	8.63	0.31	3.36e-05	0.00245
chr14	7174370	7174770	401	9.87	9.99	9.74	-0.25	3.4e-05	0.00247
chr2	31470305	31470705	401	9.7	9.81	9.58	-0.22	3.44e-05	0.00249
chr1	185031214	185031614	401	3.7	3.07	4.14	1.07	3.58e-05	0.00258
chr6	51612513	51612913	401	8.1	8.24	7.93	-0.31	3.65e-05	0.00263
chr5	149279590	149279990	401	3.14	2.39	3.63	1.24	3.72e-05	0.00266
chr8	84928871	84929271	401	5.83	5.53	6.07	0.54	3.73e-05	0.00266
chr2	105127073	105127473	401	6.92	7.29	6.42	-0.87	3.74e-05	0.00266
chr2	120244983	120245383	401	5.4	5.69	5.03	-0.66	3.77e-05	0.00267
chr14	55659994	55660394	401	9.46	9.56	9.34	-0.22	3.77e-05	0.00267
chr16	60605278	60605678	401	5.44	4.96	5.79	0.83	3.78e-05	0.00267
chr3	89388300	89388700	401	3.78	3.16	4.2	1.04	3.85e-05	0.00272
chr10	23726549	23726949	401	4.09	4.61	3.27	-1.34	3.87e-05	0.00272
chr11	75795372	75795772	401	7.54	7.27	7.77	0.5	3.89e-05	0.00273
chr2	93333939	93334339	401	9.81	9.67	9.95	0.28	4e-05	0.00279
chr7	104507390	104507790	401	5.29	5.56	4.94	-0.62	4.03e-05	0.00281
chr5	103211219	103211619	401	4.46	4.03	4.79	0.76	4.06e-05	0.00282
chr15	39198769	39199169	401	8.9	8.72	9.06	0.34	4.1e-05	0.00284
chr6	3398726	3399126	401	7.46	7.66	7.24	-0.41	4.13e-05	0.00285
chr14	3651993	3652393	401	7.03	7.2	6.85	-0.35	4.17e-05	0.00288
chr8	68120163	68120563	401	5.23	4.87	5.52	0.65	4.25e-05	0.00291
chr4	82933871	82934271	401	6.01	6.24	5.73	-0.5	4.25e-05	0.00291
chr15	79042742	79043142	401	7.25	7.41	7.06	-0.35	4.28e-05	0.00292
chr17	68841378	68841778	401	6.13	6.36	5.86	-0.5	4.31e-05	0.00294
chr17	28207859	28208259	401	8.25	8.51	7.94	-0.57	4.45e-05	0.00302
chr3	65109425	65109825	401	8.3	8.6	7.92	-0.68	4.55e-05	0.00308
chr7	137322479	137322879	401	5.24	5.51	4.9	-0.61	4.63e-05	0.00313
chr5	111894160	111894560	401	3.38	3.83	2.71	-1.12	4.66e-05	0.00314
chr13	67278181	67278581	401	3.38	2.72	3.83	1.1	4.73e-05	0.00318
chr7	12749569	12749969	401	5.18	4.79	5.48	0.69	4.76e-05	0.00319
chr1	172490186	172490586	401	4.86	5.16	4.48	-0.68	4.88e-05	0.00326
chr17	22674245	22674645	401	3.88	4.27	3.34	-0.93	4.89e-05	0.00326
chr1	72211852	72212252	401	9.59	9.7	9.47	-0.23	4.93e-05	0.00328
chr3	152478062	152478462	401	7.75	7.92	7.56	-0.36	4.99e-05	0.00331
chr10	85598641	85599041	401	7.85	8.02	7.65	-0.37	5.15e-05	0.00341
chr10	119453782	119454182	401	9.44	9.56	9.3	-0.26	5.2e-05	0.00343
chr9	71215582	71215982	401	5.85	6.11	5.53	-0.57	5.22e-05	0.00344
chr14	7105221	7105621	401	9.97	10.1	9.84	-0.26	5.29e-05	0.00346
chr12	33497953	33498353	401	4.4	4.75	3.94	-0.81	5.3e-05	0.00346
chr11	44014188	44014588	401	3.63	4.05	3.03	-1.02	5.3e-05	0.00346
chr7	28467260	28467660	401	7.13	7.31	6.92	-0.38	5.31e-05	0.00346
chr13	49608482	49608882	401	7.6	7.42	7.77	0.35	5.63e-05	0.00365
chr2	169633447	169633847	401	9.37	9.5	9.22	-0.28	5.69e-05	0.00368
chr17	35552388	35552788	401	3.81	3.22	4.23	1.01	5.71e-05	0.00369
chr10	114801645	114802045	401	8.48	8.69	8.23	-0.46	5.87e-05	0.00378
chr4	43406580	43406980	401	8.95	9.09	8.8	-0.28	5.98e-05	0.00384
chr13	19619254	19619654	401	10.91	11.02	10.79	-0.22	6.03e-05	0.00386
chr2	155538597	155538997	401	3.85	3.31	4.24	0.93	6.08e-05	0.00389
chr8	40610155	40610555	401	3.8	4.2	3.26	-0.94	6.1e-05	0.00389
chr8	84704069	84704469	401	3.4	2.72	3.85	1.13	6.22e-05	0.00396
chr2	152830765	152831165	401	10.01	9.9	10.1	0.2	6.67e-05	0.00423
chr8	117470485	117470885	401	3.46	2.82	3.9	1.07	6.7e-05	0.00423
chr16	39984401	39984801	401	5.83	6.07	5.54	-0.53	6.72e-05	0.00424
chr18	76161015	76161415	401	8.21	8.39	8	-0.39	6.82e-05	0.00429
chr4	49597160	49597560	401	10.7	10.8	10.6	-0.21	6.86e-05	0.0043
chr1	50927579	50927979	401	10.06	10.25	9.85	-0.4	6.87e-05	0.0043
chr10	119000537	119000937	401	4.07	4.44	3.59	-0.85	6.89e-05	0.0043
chr7	3332831	3333231	401	10.45	10.33	10.56	0.23	6.94e-05	0.00432
chr15	100983718	100984118	401	7.33	7.48	7.15	-0.33	7.1e-05	0.00441
chrX	9200321	9200721	401	9.36	9.51	9.19	-0.32	7.22e-05	0.00447
chr11	116335457	116335857	401	9.44	9.56	9.31	-0.25	7.26e-05	0.00449
chr6	7983250	7983650	401	5.4	5.66	5.08	-0.58	7.29e-05	0.00449
chr7	3295142	3295542	401	4.1	4.48	3.6	-0.88	7.56e-05	0.00465
chr10	26933732	26934132	401	4.15	4.5	3.69	-0.81	7.62e-05	0.00467
chrX	56374467	56374867	401	8.07	8.2	7.93	-0.27	7.68e-05	0.0047
chr9	39603494	39603894	401	6.2	6.44	5.9	-0.55	7.72e-05	0.00471
chr2	53696660	53697060	401	4.29	4.63	3.84	-0.79	7.79e-05	0.00474
chr4	106281426	106281826	401	4.95	4.58	5.25	0.67	8.04e-05	0.00488
chr8	65618040	65618440	401	4.38	4.71	3.94	-0.77	8.06e-05	0.00488
chr11	87578325	87578725	401	5.99	6.21	5.71	-0.5	8.16e-05	0.00493
chr4	86886098	86886498	401	5.94	5.67	6.17	0.5	8.2e-05	0.00494
chr1	52313406	52313806	401	3.78	4.17	3.24	-0.94	8.35e-05	0.00501
chr8	40423834	40424234	401	10.45	10.53	10.36	-0.17	8.36e-05	0.00501
chr3	127625437	127625837	401	4.81	5.1	4.44	-0.66	8.37e-05	0.00501
chr6	115824080	115824480	401	4.42	4.75	3.99	-0.76	8.47e-05	0.00505
chr2	84886704	84887104	401	7.76	7.99	7.49	-0.5	8.49e-05	0.00506
chr1	128832328	128832728	401	5.71	5.44	5.95	0.51	8.7e-05	0.00516
chr13	51793277	51793677	401	9.63	9.51	9.74	0.24	8.71e-05	0.00516
chrX	20819358	20819758	401	4.48	4.79	4.08	-0.72	8.92e-05	0.00527
chr7	90302452	90302852	401	10.16	10.27	10.05	-0.21	8.94e-05	0.00527
chr5	136562871	136563271	401	3.46	3.89	2.85	-1.04	9.05e-05	0.00533
chr14	70554601	70555001	401	7.27	7.07	7.44	0.36	9.3e-05	0.00546
chr9	110743135	110743535	401	10.2	10	10.38	0.38	9.45e-05	0.00553
chr2	60552905	60553305	401	7.08	7.28	6.84	-0.44	9.74e-05	0.00569
chr19	53676954	53677354	401	9.35	9.2	9.48	0.27	0.000101	0.00586
chr1	8410924	8411324	401	4.6	4.91	4.2	-0.71	0.000102	0.00595
chr2	167421897	167422297	401	10.2	10.12	10.27	0.15	0.000105	0.00608
chr2	172549512	172549912	401	3.77	4.16	3.22	-0.93	0.000107	0.00619
chr7	10480588	10480988	401	6.44	6.15	6.68	0.53	0.000108	0.00621
chr15	85679645	85680045	401	6.2	5.93	6.42	0.48	0.000108	0.00621
chr17	56009238	56009638	401	10.17	10.09	10.25	0.15	0.000109	0.00628
chr17	45584558	45584958	401	3.77	3.21	4.17	0.96	0.000111	0.00634
chr3	121552809	121553209	401	3.38	3.81	2.75	-1.06	0.000111	0.00636
chr10	26078210	26078610	401	10.41	10.59	10.21	-0.38	0.000111	0.00636
chr11	116498554	116498954	401	3.99	4.36	3.49	-0.86	0.000113	0.00642
chr12	80168195	80168595	401	4.01	3.49	4.38	0.89	0.000114	0.00648
chr2	92743085	92743485	401	3.48	3.91	2.86	-1.05	0.000115	0.00652
chr2	12698032	12698432	401	5.28	5.57	4.92	-0.65	0.000115	0.00652
chr14	53564699	53565099	401	4.23	4.57	3.8	-0.76	0.000119	0.0067
chr5	123257276	123257676	401	5.04	5.31	4.7	-0.61	0.000119	0.00671
chr5	127241748	127242148	401	6.07	6.28	5.82	-0.47	0.00012	0.00673
chr4	46374854	46375254	401	5	5.29	4.63	-0.65	0.000121	0.00677
chr7	142082142	142082542	401	6.21	5.89	6.47	0.58	0.000122	0.00681
chr8	123254379	123254779	401	11.59	11.65	11.53	-0.12	0.000122	0.00681
chr8	122611679	122612079	401	10.01	9.93	10.08	0.16	0.000125	0.00694
chr19	53824674	53825074	401	6.78	7.22	6.16	-1.06	0.000126	0.00697
chr10	74680767	74681167	401	3.61	4.03	3	-1.03	0.000126	0.00697
chr5	8893596	8893996	401	8.76	8.63	8.88	0.25	0.000128	0.00707
chr7	28290681	28291081	401	4.86	4.5	5.14	0.64	0.00013	0.00716
chr4	135152906	135153306	401	9.21	9.02	9.38	0.37	0.000131	0.00719
chr5	122707584	122707984	401	10.58	10.5	10.66	0.15	0.000131	0.00719
chr6	125231370	125231770	401	9.71	9.61	9.8	0.18	0.000133	0.00728
chr10	58675355	58675755	401	4.95	4.57	5.24	0.67	0.000136	0.00744
chr2	131422986	131423386	401	7.25	7.4	7.08	-0.32	0.000136	0.00744
chr5	76857300	76857700	401	6.22	6.42	5.99	-0.43	0.000137	0.00747
chr4	120854790	120855190	401	7.12	6.93	7.29	0.36	0.000138	0.00748
chr8	66603813	66604213	401	4	4.35	3.52	-0.83	0.000138	0.00749
chr7	35214759	35215159	401	10.31	10.2	10.41	0.21	0.00014	0.00751
chr3	10342447	10342847	401	7.65	7.5	7.78	0.28	0.00014	0.00751
chr5	98254037	98254437	401	8.55	8.66	8.43	-0.23	0.00014	0.00751
chr14	20348306	20348706	401	10.31	10.22	10.4	0.18	0.00014	0.00752
chr3	142701032	142701432	401	8.78	8.64	8.91	0.27	0.000141	0.00752
chr4	155563898	155564298	401	10.81	10.74	10.88	0.14	0.000141	0.00752
chr5	123318136	123318536	401	5.64	5.36	5.87	0.51	0.000141	0.00753
chr6	86028729	86029129	401	5.42	5.66	5.13	-0.52	0.000142	0.00755
chr2	170219298	170219698	401	5.24	5.49	4.94	-0.55	0.000144	0.00767
chr7	19523957	19524357	401	5.11	5.38	4.78	-0.6	0.000145	0.00767
chr15	59078429	59078829	401	3.27	3.7	2.65	-1.05	0.000146	0.00773
chr14	55604141	55604541	401	7.85	8	7.69	-0.31	0.000149	0.00786
chr7	118443345	118443745	401	4.22	3.78	4.56	0.78	0.000149	0.00786
chr11	120046853	120047253	401	6.8	6.56	7	0.44	0.000151	0.00793
chr3	62603553	62603953	401	7.97	8.28	7.57	-0.72	0.000152	0.00797
chr9	55048358	55048758	401	5.54	5.26	5.78	0.51	0.000153	0.00799
chrX	93297019	93297419	401	3.37	2.76	3.8	1.05	0.000154	0.00802
chr3	79180631	79181031	401	5.8	6.02	5.53	-0.49	0.000155	0.00805
chr6	54565958	54566358	401	9.74	9.62	9.84	0.22	0.000155	0.00806
chr8	105637013	105637413	401	11.33	11.27	11.4	0.13	0.000155	0.00806
chr4	65124721	65125121	401	10.92	10.83	11	0.17	0.000156	0.00807
chr17	51832513	51832913	401	9.58	9.68	9.47	-0.21	0.000156	0.00807
chr11	121237288	121237688	401	10.36	10.25	10.47	0.21	0.000157	0.0081
chr13	65311216	65311616	401	5.7	5.93	5.42	-0.51	0.000158	0.00812
chr7	19517747	19518147	401	4.22	4.57	3.76	-0.81	0.000162	0.00831
chr11	72050900	72051300	401	6.85	7.02	6.67	-0.35	0.000165	0.00843
chr12	99640963	99641363	401	3.58	3.03	3.98	0.95	0.000165	0.00843
chr2	36105034	36105434	401	8.76	8.9	8.61	-0.29	0.000165	0.00844
chr4	40473189	40473589	401	5.17	5.44	4.84	-0.6	0.000168	0.00856
chr15	96566961	96567361	401	6.79	6.57	6.98	0.41	0.000169	0.00858
chr2	168159177	168159577	401	4.18	3.75	4.51	0.76	0.00017	0.00864
chr11	70229337	70229737	401	5.34	5.59	5.03	-0.56	0.000171	0.00867
chr6	83038511	83038911	401	3.53	3.93	2.97	-0.96	0.000174	0.0088
chr9	66069260	66069660	401	7.23	7.03	7.41	0.38	0.00018	0.00905
chr5	5748960	5749360	401	10.56	10.64	10.48	-0.15	0.000181	0.00908
chr15	85675233	85675633	401	4.84	4.49	5.13	0.63	0.000182	0.00914
chrX	56731870	56732270	401	9.38	9.27	9.49	0.22	0.000183	0.00918
chr16	37684911	37685311	401	6.25	6.45	6.03	-0.42	0.000184	0.00921
chr12	98900933	98901333	401	10.91	10.98	10.84	-0.14	0.000186	0.00925
chr2	118703559	118703959	401	5.78	6	5.53	-0.47	0.000186	0.00925
chr5	113280176	113280576	401	6.87	6.65	7.05	0.4	0.000187	0.00929
chr9	44720976	44721376	401	9.28	9.41	9.14	-0.26	0.000187	0.00929
chr16	76680087	76680487	401	6.12	5.85	6.35	0.51	0.00019	0.0094
chr7	70365406	70365806	401	9.13	9.25	9	-0.25	0.000191	0.0094
chr8	33517175	33517575	401	8.95	9.06	8.82	-0.24	0.000191	0.0094
chr10	106932692	106933092	401	4.72	5.03	4.33	-0.7	0.000191	0.0094
chr19	8661909	8662309	401	6.45	6.63	6.23	-0.4	0.000194	0.0095
chr14	65666596	65666996	401	4.67	3.91	5.16	1.25	0.000194	0.0095
chr9	50746136	50746536	401	7.66	7.81	7.48	-0.33	0.000195	0.00954
chr10	25896745	25897145	401	4.77	5.05	4.42	-0.63	0.000198	0.00964
chr10	44148709	44149109	401	5.3	5	5.54	0.55	0.000198	0.00964
chr13	33027777	33028177	401	4.03	4.49	3.35	-1.14	0.000199	0.00964
chr8	121125589	121125989	401	6.55	6.75	6.32	-0.43	0.000199	0.00964
chr19	23893110	23893510	401	5.14	5.41	4.81	-0.59	0.0002	0.00968
chr11	103142562	103142962	401	4.19	3.76	4.52	0.76	0.000202	0.00974
chr14	55783350	55783750	401	6.66	6.37	6.89	0.52	0.000204	0.00983
chr14	7658262	7658662	401	8.23	8.41	8.04	-0.37	0.000206	0.0099
chr11	72266362	72266762	401	6.12	6.31	5.89	-0.42	0.000208	0.00996
chr11	85995443	85995843	401	4.23	4.56	3.81	-0.74	0.000212	0.0102
chr19	4268785	4269185	401	9.58	9.45	9.7	0.25	0.000213	0.0102
chr14	26258345	26258745	401	7.11	6.94	7.27	0.33	0.000214	0.0102
chr11	81152282	81152682	401	5.49	5.73	5.22	-0.51	0.000218	0.0104
chr2	70568196	70568596	401	3.94	3.46	4.3	0.84	0.000219	0.0104
chr17	47909517	47909917	401	6.21	5.94	6.43	0.49	0.00022	0.0104
chr16	32499507	32499907	401	4.53	4.15	4.83	0.68	0.000221	0.0105
chr7	27929030	27929430	401	10.01	9.94	10.09	0.15	0.000223	0.0105
chr1	78189382	78189782	401	5.34	5.58	5.05	-0.53	0.000226	0.0107
chr4	45184864	45185264	401	8.3	8.41	8.17	-0.25	0.000227	0.0107
chr4	39383346	39383746	401	4.64	4.94	4.25	-0.69	0.000228	0.0107
chr11	16844007	16844407	401	3.79	3.3	4.16	0.85	0.000231	0.0108
chr9	53384065	53384465	401	10.54	10.44	10.63	0.19	0.000233	0.0109
chr16	70351943	70352343	401	3.2	2.57	3.63	1.06	0.000233	0.0109
chr4	76369402	76369802	401	4.59	4.2	4.9	0.69	0.000234	0.0109
chr6	31125916	31126316	401	7.17	6.99	7.33	0.34	0.000234	0.0109
chr13	58806622	58807022	401	6.4	6.57	6.19	-0.38	0.000235	0.0109
chr12	12941490	12941890	401	8.61	8.79	8.41	-0.39	0.000235	0.0109
chr14	4499404	4499804	401	6.99	7.16	6.79	-0.37	0.000236	0.0109
chr7	29155758	29156158	401	10.86	10.78	10.93	0.15	0.000243	0.0112
chr9	121950931	121951331	401	4.13	3.69	4.46	0.78	0.000243	0.0112
chr18	73541807	73542207	401	4.41	3.99	4.74	0.75	0.000244	0.0112
chr15	84105312	84105712	401	7.53	7.71	7.32	-0.39	0.000246	0.0113
chr6	36388163	36388563	401	6.82	6.62	6.99	0.36	0.000246	0.0113
chr19	38478869	38479269	401	3.08	2.4	3.53	1.13	0.000247	0.0113
chr8	78771302	78771702	401	3.03	2.36	3.49	1.13	0.000248	0.0113
chr8	122139447	122139847	401	5.81	5.55	6.03	0.49	0.000249	0.0113
chr9	55241981	55242381	401	3.93	4.29	3.45	-0.83	0.000251	0.0114
chr6	51592483	51592883	401	6.15	5.91	6.35	0.44	0.000252	0.0114
chr5	115429842	115430242	401	10.94	10.73	11.12	0.4	0.000255	0.0116
chr7	3297830	3298230	401	4.39	4.7	3.99	-0.72	0.000256	0.0116
chr5	33782285	33782685	401	11.11	11.05	11.16	0.11	0.000259	0.0117
chr11	118909146	118909546	401	3.5	3.91	2.93	-0.98	0.000262	0.0118
chr9	32699007	32699407	401	5.26	5.5	4.96	-0.54	0.000262	0.0118
chr11	119547542	119547942	401	6.93	7.09	6.76	-0.33	0.000264	0.0119
chr10	78482027	78482427	401	7.23	7.37	7.08	-0.29	0.000264	0.0119
chr5	137645118	137645518	401	5.81	5.56	6.02	0.46	0.00027	0.0121
chr6	17463867	17464267	401	10.57	10.66	10.47	-0.18	0.000278	0.0124
chr5	139423179	139423579	401	6.22	6.01	6.4	0.39	0.000281	0.0125
chr14	32085817	32086217	401	9.31	9.22	9.39	0.17	0.000282	0.0126
chrX	101087285	101087685	401	4.66	4.29	4.95	0.66	0.000283	0.0126
chr5	132543345	132543745	401	9.61	9.69	9.51	-0.18	0.000284	0.0126
chr6	7720196	7720596	401	4.79	5.07	4.45	-0.62	0.000284	0.0126
chr11	103080683	103081083	401	3.46	3.86	2.9	-0.95	0.000286	0.0126
chr16	97165533	97165933	401	4.37	4.69	3.96	-0.72	0.000289	0.0128
chr7	141465362	141465762	401	3.94	3.48	4.28	0.8	0.000292	0.0129
chr13	34154605	34155005	401	4.15	4.5	3.68	-0.82	0.000294	0.0129
chr2	144459042	144459442	401	8.3	8.17	8.42	0.25	0.000295	0.013
chr2	57997918	57998318	401	5.68	5.41	5.91	0.49	0.000298	0.013
chr3	85776766	85777166	401	4.58	4.22	4.88	0.66	0.000301	0.0132
chr2	148395254	148395654	401	6.67	6.88	6.44	-0.44	0.000307	0.0134
chr11	116281357	116281757	401	5.02	5.29	4.69	-0.6	0.000309	0.0135
chr8	110793115	110793515	401	5.25	4.93	5.51	0.57	0.000309	0.0135
chr15	79891916	79892316	401	9.25	8.98	9.47	0.48	0.000312	0.0135
chr18	67088334	67088734	401	8.41	8.54	8.25	-0.29	0.000315	0.0137
chr2	94241470	94241870	401	8.91	9.08	8.72	-0.36	0.000317	0.0137
chr10	14759997	14760397	401	5.21	4.89	5.48	0.59	0.000318	0.0137
chr5	72647774	72648174	401	9.64	9.75	9.52	-0.22	0.000319	0.0137
chr2	65940506	65940906	401	3.89	3.43	4.24	0.81	0.000319	0.0137
chr9	117247711	117248111	401	4.82	5.09	4.48	-0.61	0.00032	0.0137
chr11	109331604	109332004	401	5.5	5.22	5.73	0.52	0.000322	0.0138
chr10	111298644	111299044	401	9.05	8.94	9.15	0.21	0.000322	0.0138
chr7	68579804	68580204	401	3.85	3.39	4.21	0.82	0.000324	0.0138
chr7	43411815	43412215	401	3.35	3.75	2.78	-0.97	0.000324	0.0138
chr11	3909101	3909501	401	3.78	4.13	3.31	-0.82	0.000325	0.0138
chr3	54156127	54156527	401	4.92	5.24	4.49	-0.75	0.000326	0.0139
chr13	21928165	21928565	401	4.19	4.52	3.76	-0.76	0.000327	0.0139
chr5	66337473	66337873	401	4.88	4.56	5.14	0.58	0.000328	0.0139
chr7	96816815	96817215	401	5.32	5.57	5.02	-0.55	0.00033	0.014
chr8	123891813	123892213	401	5.69	5.9	5.43	-0.47	0.000333	0.0141
chr11	97435371	97435771	401	4.68	4.32	4.97	0.65	0.000334	0.0141
chr5	24474578	24474978	401	5.9	6.1	5.67	-0.43	0.000336	0.0141
chr6	140856997	140857397	401	3.77	4.13	3.28	-0.85	0.000337	0.0141
chr6	51177818	51178218	401	8.4	8.52	8.28	-0.24	0.000342	0.0143
chr4	156077659	156078059	401	5.72	5.94	5.48	-0.46	0.000342	0.0143
chr2	49619327	49619727	401	9.94	9.86	10.01	0.15	0.000343	0.0143
chr10	93081282	93081682	401	8.05	8.17	7.91	-0.26	0.000344	0.0144
chr5	137574443	137574843	401	3.81	4.17	3.33	-0.84	0.000351	0.0146
chr17	45733839	45734239	401	4.55	4.18	4.85	0.67	0.000355	0.0147
chr9	107906785	107907185	401	5.05	4.74	5.3	0.57	0.00036	0.0149
chr11	75012903	75013303	401	4.34	4.67	3.92	-0.75	0.000364	0.0151
chr13	48273477	48273877	401	3.87	4.24	3.38	-0.86	0.000365	0.0151
chr4	145745208	145745608	401	7.67	7.84	7.48	-0.37	0.000369	0.0152
chr10	95416372	95416772	401	9.87	10.01	9.72	-0.29	0.000369	0.0152
chr3	87997015	87997415	401	6.6	6.4	6.77	0.37	0.000371	0.0152
chr2	125723384	125723784	401	8.8	8.92	8.67	-0.25	0.000371	0.0152
chr12	103325236	103325636	401	3.61	3.08	4	0.92	0.000372	0.0153
chr1	170213444	170213844	401	3.24	3.66	2.65	-1.01	0.000374	0.0153
chr1	55202057	55202457	401	3.65	3.15	4.02	0.86	0.000377	0.0154
chr3	129224445	129224845	401	3.46	2.91	3.85	0.94	0.000377	0.0154
chr6	82939336	82939736	401	7.84	7.66	8	0.34	0.000379	0.0154
chr19	8929699	8930099	401	10.75	10.68	10.82	0.14	0.00038	0.0155
chrX	36114606	36115006	401	3.3	2.74	3.71	0.97	0.000382	0.0155
chr4	108387720	108388120	401	5.67	5.42	5.88	0.46	0.000386	0.0157
chr15	78581221	78581621	401	7.38	7.52	7.22	-0.3	0.000389	0.0157
chr2	180225350	180225750	401	10.88	10.76	10.99	0.23	0.00039	0.0157
chr5	24598468	24598868	401	7.34	7.49	7.18	-0.31	0.00039	0.0158
chr1	72236451	72236851	401	8.49	8.37	8.6	0.22	0.000391	0.0158
chr6	114041685	114042085	401	3.29	3.71	2.71	-1	0.000392	0.0158
chr7	24377289	24377689	401	4.32	4.63	3.94	-0.68	0.000401	0.0161
chr4	32250176	32250576	401	7.51	7.63	7.37	-0.26	0.000412	0.0165
chr3	103859125	103859525	401	3.24	3.64	2.67	-0.97	0.000413	0.0165
chr17	52601042	52601442	401	6.25	6.45	6.02	-0.43	0.000414	0.0165
chr11	96742313	96742713	401	3.6	3.98	3.07	-0.92	0.000415	0.0165
chr5	64038106	64038506	401	6.07	6.26	5.85	-0.41	0.000416	0.0166
chr6	129049108	129049508	401	5.77	5.51	5.98	0.47	0.000417	0.0166
chr4	114925254	114925654	401	6.73	6.92	6.52	-0.39	0.000418	0.0166
chr5	100158982	100159382	401	9.34	9.45	9.22	-0.23	0.000419	0.0166
chr19	43753057	43753457	401	9.6	9.52	9.69	0.17	0.000422	0.0167
chr15	102942867	102943267	401	5.54	6.04	4.79	-1.25	0.000427	0.0169
chr18	37294916	37295316	401	4.45	4.08	4.74	0.66	0.00043	0.017
chr7	91091220	91091620	401	4.15	3.65	4.53	0.88	0.000431	0.017
chr1	87264301	87264701	401	6.71	6.5	6.89	0.38	0.000434	0.017
chr14	65667522	65667922	401	3.21	2.61	3.63	1.02	0.000434	0.017
chr11	88234770	88235170	401	5.04	5.29	4.73	-0.55	0.000434	0.017
chr11	101253781	101254181	401	10.59	10.52	10.66	0.14	0.000436	0.0171
chr4	9770704	9771104	401	8.9	8.79	9.01	0.22	0.000443	0.0173
chr8	35376657	35377057	401	8.92	9.06	8.77	-0.29	0.000447	0.0174
chr3	63137308	63137708	401	3.46	2.92	3.85	0.92	0.000448	0.0174
chr3	5228700	5229100	401	3.33	2.73	3.75	1.02	0.000451	0.0175
chr5	118514406	118514806	401	7.49	7.64	7.32	-0.31	0.000459	0.0178
chr2	93647060	93647460	401	4.45	4.74	4.07	-0.67	0.000462	0.0179
chr10	21470529	21470929	401	3.72	3.22	4.1	0.88	0.000463	0.0179
chr14	58072340	58072740	401	7.67	7.5	7.82	0.32	0.000466	0.0179
chr7	127209272	127209672	401	6.65	6.47	6.81	0.34	0.000467	0.0179
chr2	92915160	92915560	401	6.56	6.78	6.28	-0.5	0.000468	0.0179
chr10	14086086	14086486	401	5.01	4.7	5.27	0.57	0.000468	0.0179
chr2	73273184	73273584	401	5.22	4.9	5.48	0.58	0.000468	0.0179
chr19	42431847	42432247	401	7.33	7.49	7.15	-0.34	0.000468	0.0179
chr2	154359377	154359777	401	3.14	2.54	3.56	1.02	0.000469	0.0179
chr15	81247814	81248214	401	3.31	3.72	2.73	-0.98	0.00047	0.0179
chr9	30920335	30920735	401	3.27	2.69	3.68	0.99	0.000471	0.018
chr3	116251836	116252236	401	7.9	8.05	7.73	-0.32	0.000474	0.018
chr19	10577498	10577898	401	9.86	9.79	9.93	0.14	0.000475	0.0181
chr1	86909467	86909867	401	6.03	6.22	5.81	-0.41	0.000478	0.0181
chr8	47351848	47352248	401	8.41	8.62	8.17	-0.44	0.000479	0.0181
chr8	105613686	105614086	401	8.81	8.94	8.67	-0.27	0.000481	0.0182
chr1	11414043	11414443	401	7.62	7.41	7.8	0.39	0.000488	0.0184
chr13	13784199	13784599	401	9	9.12	8.87	-0.25	0.000488	0.0184
chr19	36236330	36236730	401	3.37	3.77	2.83	-0.93	0.000488	0.0184
chr12	54203378	54203778	401	9.56	9.65	9.46	-0.19	0.000493	0.0186
chr10	60687237	60687637	401	8.07	8.19	7.93	-0.26	0.000494	0.0186
chr8	122678225	122678625	401	7.91	8.04	7.77	-0.28	0.000499	0.0187
chr10	80074941	80075341	401	9.65	9.56	9.75	0.19	0.0005	0.0187
chr3	36689747	36690147	401	8.36	8.52	8.18	-0.34	0.000506	0.0189
chrX	101849528	101849928	401	9.07	9.18	8.96	-0.21	0.000508	0.019
chr15	25364255	25364655	401	4.03	4.37	3.59	-0.77	0.000514	0.0191
chr1	10719310	10719710	401	7.92	8.11	7.69	-0.43	0.000514	0.0191
chr16	17147011	17147411	401	9.89	9.98	9.79	-0.19	0.000519	0.0193
chr16	23102817	23103217	401	4.03	4.37	3.6	-0.77	0.00052	0.0193
chr15	103019146	103019546	401	5.3	5.63	4.88	-0.75	0.000521	0.0193
chr2	180227357	180227757	401	5.35	5.07	5.59	0.53	0.000523	0.0194
chr19	59469058	59469458	401	3.85	4.19	3.4	-0.8	0.000525	0.0194
chr13	34916680	34917080	401	4.55	4.83	4.21	-0.63	0.000527	0.0194
chrX	153237879	153238279	401	9.09	8.98	9.19	0.21	0.000531	0.0195
chr6	30617744	30618144	401	3.97	4.3	3.54	-0.76	0.000542	0.0199
chr11	102309311	102309711	401	8.13	8.23	8.01	-0.22	0.000544	0.0199
chrX	102070798	102071198	401	8.82	8.93	8.7	-0.23	0.000544	0.0199
chr1	150681032	150681432	401	4.34	3.97	4.64	0.67	0.000547	0.02
chr1	167598371	167598771	401	5.25	5.48	4.97	-0.51	0.000551	0.0201
chr19	57274638	57275038	401	3.72	3.24	4.09	0.85	0.000551	0.0201
chr4	116821160	116821560	401	8.56	8.67	8.44	-0.23	0.000554	0.0202
chr16	78264812	78265212	401	5.56	5.77	5.32	-0.45	0.000559	0.0204
chr2	119972499	119972899	401	10.05	9.98	10.12	0.14	0.00056	0.0204
chr2	30942489	30942889	401	4.62	4.28	4.89	0.62	0.000563	0.0204
chr1	15286724	15287124	401	8.88	9.02	8.72	-0.3	0.000573	0.0208
chr8	114351891	114352291	401	4.43	4.73	4.07	-0.66	0.000578	0.0209
chr13	107073032	107073432	401	3.92	3.47	4.26	0.79	0.000578	0.0209
chr5	106574224	106574624	401	10.29	10.22	10.37	0.15	0.000587	0.0212
chr4	102087642	102088042	401	7.07	7.29	6.81	-0.48	0.000587	0.0212
chr15	79162741	79163141	401	3.23	2.66	3.64	0.98	0.000597	0.0215
chr14	114101006	114101406	401	3.31	3.69	2.77	-0.92	0.000598	0.0215
chr2	14739455	14739855	401	4.8	4.16	5.24	1.08	0.000601	0.0216
chr4	95255498	95255898	401	4.04	4.37	3.62	-0.75	0.000604	0.0216
chr9	26806114	26806514	401	5.23	5.46	4.95	-0.51	0.000614	0.0219
chr2	91206727	91207127	401	3.27	3.68	2.71	-0.97	0.000618	0.0221
chr11	70255046	70255446	401	5.02	5.27	4.73	-0.54	0.000619	0.0221
chr10	94199046	94199446	401	9.86	9.79	9.93	0.14	0.00063	0.0224
chr13	73536462	73536862	401	5.61	5.83	5.34	-0.5	0.000633	0.0225
chr11	110479270	110479670	401	4.47	4.74	4.13	-0.61	0.000636	0.0226
chr13	104025342	104025742	401	4.11	4.43	3.71	-0.72	0.000643	0.0228
chr11	95520549	95520949	401	3.95	3.49	4.3	0.81	0.000643	0.0228
chr18	49543404	49543804	401	4.17	3.78	4.47	0.7	0.00065	0.0229
chr10	75317083	75317483	401	7.72	7.86	7.56	-0.31	0.00065	0.0229
chr2	25428709	25429109	401	10.03	9.93	10.12	0.2	0.000655	0.0231
chr6	131353269	131353669	401	8.41	8.55	8.24	-0.31	0.000656	0.0231
chr18	37707103	37707503	401	6.93	7.08	6.77	-0.3	0.000659	0.0232
chr5	35907662	35908449	788	4.03	3.61	4.35	0.74	0.000662	0.0232
chr10	18318727	18319127	401	11.01	11.07	10.95	-0.12	0.000672	0.0236
chr7	97748907	97749307	401	5.52	5.27	5.74	0.47	0.000682	0.0239
chr16	93006534	93006934	401	3.4	3.79	2.87	-0.92	0.000685	0.0239
chr17	63849320	63849720	401	8.01	7.87	8.13	0.26	0.000696	0.0243
chr5	120679888	120680288	401	4.61	4.89	4.26	-0.63	0.000698	0.0243
chrX	9747663	9748063	401	6.68	6.9	6.43	-0.48	0.0007	0.0244
chr14	120148640	120149040	401	4.34	3.97	4.63	0.65	0.000707	0.0246
chr11	63264579	63264979	401	3.46	3.83	2.94	-0.89	0.000708	0.0246
chr5	135888406	135888806	401	10.02	10.16	9.86	-0.3	0.000714	0.0247
chr14	94273194	94273594	401	3.04	3.48	2.42	-1.06	0.000716	0.0248
chr11	102393466	102393866	401	4.88	4.55	5.15	0.6	0.000719	0.0248
chr19	28679497	28679897	401	10.86	10.76	10.96	0.2	0.000719	0.0248
chr2	69885207	69885607	401	9.87	9.8	9.94	0.14	0.000721	0.0248
chr13	13438479	13438879	401	9	9.12	8.87	-0.26	0.000722	0.0248
chr15	58343754	58344154	401	3.63	3.14	3.99	0.84	0.000722	0.0248
chr2	131545943	131546343	401	5.19	5.42	4.92	-0.51	0.000727	0.0249
chr2	104849414	104849814	401	9.76	9.84	9.66	-0.18	0.000729	0.025
chr6	86195090	86195490	401	8.34	8.46	8.21	-0.25	0.000731	0.025
chr19	47240430	47240830	401	6.76	6.38	7.07	0.69	0.000733	0.025
chr14	3572069	3572469	401	7.81	7.94	7.66	-0.28	0.000737	0.0252
chr15	76457554	76457954	401	9.26	9.03	9.45	0.43	0.000739	0.0252
chr1	74791870	74792270	401	7.46	7.1	7.75	0.65	0.000743	0.0253
chr10	81174736	81175136	401	6.23	6	6.42	0.42	0.000746	0.0253
chr8	111393464	111393864	401	6.5	6.67	6.3	-0.37	0.000748	0.0254
chr13	23270524	23270924	401	7.55	7.68	7.4	-0.29	0.000749	0.0254
chr13	25115685	25116085	401	5.48	5.23	5.69	0.46	0.000752	0.0254
chr10	43579322	43579722	401	9.7	9.92	9.44	-0.48	0.000752	0.0254
chr3	144759937	144760337	401	4.32	4.65	3.91	-0.74	0.000757	0.0255
chr17	71662745	71663145	401	5.72	5.93	5.48	-0.46	0.000759	0.0256
chr12	4038440	4038840	401	9.15	9.05	9.24	0.2	0.000768	0.0259
chr17	3369329	3369729	401	3.34	2.82	3.72	0.9	0.000771	0.0259
chr6	4903101	4903501	401	10.03	10.13	9.93	-0.2	0.000772	0.0259
chr5	113162823	113163223	401	9.87	9.76	9.98	0.22	0.000781	0.0262
chr12	100724600	100725000	401	11.05	10.99	11.11	0.12	0.00079	0.0264
chr2	32583200	32583600	401	4.25	4.55	3.88	-0.67	0.000816	0.0273
chrX	79517138	79517538	401	6.89	7.04	6.72	-0.32	0.00082	0.0274
chr11	46166057	46166457	401	10.09	10.2	9.96	-0.24	0.000821	0.0274
chr18	60880045	60880445	401	3.61	3.13	3.97	0.85	0.000825	0.0275
chr16	91964066	91964466	401	3.66	3.21	4	0.79	0.00083	0.0276
chr11	96747009	96747409	401	7.1	7.5	6.55	-0.95	0.000832	0.0276
chr9	57836405	57836805	401	10.7	10.78	10.62	-0.16	0.000836	0.0277
chr18	80151068	80151468	401	10.69	10.6	10.78	0.17	0.000839	0.0278
chr1	120596792	120597192	401	7.77	7.93	7.6	-0.33	0.000849	0.028
chr10	43021335	43021735	401	8.11	8.22	7.99	-0.24	0.000849	0.028
chr5	110839320	110839720	401	9.94	10.01	9.87	-0.15	0.000858	0.0283
chr11	51805378	51805778	401	6.23	6.03	6.41	0.37	0.000862	0.0284
chr15	85821476	85821876	401	6.91	7.05	6.75	-0.31	0.000876	0.0288
chrX	136666466	136666866	401	7.75	7.59	7.9	0.31	0.00088	0.0289
chr3	70104215	70104615	401	7.82	7.69	7.94	0.25	0.000881	0.0289
chr1	72824738	72825138	401	9.42	9.02	9.74	0.72	0.000886	0.029
chr8	71558514	71558914	401	8.14	7.95	8.32	0.37	0.00089	0.0291
chr13	24656618	24657018	401	3.15	3.56	2.58	-0.98	0.000891	0.0291
chr8	84104294	84104694	401	10.5	10.43	10.55	0.12	0.000899	0.0293
chr15	28158922	28159322	401	8.06	7.93	8.17	0.24	0.000902	0.0294
chr12	49390075	49390475	401	3.26	3.65	2.72	-0.92	0.000902	0.0294
chr2	176121279	176121679	401	3.67	3.21	4.03	0.82	0.000905	0.0294
chr1	9967713	9968113	401	8.25	8.37	8.13	-0.24	0.000908	0.0295
chr10	127165436	127165836	401	10.62	10.73	10.49	-0.25	0.000913	0.0296
chr4	142083990	142084390	401	9.23	9.43	9.01	-0.42	0.000916	0.0296
chr11	94548580	94548980	401	9.53	9.42	9.63	0.21	0.000916	0.0296
chr14	5961162	5961562	401	9.1	9.22	8.96	-0.26	0.00092	0.0297
chr15	103537575	103537975	401	8.39	8.26	8.51	0.24	0.000925	0.0298
chr16	72719414	72719814	401	3.24	2.72	3.62	0.91	0.000925	0.0298
chr17	24752825	24753225	401	6.56	6.38	6.72	0.34	0.000928	0.0298
chr12	54695417	54695817	401	10	9.92	10.08	0.16	0.000931	0.0299
chr16	26105389	26105789	401	10.31	10.38	10.24	-0.14	0.000931	0.0299
chr17	80391653	80392053	401	6.69	6.52	6.85	0.33	0.000934	0.0299
chr9	77544362	77544762	401	11	11.05	10.94	-0.11	0.000936	0.0299
chr4	118446174	118446574	401	5.85	6.08	5.58	-0.51	0.000943	0.0301
chr11	116130655	116131055	401	9.21	9.04	9.36	0.31	0.00095	0.0303
chr2	121509423	121509823	401	5.93	5.69	6.14	0.45	0.000959	0.0305
chr1	74803231	74803631	401	5.7	5.9	5.48	-0.42	0.000959	0.0305
chr10	80569868	80570268	401	3.85	3.39	4.19	0.79	0.000963	0.0306
chr3	55542681	55543081	401	4.8	4.5	5.05	0.55	0.000967	0.0307
chr3	96409498	96409898	401	6.67	6.88	6.43	-0.45	0.000969	0.0307
chr6	82402331	82402731	401	4.6	4.28	4.86	0.59	0.000974	0.0308
chr5	118478034	118478434	401	4.02	4.33	3.62	-0.72	0.000975	0.0308
chr2	78293725	78294125	401	4.17	3.75	4.49	0.74	0.000979	0.0309
chr11	100145355	100145755	401	8.38	8.51	8.24	-0.27	0.00098	0.0309
chr7	118994745	118995145	401	8.82	8.98	8.65	-0.33	0.000984	0.031
chr15	7398083	7398483	401	7.48	7.61	7.34	-0.27	0.000986	0.031
chr17	80553436	80553836	401	8.9	8.8	9	0.2	0.000991	0.0311
chr11	114795351	114795751	401	4.58	4.86	4.25	-0.61	0.001	0.0314
chr3	145292940	145293340	401	6.52	6.68	6.35	-0.33	0.00101	0.0317
chrX	53797225	53797625	401	3.17	3.57	2.62	-0.95	0.00101	0.0317
chr1	183144285	183144685	401	3.49	3.85	3.01	-0.84	0.00102	0.0319
chr15	89523904	89524304	401	8.2	7.99	8.38	0.38	0.00103	0.032
chr4	136180133	136180533	401	6.21	6.01	6.38	0.38	0.00103	0.032
chr5	8660243	8660643	401	7.47	7.31	7.61	0.3	0.00103	0.0321
chr4	149586651	149587051	401	11.33	11.24	11.42	0.18	0.00103	0.0321
chr13	45078603	45079003	401	8.6	8.73	8.45	-0.28	0.00104	0.0322
chr16	16829036	16829436	401	5.45	5.68	5.19	-0.49	0.00104	0.0322
chr8	95137591	95137991	401	5.03	5.26	4.76	-0.5	0.00104	0.0322
chr6	100704822	100705222	401	10.77	10.65	10.88	0.22	0.00105	0.0324
chr6	16359513	16359913	401	6.82	7.14	6.4	-0.73	0.00105	0.0324
chr6	3345576	3345976	401	7.07	7.22	6.91	-0.31	0.00105	0.0324
chr2	65238167	65238567	401	10.94	11.02	10.86	-0.16	0.00105	0.0324
chr18	86710670	86711070	401	3.18	3.58	2.63	-0.95	0.00106	0.0324
chr13	97225055	97225455	401	3.49	2.99	3.86	0.87	0.00106	0.0324
chr17	21567008	21567408	401	9.52	9.6	9.43	-0.16	0.00106	0.0324
chr9	107606837	107607237	401	7.61	7.46	7.75	0.29	0.00106	0.0325
chr3	95985805	95986205	401	4.06	3.67	4.36	0.69	0.00106	0.0326
chr19	42017218	42017618	401	4.73	4.99	4.43	-0.56	0.00107	0.0327
chr8	105152972	105153372	401	5.17	4.9	5.41	0.51	0.00108	0.0328
chr12	73448752	73449152	401	3.96	3.55	4.28	0.74	0.00108	0.0328
chr7	63758041	63758441	401	6.98	7.14	6.8	-0.34	0.00108	0.0328
chr1	83987908	83988308	401	4.28	4.57	3.91	-0.67	0.00109	0.0331
chr9	119156665	119157065	401	9.01	9.12	8.88	-0.24	0.00109	0.0333
chr12	70968286	70968686	401	9.33	9.24	9.41	0.17	0.0011	0.0333
chr8	115706546	115706946	401	10.77	10.67	10.86	0.19	0.00112	0.0341
chr6	87730895	87731295	401	7.03	7.17	6.87	-0.3	0.00113	0.0343
chr5	123058195	123058595	401	6.35	6.16	6.51	0.35	0.00114	0.0344
chr7	4470829	4471229	401	7.21	7.36	7.04	-0.32	0.00114	0.0346
chr11	24077575	24077975	401	9.41	9.52	9.3	-0.22	0.00115	0.0346
chr9	45300648	45301048	401	3.9	3.48	4.22	0.73	0.00115	0.0346
chr3	57294120	57294520	401	8.74	8.89	8.57	-0.32	0.00115	0.0346
chr7	45614780	45615180	401	4.08	3.69	4.39	0.7	0.00115	0.0347
chr9	119063495	119063895	401	4.39	4	4.69	0.69	0.00116	0.0348
chr7	9065055	9065455	401	4.04	3.65	4.35	0.71	0.00116	0.0348
chr6	135323292	135323692	401	3.35	2.84	3.73	0.89	0.00116	0.0348
chr12	86402565	86402965	401	3.5	3.86	3.01	-0.85	0.00117	0.0349
chr3	89279164	89279564	401	8.98	8.74	9.19	0.45	0.00117	0.035
chr18	37737047	37737447	401	5.38	5.62	5.09	-0.53	0.00118	0.0352
chr16	72897613	72898013	401	3.48	2.99	3.84	0.85	0.00118	0.0352
chr4	132113552	132113952	401	4.43	4.74	4.04	-0.7	0.00118	0.0352
chr15	73242595	73242995	401	6.33	6.59	6.01	-0.58	0.00118	0.0352
chr16	62940781	62941181	401	3.31	3.68	2.81	-0.87	0.00119	0.0352
chr11	102097258	102097658	401	4.19	3.82	4.49	0.67	0.00119	0.0352
chr1	171380113	171380513	401	4.61	4.87	4.29	-0.58	0.00119	0.0352
chr15	94403879	94404279	401	9.02	8.87	9.17	0.3	0.00119	0.0352
chr15	102028114	102028514	401	5.3	5.52	5.03	-0.48	0.00119	0.0352
chr4	42262617	42263017	401	5.59	5.37	5.79	0.42	0.00119	0.0352
chr13	14614719	14615119	401	3.97	4.29	3.55	-0.74	0.00119	0.0352
chr7	99468178	99468578	401	7.89	8.08	7.68	-0.4	0.00119	0.0352
chr11	87764244	87764644	401	6.82	6.64	6.99	0.36	0.0012	0.0352
chr9	53829533	53829933	401	5.52	5.72	5.29	-0.43	0.0012	0.0352
chr14	96518313	96518713	401	7.54	7.67	7.39	-0.29	0.00122	0.0359
chr16	10542557	10542957	401	10.75	10.69	10.8	0.11	0.00123	0.036
chr1	52314592	52314992	401	3.79	4.12	3.35	-0.77	0.00123	0.0361
chr3	52029767	52030167	401	3.82	4.15	3.39	-0.77	0.00125	0.0364
chr4	115898107	115898507	401	4.85	5.09	4.55	-0.54	0.00125	0.0364
chr17	23538147	23538547	401	6.95	7.09	6.8	-0.29	0.00125	0.0364
chr16	35541334	35541734	401	7.95	8.06	7.82	-0.24	0.00125	0.0364
chr3	123264814	123265214	401	7.04	6.88	7.19	0.31	0.00125	0.0364
chr1	180433144	180433544	401	3.03	2.45	3.44	0.98	0.00127	0.0369
chr8	114205580	114205980	401	7.38	7.52	7.21	-0.31	0.00127	0.0369
chr19	34640765	34641165	401	4.91	5.17	4.6	-0.56	0.00127	0.0369
chr1	134037686	134038086	401	4.89	4.58	5.14	0.56	0.00127	0.0369
chr9	89879775	89880175	401	5.46	5.67	5.21	-0.47	0.00128	0.0369
chr12	89812341	89812741	401	6.95	7.09	6.78	-0.31	0.00128	0.0369
chr15	25843315	25843715	401	10.76	10.66	10.86	0.2	0.00128	0.0369
chr2	152943089	152943489	401	6.5	6.67	6.31	-0.36	0.00128	0.037
chr13	3478235	3478635	401	8.35	8.23	8.47	0.24	0.00128	0.037
chr10	70245066	70245466	401	8.78	8.89	8.66	-0.24	0.00129	0.037
chr19	28165883	28166283	401	3.33	3.7	2.83	-0.87	0.00129	0.0371
chr9	44067112	44067512	401	9.52	9.42	9.61	0.2	0.00129	0.0371
chr7	110981510	110981910	401	6.59	6.76	6.41	-0.36	0.0013	0.0373
chr5	81632500	81632900	401	5.19	5.41	4.92	-0.49	0.0013	0.0373
chr4	110351458	110351858	401	9.66	9.74	9.58	-0.16	0.0013	0.0373
chr12	112106768	112107168	401	4.6	4.27	4.87	0.61	0.0013	0.0373
chr18	40421911	40422311	401	5.59	5.34	5.81	0.47	0.00131	0.0373
chr13	118718036	118718436	401	3.5	3.88	2.98	-0.9	0.00131	0.0373
chr2	75685000	75685400	401	3.52	3.05	3.87	0.82	0.00131	0.0373
chr14	32599368	32599768	401	3.92	4.25	3.49	-0.76	0.00132	0.0374
chr4	88640770	88641170	401	7.72	7.84	7.58	-0.26	0.00132	0.0375
chr3	141981898	141982298	401	4.19	3.74	4.54	0.8	0.00132	0.0375
chr16	18127398	18127798	401	9.4	9.52	9.26	-0.25	0.00133	0.0376
chr6	17170214	17170614	401	3.99	3.59	4.3	0.71	0.00133	0.0377
chr18	32447810	32448210	401	5.56	5.94	5.04	-0.89	0.00133	0.0377
chr2	30286484	30286884	401	11.44	11.5	11.37	-0.13	0.00134	0.0377
chr17	47394954	47395354	401	6.4	6.21	6.56	0.36	0.00135	0.0379
chr2	9889480	9889880	401	4.23	4.52	3.88	-0.65	0.00135	0.0381
chr1	78217000	78217400	401	8.07	8.22	7.91	-0.31	0.00136	0.0381
chr5	130145020	130145420	401	10.06	9.97	10.14	0.17	0.00136	0.0383
chr17	23699647	23700047	401	10.46	10.53	10.39	-0.14	0.00138	0.0386
chr9	119357556	119357956	401	9.6	9.68	9.52	-0.16	0.00138	0.0386
chr3	30012201	30012601	401	9.6	9.68	9.51	-0.17	0.00138	0.0386
chr16	37916209	37916609	401	7.49	7.31	7.65	0.34	0.00138	0.0387
chr11	97883612	97884012	401	8.69	8.58	8.79	0.21	0.00138	0.0387
chr14	6756551	6756951	401	10.41	10.49	10.32	-0.17	0.00139	0.0388
chr12	36216804	36217204	401	4.28	4.57	3.93	-0.64	0.00139	0.0389
chr3	127914193	127914593	401	3.42	2.93	3.78	0.85	0.0014	0.0389
chr5	135670023	135670423	401	6.56	6.76	6.32	-0.44	0.0014	0.039
chr1	58642439	58642839	401	3.32	3.69	2.82	-0.87	0.0014	0.039
chr12	52734080	52734480	401	4.05	4.35	3.67	-0.68	0.00141	0.039
chr3	59210291	59210691	401	4.26	3.69	4.66	0.97	0.00141	0.039
chr1	55239896	55240296	401	3.29	3.66	2.78	-0.89	0.00141	0.039
chr1	138841637	138842037	401	8.71	8.59	8.83	0.24	0.00141	0.039
chr18	74990972	74991372	401	3.06	3.47	2.48	-0.99	0.00141	0.039
chr7	3275468	3275868	401	4.67	4.92	4.37	-0.56	0.00141	0.039
chr14	114102372	114102772	401	3.79	4.12	3.36	-0.76	0.00143	0.0393
chr19	44407188	44407588	401	9.51	9.6	9.42	-0.18	0.00143	0.0393
chr6	124857241	124857641	401	10.68	10.57	10.79	0.22	0.00143	0.0394
chr12	72664378	72664778	401	9.94	9.86	10.02	0.16	0.00144	0.0394
chr6	5255817	5256217	401	8.04	7.92	8.15	0.23	0.00144	0.0394
chr4	36951363	36951763	401	9.2	9.3	9.09	-0.2	0.00145	0.0396
chr2	125660454	125660854	401	4.02	3.64	4.32	0.68	0.00145	0.0396
chr2	27442497	27442897	401	9.74	9.65	9.83	0.18	0.00145	0.0396
chr3	79531084	79531484	401	5.91	5.67	6.11	0.44	0.00146	0.0398
chr11	116004600	116005000	401	6.14	5.95	6.3	0.36	0.00146	0.0398
chr5	150457891	150458291	401	4.04	4.35	3.65	-0.71	0.00146	0.0398
chr9	22054533	22054933	401	4.57	4.83	4.26	-0.56	0.00147	0.0399
chr10	22645028	22645428	401	8.22	8.11	8.33	0.22	0.00147	0.0399
chr14	54360891	54361291	401	10.75	10.69	10.81	0.11	0.00147	0.0399
chr9	43946651	43947051	401	5.67	5.87	5.43	-0.44	0.00148	0.0401
chr2	30237899	30238299	401	11.23	11.18	11.29	0.11	0.00149	0.0402
chr12	106310799	106311199	401	4.86	5.09	4.58	-0.51	0.00149	0.0402
chr12	70235016	70235416	401	5.67	5.86	5.44	-0.42	0.00149	0.0402
chr9	44134791	44135191	401	10.39	10.49	10.27	-0.22	0.00149	0.0402
chr19	17339018	17339418	401	3.73	3.22	4.11	0.89	0.00149	0.0402
chr4	32950478	32950878	401	9.75	9.82	9.69	-0.14	0.0015	0.0403
chr18	68976742	68977142	401	3.86	3.45	4.19	0.74	0.0015	0.0405
chr15	101254207	101254607	401	10.39	10.46	10.33	-0.13	0.00151	0.0405
chr17	55445560	55445960	401	4.1	4.4	3.71	-0.69	0.00151	0.0407
chr8	68529374	68529774	401	5.02	4.75	5.25	0.5	0.00152	0.0407
chr4	42054433	42054833	401	7.63	7.49	7.76	0.27	0.00152	0.0408
chr14	4182571	4182971	401	7.75	7.87	7.63	-0.23	0.00152	0.0408
chr3	5090294	5090694	401	6.06	6.23	5.86	-0.37	0.00153	0.0409
chr11	102777672	102778072	401	4.08	4.38	3.7	-0.68	0.00153	0.041
chr12	12401395	12401795	401	5.67	5.86	5.45	-0.41	0.00153	0.041
chrX	20059699	20060099	401	8.8	8.7	8.89	0.18	0.00154	0.0411
chr14	114948675	114949075	401	4.62	4.29	4.89	0.6	0.00155	0.0412
chr11	90697581	90697981	401	4.94	4.64	5.19	0.55	0.00155	0.0413
chr13	62856034	62856434	401	5.13	5.35	4.88	-0.47	0.00155	0.0413
chr9	72409284	72409684	401	3.84	4.15	3.44	-0.71	0.00156	0.0414
chr11	62613360	62613760	401	3.28	2.77	3.66	0.89	0.00157	0.0416
chr15	39076971	39077371	401	9.62	9.38	9.83	0.44	0.00158	0.0419
chr5	64487962	64488362	401	3.64	3.18	3.98	0.81	0.00159	0.0421
chr12	20815233	20815633	401	9.11	8.97	9.24	0.27	0.00159	0.0421
chr9	44287953	44288353	401	7.75	7.57	7.9	0.32	0.0016	0.0423
chr12	103443078	103443478	401	4.3	4.57	3.96	-0.61	0.0016	0.0423
chr6	48537680	48538080	401	6.69	6.84	6.53	-0.31	0.0016	0.0423
chr2	36011360	36011760	401	6.92	7.06	6.76	-0.29	0.00163	0.043
chr15	102990560	102990960	401	9.14	9.27	9	-0.26	0.00164	0.0432
chr14	69392166	69392566	401	7.82	7.95	7.67	-0.29	0.00166	0.0436
chr15	102144587	102144987	401	7.69	7.87	7.48	-0.39	0.00167	0.0438
chr15	44836392	44836792	401	3.26	2.75	3.64	0.88	0.00169	0.0442
chr12	113140531	113140931	401	9.37	9.5	9.23	-0.27	0.0017	0.0444
chr4	9844112	9844512	401	8.42	8.28	8.54	0.26	0.00171	0.0448
chr1	46425390	46425790	401	7.28	7.46	7.06	-0.4	0.00172	0.0448
chr4	149445015	149445415	401	4.94	4.65	5.17	0.52	0.00172	0.0448
chr1	160351753	160352153	401	5.52	5.72	5.3	-0.42	0.00172	0.0448
chr9	37384513	37384913	401	4.73	4.98	4.44	-0.54	0.00175	0.0455
chr12	49391163	49391563	401	5.1	5.37	4.77	-0.6	0.00175	0.0455
chrX	136957871	136958271	401	3.68	3.25	4.01	0.76	0.00175	0.0455
chrX	136033896	136034296	401	7.33	7.17	7.48	0.31	0.00176	0.0457
chr4	114908516	114908916	401	9.32	9.45	9.18	-0.28	0.00177	0.0459
chr15	82341048	82341448	401	7.47	7.32	7.6	0.28	0.00178	0.046
chr7	24207716	24208116	401	9.14	9.06	9.22	0.16	0.00178	0.0461
chr2	173021999	173022399	401	10.92	10.99	10.85	-0.14	0.00178	0.0461
chr6	55452075	55452475	401	7.31	7.66	6.86	-0.8	0.00179	0.0461
chr8	87656597	87656997	401	6.13	6.3	5.94	-0.36	0.00181	0.0466
chr2	112239890	112240290	401	11.03	11.09	10.96	-0.13	0.00182	0.0468
chr5	124349921	124350321	401	5	5.24	4.72	-0.52	0.00182	0.0469
chr4	110397634	110398034	401	6.99	7.14	6.82	-0.32	0.00182	0.0469
chr8	104340881	104341281	401	10.61	10.52	10.69	0.17	0.00183	0.047
chr9	40871691	40872091	401	6.25	6.47	5.99	-0.48	0.00184	0.0473
chr12	86077654	86078054	401	10.43	10.35	10.51	0.16	0.00185	0.0475
chr6	53039401	53039801	401	3.26	2.75	3.64	0.89	0.00186	0.0476
chr19	6061355	6061755	401	10.79	10.73	10.85	0.12	0.00186	0.0477
chr15	75616714	75617114	401	10.11	10.02	10.19	0.17	0.00188	0.0479
chr7	79710143	79710543	401	4.04	4.34	3.65	-0.69	0.00188	0.0481
chr15	85646109	85646509	401	8.88	8.75	9.01	0.26	0.00188	0.0481
chr9	100446084	100446484	401	7.57	7.72	7.4	-0.32	0.00189	0.0482
chr4	89286743	89287143	401	5.03	5.25	4.77	-0.49	0.0019	0.0482
chr12	84855713	84856113	401	3.57	4.18	2.49	-1.69	0.0019	0.0484
chr11	116222259	116222659	401	5.18	4.92	5.4	0.47	0.00192	0.0488
chr13	21275428	21275828	401	9.39	9.47	9.3	-0.18	0.00193	0.049
chr14	103469512	103469912	401	5.09	4.83	5.31	0.48	0.00193	0.049
chr16	20725944	20726344	401	3.28	3.64	2.8	-0.84	0.00194	0.049
chr17	21383800	21384200	401	9.53	9.63	9.42	-0.21	0.00194	0.049
chr9	57696381	57696781	401	6.03	5.83	6.2	0.36	0.00195	0.0493
chr11	58948399	58948799	401	4.43	4.7	4.1	-0.59	0.00195	0.0493
chr11	68399899	68400299	401	7.55	7.68	7.4	-0.29	0.00196	0.0493
chr15	101128826	101129226	401	8.38	8.53	8.2	-0.33	0.00197	0.0495
chr19	42268280	42268680	401	4.76	5.01	4.47	-0.54	0.00198	0.0499
chr1	150164786	150165186	401	5.66	5.87	5.42	-0.45	0.00198	0.0499
chr14	65266084	65266484	401	6.66	6.48	6.81	0.33	0.00199	0.0499
chrX	45243301	45243701	401	3.86	4.17	3.46	-0.71	0.00199	0.0499
chr4	87432218	87432618	401	4.01	4.3	3.64	-0.66	0.00199	0.0499
chr7	111779442	111779842	401	9.59	9.75	9.41	-0.34	0.002	0.05
chr14	6604805	6605205	401	7.05	7.19	6.9	-0.29	0.002	0.05
chr13	32965297	32965697	401	5.31	5.51	5.07	-0.44	0.002	0.05
chr8	71611254	71611654	401	11.12	11.06	11.17	0.1	0.002	0.05
chr8	108027422	108027822	401	5.49	5.26	5.68	0.42	0.00201	0.05
chr19	16050160	16050560	401	7.19	7.04	7.33	0.29	0.00202	0.0502
chr18	7004352	7004752	401	9.65	9.75	9.56	-0.19	0.00202	0.0503
chr12	111429516	111429916	401	6.37	6.55	6.16	-0.39	0.00204	0.0506
chr2	29670580	29670980	401	3.6	3.93	3.15	-0.78	0.00205	0.051
chr14	54426974	54427374	401	10.7	10.65	10.75	0.1	0.00206	0.0511
chr1	167393461	167393861	401	9.53	9.6	9.45	-0.15	0.00207	0.0514
chr1	176835536	176835936	401	9.37	9.48	9.24	-0.24	0.00208	0.0514
chr5	31095166	31095566	401	4.16	4.44	3.82	-0.62	0.00208	0.0514
chr5	147725404	147725804	401	10.22	10.32	10.12	-0.2	0.00209	0.0516
chr1	136696153	136696553	401	4.34	4	4.62	0.62	0.00211	0.052
chr9	21244619	21245019	401	5.67	5.88	5.44	-0.44	0.00212	0.0522
chr18	37883757	37884157	401	3.49	3.03	3.84	0.81	0.00212	0.0522
chr17	36111311	36111711	401	8.2	8.3	8.09	-0.21	0.00212	0.0522
chr15	66286260	66286660	401	6.52	6.67	6.35	-0.33	0.00212	0.0522
chr2	106693551	106693951	401	10.15	10.27	10.02	-0.25	0.00214	0.0525
chr14	59625290	59625690	401	7.92	8.04	7.8	-0.24	0.00214	0.0525
chr8	88289047	88289447	401	5.5	5.71	5.26	-0.45	0.00214	0.0525
chr19	26606848	26607248	401	10.72	10.66	10.78	0.11	0.00215	0.0525
chr12	35534536	35534936	401	11.35	11.29	11.41	0.12	0.00215	0.0526
chr14	5001310	5001710	401	6.53	6.68	6.36	-0.32	0.00216	0.0529
chr13	22006048	22006448	401	9.01	9.12	8.9	-0.22	0.00217	0.0529
chr14	124192227	124192627	401	3.9	3.52	4.2	0.68	0.00217	0.0529
chr1	34485487	34485887	401	5.1	5.31	4.86	-0.45	0.00217	0.0529
chr13	109260453	109260853	401	9.37	9.44	9.29	-0.15	0.00218	0.053
chr6	125145326	125145726	401	10.8	10.74	10.85	0.11	0.00218	0.0531
chr4	99572808	99573208	401	3.73	4.05	3.32	-0.73	0.00219	0.0533
chr9	107735948	107736348	401	3.12	2.6	3.51	0.91	0.00222	0.0538
chr19	5447887	5448287	401	10.44	10.55	10.34	-0.21	0.00223	0.0539
chr12	80519081	80519481	401	8.98	8.84	9.11	0.28	0.00223	0.0539
chr6	113471505	113471905	401	7.25	7.11	7.38	0.27	0.00223	0.0539
chr12	85003262	85003662	401	3.11	3.51	2.56	-0.95	0.00224	0.054
chr5	9266182	9266582	401	9.48	9.57	9.38	-0.2	0.00226	0.0545
chr9	8544176	8544576	401	7.6	7.77	7.41	-0.36	0.00226	0.0545
chr4	134081887	134082287	401	5.64	5.42	5.82	0.4	0.00227	0.0547
chr16	94222843	94223243	401	3.03	2.5	3.42	0.91	0.00227	0.0547
chr1	153740416	153740816	401	9.09	9.26	8.9	-0.35	0.00227	0.0547
chr8	116501629	116502029	401	3.88	4.18	3.49	-0.7	0.00228	0.0547
chr4	53946217	53946617	401	4.09	4.39	3.72	-0.67	0.00232	0.0556
chr14	74947242	74947642	401	11.66	11.61	11.71	0.1	0.00233	0.0558
chrY	90828550	90828950	401	4.97	4.7	5.2	0.5	0.00234	0.0559
chr13	109211948	109212348	401	4.13	3.78	4.4	0.62	0.00235	0.0562
chr7	67619567	67619967	401	3.49	3.82	3.06	-0.77	0.00236	0.0565
chr1	91458912	91459312	401	9.95	9.87	10.03	0.16	0.00237	0.0565
chr7	98838655	98839055	401	7.59	7.71	7.46	-0.24	0.00237	0.0566
chr8	54779933	54780333	401	5.06	4.8	5.28	0.48	0.00239	0.057
chr3	96343312	96343712	401	6.24	6.42	6.04	-0.38	0.00239	0.057
chr18	37655555	37655955	401	6.33	6.48	6.15	-0.33	0.00242	0.0576
chr6	71013002	71013402	401	7.09	7.24	6.94	-0.3	0.00243	0.0578
chr4	107178795	107179195	401	11.7	11.66	11.75	0.09	0.00245	0.0581
chr1	136229918	136230318	401	4.32	4.62	3.96	-0.66	0.00246	0.0582
chr17	26203101	26203501	401	9.35	9.25	9.43	0.18	0.00246	0.0582
chr13	58113283	58113683	401	8.28	8.38	8.17	-0.21	0.00246	0.0582
chr7	9876499	9876899	401	6.9	6.6	7.16	0.56	0.00246	0.0582
chr11	86585579	86585979	401	9.94	9.87	10.01	0.14	0.00246	0.0583
chr2	93187754	93188154	401	9.75	9.88	9.61	-0.27	0.00247	0.0583
chr7	25783581	25783981	401	3.53	3.88	3.07	-0.82	0.00247	0.0583
chr13	12519918	12520318	401	8.21	8.31	8.09	-0.22	0.00248	0.0583
chr4	135272195	135272595	401	11.27	11.22	11.31	0.09	0.00249	0.0587
chr12	21373068	21373468	401	10.55	10.48	10.61	0.13	0.0025	0.0588
chr4	31404855	31405255	401	3.29	2.8	3.65	0.85	0.0025	0.0588
chr2	93642844	93643244	401	8.87	9.06	8.64	-0.43	0.00251	0.0589
chr11	88180137	88180537	401	3.28	2.8	3.65	0.85	0.00255	0.0599
chr2	156362337	156362737	401	6.38	6.55	6.18	-0.37	0.00256	0.06
chr2	157596862	157597262	401	5.98	6.2	5.73	-0.48	0.00256	0.06
chr16	37440479	37440879	401	4.05	3.7	4.34	0.65	0.00257	0.06
chr4	46649771	46650171	401	10.44	10.52	10.36	-0.16	0.00258	0.0602
chr12	118836587	118836987	401	7.76	7.93	7.58	-0.35	0.00258	0.0602
chr6	34863170	34863570	401	6.87	6.69	7.03	0.34	0.00258	0.0603
chr16	21778451	21778851	401	3.46	3.01	3.8	0.79	0.00259	0.0603
chr1	23959170	23959570	401	4.2	3.86	4.47	0.61	0.00259	0.0603
chr13	12542276	12542676	401	3.43	3.78	2.96	-0.82	0.0026	0.0604
chr1	135105076	135105476	401	6.02	6.19	5.82	-0.38	0.0026	0.0604
chr8	70374290	70374690	401	6.8	6.64	6.95	0.32	0.0026	0.0604
chrX	76272903	76273303	401	3.9	4.2	3.52	-0.68	0.00261	0.0604
chr11	29699868	29700268	401	3.51	3.83	3.1	-0.73	0.00261	0.0604
chr7	94042662	94043062	401	5.19	5.57	4.67	-0.9	0.00261	0.0604
chr13	67642109	67642509	401	3.84	4.15	3.46	-0.69	0.00262	0.0606
chr7	142967844	142968244	401	6.57	6.73	6.4	-0.33	0.00263	0.0606
chr7	49303988	49304388	401	5.32	5.53	5.08	-0.45	0.00264	0.0608
chr3	86758746	86759146	401	4.4	4.65	4.1	-0.56	0.00265	0.0611
chr5	119841791	119842191	401	4.21	3.86	4.5	0.64	0.00267	0.0615
chr8	26184411	26184811	401	3.16	3.52	2.68	-0.84	0.00269	0.0618
chr2	79087482	79087882	401	4.98	5.26	4.64	-0.62	0.0027	0.0621
chr11	96283359	96283759	401	8.74	8.83	8.64	-0.19	0.0027	0.0621
chr7	30143579	30143979	401	6.96	7.12	6.78	-0.33	0.00271	0.0622
chr5	71657858	71658258	401	8.29	8.45	8.11	-0.34	0.00271	0.0622
chr2	177172523	177172923	401	4.19	3.85	4.46	0.61	0.00272	0.0622
chr11	78984422	78984822	401	7.46	7.61	7.3	-0.31	0.00273	0.0624
chr13	49190039	49190439	401	3.33	2.84	3.69	0.85	0.00273	0.0624
chr10	122794566	122794966	401	4.64	4.35	4.88	0.52	0.00273	0.0624
chr11	97309720	97310120	401	8.45	8.54	8.36	-0.18	0.00273	0.0624
chr17	21532348	21532748	401	8.82	8.71	8.92	0.21	0.00274	0.0624
chr10	17323094	17323494	401	4.26	4.52	3.94	-0.59	0.00275	0.0625
chr1	171370198	171370598	401	3.1	3.46	2.61	-0.85	0.00275	0.0626
chr1	93685746	93686146	401	10.31	10.38	10.24	-0.14	0.00277	0.063
chr12	79384138	79384538	401	3.8	4.11	3.41	-0.7	0.00278	0.063
chr5	90785759	90786159	401	3.4	3.77	2.92	-0.85	0.00278	0.0631
chr9	83805797	83806197	401	9.85	9.93	9.77	-0.16	0.00278	0.0631
chr1	10993529	10993929	401	9.18	9.08	9.27	0.2	0.00278	0.0631
chr10	93539949	93540349	401	7.37	7.22	7.5	0.28	0.00279	0.0632
chr5	24351307	24351707	401	9.64	9.46	9.79	0.34	0.0028	0.0633
chr8	18740534	18740934	401	5.74	5.97	5.48	-0.49	0.00282	0.0637
chr2	102549959	102550359	401	6.54	6.33	6.72	0.4	0.00282	0.0637
chr4	7560749	7561149	401	4.22	4.5	3.87	-0.63	0.00282	0.0637
chr4	118543803	118544203	401	5.94	5.71	6.14	0.43	0.00283	0.0637
chr5	115475862	115476262	401	3.85	3.46	4.15	0.69	0.00284	0.0638
chr4	124894712	124895112	401	5.33	5.53	5.1	-0.43	0.00284	0.0638
chr9	114584017	114584417	401	6.8	6.95	6.63	-0.31	0.00288	0.0647
chr17	24736719	24737119	401	10.55	10.63	10.47	-0.16	0.00288	0.0647
chr7	70118526	70118926	401	4.74	4.98	4.46	-0.52	0.00291	0.0651
chr12	80463151	80463551	401	10.34	10.4	10.27	-0.12	0.00291	0.0651
chr6	58824170	58824570	401	4.2	4.48	3.86	-0.62	0.00291	0.0651
chr12	58268279	58268679	401	6.89	6.74	7.02	0.28	0.00291	0.0651
chr10	60563142	60563542	401	5.58	5.76	5.38	-0.38	0.00291	0.0651
chr13	108498815	108499215	401	4.51	4.21	4.76	0.55	0.00293	0.0654
chr8	123549042	123549442	401	5.31	5.52	5.08	-0.44	0.00294	0.0655
chr14	78849190	78849590	401	10.6	10.55	10.65	0.11	0.00295	0.0656
chr11	77763397	77763797	401	11.01	10.95	11.07	0.12	0.00295	0.0656
chr4	108118162	108118562	401	8.91	9	8.81	-0.19	0.00295	0.0656
chr17	46487261	46487661	401	7.03	6.87	7.18	0.31	0.00295	0.0657
chr15	100599668	100600068	401	11.06	11.13	10.97	-0.16	0.00296	0.0658
chr7	90060433	90060833	401	3.64	3.18	3.98	0.8	0.00297	0.0658
chr4	155651285	155651685	401	3.33	3.69	2.85	-0.85	0.00298	0.0661
chr3	96300868	96301268	401	5.67	5.4	5.89	0.48	0.003	0.0664
chr3	133979908	133980308	401	3.8	4.1	3.41	-0.7	0.00301	0.0665
chr10	50894306	50894706	401	7.06	7.18	6.93	-0.25	0.00301	0.0665
chrX	135796402	135796802	401	8.17	7.96	8.35	0.39	0.00303	0.0668
chr8	38660352	38660752	401	8.86	8.94	8.77	-0.17	0.00303	0.0669
chrX	162735531	162735931	401	6.44	6.28	6.59	0.3	0.00303	0.0669
chr1	53393996	53394396	401	3.5	3.07	3.82	0.75	0.00304	0.0669
chr5	127632277	127632677	401	7.35	6.86	7.71	0.85	0.00304	0.0669
chr3	99234828	99235228	401	3.24	2.79	3.59	0.8	0.00304	0.0669
chr15	96953627	96954027	401	3.37	3.71	2.93	-0.78	0.00306	0.0672
chr2	38368785	38369185	401	4.05	3.7	4.34	0.64	0.00309	0.0678
chr7	133782273	133782673	401	3.49	3.83	3.04	-0.79	0.0031	0.0679
chr15	55280291	55280691	401	6.26	6.08	6.41	0.33	0.0031	0.0679
chr19	44989179	44989579	401	9.59	9.69	9.49	-0.2	0.0031	0.0679
chr3	10366835	10367235	401	8.31	8.43	8.18	-0.25	0.00311	0.068
chrX	95968242	95968642	401	5.04	4.8	5.25	0.45	0.00313	0.0683
chr11	52764657	52765057	401	6.38	6.6	6.12	-0.48	0.00313	0.0683
chr7	43409686	43410086	401	4.93	5.16	4.66	-0.5	0.00314	0.0684
chr2	37748723	37749123	401	3.92	3.56	4.21	0.65	0.00315	0.0684
chr17	15536482	15536882	401	7.85	7.95	7.74	-0.22	0.00315	0.0684
chr11	47988825	47989225	401	8.48	8.62	8.32	-0.3	0.00315	0.0684
chr14	5388686	5389086	401	7.2	7.34	7.06	-0.28	0.00316	0.0685
chr2	94246935	94247335	401	4.41	4.67	4.1	-0.57	0.00316	0.0685
chr2	10130303	10130703	401	4.17	3.83	4.45	0.62	0.00316	0.0685
chr15	66500759	66501159	401	4.2	4.48	3.86	-0.63	0.00316	0.0685
chr1	134802922	134803322	401	6.95	7.22	6.62	-0.6	0.00317	0.0686
chr18	36328544	36328944	401	5.36	5.04	5.62	0.59	0.00317	0.0686
chr13	107168651	107169051	401	5	4.72	5.24	0.52	0.00318	0.0687
chr8	34807694	34808094	401	10.52	10.62	10.4	-0.23	0.00318	0.0688
chr1	34011632	34012032	401	11.05	11.11	11	-0.1	0.0032	0.0689
chr19	33761261	33761661	401	6.47	6.62	6.3	-0.32	0.0032	0.0689
chr7	98320694	98321094	401	3.82	4.2	3.3	-0.9	0.0032	0.0689
chr12	103336981	103337381	401	3.95	3.55	4.26	0.71	0.0032	0.0689
chr4	135573304	135573704	401	4.24	4.5	3.91	-0.59	0.00321	0.0689
chr11	116389182	116389582	401	3.89	3.52	4.19	0.67	0.00321	0.069
chr14	75845385	75845785	401	10.73	10.67	10.79	0.13	0.00322	0.0691
chrX	103481957	103482357	401	9.38	8.81	9.79	0.97	0.00322	0.0691
chr3	31149761	31150161	401	4.55	4.26	4.79	0.53	0.00323	0.0693
chr17	14203438	14203838	401	8.72	8.85	8.57	-0.28	0.00324	0.0695
chrX	75577750	75578150	401	9.02	8.9	9.13	0.23	0.00325	0.0695
chr3	18054936	18055336	401	9.44	9.27	9.59	0.32	0.00325	0.0695
chr2	84936651	84937051	401	8.09	7.95	8.21	0.26	0.00325	0.0695
chr6	32587698	32588098	401	9.65	9.77	9.51	-0.26	0.00326	0.0695
chr7	126795433	126795833	401	3.37	3.71	2.93	-0.78	0.00326	0.0695
chr15	100304308	100304708	401	7.78	7.65	7.9	0.25	0.00326	0.0695
chr14	3332493	3332893	401	7.64	7.77	7.51	-0.26	0.00327	0.0697
chr11	89187197	89187597	401	5.53	5.72	5.3	-0.43	0.00329	0.0699
chr10	80936309	80936709	401	5.51	5.26	5.72	0.46	0.00329	0.0699
chr15	103221105	103221505	401	3.48	3.81	3.05	-0.76	0.00329	0.0699
chrX	48054372	48054772	401	5.22	5.42	4.99	-0.42	0.00331	0.0702
chr12	43960316	43960716	401	4.92	5.13	4.66	-0.48	0.00331	0.0702
chr11	6006955	6007355	401	7.04	7.24	6.82	-0.42	0.00332	0.0702
chr16	31191398	31191798	401	3.22	2.73	3.59	0.86	0.00332	0.0702
chr6	85904659	85905059	401	4.46	4.16	4.71	0.55	0.00333	0.0704
chr3	37204163	37204563	401	8.07	8.17	7.97	-0.2	0.00334	0.0706
chr3	33142958	33143358	401	7.23	7.36	7.08	-0.28	0.00335	0.0706
chr8	27206504	27206904	401	8.14	8.24	8.04	-0.2	0.00335	0.0706
chr5	128952400	128952800	401	4.02	4.3	3.66	-0.65	0.00336	0.0707
chr5	121189146	121189546	401	3.43	3.78	2.96	-0.82	0.00336	0.0707
chr15	22549227	22549627	401	3.7	3.25	4.03	0.78	0.00336	0.0707
chr9	22225778	22226178	401	10.27	10.18	10.35	0.16	0.00337	0.0708
chr14	12822116	12822516	401	5.03	5.25	4.78	-0.47	0.00339	0.0711
chr6	49319409	49319809	401	10.07	10	10.13	0.13	0.0034	0.0713
chr2	134527808	134528208	401	3.84	3.45	4.14	0.69	0.00342	0.0717
chr1	155146370	155146770	401	7.45	7.31	7.58	0.27	0.00342	0.0717
chr1	37540553	37540953	401	10.35	10.27	10.44	0.17	0.00344	0.0719
chr4	129067669	129068069	401	3.66	3.27	3.97	0.69	0.00345	0.0721
chrX	15475164	15475564	401	4.63	4.87	4.35	-0.52	0.00347	0.0725
chr9	3532501	3532901	401	10.38	10.32	10.44	0.12	0.00348	0.0726
chr16	4602935	4603335	401	3.61	3.22	3.92	0.7	0.00348	0.0726
chr4	152125560	152125960	401	4.64	4.36	4.87	0.51	0.00349	0.0727
chr11	70026934	70027334	401	8.04	8.14	7.93	-0.21	0.0035	0.0727
chr11	103159002	103159402	401	5.1	5.3	4.86	-0.44	0.0035	0.0727
chr18	69576202	69576602	401	4.92	4.68	5.14	0.46	0.00351	0.0729
chr13	60738120	60738520	401	4.77	4.99	4.5	-0.49	0.00352	0.0731
chr17	35077669	35078069	401	3.78	4.07	3.41	-0.66	0.00353	0.0731
chr3	135281175	135281575	401	3.93	4.22	3.57	-0.65	0.00353	0.0732
chrX	74298438	74298838	401	3.66	3.97	3.26	-0.72	0.00353	0.0732
chr5	24624089	24624489	401	7.94	7.66	8.18	0.51	0.00354	0.0733
chr9	16501770	16502170	401	8.01	8.14	7.86	-0.28	0.00356	0.0735
chr7	47132374	47132774	401	8.45	8.58	8.3	-0.28	0.00356	0.0736
chr5	121832582	121832982	401	3.31	3.64	2.88	-0.76	0.00357	0.0737
chr17	36252109	36252509	401	5.15	5.35	4.91	-0.44	0.00359	0.074
chr13	98993920	98994320	401	4.91	5.13	4.66	-0.46	0.0036	0.0741
chr8	92772037	92772437	401	4.34	4.03	4.6	0.57	0.00361	0.0743
chr8	95320450	95320850	401	6.32	6.47	6.16	-0.3	0.00362	0.0745
chr17	65940175	65940575	401	4.89	4.64	5.11	0.47	0.00364	0.0749
chr3	146045208	146045608	401	3.24	3.6	2.76	-0.84	0.00365	0.075
chr1	89941930	89942330	401	5.52	5.71	5.31	-0.4	0.00366	0.0752
chr9	104408986	104409386	401	7.3	7.51	7.05	-0.46	0.00367	0.0752
chr2	152343073	152343473	401	9.88	9.75	10	0.25	0.00367	0.0752
chr7	16993953	16994353	401	9.73	9.6	9.84	0.24	0.00368	0.0753
chr11	67455203	67455603	401	10.74	10.82	10.66	-0.17	0.00369	0.0755
chr16	77329276	77329676	401	7.51	7.62	7.38	-0.24	0.00372	0.0759
chr6	48047466	48047866	401	11.29	11.33	11.25	-0.08	0.00372	0.0759
chr4	129810711	129811111	401	7.2	7.37	7.02	-0.35	0.00372	0.0759
chr2	180954438	180954838	401	8.1	8.26	7.93	-0.33	0.00373	0.076
chr14	19584953	19585353	401	10.13	10.21	10.04	-0.16	0.00373	0.076
chr1	63705760	63706160	401	3.82	3.45	4.12	0.67	0.00375	0.0763
chr7	123982694	123983094	401	6.1	6.26	5.92	-0.34	0.00376	0.0763
chr13	103714222	103714622	401	3.47	3.8	3.06	-0.74	0.00377	0.0763
chr4	138327710	138328110	401	5.31	5.61	4.93	-0.68	0.00377	0.0763
chr11	68967572	68967972	401	8.98	8.89	9.05	0.16	0.00377	0.0763
chr11	75178338	75178738	401	10.36	10.3	10.41	0.11	0.00377	0.0763
chr5	37823930	37824330	401	8.51	8.39	8.63	0.24	0.00377	0.0764
chr8	117261429	117261829	401	3.15	3.52	2.66	-0.86	0.00381	0.077
chr8	25343554	25343954	401	5.04	5.25	4.8	-0.45	0.00381	0.077
chr19	5490801	5491201	401	11.56	11.51	11.6	0.08	0.00381	0.077
chr9	58249352	58249752	401	8.95	9.02	8.86	-0.16	0.00382	0.0771
chr8	119798487	119798887	401	3.81	3.43	4.11	0.69	0.00382	0.0771
chr2	25185841	25186241	401	5.78	5.95	5.58	-0.37	0.00383	0.0772
chrX	73096657	73097057	401	3.77	3.39	4.07	0.68	0.00384	0.0773
chr18	35834075	35834475	401	3.83	3.46	4.12	0.66	0.00384	0.0773
chr11	98960603	98961003	401	10.32	10.39	10.24	-0.15	0.00386	0.0775
chr8	95833334	95833734	401	6.69	6.51	6.86	0.35	0.00386	0.0775
chr3	53525818	53526218	401	4.12	4.38	3.79	-0.59	0.0039	0.0781
chr16	32658882	32659282	401	8.25	8.16	8.34	0.19	0.0039	0.0781
chr2	44927404	44927804	401	10.08	10.14	10.01	-0.13	0.00391	0.0783
chr7	127800762	127801162	401	5.98	5.79	6.14	0.35	0.00391	0.0783
chr17	24525157	24525557	401	3.44	3.78	2.99	-0.79	0.00391	0.0783
chr10	5309317	5309717	401	4.35	4.03	4.62	0.58	0.00393	0.0785
chr10	93778457	93778857	401	4.6	4.84	4.31	-0.53	0.00393	0.0785
chr9	77754657	77755057	401	10.6	10.55	10.65	0.1	0.00395	0.0787
chr9	90126073	90126473	401	5.85	6.05	5.62	-0.42	0.00396	0.079
chr1	172562927	172563327	401	9.22	9.33	9.1	-0.23	0.00397	0.079
chr6	86594868	86595268	401	4.66	4.34	4.92	0.58	0.00397	0.079
chr8	110079676	110080076	401	9.54	9.44	9.64	0.19	0.00399	0.0793
chr4	22489700	22490100	401	5.25	5.46	5.02	-0.44	0.004	0.0795
chr9	22188168	22188568	401	6.67	6.53	6.8	0.27	0.00401	0.0796
chr4	86733981	86734381	401	4.51	4.75	4.22	-0.53	0.00404	0.0801
chr9	24502790	24503190	401	10.76	10.69	10.83	0.14	0.00406	0.0803
chr2	152931932	152932332	401	7.88	8	7.76	-0.25	0.00406	0.0803
chr19	22915931	22916331	401	5.26	5.03	5.45	0.42	0.00406	0.0803
chr16	19980795	19981195	401	3.78	3.32	4.13	0.8	0.00406	0.0803
chr8	123566010	123566410	401	5.36	5.54	5.14	-0.4	0.00407	0.0803
chr5	76140536	76140936	401	9.6	9.52	9.67	0.15	0.00407	0.0803
chr14	19042139	19042539	401	6.89	6.75	7.01	0.26	0.00408	0.0804
chr5	100569479	100569879	401	3.68	3.99	3.29	-0.7	0.00408	0.0804
chr18	21653480	21653880	401	6.82	6.43	7.13	0.7	0.00409	0.0804
chr7	141429035	141429435	401	5.6	5.4	5.78	0.39	0.00409	0.0804
chr8	87570269	87570669	401	5.38	5.17	5.56	0.4	0.00409	0.0804
chr10	40372007	40372407	401	4.88	4.62	5.09	0.48	0.0041	0.0805
chr5	76657778	76658178	401	10.54	10.62	10.46	-0.16	0.0041	0.0805
chr7	6398694	6399094	401	7.56	7.43	7.67	0.24	0.00412	0.0808
chr10	125389146	125389546	401	10.6	10.55	10.65	0.1	0.00414	0.0811
chr16	55821642	55822042	401	11.08	11.02	11.14	0.13	0.00414	0.0811
chr3	89270166	89270566	401	8.42	8.51	8.32	-0.19	0.00415	0.0811
chr7	82335522	82335922	401	9.38	9.19	9.54	0.35	0.00415	0.0812
chr4	134659796	134660196	401	3.57	3.9	3.15	-0.75	0.00416	0.0813
chrY	1285988	1286388	401	8.37	8.8	7.75	-1.05	0.00417	0.0813
chr7	98524282	98524682	401	4.46	4.72	4.14	-0.58	0.00418	0.0814
chr5	118172133	118172533	401	5.89	6.06	5.7	-0.36	0.00419	0.0816
chr5	125140500	125140900	401	8.56	8.67	8.43	-0.24	0.00419	0.0816
chr17	45474576	45474976	401	7.14	7.01	7.27	0.26	0.0042	0.0816
chr19	5456958	5457358	401	10.78	10.69	10.86	0.17	0.00421	0.0817
chr5	71095766	71096166	401	8.04	8.19	7.87	-0.32	0.00421	0.0817
chr2	131393254	131393654	401	4.43	4.67	4.14	-0.54	0.00421	0.0817
chr4	42999763	43000163	401	11.31	11.26	11.37	0.11	0.00422	0.0818
chr4	155469041	155469441	401	4.22	3.9	4.48	0.58	0.00422	0.0818
chr13	117172413	117172813	401	3.69	3.99	3.31	-0.68	0.00423	0.082
chr2	45235010	45235410	401	3.39	2.97	3.72	0.75	0.00424	0.082
chr14	103349717	103350117	401	7.67	7.78	7.55	-0.22	0.00425	0.0821
chr11	119524637	119525037	401	5.94	5.76	6.1	0.35	0.00426	0.0822
chr17	24649826	24650226	401	10.66	10.72	10.6	-0.12	0.00426	0.0822
chr13	64344024	64344424	401	7.6	7.48	7.7	0.22	0.00427	0.0823
chr7	6383357	6383757	401	9.93	9.86	9.99	0.13	0.00429	0.0828
chrX	101084795	101085195	401	8.08	7.84	8.28	0.43	0.0043	0.0828
chr8	71629385	71629785	401	7.72	7.83	7.59	-0.24	0.0043	0.0828
chr11	40673693	40674093	401	5.77	5.94	5.57	-0.38	0.00431	0.0829
chr5	90640384	90640784	401	5.71	5.49	5.89	0.4	0.00432	0.083
chr8	105499649	105500049	401	3.98	4.25	3.63	-0.62	0.00433	0.0831
chr5	105728174	105728574	401	2.99	2.49	3.36	0.87	0.00434	0.0833
chr8	61228033	61228433	401	4.31	4.63	3.9	-0.73	0.00435	0.0834
chr14	26181835	26182235	401	7.3	7.5	7.06	-0.43	0.00437	0.0836
chr3	67463404	67463804	401	10.37	10.3	10.44	0.14	0.00437	0.0836
chr2	155751164	155751564	401	8.34	8.43	8.24	-0.19	0.00437	0.0836
chr10	85221162	85221562	401	3.51	3.11	3.82	0.71	0.00438	0.0837
chr1	65112849	65113249	401	3.16	2.67	3.53	0.86	0.0044	0.0839
chr8	68204445	68204845	401	3.43	3.76	3	-0.76	0.00441	0.0842
chr6	52291136	52291536	401	4.86	5.08	4.6	-0.47	0.00442	0.0842
chr10	4611927	4612327	401	5.56	5.75	5.36	-0.39	0.00445	0.0848
chr17	85974895	85975295	401	3.85	3.48	4.14	0.67	0.00446	0.0848
chr2	167129432	167129832	401	7.26	7.38	7.15	-0.23	0.00446	0.0848
chr11	101627764	101628164	401	7.12	6.97	7.25	0.28	0.0045	0.0856
chrX	56821830	56822230	401	9.12	9.05	9.19	0.14	0.00451	0.0857
chr19	57238802	57239202	401	4.95	4.47	5.31	0.84	0.00452	0.0857
chrX	169036662	169037062	401	7.2	7	7.37	0.36	0.00454	0.0861
chr1	191592660	191593060	401	3.77	3.41	4.06	0.65	0.00457	0.0865
chr3	141491505	141491905	401	5.37	5.13	5.58	0.45	0.00457	0.0865
chr11	82035759	82036159	401	4.03	4.31	3.69	-0.63	0.00457	0.0865
chr17	32946905	32947305	401	10.14	10.08	10.2	0.12	0.00458	0.0865
chr4	151920048	151920448	401	4.23	4.49	3.9	-0.59	0.00458	0.0865
chr17	79052245	79052645	401	8.96	9.05	8.87	-0.19	0.00459	0.0865
chr7	81571385	81571785	401	11.34	11.3	11.38	0.08	0.00459	0.0865
chr3	154328590	154328990	401	5.09	5.29	4.86	-0.43	0.0046	0.0866
chr4	99445383	99445783	401	3.33	3.66	2.9	-0.76	0.00462	0.0869
chr2	173586293	173586693	401	6.41	6.55	6.26	-0.29	0.00462	0.0869
chr13	21931272	21931672	401	4.86	5.07	4.61	-0.46	0.00462	0.0869
chr10	61625568	61625968	401	5.48	5.67	5.28	-0.39	0.00464	0.0872
chr7	144789761	144790161	401	3.31	3.64	2.87	-0.77	0.00466	0.0875
chr17	88508789	88509189	401	4.11	3.78	4.39	0.61	0.00466	0.0875
chr8	77723847	77724247	401	9.04	9.16	8.9	-0.26	0.00468	0.0877
chr9	40757253	40757653	401	5.62	5.8	5.42	-0.38	0.00469	0.0878
chr18	25679101	25679501	401	4.3	4.57	3.97	-0.6	0.00471	0.0882
chr1	75487392	75487792	401	8.26	8.35	8.17	-0.18	0.00472	0.0882
chr4	136724577	136724977	401	3.76	4.05	3.39	-0.66	0.00472	0.0882
chr10	75365434	75365834	401	4.88	4.63	5.1	0.46	0.00473	0.0882
chr9	31559655	31560055	401	3.52	3.11	3.85	0.73	0.00473	0.0882
chr3	55584820	55585220	401	4.52	4.77	4.22	-0.55	0.00473	0.0882
chr9	75441618	75442018	401	11.07	11.02	11.12	0.1	0.00475	0.0885
chr15	98777929	98778329	401	7.49	7.66	7.3	-0.36	0.00476	0.0887
chr9	21073029	21073429	401	10.87	10.82	10.91	0.09	0.00477	0.0887
chr9	90163051	90163451	401	10.26	10.32	10.18	-0.14	0.00477	0.0887
chr10	122544193	122544593	401	3.71	4.02	3.32	-0.7	0.00479	0.089
chr2	133552214	133552614	401	7.91	8.01	7.79	-0.22	0.0048	0.089
chr6	39573927	39574327	401	10.73	10.66	10.8	0.13	0.0048	0.0891
chr18	6490398	6490798	401	10.61	10.65	10.56	-0.1	0.00483	0.0896
chr10	115241508	115241908	401	3.27	3.62	2.8	-0.82	0.00486	0.0899
chr2	32095656	32096056	401	7.39	7.22	7.53	0.31	0.00486	0.0899
chr6	132968209	132968609	401	3.47	3.8	3.04	-0.76	0.00489	0.0905
chr7	27487349	27487749	401	10.5	10.43	10.56	0.12	0.00491	0.0907
chr13	95249953	95250353	401	4.17	4.43	3.86	-0.57	0.00493	0.0909
chr15	91673260	91673660	401	9.41	9.49	9.33	-0.16	0.00493	0.0909
chr18	63241653	63242053	401	3.49	3.1	3.8	0.7	0.00493	0.0909
chr9	64734174	64734574	401	3.91	4.19	3.57	-0.62	0.00496	0.0914
chr14	55788343	55788743	401	9.72	9.82	9.62	-0.2	0.00497	0.0914
chr5	112179503	112179903	401	6.07	6.24	5.89	-0.35	0.00499	0.0918
chr17	85687580	85687980	401	8.82	8.47	9.11	0.64	0.005	0.0918
chr10	79533350	79533750	401	10.28	10.2	10.35	0.15	0.00501	0.0918
chr3	55242672	55243072	401	10.23	10.06	10.38	0.33	0.00501	0.0918
chr17	85189218	85189618	401	3.98	3.62	4.27	0.65	0.00501	0.0918
chr1	86303303	86303703	401	8.04	7.8	8.24	0.44	0.00501	0.0919
chr4_GL456350_random	173588	173988	401	7.94	7.82	8.04	0.22	0.00503	0.0921
chr18	46600716	46601116	401	3.39	3.71	2.97	-0.75	0.00506	0.0925
chr6	122297508	122297908	401	8.42	8.51	8.32	-0.19	0.00506	0.0925
chr6	128200236	128200636	401	9.72	9.79	9.65	-0.14	0.00507	0.0926
chr11	58955135	58955535	401	10.39	10.31	10.45	0.14	0.00507	0.0926
chr9	110710006	110710406	401	8.12	8.27	7.96	-0.3	0.00509	0.0928
chr12	108349433	108349833	401	4.86	4.6	5.08	0.48	0.00509	0.0928
chr13	48731409	48731809	401	4.15	4.41	3.82	-0.59	0.0051	0.093
chrY	1010606	1011006	401	8.08	8.47	7.54	-0.93	0.00515	0.0937
chr10	4346618	4347018	401	4.72	4.45	4.96	0.51	0.00515	0.0937
chr12	72917465	72917865	401	6.43	6.24	6.61	0.37	0.00516	0.0938
chr5	137740756	137741156	401	10.26	10.33	10.18	-0.15	0.00517	0.094
chr3	89315346	89315746	401	6.01	5.79	6.19	0.41	0.00518	0.094
chr2	124610290	124610690	401	10.46	10.51	10.4	-0.11	0.00518	0.094
chr8	107114747	107115147	401	4.31	4	4.57	0.56	0.00519	0.0941
chr6	30459683	30460083	401	6.91	7.03	6.77	-0.27	0.00521	0.0942
chr15	92051176	92051576	401	6.05	6.21	5.87	-0.33	0.00521	0.0942
chr7	121734397	121734797	401	4.76	4.98	4.5	-0.48	0.00522	0.0942
chr5	77803757	77804157	401	5.67	5.29	5.97	0.68	0.00522	0.0942
chr5	77357908	77358308	401	5.85	5.62	6.05	0.43	0.00522	0.0942
chr1	79671663	79672063	401	10.27	10.18	10.36	0.17	0.00523	0.0943
chr6	28981079	28981479	401	7.06	6.93	7.18	0.25	0.00524	0.0944
chr6	82881489	82881889	401	3.14	3.48	2.7	-0.78	0.00527	0.0949
chr5	123391236	123391636	401	5.41	5.19	5.6	0.4	0.00527	0.0949
chr4	95050945	95051345	401	11.11	11.16	11.04	-0.12	0.00528	0.0949
chr4	122960708	122961108	401	10.04	10.12	9.97	-0.15	0.00529	0.0951
chr15	52089402	52089802	401	3.31	2.87	3.66	0.79	0.00533	0.0958
chr16	38341757	38342157	401	5.49	5.27	5.68	0.41	0.00534	0.0959
chr2	181212668	181213068	401	4.15	3.83	4.41	0.58	0.00536	0.0961
chr1	172326267	172326667	401	4.93	5.14	4.68	-0.45	0.00538	0.0964
chr6	48504402	48504802	401	9.98	9.92	10.03	0.12	0.00538	0.0964
chr8	109885948	109886348	401	3.47	3.06	3.79	0.73	0.00539	0.0965
chr17	57059500	57059900	401	9.6	9.51	9.69	0.18	0.00543	0.0971
chr1	39923317	39923717	401	3.73	4.01	3.39	-0.62	0.00544	0.0973
chr5	34989839	34990239	401	7.49	7.7	7.25	-0.45	0.00545	0.0974
chr9	44040422	44040822	401	3.14	3.49	2.69	-0.8	0.00549	0.098
chr8	106415559	106415959	401	10.44	10.39	10.49	0.1	0.0055	0.098
chr15	76205525	76205925	401	8.5	8.61	8.38	-0.24	0.0055	0.098
chr2	29100750	29101150	401	3.75	3.4	4.03	0.63	0.00551	0.098
chr7	143502203	143502603	401	7.23	7.34	7.11	-0.23	0.00551	0.098
chr19	23447690	23448090	401	9.14	9.25	9.02	-0.23	0.00554	0.0984
chr2	20942460	20942860	401	3.77	4.08	3.38	-0.69	0.00554	0.0985
chr5	44799115	44799515	401	7.67	7.81	7.5	-0.31	0.00555	0.0986
chr4	144893523	144893923	401	10.38	10.3	10.46	0.16	0.00556	0.0986
chr4	134164518	134164918	401	3.98	4.26	3.63	-0.62	0.00557	0.0986
chr1	172482126	172482526	401	7.93	8.02	7.83	-0.19	0.00558	0.0986
chr11	69012016	69012416	401	8.77	8.85	8.69	-0.15	0.00558	0.0986
chr10	79716659	79717059	401	9.75	9.68	9.82	0.14	0.00558	0.0986
chr18	73815030	73815430	401	10.9	10.95	10.84	-0.11	0.00558	0.0986
chr10	127262959	127263359	401	7.57	7.44	7.69	0.25	0.00559	0.0987
chr5	37717131	37717531	401	4.61	4.35	4.84	0.49	0.0056	0.0989
chr3	16794231	16794631	401	3.17	3.51	2.73	-0.78	0.00563	0.0991
chr1	171360908	171361308	401	7.03	6.86	7.18	0.32	0.00563	0.0991
chr4	127236152	127236552	401	8.93	9.04	8.81	-0.23	0.00563	0.0991
chr6	56361961	56362361	401	5.25	5.04	5.44	0.4	0.00563	0.0992
chr4	134372218	134372618	401	7.16	7.03	7.27	0.24	0.00565	0.0994
chr16	86081414	86081814	401	3.35	3.67	2.94	-0.73	0.00568	0.0998
chr17	46143812	46144212	401	7.56	7.45	7.66	0.21	0.00569	0.0998
chr19	60144633	60145033	401	6.15	6.33	5.93	-0.4	0.00576	0.101
chr18	72350564	72350964	401	5.51	5.82	5.11	-0.7	0.00576	0.101
chr12	33379726	33380126	401	4.09	3.77	4.35	0.58	0.00577	0.101
chr5	123171869	123172269	401	4.35	4.07	4.59	0.52	0.00577	0.101
chr4	83284557	83284957	401	5.21	5.41	4.99	-0.42	0.00578	0.101
chr16	20629723	20630123	401	9.14	8.99	9.27	0.28	0.00579	0.101
chr13	98205980	98206380	401	10.16	10.23	10.1	-0.13	0.0058	0.101
chr11	5485639	5486039	401	6.8	6.67	6.93	0.26	0.00581	0.101
chr14	3809931	3810331	401	7.32	7.46	7.17	-0.28	0.00582	0.102
chr17	47769121	47769521	401	3.97	3.6	4.27	0.67	0.00583	0.102
chr10	80807134	80807534	401	5.44	5.22	5.64	0.41	0.00585	0.102
chr11	89002534	89002934	401	3.79	4.08	3.43	-0.65	0.00586	0.102
chrX	135994397	135994797	401	7.47	7.32	7.6	0.29	0.00586	0.102
chr8	50915842	50916242	401	8.41	8.51	8.31	-0.2	0.00586	0.102
chr13	65351863	65352263	401	3.53	3.83	3.14	-0.69	0.00588	0.102
chr3	87987530	87987930	401	6.19	6.02	6.35	0.34	0.00592	0.103
chr6	51165585	51165985	401	3.87	3.35	4.25	0.89	0.00594	0.103
chr5	64156547	64156947	401	4.97	5.18	4.73	-0.45	0.00594	0.103
chr17	65540822	65541222	401	4.71	4.93	4.45	-0.48	0.00599	0.104
chr3	31056882	31057282	401	8.25	8.15	8.35	0.2	0.006	0.104
chr11	18011253	18011653	401	4.07	4.33	3.74	-0.59	0.006	0.104
chr5	63649634	63650034	401	4.61	4.84	4.34	-0.5	0.00602	0.104
chr1	155093920	155094320	401	3.07	2.64	3.4	0.76	0.00604	0.104
chr2	173578071	173578471	401	6.62	6.78	6.44	-0.34	0.00604	0.104
chr2	113216856	113217256	401	8.08	8.2	7.95	-0.25	0.00605	0.104
chr2	92529077	92529477	401	6.13	5.96	6.27	0.31	0.00606	0.104
chr10	44005795	44006195	401	5.34	5.52	5.13	-0.39	0.00606	0.104
chr4	138395506	138395906	401	4.12	3.81	4.38	0.57	0.0061	0.105
chr14	55762251	55762651	401	8.13	8.25	7.99	-0.26	0.0061	0.105
chr3	54358682	54359082	401	3.9	3.57	4.17	0.6	0.00613	0.105
chr14	118473747	118474147	401	7.04	6.85	7.21	0.37	0.00614	0.105
chr5	30114556	30114956	401	6.71	6.57	6.83	0.26	0.00614	0.105
chr8	71701332	71701732	401	7.39	7.24	7.53	0.28	0.00614	0.105
chr17	29887953	29888353	401	9.97	10.05	9.89	-0.16	0.00614	0.105
chr3	105047647	105048047	401	3.46	3.77	3.07	-0.71	0.00616	0.106
chr9	55937689	55938089	401	10.69	10.64	10.73	0.09	0.00617	0.106
chr3	138512927	138513327	401	4.38	4.63	4.09	-0.54	0.00617	0.106
chr8	15011203	15011603	401	7.25	7.12	7.37	0.25	0.00617	0.106
chr19	47869816	47870216	401	3.77	4.05	3.41	-0.64	0.00618	0.106
chr18	61911452	61911852	401	7.71	7.82	7.6	-0.22	0.00618	0.106
chr7	7541170	7541570	401	4.53	4.27	4.75	0.49	0.00619	0.106
chr10	50426311	50426711	401	5.1	5.29	4.87	-0.42	0.00619	0.106
chr5	114979533	114979933	401	7.56	7.43	7.68	0.25	0.0062	0.106
chr4	3929302	3929702	401	5.36	5.54	5.17	-0.37	0.00622	0.106
chr11	117790455	117790855	401	4.01	3.66	4.29	0.63	0.00624	0.106
chr2	25054482	25054882	401	10.57	10.51	10.63	0.12	0.00626	0.106
chr4	138921868	138922268	401	4.08	3.77	4.34	0.57	0.00628	0.107
chrX	158043147	158043547	401	8.93	9.01	8.85	-0.16	0.00629	0.107
chr2	163203199	163203599	401	5.78	5.55	5.97	0.43	0.0063	0.107
chr12	80254172	80254572	401	4.04	4.32	3.68	-0.64	0.00631	0.107
chr11	114668897	114669297	401	10.56	10.5	10.61	0.11	0.00631	0.107
chr11	76395025	76395425	401	3.59	3.9	3.19	-0.71	0.00632	0.107
chr5	92112458	92112858	401	3.84	4.13	3.47	-0.65	0.00633	0.107
chr9	56258191	56258591	401	3.23	2.77	3.59	0.82	0.00634	0.107
chr6	77242772	77243172	401	7.95	7.68	8.17	0.49	0.00635	0.107
chr7	144838820	144839220	401	3.61	3.91	3.23	-0.68	0.00639	0.108
chrY	1245172	1245572	401	8.24	8.62	7.72	-0.91	0.0064	0.108
chr7	97842974	97843374	401	7.86	7.74	7.97	0.23	0.00642	0.108
chr11	89231279	89231679	401	4.77	4.34	5.11	0.77	0.00642	0.108
chr3	146220926	146221326	401	7.29	7.42	7.16	-0.26	0.00643	0.108
chr9	24780958	24781358	401	4.63	4.85	4.37	-0.48	0.00645	0.108
chr8	123586296	123586696	401	5.54	5.71	5.34	-0.37	0.00647	0.109
chr8	105496605	105497005	401	10.68	10.63	10.73	0.09	0.00648	0.109
chr2	123754299	123754699	401	4.44	4.67	4.16	-0.5	0.00648	0.109
chr16	19760895	19761295	401	9.27	9.17	9.36	0.19	0.00649	0.109
chr5	111206021	111206421	401	3.37	2.95	3.69	0.74	0.00653	0.11
chr3	89485029	89485429	401	3.49	3.1	3.8	0.7	0.00655	0.11
chr9	112235027	112235427	401	5.22	5.01	5.41	0.4	0.00655	0.11
chr17	73804887	73805287	401	9.45	9.36	9.53	0.17	0.00657	0.11
chrX	106171469	106171869	401	4.35	4.06	4.59	0.54	0.00659	0.11
chrX	56780246	56780646	401	6.54	6.69	6.37	-0.33	0.00659	0.11
chr11	70214205	70214605	401	4.83	5.04	4.58	-0.46	0.00659	0.11
chr2	118883163	118883563	401	5.01	4.78	5.22	0.44	0.00662	0.111
chr14	4018705	4019105	401	6.92	7.05	6.78	-0.28	0.00663	0.111
chrY	809119	809519	401	3.47	3.82	3.01	-0.81	0.00665	0.111
chr12	104978710	104979110	401	4.18	3.87	4.43	0.55	0.00665	0.111
chr7	6330873	6331273	401	9.65	9.57	9.73	0.16	0.00665	0.111
chr2	158146024	158146424	401	8.42	8.54	8.29	-0.25	0.00668	0.111
chr18	73754011	73754411	401	9.96	9.9	10.02	0.11	0.00671	0.112
chr10	87058287	87058687	401	5.01	5.22	4.76	-0.46	0.00677	0.112
chr1	75546541	75546941	401	10.35	10.3	10.39	0.1	0.0068	0.113
chr11	30885319	30885719	401	7.8	7.94	7.63	-0.32	0.00681	0.113
chr3	87150915	87151315	401	3.85	4.13	3.51	-0.62	0.00682	0.113
chr10	81014531	81014931	401	7.52	7.35	7.67	0.32	0.00683	0.113
chr11	70687500	70687900	401	11.13	11.07	11.19	0.12	0.00684	0.113
chr10	111108638	111109038	401	4.61	4.84	4.34	-0.5	0.00685	0.113
chr4	132397726	132398126	401	7.81	7.98	7.61	-0.37	0.00692	0.114
chr9	57262105	57262505	401	11.47	11.43	11.51	0.08	0.00693	0.114
chr3	9833184	9833584	401	10.8	10.75	10.85	0.1	0.00693	0.114
chr3	108940146	108940546	401	6.03	5.87	6.18	0.31	0.00694	0.115
chr10	8944871	8945271	401	6.8	6.93	6.65	-0.28	0.00697	0.115
chr9	102544740	102545140	401	3.58	3.2	3.87	0.67	0.00699	0.115
chr1	78817414	78817814	401	5.95	5.74	6.13	0.39	0.007	0.115
chr8	125236337	125236737	401	4.02	3.69	4.29	0.59	0.007	0.115
chr15	79950451	79950851	401	4.17	4.42	3.87	-0.55	0.00701	0.115
chr3	58333591	58333991	401	3.78	3.44	4.05	0.61	0.00701	0.115
chr2	127336057	127336457	401	9.18	9.08	9.27	0.19	0.00701	0.115
chr11	104132495	104132895	401	5.24	5.43	5.03	-0.4	0.00703	0.115
chr6	21986599	21986999	401	8.84	8.94	8.73	-0.21	0.00703	0.115
chr2	128892262	128892662	401	4.87	5.07	4.63	-0.45	0.00704	0.115
chr18	32016888	32017288	401	3.14	2.71	3.48	0.76	0.00704	0.115
chr8	123318187	123318587	401	9.2	9.28	9.12	-0.16	0.00706	0.115
chrX	38179790	38180190	401	4.07	4.32	3.77	-0.56	0.00706	0.115
chr17	24804149	24804549	401	9.37	9.46	9.28	-0.18	0.00707	0.116
chr2	65931785	65932185	401	5.35	5.53	5.14	-0.39	0.0071	0.116
chr10	42863733	42864133	401	7.31	7.18	7.43	0.25	0.00712	0.116
chr6	140990974	140991374	401	3.44	3.75	3.05	-0.69	0.00713	0.116
chr14	47178070	47178470	401	4.5	4.22	4.74	0.52	0.00715	0.116
chr1	195131119	195131519	401	9.77	9.69	9.85	0.16	0.00715	0.116
chr4	106463716	106464116	401	7.44	7.57	7.3	-0.27	0.00716	0.117
chr12	69372232	69372632	401	11.17	11.12	11.22	0.1	0.00716	0.117
chr7	123066121	123066521	401	4.11	3.81	4.36	0.56	0.00721	0.117
chr7	37499287	37499687	401	3.66	3.32	3.93	0.61	0.00723	0.117
chr11	78886916	78887316	401	4.06	3.74	4.32	0.57	0.00726	0.118
chr4	102589025	102589425	401	5.24	5.02	5.43	0.4	0.00726	0.118
chr6	99666381	99666781	401	10.63	10.57	10.69	0.12	0.00727	0.118
chr2	13574678	13575078	401	11.23	11.18	11.27	0.09	0.00727	0.118
chrX	101953922	101954322	401	3.34	2.92	3.67	0.76	0.0073	0.118
chr9	54981408	54981808	401	7.9	8	7.8	-0.21	0.00731	0.118
chr3	105048790	105049190	401	3.62	3.91	3.26	-0.65	0.00733	0.118
chr4	76327364	76327764	401	4.78	4.43	5.07	0.64	0.00733	0.118
chr2	75603341	75603741	401	4.43	4.66	4.15	-0.51	0.00734	0.118
chr8	107545448	107545848	401	8.34	8.22	8.45	0.23	0.00734	0.119
chrX	73639459	73639859	401	6.73	6.85	6.59	-0.26	0.00736	0.119
chr19	57134482	57134882	401	3.56	3.86	3.17	-0.68	0.00736	0.119
chr3	90293302	90293702	401	11.27	11.21	11.32	0.11	0.00737	0.119
chr11	88180858	88181258	401	3.79	3.44	4.07	0.64	0.0074	0.119
chr11	33100147	33100547	401	3.86	3.51	4.13	0.62	0.00741	0.119
chr1	64302622	64303022	401	3.67	3.27	3.99	0.72	0.00742	0.119
chr3	121971136	121971536	401	3.33	2.89	3.67	0.78	0.00745	0.12
chr10	78018876	78019276	401	3.14	2.68	3.48	0.8	0.00748	0.12
chr18	60911769	60912169	401	8.07	7.9	8.21	0.31	0.00748	0.12
chr2	164461091	164461491	401	11.13	11.18	11.08	-0.1	0.00748	0.12
chr5	137871249	137871649	401	3.84	4.11	3.5	-0.61	0.0075	0.12
chr4	156200393	156200793	401	5.51	5.73	5.25	-0.49	0.00752	0.12
chr1	68046643	68047043	401	4.02	4.29	3.69	-0.6	0.00753	0.12
chr8	4404763	4405163	401	5.65	5.84	5.43	-0.41	0.00753	0.12
chr18	34409395	34409795	401	7.8	7.89	7.7	-0.19	0.00755	0.121
chr4	135699093	135699493	401	4.11	3.79	4.38	0.59	0.00756	0.121
chr14	6108124	6108524	401	9.95	10.02	9.88	-0.14	0.00757	0.121
chr19	43879428	43879828	401	9.6	9.52	9.67	0.15	0.0076	0.121
chr7	64048478	64048878	401	4.91	5.11	4.68	-0.43	0.00761	0.121
chr15	80219075	80219475	401	4.29	3.98	4.54	0.57	0.00762	0.121
chr1	163150259	163150659	401	3.39	3.71	2.98	-0.73	0.00764	0.122
chr15	76188831	76189231	401	3.33	3.65	2.92	-0.73	0.00764	0.122
chr5	66676401	66676801	401	8.81	8.72	8.89	0.16	0.00765	0.122
chr4	100527601	100528001	401	4.45	4.19	4.68	0.49	0.00765	0.122
chr7	12910247	12910647	401	5.95	5.78	6.11	0.33	0.00766	0.122
chr11	35121429	35121829	401	11.07	11.14	11	-0.14	0.00767	0.122
chr14	87568238	87568638	401	5.87	5.69	6.04	0.36	0.00767	0.122
chr11	94473596	94473996	401	10.92	10.77	11.06	0.29	0.00771	0.122
chr1	180768234	180768634	401	7.54	7.65	7.42	-0.23	0.00772	0.122
chr12	27061994	27062394	401	3.67	3.28	3.97	0.68	0.00774	0.123
chr7	133186153	133186553	401	4.04	4.31	3.72	-0.58	0.00777	0.123
chr2	51238242	51238642	401	2.99	3.34	2.53	-0.81	0.00778	0.123
chr6	90550616	90551016	401	6.08	5.88	6.25	0.36	0.00778	0.123
chr3	63928988	63929388	401	9	8.92	9.08	0.17	0.0078	0.123
chr15	85653534	85653934	401	7.61	7.43	7.77	0.34	0.0078	0.123
chr11	79306544	79306944	401	3.75	3.38	4.04	0.65	0.00781	0.123
chr6	72347430	72347830	401	11.18	11.13	11.24	0.1	0.00783	0.123
chr16	30252216	30252616	401	3.96	3.65	4.23	0.58	0.00783	0.123
chr17	50190003	50190403	401	11.32	11.37	11.26	-0.12	0.00784	0.123
chr15	37943531	37943931	401	4.22	3.92	4.46	0.54	0.00784	0.123
chr7	127824191	127824591	401	7.52	7.27	7.74	0.47	0.00785	0.123
chr7	127717075	127717475	401	4	3.69	4.26	0.58	0.00786	0.123
chr2	57222060	57222460	401	5.24	5.41	5.03	-0.38	0.00787	0.123
chr8	109075195	109075595	401	4.51	4.25	4.73	0.48	0.00787	0.123
chr2	166154516	166154916	401	10.84	10.91	10.76	-0.15	0.00788	0.123
chr17	36157819	36158219	401	4.1	4.36	3.79	-0.57	0.00788	0.124
chr13	73847167	73847567	401	9.83	9.9	9.75	-0.15	0.00789	0.124
chr1	21166481	21166881	401	7.1	6.99	7.21	0.22	0.00789	0.124
chr9	21989004	21989404	401	9.42	9.32	9.5	0.18	0.0079	0.124
chr8	108692045	108692445	401	4.52	4.74	4.27	-0.47	0.00795	0.124
chr4	15241142	15241542	401	4.95	5.15	4.71	-0.44	0.00797	0.124
chr13	21267922	21268322	401	6.01	6.2	5.79	-0.41	0.00798	0.124
chr2	24337212	24337612	401	5.34	5.1	5.55	0.46	0.008	0.125
chr9	49798155	49798555	401	11.18	11.23	11.12	-0.11	0.00802	0.125
chr4	135507670	135508070	401	4.25	4.49	3.96	-0.52	0.00803	0.125
chr15	76327510	76327910	401	10.53	10.47	10.59	0.11	0.00804	0.125
chr8	123624059	123624459	401	4.99	5.18	4.77	-0.42	0.00805	0.125
chr14	60378409	60378809	401	8.47	8.56	8.37	-0.19	0.00811	0.126
chr6	125572927	125573327	401	4.91	5.1	4.69	-0.41	0.00812	0.126
chr18	82867989	82868389	401	6.08	6.23	5.92	-0.3	0.00815	0.127
chr13	89540954	89541354	401	3.27	2.84	3.61	0.76	0.00816	0.127
chr1	172513126	172513526	401	3.22	3.55	2.78	-0.77	0.00817	0.127
chr9	91369557	91369957	401	4.22	3.93	4.46	0.54	0.00817	0.127
chr1	151571493	151571893	401	10.56	10.51	10.6	0.09	0.00817	0.127
chrX	159840946	159841346	401	7.05	7.21	6.87	-0.34	0.00819	0.127
chr10	30810688	30811088	401	6.04	6.18	5.88	-0.3	0.00824	0.127
chr19	44545461	44545861	401	8.23	8.11	8.34	0.23	0.00825	0.127
chr3	102734898	102735298	401	10.59	10.64	10.53	-0.11	0.00825	0.127
chr12	73537826	73538226	401	3.29	2.82	3.64	0.82	0.00827	0.128
chr2	120977167	120977567	401	9.95	9.89	10.01	0.12	0.00831	0.128
chr12	76196183	76196583	401	6.72	6.59	6.84	0.25	0.00834	0.129
chr2	7080858	7081258	401	6.47	6.65	6.26	-0.39	0.00834	0.129
chr19	22883789	22884189	401	3.15	3.48	2.73	-0.75	0.00835	0.129
chr7	126535888	126536288	401	7.19	7.07	7.29	0.22	0.00836	0.129
chr9	30942671	30943071	401	6.91	7.11	6.68	-0.43	0.00836	0.129
chr2	9881073	9881473	401	3.03	3.37	2.57	-0.8	0.00837	0.129
chr8	82940285	82940685	401	3.37	3.68	2.96	-0.72	0.00839	0.129
chrY	897822	898222	401	8.07	8.48	7.5	-0.98	0.00841	0.129
chr13	92131461	92131861	401	7.64	7.75	7.54	-0.21	0.00841	0.129
chr5	150118669	150119069	401	9.31	9.23	9.38	0.14	0.00843	0.129
chr11	101176059	101176459	401	5.97	6.15	5.77	-0.38	0.00843	0.129
chr15	102981805	102982205	401	9.69	9.87	9.5	-0.37	0.00844	0.129
chr10	77021557	77021957	401	3.4	3.01	3.7	0.69	0.00845	0.129
chr15	98831021	98831421	401	11.03	10.98	11.07	0.1	0.00845	0.129
chr8	17535062	17535462	401	5.95	5.78	6.1	0.32	0.00846	0.129
chr1	164224825	164225225	401	5.4	5.57	5.2	-0.37	0.00846	0.129
chr1	9848158	9848558	401	8.65	8.56	8.74	0.18	0.00848	0.129
chr9	50554877	50555277	401	5.44	5.24	5.62	0.38	0.00849	0.129
chr18	80986915	80987315	401	6.51	6.37	6.65	0.28	0.0085	0.13
chr11	107413213	107413613	401	4.13	3.83	4.39	0.56	0.00852	0.13
chr9	14845521	14845921	401	5.97	5.79	6.13	0.33	0.00852	0.13
chr16	38376559	38376959	401	5.15	5.34	4.93	-0.4	0.00852	0.13
chr6	85484206	85484606	401	3.73	3.4	4	0.61	0.00854	0.13
chr10	21145001	21145401	401	6.25	6.39	6.09	-0.3	0.00856	0.13
chr4	8238732	8239132	401	8.87	8.98	8.74	-0.24	0.00857	0.13
chr7	78953389	78953789	401	3.57	3.2	3.87	0.67	0.00858	0.13
chr12	85491930	85492330	401	3.31	2.87	3.64	0.76	0.0086	0.13
chr18	36783251	36783651	401	10.7	10.64	10.75	0.11	0.0086	0.13
chr17	59421510	59421910	401	3.88	3.56	4.15	0.59	0.00861	0.13
chr6	119330429	119330829	401	3.69	4.02	3.27	-0.74	0.00863	0.13
chr1	63273358	63273758	401	8.54	8.66	8.41	-0.25	0.00863	0.13
chr5	43354888	43355288	401	5.91	5.75	6.06	0.31	0.00863	0.13
chr3	103102658	103103058	401	10.35	10.4	10.29	-0.11	0.00863	0.13
chr8	57353735	57354135	401	5.1	5.29	4.87	-0.43	0.00866	0.131
chr8	86757219	86757619	401	3.47	3.1	3.77	0.67	0.00869	0.131
chr12	77781172	77781572	401	5.05	4.83	5.25	0.42	0.00872	0.131
chr6	82119366	82119766	401	3.03	3.38	2.59	-0.79	0.00872	0.131
chr8	22506525	22506925	401	6.7	6.9	6.48	-0.42	0.00872	0.131
chr7	127207949	127208349	401	11.71	11.67	11.74	0.08	0.00875	0.132
chr8	71507563	71507963	401	6.29	6.14	6.43	0.29	0.00876	0.132
chr1	86434581	86434981	401	6.92	6.77	7.06	0.29	0.00877	0.132
chr4	134160093	134160493	401	7.84	8.02	7.63	-0.39	0.00877	0.132
chr17	23542238	23542638	401	3.19	2.77	3.52	0.75	0.00878	0.132
chr5	120777249	120777649	401	3.81	4.07	3.48	-0.59	0.00879	0.132
chr14	34102158	34102558	401	5.47	5.11	5.75	0.64	0.00881	0.132
chr8	33903065	33903465	401	5.36	5.53	5.16	-0.37	0.00881	0.132
chr13	35026742	35027142	401	4.57	4.78	4.32	-0.46	0.00881	0.132
chr1	7206319	7206719	401	5.98	5.82	6.12	0.3	0.00883	0.132
chr1	14755402	14755802	401	7.83	7.68	7.97	0.28	0.00883	0.132
chr14	31435613	31436013	401	10.77	10.84	10.7	-0.14	0.00885	0.132
chr11	77624687	77625087	401	7.38	7.23	7.51	0.28	0.00886	0.132
chr14	34086658	34087058	401	4.07	3.77	4.32	0.56	0.00893	0.133
chr8	108699524	108699924	401	4.35	4.08	4.58	0.5	0.00893	0.133
chr9	48266928	48267328	401	7	7.11	6.88	-0.23	0.00894	0.133
chr8	93813144	93813544	401	3.99	4.25	3.66	-0.59	0.00897	0.134
chr11	78490694	78491094	401	4.15	4.41	3.85	-0.56	0.009	0.134
chr8	14878748	14879148	401	3.13	3.47	2.69	-0.78	0.00901	0.134
chr4	115737824	115738224	401	10.71	10.65	10.76	0.1	0.00903	0.134
chr11	120660706	120661106	401	6.32	6.47	6.16	-0.31	0.00903	0.134
chr13	46736092	46736492	401	8.84	8.76	8.9	0.14	0.00905	0.134
chr19	24861455	24861855	401	7.77	7.88	7.65	-0.23	0.00905	0.134
chr17	25951733	25952133	401	6.74	6.86	6.61	-0.25	0.00911	0.135
chr11	5837367	5837767	401	10.37	10.43	10.31	-0.11	0.00914	0.136
chr18	65805580	65805980	401	5.18	4.9	5.41	0.51	0.00919	0.136
chr6	83762834	83763234	401	3.67	3.96	3.31	-0.65	0.00919	0.136
chr17	29397889	29398289	401	3.99	4.24	3.68	-0.56	0.00924	0.137
chr7	81454768	81455168	401	11.11	11.17	11.05	-0.13	0.00925	0.137
chr7	87246555	87246955	401	9.76	9.69	9.82	0.14	0.00926	0.137
chr10	18431009	18431409	401	7.43	7.54	7.32	-0.22	0.00927	0.137
chr1	184033481	184033881	401	10.47	10.42	10.52	0.1	0.00929	0.137
chr11	64435949	64436349	401	9.53	9.64	9.42	-0.22	0.00929	0.137
chr9	78175930	78176330	401	8.93	9.02	8.84	-0.17	0.00929	0.137
chr13	48706470	48706870	401	3.39	3	3.69	0.69	0.0093	0.137
chr12	69879338	69879738	401	4.11	3.82	4.36	0.53	0.00933	0.138
chr14	67188769	67189169	401	6.72	6.59	6.83	0.24	0.00934	0.138
chr1	16228542	16228942	401	3.34	2.94	3.66	0.73	0.00937	0.138
chr9	22411505	22411905	401	7.98	7.87	8.08	0.21	0.00938	0.138
chrX	53056777	53057177	401	9.73	9.66	9.79	0.13	0.00941	0.138
chr7	45706484	45706884	401	10.38	10.33	10.44	0.11	0.00942	0.138
chr17	24488445	24488845	401	8.65	8.5	8.77	0.27	0.00943	0.138
chr7	27408529	27408929	401	7.21	7.33	7.08	-0.25	0.00943	0.138
chr7	6696077	6696477	401	7.47	7.6	7.32	-0.27	0.00947	0.139
chr8	24438429	24438829	401	8.98	9.06	8.89	-0.17	0.00949	0.139
chr2	9878596	9878996	401	9.55	9.48	9.62	0.14	0.0095	0.139
chr7	30973669	30974069	401	4.94	5.13	4.73	-0.4	0.00951	0.139
chr6	35380758	35381158	401	3.83	3.5	4.11	0.61	0.00957	0.14
chr11	83191402	83191802	401	5.1	4.84	5.32	0.48	0.00958	0.14
chr3	108257314	108257714	401	11.21	11.17	11.25	0.09	0.0096	0.14
chr19	10869340	10869740	401	10.6	10.54	10.65	0.11	0.0096	0.14
chr10	7480661	7481061	401	3.85	4.13	3.51	-0.61	0.00961	0.14
chr6	99478881	99479281	401	3.4	3.72	2.99	-0.72	0.00964	0.141
chr6	4417328	4417728	401	4.19	4.44	3.9	-0.55	0.00964	0.141
chr4	141604308	141604708	401	3.3	2.93	3.6	0.67	0.00965	0.141
chr1	127205328	127205728	401	11.36	11.3	11.42	0.12	0.00965	0.141
chr13	20090751	20091151	401	10.69	10.75	10.62	-0.14	0.00968	0.141
chr18	60978045	60978445	401	3.45	3.76	3.07	-0.68	0.00969	0.141
chr5	134746875	134747275	401	7.33	7	7.59	0.59	0.00969	0.141
chr3	115642408	115642808	401	7.3	7.17	7.42	0.25	0.00969	0.141
chr2	177032737	177033137	401	3.54	3.19	3.82	0.64	0.00969	0.141
chr15	78447945	78448345	401	5.46	5.26	5.63	0.37	0.0097	0.141
chr2	131063148	131063548	401	7.07	7.17	6.96	-0.21	0.00976	0.142
chr9	38953765	38954165	401	4.02	4.28	3.71	-0.57	0.00976	0.142
chr1	176800774	176801174	401	3.22	2.8	3.54	0.74	0.00978	0.142
chr15	103339712	103340112	401	9.82	9.93	9.71	-0.22	0.00981	0.142
chr14	34588063	34588463	401	6.49	6.64	6.32	-0.32	0.00983	0.142
chr3	52198407	52198807	401	4.26	3.98	4.5	0.53	0.00984	0.142
chr8	123411602	123412002	401	8.78	8.91	8.64	-0.27	0.00984	0.142
chr9	108339299	108339699	401	9.53	9.46	9.6	0.14	0.00991	0.143
chr14	55767818	55768218	401	4.22	4.47	3.92	-0.54	0.00993	0.143
chr3	101835753	101836153	401	4.95	5.15	4.73	-0.42	0.00993	0.143
chr15	76519048	76519448	401	5.9	6.06	5.73	-0.33	0.00995	0.143
chr5	32345990	32346390	401	3.52	3.8	3.17	-0.63	0.00995	0.143
chr9	25862197	25862597	401	3.67	3.95	3.32	-0.63	0.01	0.144
chr11	69125459	69125859	401	8.67	8.59	8.75	0.16	0.01	0.144
chr5	108367541	108367941	401	8.18	8.29	8.06	-0.23	0.01	0.145
chr14	17172584	17172984	401	4.84	4.6	5.04	0.45	0.0101	0.145
chr3	122483798	122484198	401	5.25	4.92	5.52	0.6	0.0101	0.145
chr3	90514955	90515355	401	8.44	8.52	8.35	-0.17	0.0101	0.145
chr12	26068194	26068594	401	3.2	2.78	3.52	0.74	0.0101	0.145
chr3	152981076	152981476	401	3.66	3.93	3.31	-0.62	0.0101	0.145
chr6	88202870	88203270	401	4.97	5.16	4.75	-0.41	0.0101	0.145
chr11	117091917	117092317	401	3.72	3.37	4	0.63	0.0101	0.145
chr3	90243041	90243441	401	4.73	4.5	4.94	0.44	0.0101	0.145
chr13	64312160	64312560	401	10.57	10.52	10.62	0.1	0.0102	0.145
chr10	89257223	89257623	401	4.49	4.24	4.7	0.47	0.0102	0.146
chr2	175805242	175805642	401	4.59	4.81	4.32	-0.5	0.0102	0.146
chr7	83654973	83655373	401	4.66	4.39	4.89	0.51	0.0102	0.146
chr7	127614789	127615189	401	11.86	11.81	11.91	0.1	0.0102	0.146
chr10	62886802	62887202	401	9.16	9	9.3	0.31	0.0102	0.146
chr4_GL456350_random	61108	61508	401	7.63	7.52	7.72	0.2	0.0102	0.146
chr17	25875541	25875941	401	10.08	10.02	10.13	0.12	0.0102	0.146
chr15	27787912	27788312	401	8.53	8.63	8.42	-0.21	0.0102	0.146
chr12	69888048	69888448	401	3.4	3.01	3.71	0.7	0.0103	0.146
chr10	61089321	61089721	401	4.91	4.68	5.1	0.42	0.0103	0.146
chr4	148404358	148404758	401	3.71	3.36	3.98	0.62	0.0103	0.146
chr10	81596862	81597262	401	6.07	6.21	5.91	-0.3	0.0103	0.146
chr13	44840272	44840672	401	6.64	6.78	6.48	-0.3	0.0103	0.146
chr6	69516303	69516703	401	3.03	2.58	3.38	0.79	0.0103	0.146
chr11	114851924	114852324	401	9.88	9.69	10.04	0.35	0.0103	0.146
chr13	51400871	51401271	401	4.81	4.56	5.02	0.46	0.0103	0.146
chr3	88594145	88594545	401	3.54	3.18	3.83	0.64	0.0103	0.146
chr10	18469605	18470005	401	4.19	4.44	3.9	-0.54	0.0103	0.146
chr1	66468087	66468487	401	6.75	6.6	6.89	0.29	0.0103	0.146
chr17	55986466	55986866	401	8.78	8.68	8.88	0.19	0.0104	0.146
chr4	129820425	129820825	401	11.14	11.08	11.19	0.11	0.0104	0.146
chr7	4877078	4877478	401	9.05	8.98	9.12	0.13	0.0104	0.146
chr15	88837221	88837621	401	8.52	8.63	8.41	-0.22	0.0104	0.147
chr7	101321102	101321502	401	10.29	10.22	10.36	0.14	0.0104	0.147
chr6	35379667	35380067	401	3.14	2.71	3.47	0.75	0.0104	0.147
chr5	8820194	8820594	401	5.36	5.53	5.17	-0.36	0.0104	0.147
chr17	57248012	57248412	401	8.79	8.88	8.7	-0.17	0.0104	0.147
chr19	36818288	36818688	401	4.23	4.47	3.95	-0.52	0.0104	0.147
chr15	10952456	10952856	401	4.82	5.12	4.44	-0.68	0.0104	0.147
chr16	22656824	22657224	401	8.23	8.01	8.41	0.4	0.0104	0.147
chr5	77245673	77246073	401	5.28	5.08	5.45	0.38	0.0104	0.147
chr5	116446280	116446680	401	7.21	7.34	7.07	-0.27	0.0105	0.147
chr5	29467966	29468366	401	6.39	6.25	6.52	0.27	0.0105	0.147
chr14	25304509	25304909	401	3.53	3.17	3.82	0.65	0.0105	0.147
chr19	22304088	22304488	401	3.96	3.66	4.21	0.56	0.0105	0.147
chr5	123508436	123508836	401	9.36	9.43	9.29	-0.14	0.0105	0.147
chr9	72640864	72641264	401	4.84	4.62	5.03	0.42	0.0105	0.147
chr3	14578854	14579254	401	10.62	10.57	10.67	0.1	0.0105	0.147
chr17	48041759	48042159	401	3.48	3.13	3.77	0.64	0.0105	0.147
chr9	65883243	65883643	401	3.42	3.73	3.02	-0.71	0.0105	0.147
chr6	30173505	30173905	401	8.73	8.89	8.56	-0.33	0.0105	0.147
chr16	32002604	32003004	401	11.21	11.17	11.25	0.08	0.0105	0.147
chr3	104511364	104511764	401	11.35	11.4	11.3	-0.1	0.0105	0.147
chr12	76081649	76082049	401	4.18	4.43	3.89	-0.54	0.0106	0.147
chr17	36947152	36947552	401	6.82	6.94	6.69	-0.25	0.0106	0.147
chr14	5741161	5741561	401	7.18	7.31	7.03	-0.28	0.0106	0.147
chr15	85811246	85811646	401	10.39	10.34	10.43	0.1	0.0106	0.147
chr5	43662421	43662821	401	8.31	8.39	8.23	-0.16	0.0106	0.147
chr3	38936711	38937111	401	4.06	3.77	4.3	0.53	0.0106	0.147
chr9	48604422	48604822	401	7.84	7.96	7.71	-0.25	0.0106	0.147
chr5	129700766	129701166	401	6.47	6.09	6.77	0.67	0.0106	0.147
chr1	162858771	162859171	401	3.54	3.19	3.83	0.63	0.0106	0.147
chr13	21468136	21468536	401	9.28	9.34	9.22	-0.12	0.0106	0.147
chr7	127637103	127637503	401	7.89	7.78	8	0.22	0.0106	0.148
chr3	83287047	83287447	401	4.93	5.12	4.71	-0.4	0.0107	0.148
chr13	29628615	29629015	401	3.63	3.25	3.93	0.68	0.0107	0.148
chr1	92831895	92832295	401	10.47	10.54	10.4	-0.13	0.0107	0.148
chr9	44494499	44494899	401	3.96	3.66	4.21	0.56	0.0107	0.148
chr19	34195458	34195858	401	3.28	2.9	3.59	0.7	0.0107	0.149
chr10	34095865	34096265	401	6.35	6.46	6.22	-0.23	0.0108	0.149
chr13	102905390	102905790	401	10.28	10.35	10.19	-0.16	0.0108	0.149
chr3	69316983	69317383	401	10.04	10.11	9.96	-0.15	0.0108	0.149
chr17	56425254	56425654	401	6.85	6.97	6.72	-0.25	0.0109	0.15
chr15	86033870	86034270	401	7.11	6.96	7.25	0.29	0.0109	0.15
chr11	18871478	18871878	401	7.43	7.61	7.22	-0.39	0.0109	0.15
chr13	21782709	21783109	401	8.74	8.82	8.67	-0.15	0.0109	0.15
chrX	98890219	98890619	401	9.21	9.12	9.29	0.17	0.0109	0.15
chr5	144914482	144914882	401	3.41	3.03	3.71	0.68	0.011	0.151
chr13	15807226	15807626	401	3.17	3.48	2.76	-0.72	0.011	0.151
chr17	87142105	87142505	401	3.67	3.34	3.94	0.6	0.011	0.151
chr4	101870785	101871185	401	5.07	5.25	4.86	-0.39	0.011	0.151
chr12	54162669	54163069	401	4.88	5.07	4.66	-0.41	0.011	0.151
chrX	101522266	101522666	401	3.61	3.89	3.26	-0.63	0.011	0.151
chr18	82902235	82902635	401	3.85	4.11	3.53	-0.58	0.011	0.151
chr1	156615942	156616342	401	9.01	9.12	8.89	-0.23	0.011	0.151
chr6	3968153	3968553	401	5.04	5.22	4.82	-0.4	0.0111	0.152
chr16	94125505	94125905	401	5.24	5.41	5.04	-0.38	0.0112	0.153
chr6	108571083	108571483	401	5.8	5.63	5.96	0.33	0.0112	0.153
chr14	65381216	65381616	401	3.66	3.93	3.32	-0.61	0.0112	0.153
chr5	120812659	120813059	401	7.76	7.86	7.65	-0.21	0.0112	0.153
chr7	45538134	45538534	401	7.6	7.7	7.48	-0.22	0.0113	0.154
chr14	4649662	4650062	401	6.89	7.02	6.76	-0.26	0.0113	0.154
chr1	105780709	105781109	401	10.08	10.16	10	-0.16	0.0113	0.154
chr3	89421820	89422220	401	10.4	10.45	10.34	-0.11	0.0113	0.154
chr10	80347982	80348382	401	9.75	9.68	9.81	0.13	0.0113	0.154
chr2	62645834	62646234	401	9.62	9.55	9.68	0.13	0.0113	0.155
chr10	74995341	74995741	401	4.01	3.71	4.26	0.55	0.0114	0.156
chr7	26071739	26072139	401	3.64	3.29	3.92	0.63	0.0115	0.156
chr2	31460095	31460495	401	5.38	5.55	5.19	-0.36	0.0115	0.156
chr16	50736558	50736958	401	6.31	6.14	6.45	0.31	0.0115	0.156
chr1	75263795	75264195	401	10.04	10.14	9.94	-0.2	0.0115	0.156
chr14	70780989	70781389	401	6.84	6.97	6.7	-0.27	0.0115	0.156
chr5	92856493	92856893	401	4.85	4.44	5.16	0.72	0.0115	0.156
chr3	116905684	116906084	401	3.53	3.17	3.82	0.65	0.0115	0.156
chr2	168741434	168741834	401	10.03	10.12	9.93	-0.19	0.0115	0.156
chr18	38483533	38483933	401	5.45	5.61	5.26	-0.35	0.0115	0.156
chr10	128923145	128923545	401	8.92	8.85	8.99	0.14	0.0115	0.156
chr3	96390419	96390819	401	5.05	5.23	4.84	-0.39	0.0115	0.156
chr9	107576997	107577397	401	7.24	7.12	7.36	0.24	0.0116	0.156
chr17	34758322	34758722	401	3.39	3.69	3.01	-0.68	0.0116	0.157
chr16	50045808	50046208	401	4.69	4.89	4.47	-0.42	0.0116	0.157
chr2	4918990	4919390	401	8.86	8.94	8.79	-0.15	0.0116	0.157
chr1	153185873	153186273	401	5.92	5.73	6.08	0.34	0.0116	0.157
chrY	2585930	2586330	401	3.1	3.42	2.68	-0.73	0.0116	0.157
chr11	69966493	69966893	401	5.29	5.46	5.1	-0.36	0.0117	0.157
chr10	18139439	18139839	401	5.18	5.38	4.95	-0.43	0.0117	0.158
chr17	66449033	66449433	401	10.71	10.79	10.63	-0.16	0.0117	0.158
chr13	67830966	67831366	401	8	7.88	8.12	0.23	0.0117	0.158
chr9	118082681	118083081	401	6.48	6.6	6.34	-0.25	0.0117	0.158
chr1	152955131	152955531	401	9.14	8.97	9.29	0.32	0.0117	0.158
chr1	135368397	135368797	401	5.35	5.51	5.16	-0.36	0.0118	0.158
chr19	6127848	6128248	401	8.73	8.79	8.66	-0.13	0.0118	0.158
chr6	131292834	131293234	401	10.4	10.34	10.46	0.12	0.0119	0.159
chr3	130060186	130060586	401	11.22	11.17	11.26	0.09	0.0119	0.159
chr6	90756910	90757310	401	4.52	4.24	4.76	0.52	0.0119	0.159
chr18	46465372	46465772	401	5.55	5.7	5.37	-0.33	0.0119	0.159
chr3	18049897	18050297	401	3.6	3.26	3.87	0.61	0.0119	0.16
chr6	67535271	67535671	401	5.01	4.78	5.21	0.43	0.0119	0.16
chr1	179645844	179646244	401	3.82	3.51	4.08	0.57	0.012	0.16
chr2	180893244	180893644	401	6.65	6.77	6.52	-0.25	0.012	0.161
chr15	101266929	101267329	401	9.56	9.63	9.5	-0.13	0.012	0.161
chr11	72576745	72577145	401	6.2	6.33	6.05	-0.28	0.012	0.161
chr16	18877275	18877675	401	11.89	11.93	11.84	-0.09	0.0121	0.161
chr6	28923966	28924366	401	3.37	3.65	3.02	-0.63	0.0121	0.161
chr11	61266710	61267110	401	9.96	10.02	9.89	-0.13	0.0121	0.161
chr17	56609315	56609715	401	9.7	9.65	9.76	0.11	0.0121	0.161
chr17	32891096	32891496	401	10.8	10.74	10.85	0.11	0.0122	0.162
chr1	55052976	55053376	401	9.89	9.82	9.95	0.13	0.0122	0.162
chr7	37771562	37771962	401	6.57	6.69	6.43	-0.26	0.0122	0.162
chr11	97799762	97800162	401	11.25	11.2	11.3	0.1	0.0122	0.162
chr5	124552866	124553266	401	10.71	10.66	10.76	0.1	0.0122	0.162
chr7	49975038	49975438	401	4.65	4.85	4.42	-0.43	0.0122	0.162
chr14	34374108	34374508	401	3.67	3.94	3.34	-0.61	0.0122	0.162
chr14	34569734	34570134	401	6.26	6.11	6.4	0.29	0.0123	0.163
chr9	60687627	60688027	401	9.29	9.22	9.35	0.13	0.0123	0.163
chr6	116673416	116673816	401	7.71	7.54	7.86	0.33	0.0123	0.163
chr5	124011037	124011437	401	3.63	3.9	3.3	-0.6	0.0123	0.164
chr17	36101161	36101561	401	3.74	4	3.42	-0.58	0.0124	0.164
chr4	46304931	46305331	401	9.71	9.77	9.65	-0.13	0.0124	0.164
chr4	127330295	127330695	401	7.19	7.3	7.07	-0.22	0.0124	0.164
chr17	28345564	28345964	401	5.09	5.26	4.88	-0.38	0.0124	0.165
chr11	66526154	66526554	401	8.24	8.41	8.04	-0.37	0.0125	0.165
chr18	11052666	11053066	401	9.79	9.7	9.86	0.16	0.0125	0.165
chr17	21473820	21474220	401	4.04	3.76	4.28	0.52	0.0125	0.165
chr6	6005809	6006209	401	8.34	8.42	8.27	-0.15	0.0125	0.165
chr5	115516330	115516730	401	4.2	3.9	4.44	0.54	0.0125	0.165
chr5	92042778	92043178	401	10.14	10.07	10.2	0.12	0.0125	0.165
chr7	27396294	27396694	401	6.62	6.76	6.48	-0.28	0.0125	0.165
chr11	115367291	115367691	401	9.14	9.02	9.26	0.24	0.0125	0.165
chr6	21214894	21215294	401	9.41	9.55	9.26	-0.29	0.0125	0.165
chr6	29526678	29527078	401	9.79	9.73	9.84	0.11	0.0125	0.165
chr10	23349427	23349827	401	10.51	10.45	10.56	0.11	0.0125	0.165
chr2	104410191	104410591	401	8.03	7.94	8.12	0.18	0.0126	0.166
chr15	89169052	89169452	401	6.46	6.58	6.32	-0.26	0.0126	0.166
chr8	70856665	70857065	401	8.26	8.17	8.35	0.18	0.0126	0.166
chr15	77366889	77367289	401	5.02	4.82	5.2	0.38	0.0126	0.166
chr9	59723287	59723687	401	3.51	3.16	3.8	0.64	0.0127	0.166
chr9	40616926	40617326	401	4.27	4	4.51	0.51	0.0127	0.167
chr11	75510280	75510680	401	7.52	7.41	7.61	0.2	0.0128	0.167
chr4	50459764	50460164	401	5.38	5.54	5.19	-0.35	0.0128	0.167
chr7	80439101	80439501	401	3.84	3.53	4.09	0.56	0.0128	0.167
chr7	141278954	141279354	401	5.34	5.5	5.14	-0.36	0.0128	0.167
chr14	60733084	60733484	401	6.95	7.09	6.8	-0.29	0.0128	0.167
chr9	43944486	43944886	401	3.78	4.05	3.44	-0.61	0.0128	0.167
chr2	101797183	101797583	401	9.92	10	9.84	-0.16	0.0128	0.167
chr14	46386516	46386916	401	8.72	8.61	8.82	0.21	0.0129	0.168
chr7	3474475	3474875	401	3.54	3.2	3.82	0.61	0.0129	0.168
chr11	59543558	59543958	401	4.36	4.57	4.12	-0.45	0.0129	0.169
chr4	129260944	129261344	401	4.78	4.98	4.55	-0.43	0.0129	0.169
chr1	72873442	72873842	401	8.28	7.97	8.54	0.58	0.013	0.169
chr11	19424064	19424464	401	3.26	3.58	2.85	-0.73	0.013	0.169
chr14	25902472	25902872	401	7.32	7.48	7.15	-0.33	0.013	0.169
chr11	120731533	120731933	401	5.74	5.44	5.99	0.55	0.013	0.169
chr7	45339287	45339687	401	7.85	7.74	7.94	0.21	0.013	0.169
chr7	104219075	104219475	401	8.02	8.11	7.93	-0.18	0.013	0.169
chr18	38771934	38772334	401	3.28	3.59	2.89	-0.7	0.013	0.169
chr11	120581121	120581521	401	11.13	11.08	11.17	0.09	0.0131	0.169
chr2	27246724	27247124	401	5.81	5.65	5.95	0.3	0.0131	0.17
chr8	57340980	57341380	401	5.36	5.53	5.18	-0.35	0.0131	0.17
chr11	85832781	85833181	401	8.97	9.05	8.89	-0.16	0.0131	0.17
chr2	32721135	32721535	401	5.08	5.27	4.86	-0.42	0.0132	0.17
chr12	118198591	118198991	401	6.74	6.86	6.61	-0.25	0.0132	0.17
chr13	92751226	92751626	401	3.28	2.9	3.58	0.68	0.0132	0.171
chr18	86711340	86711740	401	5.06	5.27	4.82	-0.44	0.0132	0.171
chr12	19288532	19288932	401	9.85	9.9	9.79	-0.11	0.0132	0.171
chr11	50371451	50371851	401	4.09	4.33	3.8	-0.53	0.0132	0.171
chr17	8988400	8988800	401	7.29	7.19	7.38	0.2	0.0133	0.171
chr10	127677103	127677503	401	10.32	10.25	10.38	0.12	0.0133	0.171
chr14	55979264	55979664	401	3.77	4.03	3.45	-0.58	0.0133	0.171
chr6	35324687	35325087	401	3.23	2.82	3.55	0.73	0.0133	0.171
chr17	32492276	32492676	401	4.94	4.73	5.13	0.39	0.0133	0.171
chr11	42420559	42420959	401	8.65	8.57	8.72	0.15	0.0133	0.172
chr5	107725975	107726375	401	4.26	4.5	3.98	-0.51	0.0134	0.172
chr7	116093522	116093922	401	10.02	9.96	10.09	0.14	0.0134	0.172
chr5	24581571	24581971	401	5.5	5.29	5.67	0.38	0.0134	0.172
chr8	93810619	93811019	401	10.16	10.22	10.09	-0.13	0.0134	0.172
chr18	38600811	38601211	401	10.74	10.82	10.65	-0.17	0.0134	0.172
chr9	49976215	49976615	401	3.3	3.6	2.91	-0.69	0.0134	0.172
chr8	48740245	48740645	401	3.48	3.14	3.76	0.62	0.0134	0.172
chr1	134195943	134196343	401	3.37	3.67	3	-0.67	0.0134	0.172
chr5	143112485	143112885	401	11.21	11.17	11.26	0.09	0.0135	0.172
chr1	13494757	13495157	401	4.07	4.31	3.79	-0.51	0.0135	0.173
chr9	46111033	46111433	401	4.28	4	4.51	0.5	0.0135	0.173
chr3	33838720	33839120	401	3.72	3.38	3.99	0.61	0.0135	0.173
chr5	38598179	38598579	401	4.87	5.06	4.66	-0.39	0.0135	0.173
chr8	121286738	121287138	401	3.96	3.67	4.21	0.54	0.0136	0.173
chr2	37702710	37703110	401	11.65	11.6	11.7	0.09	0.0136	0.173
chr11	67922252	67922652	401	8.67	8.77	8.57	-0.19	0.0136	0.173
chr6	50255211	50255611	401	3.34	2.95	3.65	0.69	0.0136	0.173
chr7	92962040	92962440	401	3.53	3.19	3.81	0.62	0.0136	0.174
chr15	12667896	12668296	401	3.71	3.37	3.98	0.61	0.0136	0.174
chr19	21472200	21472600	401	8.06	7.87	8.23	0.35	0.0136	0.174
chr7	54835558	54835958	401	4.6	4.35	4.82	0.46	0.0137	0.174
chr10	80917800	80918200	401	11.04	11	11.08	0.08	0.0137	0.174
chr1	34842420	34842820	401	10.42	10.36	10.48	0.12	0.0137	0.174
chr9	62363825	62364225	401	5.03	5.21	4.82	-0.39	0.0137	0.174
chr4	145640740	145641140	401	6.76	6.87	6.65	-0.23	0.0137	0.174
chr6	49210221	49210621	401	5.49	5.3	5.67	0.37	0.0137	0.175
chr3	88000049	88000449	401	4.85	4.64	5.03	0.4	0.0138	0.175
chr6	119842686	119843086	401	3.33	2.83	3.71	0.88	0.0138	0.175
chr11	61485712	61486112	401	6.71	6.5	6.89	0.39	0.0138	0.175
chr16	91514117	91514517	401	4.52	4.73	4.27	-0.46	0.0138	0.175
chr10	127091390	127091790	401	4.46	4.22	4.67	0.45	0.0138	0.175
chr12	75616144	75616544	401	3.15	2.74	3.46	0.72	0.0138	0.175
chr11	121434663	121435063	401	5.98	5.82	6.12	0.3	0.0139	0.176
chr1	131239222	131239622	401	3.12	3.44	2.71	-0.73	0.0139	0.176
chr3	7612963	7613363	401	9.87	9.95	9.78	-0.16	0.0139	0.176
chr7	6729917	6730317	401	9.73	9.67	9.8	0.13	0.014	0.177
chr2	163535116	163535516	401	4.43	4.15	4.67	0.52	0.014	0.177
chr18	75405316	75405716	401	4.71	4.49	4.9	0.41	0.0141	0.177
chr7	19279579	19279979	401	3.58	3.86	3.24	-0.62	0.0141	0.177
chr1	179517546	179517946	401	10.65	10.6	10.69	0.09	0.0141	0.177
chr14	120355095	120355495	401	3.35	2.99	3.64	0.65	0.0141	0.178
chr4	109343138	109343538	401	5.74	5.57	5.89	0.32	0.0141	0.178
chr4	43478349	43478749	401	3.62	3.27	3.9	0.63	0.0142	0.178
chr13	53462409	53462809	401	7.18	7.3	7.05	-0.25	0.0142	0.178
chr12	31559162	31559562	401	6.12	5.97	6.26	0.29	0.0142	0.178
chr10	128270589	128270989	401	10.45	10.51	10.39	-0.12	0.0142	0.178
chr7	139188061	139188461	401	8.93	9	8.86	-0.14	0.0142	0.178
chr10	49788442	49788842	401	6.39	6.52	6.25	-0.27	0.0142	0.178
chr13	16017592	16017992	401	10.45	10.5	10.39	-0.12	0.0142	0.179
chr4	13241625	13242025	401	3.17	2.8	3.47	0.67	0.0142	0.179
chr9	68653847	68654247	401	10.89	10.94	10.84	-0.1	0.0143	0.179
chr14	76152263	76152663	401	9.93	9.99	9.86	-0.13	0.0143	0.179
chr17	30658140	30658540	401	6.25	6.1	6.38	0.28	0.0143	0.179
chr10	76733279	76733679	401	4.11	4.35	3.83	-0.52	0.0143	0.179
chr1	173912485	173912885	401	6.03	6.17	5.88	-0.29	0.0144	0.18
chr15	86183464	86183864	401	3.9	3.58	4.16	0.58	0.0144	0.18
chr6	31087023	31087423	401	9.19	9.25	9.11	-0.14	0.0144	0.18
chr10	111102670	111103070	401	3.6	3.26	3.87	0.61	0.0144	0.18
chr11	32455515	32455915	401	11.38	11.35	11.42	0.06	0.0144	0.18
chr4	130274998	130275398	401	9.43	9.51	9.36	-0.15	0.0145	0.18
chr11	9450215	9450615	401	3.47	3.75	3.13	-0.62	0.0145	0.181
chr10	79780471	79780871	401	6.57	6.38	6.75	0.37	0.0145	0.181
chr13	56609583	56609983	401	8.69	8.47	8.89	0.42	0.0145	0.181
chr11	97841259	97841659	401	7.56	7.44	7.67	0.23	0.0145	0.181
chr18	77794629	77795029	401	9.82	9.7	9.93	0.23	0.0145	0.181
chr13	21897112	21897512	401	8.21	8.3	8.12	-0.18	0.0146	0.181
chr7	68302841	68303241	401	5.41	5.23	5.57	0.33	0.0146	0.182
chr11	118212131	118212531	401	4.72	4.99	4.39	-0.6	0.0146	0.182
chr14	57133050	57133450	401	5.01	4.81	5.19	0.38	0.0146	0.182
chr3	79571986	79572386	401	3.79	4.03	3.5	-0.53	0.0147	0.182
chr3	37654295	37654695	401	5.92	5.76	6.06	0.3	0.0147	0.182
chr2	20547453	20547853	401	3.64	3.91	3.32	-0.59	0.0147	0.182
chr8	123559227	123559627	401	5.25	5.44	5.03	-0.41	0.0147	0.182
chr15	81511767	81512167	401	4.56	4.32	4.76	0.44	0.0147	0.182
chr1	181352440	181352840	401	7.58	7.69	7.46	-0.22	0.0147	0.182
chr6	73221877	73222277	401	5.42	5.22	5.6	0.38	0.0147	0.182
chr11	8921418	8921818	401	4.79	4.98	4.57	-0.41	0.0147	0.182
chr18	62922344	62922744	401	9.67	9.73	9.61	-0.12	0.0147	0.182
chr7	139894756	139895156	401	4.55	4.75	4.31	-0.45	0.0148	0.182
chr7	141443300	141443700	401	9.09	9.19	8.99	-0.2	0.0148	0.182
chr5	117313632	117314032	401	5.28	5.08	5.46	0.38	0.0148	0.183
chr19	47253186	47253586	401	4.8	4.99	4.57	-0.42	0.0148	0.183
chr8	125619163	125619563	401	3.32	3.61	2.95	-0.67	0.0148	0.183
chr2	163820898	163821298	401	7.42	7.13	7.66	0.53	0.0149	0.184
chr10	128737439	128737839	401	4.17	3.87	4.41	0.55	0.0149	0.184
chr15	102101914	102102314	401	5.49	5.26	5.69	0.43	0.0149	0.184
chr19	17837145	17837545	401	9.68	9.49	9.84	0.35	0.015	0.184
chr12	84770085	84770485	401	3.18	3.49	2.78	-0.71	0.015	0.184
chr10	62336795	62337195	401	3.31	3.6	2.94	-0.66	0.015	0.184
chr1	86670141	86670541	401	6.77	6.88	6.64	-0.24	0.015	0.185
chr3	152702635	152703035	401	4.53	4.29	4.74	0.45	0.015	0.185
chr9	113730303	113730703	401	3.51	3.17	3.78	0.61	0.0151	0.185
chr3	29812637	29813037	401	4.11	3.83	4.35	0.52	0.0151	0.185
[truncated: 22,534 more rows]

## Sheet: H3K27ac DB analysis - promoters
chr	start	end	width	conc	conc_WT	conc_HET	fold	p.value	FDR
chr13	33558186	33571788	13603	9.88	9.47	10.19	-0.72	1.03e-10	1.83e-06
chr3	62602570	62607109	4540	8.09	8.5	7.5	1.01	3.34e-10	2.04e-06
chr2	34671231	34672508	1278	6.58	6.97	6.05	0.92	3.44e-10	2.04e-06
chr1	93668406	93669564	1159	6.69	7.06	6.2	0.86	7.64e-10	3.41e-06
chr9	65598737	65599457	721	5.37	4.74	5.8	-1.07	1.17e-09	4.16e-06
chr1	181921635	181922618	984	5.57	6.01	4.93	1.07	1.78e-09	5.3e-06
chr8	114351761	114352520	760	5.45	5.88	4.82	1.05	6.9e-09	1.76e-05
chr8	123421146	123423747	2602	7.41	7.72	7.01	0.71	9.45e-09	2.11e-05
chr3	51378067	51378798	732	4.92	5.37	4.26	1.12	1.68e-08	3.32e-05
chr8	124616966	124626579	9614	9.63	9.84	9.37	0.47	2.16e-07	0.000383
chr2	117342151	117343014	864	5.85	5.35	6.22	-0.87	2.37e-07	0.000383
chr7	3274612	3277582	2971	8.72	8.99	8.39	0.6	2.81e-07	0.000417
chr2	54435683	54436964	1282	6.47	6.79	6.07	0.71	4.62e-07	0.000633
chr17	46828925	46836558	7634	9.06	8.78	9.29	-0.51	5.8e-07	0.000739
chr5	146384921	146386109	1189	6.34	6.64	5.96	0.68	8.11e-07	0.000964
chr18	37655280	37656476	1197	6.41	6.7	6.04	0.66	8.91e-07	0.000984
chr11	112519889	112521007	1119	5.26	4.62	5.7	-1.08	9.38e-07	0.000984
chr12	49390184	49392314	2131	6.67	7.02	6.19	0.83	1.02e-06	0.00101
chr5	149283696	149288100	4405	7.67	7.93	7.36	0.57	1.21e-06	0.00108
chr19	53824568	53825712	1145	5.52	5.93	4.95	0.98	1.21e-06	0.00108
chr9	39602994	39604770	1777	6.53	6.81	6.18	0.63	1.31e-06	0.00111
chr3	131019149	131020038	890	5.51	5.87	5.01	0.86	1.53e-06	0.00124
chr9	73965097	73969203	4107	7.1	7.36	6.78	0.57	1.74e-06	0.00135
chr7	139949557	139951567	2011	8.21	8.45	7.91	0.54	2.4e-06	0.00178
chr4	36949731	36953898	4168	8.31	8.55	8.02	0.53	3.99e-06	0.00284
chr13	71952223	71964595	12373	10.34	10.53	10.12	0.41	4.89e-06	0.00335
chr13	45538490	45540470	1981	6.56	6.83	6.23	0.6	5.73e-06	0.00378
chr13	53441901	53444531	2631	7.14	7.41	6.8	0.61	7e-06	0.00446
chr5	121329020	121331243	2224	6.72	7.01	6.35	0.67	7.62e-06	0.00469
chr19	45815964	45817459	1496	5.37	4.84	5.75	-0.91	8.35e-06	0.00496
chr5	66961974	66973362	11389	10.11	9.91	10.29	-0.38	1.22e-05	0.00685
chr5	97935191	97935827	637	4.74	5.12	4.22	0.9	1.23e-05	0.00685
chr4	132756579	132758310	1732	6.51	6.77	6.2	0.57	1.38e-05	0.00744
chr8	108133968	108135669	1702	6.84	6.51	7.11	-0.6	1.63e-05	0.00829
chr2	59992176	59993631	1456	6.88	7.15	6.54	0.61	1.67e-05	0.00829
chr3	96085449	96089814	4366	8.39	8.62	8.1	0.52	1.69e-05	0.00829
chr1	91756862	91759216	2355	6.73	7.03	6.36	0.66	1.76e-05	0.00829
chr11	6694091	6699491	5401	8.69	8.89	8.45	0.44	1.77e-05	0.00829
chr2	31467523	31472753	5231	8.61	8.82	8.36	0.45	1.95e-05	0.0089
chr11	19423192	19425183	1992	6.85	7.14	6.5	0.64	2.13e-05	0.00947
chr10	120685411	120713566	28156	11.91	12.12	11.67	0.45	2.29e-05	0.00983
chr1	3670973	3672284	1312	5.74	5.36	6.04	-0.68	2.35e-05	0.00983
chr9	54764494	54767408	2915	6.57	6.85	6.21	0.63	2.37e-05	0.00983
chr2	144142237	144145451	3215	7.41	7.08	7.68	-0.6	2.54e-05	0.0103
chr7	78951963	78956201	4239	8.68	8.1	9.09	-0.99	2.69e-05	0.0103
chr7	27329188	27334688	5501	8.74	8.96	8.49	0.46	2.76e-05	0.0103
chr4	143389092	143389856	765	4.39	4.79	3.83	0.96	2.78e-05	0.0103
chr9	107294535	107300263	5729	9.16	9.35	8.95	0.4	2.78e-05	0.0103
chr7	95688526	95690029	1504	5.98	5.64	6.26	-0.61	3.33e-05	0.0119
chr1	72823638	72835780	12143	9.58	9.02	9.98	-0.97	3.38e-05	0.0119
chr18	37765962	37769278	3317	6.78	7.04	6.46	0.58	3.39e-05	0.0119
chr4	109978063	109978595	533	4.83	4.24	5.24	-1	4.07e-05	0.0138
chr11	88993839	89004115	10277	9.77	9.93	9.58	0.36	4.1e-05	0.0138
chr16	22653889	22659058	5170	8.19	7.88	8.44	-0.56	4.32e-05	0.0141
chr11	72135190	72136382	1193	6.66	6.36	6.91	-0.55	4.34e-05	0.0141
chr12	104863888	104868625	4738	7.9	7.6	8.15	-0.55	4.76e-05	0.0151
chr8	77722883	77726311	3429	8.45	8.69	8.17	0.51	4.83e-05	0.0151
chr4	147985205	147986431	1227	5.6	5.94	5.16	0.77	4.92e-05	0.0151
chr5	44797405	44800702	3298	8	8.21	7.75	0.46	5.06e-05	0.0151
chrX	153139833	153140591	759	5.33	4.93	5.64	-0.72	5.09e-05	0.0151
chr13	24654663	24658630	3968	7.06	7.34	6.71	0.64	5.6e-05	0.0164
chr7	126847858	126848144	287	3.7	4.15	3.04	1.12	6.11e-05	0.0173
chr7	6692618	6696965	4348	7.25	7.48	6.96	0.52	6.11e-05	0.0173
chr7	79052755	79053501	747	4.75	3.93	5.27	-1.33	6.53e-05	0.0182
chr14	70551264	70553007	1744	6.35	5.97	6.64	-0.67	7.37e-05	0.0202
chr18	38599057	38605216	6160	9.83	10	9.65	0.34	7.63e-05	0.0206
chr16	91993313	91997642	4330	8.85	9.05	8.63	0.42	7.99e-05	0.0211
chr13	116705792	116706096	305	3.68	4.15	2.99	1.16	8.06e-05	0.0211
chr2	110948252	110950699	2448	7.93	8.13	7.7	0.43	8.19e-05	0.0211
chr2	60552244	60554087	1844	6.9	7.17	6.57	0.6	8.31e-05	0.0212
chr11	97994465	97996275	1811	6.31	6.59	5.98	0.61	8.76e-05	0.022
chr17	24151746	24153104	1359	6.27	6.52	5.97	0.55	9.24e-05	0.0226
chr5	24351034	24353544	2511	7.75	7.37	8.04	-0.67	9.25e-05	0.0226
chr6	122296820	122298516	1697	7.79	7.99	7.57	0.41	9.36e-05	0.0226
chr10	75557799	75560732	2934	7.56	7.31	7.78	-0.47	9.75e-05	0.0232
chr3	65108734	65112327	3594	7.78	8.11	7.35	0.76	9.9e-05	0.0232
chr13	109207910	109213811	5902	8.08	7.88	8.25	-0.37	0.000106	0.0245
chr17	46520276	46521337	1062	5.35	4.95	5.66	-0.71	0.000108	0.0247
chr9	36831975	36834919	2945	8.49	8.67	8.28	0.39	0.000109	0.0247
chrX	7733935	7734378	444	4.52	4.89	4.04	0.85	0.000112	0.0251
chr15	69077396	69081129	3734	7.96	8.17	7.71	0.45	0.000115	0.0252
chr10	130470209	130470802	594	5.02	5.35	4.6	0.76	0.00012	0.026
chr8	123844653	123851564	6912	8.38	8.14	8.59	-0.45	0.000129	0.0278
chr7	14622068	14623644	1577	5.35	4.96	5.65	-0.69	0.000132	0.028
chr7	141440606	141444707	4102	8.94	9.13	8.73	0.4	0.000136	0.0282
chr6	137644980	137650093	5114	9.13	9.29	8.94	0.35	0.000137	0.0282
chrX	50537116	50537902	787	5.27	5.63	4.81	0.82	0.000138	0.0282
chr13	99348815	99356078	7264	9.09	9.24	8.91	0.33	0.000145	0.0294
chr18	61704442	61707885	3444	9.06	9.22	8.87	0.35	0.000149	0.0299
chr14	122473901	122479866	5966	7.57	7.29	7.79	-0.5	0.000156	0.0309
chr3	129198959	129201619	2661	7.7	7.35	7.98	-0.63	0.00016	0.0313
chr14	94271384	94277340	5957	7.78	8	7.51	0.49	0.000162	0.0313
chrX	50602553	50603062	510	4.28	3.69	4.7	-1.01	0.000167	0.032
chr17	80944143	80945489	1347	6.36	6.04	6.63	-0.59	0.000171	0.0323
chr4	119250372	119256239	5868	8.56	8.26	8.81	-0.55	0.000175	0.0329
chr4	155648002	155655616	7615	10.06	10.24	9.86	0.38	0.000181	0.0337
chr11	57885395	57886461	1067	4.69	5.03	4.23	0.81	0.000192	0.0346
chr8	47759742	47765958	6217	9.28	9.04	9.49	-0.44	0.000194	0.0346
chr10	74678964	74682414	3451	8.17	8.36	7.96	0.4	0.000194	0.0346
chr3	149445125	149445509	385	4.18	4.56	3.68	0.88	0.000194	0.0346
chr1	50926350	50929125	2776	7.58	7.87	7.21	0.67	0.000198	0.0346
chr8	95255004	95255427	424	5.03	5.34	4.64	0.7	0.000198	0.0346
chr10	43577530	43581848	4319	8.91	9.11	8.69	0.43	0.000201	0.0348
chr3	89276669	89282770	6102	9.26	9.06	9.44	-0.38	0.000203	0.0348
chr10	69569672	69572960	3289	7.96	8.15	7.74	0.41	0.000205	0.0348
chr8	125239562	125245175	5614	8.71	8.9	8.49	0.41	0.000207	0.0348
chr2	170217813	170223348	5536	8.85	9.01	8.67	0.35	0.000218	0.0364
chr4	65120566	65136023	15458	11.27	11.1	11.42	-0.32	0.000222	0.0367
chr5	9100210	9101654	1445	6.96	6.72	7.17	-0.45	0.000227	0.037
chr7	114414428	114417996	3569	8.57	8.31	8.79	-0.48	0.000228	0.037
chr9	44655192	44656021	830	6.33	6.57	6.04	0.54	0.000237	0.038
chr4	129807908	129815040	7133	9.03	9.22	8.81	0.41	0.000242	0.0383
chr13	62856058	62856695	638	5.2	5.49	4.83	0.66	0.000246	0.0383
chr1	58649987	58665757	15771	10.74	10.9	10.57	0.33	0.000246	0.0383
chr1	131134355	131143329	8975	9.79	9.94	9.62	0.32	0.000247	0.0383
chr3	93444040	93447924	3885	7.12	7.4	6.77	0.63	0.000253	0.0388
chr18	53463664	53465420	1757	6.06	5.75	6.32	-0.57	0.000258	0.0393
chr1	153729480	153746604	17125	10.18	10.38	9.95	0.43	0.000269	0.0406
chr7	69992316	69993197	882	5.23	5.53	4.84	0.69	0.000273	0.0406
chr12	52866825	52872442	5618	8.93	9.1	8.73	0.38	0.000274	0.0406
chr8	115696292	115710212	13921	11.01	10.86	11.15	-0.28	0.000287	0.0423
chr6	85843670	85845107	1438	3.55	3.98	2.93	1.05	0.000295	0.0427
chr4	114906047	114910157	4111	8.58	8.77	8.35	0.41	0.000295	0.0427
chr4	150265093	150275931	10839	10.2	10.35	10.04	0.3	0.000297	0.0427
chr13	100592578	100595253	2676	5.44	5.72	5.1	0.62	0.000305	0.0435
chr12	18513902	18515715	1814	5.98	5.66	6.24	-0.58	0.00032	0.0451
chr2	127332745	127336894	4150	7.81	7.55	8.03	-0.47	0.000321	0.0451
chr3	138511852	138517283	5432	8.32	8.49	8.14	0.34	0.000326	0.0454
chr3	132084246	132088769	4524	7.91	8.14	7.63	0.52	0.000331	0.0457
chr2	153224625	153226649	2025	7.13	7.32	6.9	0.42	0.000339	0.0463
chr1	135697821	135700797	2977	8.25	8.46	8.02	0.44	0.000346	0.0463
chr12	101026868	101029655	2788	6.65	6.86	6.39	0.47	0.000347	0.0463
chr10	19187943	19188800	858	5.43	5.72	5.06	0.66	0.000347	0.0463
chr10	24777076	24779746	2671	8.96	9.12	8.77	0.35	0.000348	0.0463
chr3	116111346	116131654	20309	11.77	11.91	11.61	0.3	0.000351	0.0464
chr6	135359032	135379262	20231	11.34	11.48	11.19	0.29	0.000354	0.0464
chr11	18869674	18891396	21723	10.8	10.98	10.6	0.38	0.000358	0.0465
chr4	114688136	114691175	3040	7.65	7.42	7.85	-0.43	0.000361	0.0466
chr19	36915992	36920501	4510	9.27	9.56	8.92	0.64	0.000371	0.0472
chr12	54831033	54836972	5940	9.13	9.28	8.97	0.31	0.000372	0.0472
chr16	55802764	55825144	22381	11.25	11.39	11.11	0.28	0.000374	0.0472
chr6	77242264	77243868	1605	6.09	5.73	6.37	-0.64	0.000382	0.0479
chr2	26660952	26662301	1350	6.29	6.53	5.99	0.54	0.000395	0.0492
chr2	65235114	65239832	4719	9.11	9.3	8.9	0.4	0.0004	0.0495
chr14	105920000	105927439	7440	9.83	10.03	9.61	0.42	0.00041	0.0504
chr13	117061828	117064599	2772	7.14	6.88	7.36	-0.48	0.000429	0.0524
chr13	12698410	12707523	9114	5.98	6.23	5.68	0.55	0.000434	0.0526
chr3	154327947	154332658	4712	7.18	7.37	6.95	0.43	0.000439	0.0529
chr5	100566353	100573172	6820	8.66	8.83	8.47	0.36	0.000444	0.0531
chr11	87073147	87075132	1986	7.71	7.89	7.5	0.39	0.000449	0.0531
chr1	171476938	171478829	1892	6.1	5.8	6.36	-0.56	0.00045	0.0531
chr2	139677341	139679019	1679	6.82	6.55	7.05	-0.49	0.000462	0.054
chr10	120551186	120553800	2615	8.24	8.4	8.06	0.34	0.000463	0.054
chr4	58748553	58750460	1908	7.48	7.66	7.28	0.38	0.000484	0.056
chr1	150679880	150681432	1553	5.75	5.32	6.08	-0.76	0.00049	0.0561
chr12	54161603	54164495	2893	8.03	8.23	7.81	0.42	0.000491	0.0561
chr6	129179251	129193182	13932	10.64	10.8	10.46	0.34	0.000494	0.0561
chr8	122222608	122254830	32223	11.86	11.7	12.01	-0.31	0.000498	0.0562
chr11	86810397	86819844	9448	8.33	8.53	8.1	0.43	0.000504	0.0562
chr4	129405719	129407287	1569	6.71	6.94	6.43	0.51	0.000506	0.0562
chr17	34941523	34942140	618	5.39	5.65	5.06	0.59	0.000508	0.0562
chrY	1009428	1011369	1942	7.02	7.61	6.03	1.58	0.000511	0.0562
chr7	30521379	30527387	6009	9.6	9.4	9.78	-0.37	0.000514	0.0562
chr18	66289804	66292944	3141	8.06	8.27	7.81	0.46	0.000533	0.0578
chr18	65690518	65700569	10052	10.15	10.32	9.97	0.35	0.000535	0.0578
chr16	96158154	96160252	2099	8.31	8.49	8.1	0.38	0.000541	0.0579
chr9	43115351	43116842	1492	7.38	7.62	7.09	0.54	0.000542	0.0579
chr10	67636594	67637215	622	4.67	4.98	4.28	0.71	0.000547	0.0581
chr14	105729783	105738200	8418	9.45	9.62	9.26	0.36	0.000553	0.0584
chr19	37262250	37266525	4276	8.2	8.46	7.89	0.56	0.000562	0.0589
chr2	92915197	92915547	351	3.94	4.32	3.42	0.9	0.000569	0.0593
chr13	97433478	97437261	3784	8.94	9.11	8.74	0.37	0.000576	0.0597
chr16	91916776	91918992	2217	7.43	7.21	7.63	-0.42	0.000586	0.0604
chr5	90890492	90892433	1942	7.19	7.38	6.96	0.42	0.000591	0.0605
chr2	143862352	143863487	1136	7.09	7.3	6.84	0.46	0.000596	0.0607
chr8	27206075	27207641	1567	6.74	6.97	6.46	0.51	0.000612	0.062
chr1	150163150	150168088	4939	8.7	8.87	8.51	0.36	0.000632	0.0636
chr16	20629381	20630765	1385	7.42	7.16	7.64	-0.48	0.000635	0.0636
chr1	135583304	135586140	2837	7.47	7.66	7.26	0.39	0.000648	0.0645
chr9	58239819	58251071	11253	10.31	10.44	10.15	0.29	0.000661	0.0654
chr18	37720318	37720989	672	4.91	4.53	5.21	-0.67	0.000664	0.0654
chr15	85597852	85614082	16231	11.14	10.99	11.28	-0.29	0.000669	0.0655
chr12	27081774	27084350	2577	7.64	7.82	7.43	0.39	0.000703	0.0685
chr6	83762845	83763219	375	3.92	4.28	3.43	0.86	0.000716	0.0691
chr2	92400953	92401170	218	3.42	3.85	2.81	1.03	0.000717	0.0691
chr13	95523192	95528734	5543	8.62	8.87	8.31	0.56	0.000732	0.0701
chr8	33894312	33918014	23703	11.15	11.29	10.99	0.3	0.000736	0.0701
chr8	87715415	87719839	4425	7.25	6.92	7.52	-0.6	0.000744	0.0706
chr7	70369211	70370325	1115	5.74	5.98	5.46	0.52	0.000751	0.0708
chr4	154236055	154239185	3131	7.27	7.02	7.49	-0.47	0.000756	0.0709
chr1	86621532	86625592	4061	9.45	9.62	9.27	0.35	0.00076	0.0709
chr5	91071228	91078555	7328	10.19	10.31	10.05	0.26	0.00082	0.0761
chr13	60935113	60938228	3116	7.4	7.6	7.17	0.43	0.000827	0.0764
chr18	44811851	44813461	1611	6.02	5.75	6.24	-0.49	0.000835	0.0767
chr6	137553336	137590167	36832	12.08	12.2	11.95	0.25	0.000843	0.0768
chr10	120611904	120658206	46303	13	13.15	12.82	0.33	0.000844	0.0768
chr4	31641077	31644686	3610	8.3	8.47	8.11	0.36	0.000868	0.0781
chr4	136755341	136756404	1064	5.22	5.49	4.9	0.58	0.000868	0.0781
chr19	53527472	53568843	41372	12.19	12.31	12.05	0.26	0.000881	0.0789
chr4	154105403	154106401	999	5.95	5.69	6.18	-0.49	0.000893	0.0796
chr13	72622996	72640673	17678	10.97	11.17	10.75	0.42	0.000906	0.0803
chr3	129202651	129205216	2566	6.82	6.58	7.03	-0.45	0.000913	0.0806
chr17	59421422	59421952	531	4.82	4.44	5.12	-0.68	0.00093	0.0814
chr15	13067545	13068310	766	5.06	5.36	4.68	0.67	0.000937	0.0814
chr6	42295033	42300573	5541	9	9.18	8.81	0.37	0.000938	0.0814
chr2	58324440	58324817	378	4.09	4.45	3.62	0.82	0.00094	0.0814
chr11	67378509	67382443	3935	8.67	8.87	8.42	0.45	0.000949	0.0817
chr1	51905017	51916378	11362	9.39	9.52	9.24	0.28	0.000958	0.0821
chr13	6021325	6034787	13463	10.45	10.59	10.3	0.29	0.000975	0.0832
chr8	57327750	57329458	1709	6.69	6.91	6.44	0.47	0.000995	0.0842
chr4	154513999	154530711	16713	10.73	10.53	10.91	-0.39	0.000997	0.0842
chr9	88727900	88733500	5601	4.39	3.94	4.73	-0.79	0.001	0.0842
chrX	20813488	20820649	7162	8.61	8.76	8.46	0.3	0.00102	0.0854
chr11	102777620	102779025	1406	6.07	6.29	5.8	0.49	0.00103	0.0854
chr10	39169718	39173559	3842	7.81	7.97	7.63	0.34	0.00103	0.0854
chr9	118387383	118391735	4353	7.87	8.09	7.61	0.48	0.00104	0.086
chr17	4625741	4630318	4578	8.34	8.15	8.5	-0.36	0.00105	0.0862
chr12	82616759	82617767	1009	5.86	6.11	5.57	0.54	0.00105	0.0862
chr3	65186328	65189355	3028	8.08	8.26	7.88	0.38	0.00107	0.0867
chr9	88325068	88330616	5549	8.48	8.26	8.67	-0.4	0.00107	0.0869
chr10	51553207	51554111	905	5.89	6.12	5.62	0.5	0.0011	0.0884
chr2	79081026	79090528	9503	9.17	9.3	9.02	0.28	0.0011	0.0884
chr6	82881174	82882630	1457	6.44	6.64	6.19	0.45	0.00111	0.0884
chr11	67454641	67458820	4180	8.08	8.24	7.91	0.33	0.00114	0.0901
chr2	93641450	93649363	7914	9.24	9.44	9.01	0.42	0.00114	0.0901
chrX	50617182	50617663	482	4.1	3.51	4.52	-1.01	0.00115	0.0902
chr6	41556778	41564258	7481	8.36	8.5	8.2	0.3	0.00115	0.0902
chr3	115641354	115653176	11823	10.03	10.18	9.85	0.33	0.00116	0.0902
chr17	21382894	21384632	1739	7.86	8.01	7.68	0.33	0.00116	0.0902
chr9	121937597	121938590	994	5.75	5.44	6.01	-0.57	0.00117	0.0904
chr11	68566142	68567673	1532	6.01	5.75	6.23	-0.48	0.00119	0.0915
chr13	23269846	23270968	1123	5.49	5.74	5.18	0.56	0.00119	0.0918
chr2	158152395	158156162	3768	7.71	7.95	7.42	0.53	0.00122	0.0931
chr11	97546795	97547088	294	3.67	3.15	4.05	-0.9	0.00125	0.0949
chr5	115429152	115431861	2710	7.96	7.72	8.16	-0.44	0.00125	0.0949
chr8	47344422	47356642	12221	9.95	10.11	9.78	0.33	0.00128	0.097
chr11	82844821	82851316	6496	9.09	8.87	9.29	-0.42	0.00129	0.0973
chr10	125936436	125944382	7947	9.43	9.25	9.6	-0.35	0.00132	0.0985
chrX	73880435	73882647	2213	6.91	6.6	7.16	-0.56	0.00133	0.0985
chr9	113723978	113746515	22538	11.27	11.11	11.42	-0.31	0.00133	0.0985
chr6	22287119	22291002	3884	8.02	7.63	8.32	-0.69	0.00134	0.0985
chr4	135151952	135154391	2440	7.59	7.4	7.75	-0.35	0.00134	0.0985
chr10	89707059	89710252	3194	6.92	7.12	6.69	0.43	0.00135	0.0985
chr7	67540742	67551863	11122	9.55	9.72	9.35	0.37	0.00135	0.0985
chr13	102891051	102909613	18563	11.18	11.3	11.04	0.26	0.00137	0.0989
chr8	34063269	34066658	3390	6.89	6.58	7.14	-0.57	0.00137	0.0989
chr11	46453722	46456382	2661	7.55	7.74	7.33	0.41	0.00138	0.0989
chr9	59723058	59729371	6314	9.09	8.74	9.38	-0.64	0.00138	0.0989
chr7	84407741	84413471	5731	9.18	8.85	9.46	-0.61	0.00138	0.0989
chr12	21783494	21785100	1607	4.74	4.38	5.03	-0.64	0.00139	0.0989
chr1	180431563	180433677	2115	6.33	6.07	6.56	-0.49	0.00142	0.101
chrX	106602301	106604183	1883	6.43	6.19	6.63	-0.44	0.00143	0.101
chr15	97053021	97056060	3040	8.44	8.59	8.28	0.31	0.00145	0.102
chr5	37245426	37246552	1127	5.39	5.67	5.05	0.62	0.00145	0.102
chr18	11838870	11844184	5315	8.59	8.38	8.78	-0.4	0.00148	0.103
chr17	75004219	75007292	3074	8.5	8.32	8.66	-0.34	0.00149	0.103
chr1	34010448	34014296	3849	8.84	9.02	8.64	0.38	0.00149	0.103
chr7	96169202	96177579	8378	8.83	8.6	9.02	-0.42	0.0015	0.103
chr5	120811796	120813524	1729	7.22	7.41	7	0.41	0.00151	0.103
chr2	66179575	66181369	1795	6.64	6.85	6.38	0.48	0.00151	0.103
chr4	82761840	82764713	2874	7.92	7.56	8.2	-0.65	0.00154	0.105
chr1	134036223	134047959	11737	9.66	9.49	9.82	-0.33	0.00157	0.107
chr2	118944389	118945436	1048	5.41	5.66	5.11	0.55	0.0016	0.108
chr10	34085775	34099161	13387	10.34	10.1	10.55	-0.45	0.00163	0.109
chr13	102809082	102812589	3508	7.63	7.81	7.42	0.39	0.00163	0.109
chr13	103096154	103098530	2377	7.47	7.63	7.29	0.35	0.00163	0.109
chr12	38777600	38782000	4401	9.05	9.2	8.88	0.31	0.00164	0.109
chr4	96590947	96592068	1122	6.08	6.29	5.83	0.46	0.00164	0.109
chr6	55451883	55452743	861	5.1	5.5	4.54	0.96	0.00166	0.11
chr14	79676827	79678636	1810	6.38	6.06	6.64	-0.58	0.00169	0.111
chr5	119667305	119683873	16569	11.02	11.15	10.88	0.27	0.00169	0.111
chr5	30342673	30344554	1882	5.69	5.96	5.36	0.6	0.0017	0.111
chrX	159702527	159712717	10191	8.98	9.11	8.82	0.29	0.0017	0.111
chr13	46179882	46182559	2678	7.33	7.08	7.54	-0.45	0.00175	0.114
chr13	21913166	21915125	1960	8.38	8.53	8.21	0.32	0.00176	0.114
chr14	122463321	122465279	1959	6.33	6.07	6.55	-0.48	0.00178	0.115
chr11	43473294	43476221	2928	7.4	7.57	7.22	0.35	0.00178	0.115
chr14	55114434	55115880	1447	6.85	7.03	6.63	0.4	0.00181	0.116
chr15	80009966	80015269	5304	8.08	7.87	8.27	-0.39	0.00185	0.118
chr5	101764424	101767376	2953	8.07	7.89	8.23	-0.34	0.00187	0.119
chr15	101238783	101239454	672	4.95	5.23	4.62	0.61	0.00189	0.119
chr15	100983600	100983825	226	3.42	3.81	2.88	0.93	0.0019	0.119
chr5	52907725	52911561	3837	8.17	8.33	8.01	0.32	0.0019	0.119
chr3	65494255	65495145	891	5.18	5.43	4.87	0.57	0.0019	0.119
chr2	68903901	68917826	13926	9.72	9.85	9.57	0.28	0.0019	0.119
chr6	135247848	135254693	6846	10.07	10.19	9.94	0.25	0.00191	0.119
chr3	146043237	146048449	5213	9.13	9.27	8.97	0.3	0.00195	0.121
chr19	47864340	47873555	9216	10.15	10.27	10.02	0.25	0.00196	0.121
chr16	87597229	87600782	3554	7.68	7.86	7.46	0.4	0.00197	0.121
chr15	11902073	11910020	7948	9.94	9.65	10.17	-0.52	0.00197	0.121
chr5	135877293	135881556	4264	8.83	8.96	8.69	0.27	0.00198	0.121
chr1	163355187	163371569	16383	10.49	10.63	10.33	0.3	0.00198	0.121
chr2	93332785	93334882	2098	6.8	6.58	6.99	-0.42	0.00199	0.121
chr7	127362632	127364313	1682	6.55	6.33	6.74	-0.41	0.002	0.121
chr11	35827461	35840825	13365	10.82	10.93	10.69	0.24	0.002	0.121
chr4	118445938	118446657	720	4.99	5.28	4.62	0.66	0.00202	0.121
chr8	71907735	71910071	2337	8.67	8.53	8.8	-0.27	0.00203	0.121
chr12	60290703	60294818	4116	8.42	8.58	8.24	0.34	0.00203	0.121
chr11	110447751	110451333	3583	7.98	8.13	7.81	0.32	0.00205	0.122
chr1	15892346	15893112	767	5.86	5.59	6.09	-0.5	0.00209	0.123
chr7	29435115	29468333	33219	11.59	11.76	11.39	0.37	0.00209	0.123
chr10	99196646	99206026	9381	9.39	9.53	9.23	0.29	0.00209	0.123
chr6	94633959	94651369	17411	10.51	10.62	10.39	0.22	0.0021	0.123
chr11	68034963	68037725	2763	7.34	7.55	7.09	0.46	0.00211	0.124
chr12	78910397	78912706	2310	7.55	7.72	7.36	0.36	0.00212	0.124
chr18	38789242	38805889	16648	10.8	10.97	10.62	0.35	0.00212	0.124
chr15	78801767	78810084	8318	9.23	9.02	9.41	-0.39	0.00214	0.124
chr13	108296814	108298507	1694	7.34	7.58	7.06	0.52	0.00218	0.126
chr7	18839437	18841818	2382	8.47	8.63	8.3	0.33	0.00219	0.126
chr5	63826445	63829048	2604	7.3	6.97	7.56	-0.59	0.00219	0.126
chr5	151313959	151318364	4406	8.53	8.69	8.35	0.35	0.00221	0.127
chr3	86842286	86854023	11738	9.41	9.54	9.27	0.27	0.00224	0.127
chr9	96669048	96676626	7579	8.64	8.78	8.48	0.3	0.00224	0.127
chr15	100761330	100762457	1128	5.73	5.95	5.46	0.49	0.00225	0.127
chr5	123038824	123039632	809	5.09	4.78	5.34	-0.55	0.00225	0.127
chr11	28842020	28855906	13887	9.15	9.38	8.87	0.51	0.00225	0.127
chr11	102893131	102895669	2539	6.74	6.92	6.53	0.39	0.00226	0.127
chr11	101876598	101897932	21335	10.4	10.24	10.55	-0.31	0.0023	0.129
chr8	87974444	87975563	1120	5.21	4.88	5.48	-0.61	0.0023	0.129
chr16	49838935	49841292	2358	7.64	7.79	7.46	0.34	0.00233	0.13
chr4	63858539	63864001	5463	8.95	8.64	9.21	-0.56	0.00233	0.13
chr12	24706212	24712749	6538	9.59	9.72	9.46	0.27	0.00236	0.13
chr6	99692052	99693086	1035	5.52	5.23	5.77	-0.54	0.00237	0.13
chr2	28446242	28447641	1400	7.15	6.93	7.33	-0.4	0.00238	0.13
chr2	125659815	125662742	2928	6.96	6.76	7.14	-0.38	0.00239	0.13
chr10	88345239	88347874	2636	8.5	8.25	8.7	-0.45	0.00239	0.13
chr7	73374841	73377719	2879	8.12	7.89	8.31	-0.42	0.0024	0.13
chr8	105591533	105597667	6135	9.92	10.05	9.77	0.28	0.0024	0.13
chr9	81863183	81867015	3833	7.72	7.55	7.87	-0.32	0.00241	0.131
chr17	79960494	79962447	1954	6.47	6.19	6.71	-0.51	0.00244	0.132
chr13	108484219	108503294	19076	10.68	10.52	10.82	-0.3	0.00246	0.132
chr11	77762677	77767394	4718	9.09	8.94	9.23	-0.29	0.00247	0.132
chr7	16944363	16945137	775	5.78	6	5.53	0.47	0.00247	0.132
chr15	79693458	79694552	1095	5.61	5.26	5.89	-0.63	0.0025	0.133
chr8	121828140	121834315	6176	9.65	9.79	9.5	0.28	0.00251	0.133
chr12	15807828	15819334	11507	11.04	11.17	10.91	0.27	0.00251	0.133
chr8	34215341	34217093	1753	7.2	7.38	7	0.39	0.00252	0.133
chr17	62957944	62970801	12858	10.26	9.99	10.48	-0.49	0.00252	0.133
chr10	120451231	120479198	27968	12.38	12.49	12.26	0.23	0.00252	0.133
chr19	24861335	24862515	1181	6.32	6.52	6.09	0.43	0.00254	0.133
chr8	109140855	109162541	21687	11.56	11.68	11.42	0.26	0.00255	0.133
chr17	47736744	47739911	3168	9.01	8.82	9.18	-0.36	0.00256	0.133
chr3	68538759	68546373	7615	9.04	9.19	8.87	0.32	0.00257	0.133
chr8	3646511	3649247	2737	7.42	7.22	7.6	-0.38	0.00258	0.133
chr6	22023484	22038987	15504	9.81	9.97	9.63	0.33	0.00259	0.134
chr16	93074282	93087481	13200	9.45	9.27	9.61	-0.34	0.00266	0.137
chr7	81131759	81135683	3925	8.66	8.79	8.52	0.27	0.00267	0.137
chr18	40419545	40423524	3980	7.79	7.52	8.02	-0.5	0.00267	0.137
chr2	165916723	165925486	8764	8.62	8.41	8.81	-0.4	0.0027	0.137
chr12	107645297	107646706	1410	6.31	6.5	6.09	0.41	0.00271	0.137
chr4	142083633	142085597	1965	6.88	7.06	6.67	0.4	0.00272	0.137
chr18	60908125	60916617	8493	9	8.8	9.17	-0.37	0.00273	0.137
chrX	79517105	79517581	477	4.4	4.7	4.02	0.68	0.00276	0.137
chr12	112015865	112019954	4090	6.56	6.75	6.33	0.42	0.00276	0.137
chr13	55181888	55191453	9566	9.5	9.63	9.36	0.28	0.00276	0.137
chr2	163796059	163833522	37464	12.74	12.58	12.88	-0.3	0.00276	0.137
chr16	93002368	93011180	8813	9.33	9.12	9.51	-0.39	0.00276	0.137
chr12	86305016	86306028	1013	5.69	5.91	5.42	0.49	0.00277	0.137
chr12	49382656	49386617	3962	7.97	8.21	7.68	0.53	0.00277	0.137
chr16	8653655	8672860	19206	10.67	10.78	10.54	0.24	0.00277	0.137
chr10	94511490	94526621	15132	10.36	10.62	10.05	0.56	0.00278	0.137
chr10	4609811	4613008	3198	7.58	7.73	7.4	0.33	0.00279	0.137
chr9	89209041	89212733	3693	6.04	5.77	6.27	-0.5	0.0028	0.137
chrY	1244349	1246214	1866	7.11	7.68	6.17	1.51	0.0028	0.137
chr3	130942487	130953907	11421	10.1	10.24	9.95	0.29	0.00281	0.137
chr6	136935108	136950895	15788	10.94	11.07	10.8	0.27	0.00285	0.138
chr6	117166363	117187235	20873	11.33	11.45	11.19	0.26	0.00286	0.138
chr3	97680701	97684550	3850	7.98	8.14	7.81	0.33	0.00286	0.138
chr6	127264949	127269111	4163	8.68	8.82	8.53	0.29	0.00287	0.138
chr13	3360464	3361981	1518	3.99	4.32	3.57	0.76	0.00287	0.138
chr6	21984646	21996122	11477	10.61	10.74	10.48	0.26	0.00288	0.138
chr5	132509266	132509908	643	4.97	5.24	4.65	0.59	0.00289	0.138
chr4	94476771	94477601	831	5.29	4.99	5.53	-0.54	0.00289	0.138
chr18	55015127	55017427	2301	7.35	7.51	7.17	0.33	0.0029	0.138
chr10	34127146	34130298	3153	8.47	8.25	8.66	-0.42	0.00291	0.138
chr1	134190516	134196968	6453	9.5	9.36	9.62	-0.26	0.00292	0.138
chr16	10168766	10171448	2683	7.12	7.28	6.94	0.34	0.00293	0.139
chr14	79660731	79661401	671	4.94	4.57	5.23	-0.66	0.00296	0.14
chr5	113141388	113168232	26845	12	11.88	12.11	-0.23	0.00297	0.14
chr17	44616891	44621610	4720	8.73	8.86	8.6	0.26	0.00298	0.14
chr1	136226619	136235000	8382	10.34	10.47	10.2	0.27	0.00298	0.14
chr11	101781841	101787588	5748	8.98	9.15	8.79	0.37	0.00299	0.14
chr16	91833429	91877372	43944	12	11.88	12.12	-0.25	0.00302	0.141
chr15	84652918	84656263	3346	9.03	9.16	8.89	0.27	0.00306	0.142
chr10	92156065	92163353	7289	9.16	9.35	8.94	0.4	0.00307	0.142
chr16	26039456	26043130	3675	8.12	8.27	7.95	0.32	0.00309	0.142
chr15	102458283	102462497	4215	8.88	9.01	8.74	0.27	0.00309	0.142
chr10	127164164	127168092	3929	9.27	9.41	9.11	0.3	0.00309	0.142
chr6	112459172	112460711	1540	5.98	5.72	6.21	-0.49	0.0031	0.142
chr2	35581013	35583341	2329	7.88	8.09	7.63	0.46	0.00311	0.142
chr5	74126274	74127070	797	5.11	5.35	4.81	0.54	0.00312	0.142
chr1	106197055	106223968	26914	11.25	11.38	11.11	0.27	0.00314	0.143
chr9	43863482	43864950	1469	6.57	6.77	6.35	0.42	0.00314	0.143
chr10	25199839	25200512	674	5.51	5.74	5.23	0.51	0.00318	0.143
chr9	72189642	72198809	9168	9.78	9.9	9.66	0.24	0.00319	0.143
chr8	121382423	121383640	1218	6.38	6.17	6.56	-0.39	0.0032	0.143
chr11	54055898	54069637	13740	10.62	10.47	10.76	-0.29	0.0032	0.143
chr11	110396873	110399795	2923	6.56	6.75	6.35	0.4	0.00321	0.143
chr2	155016536	155020260	3725	7.56	7.74	7.36	0.37	0.00321	0.143
chr9	72407985	72410509	2525	7	7.19	6.79	0.4	0.00322	0.143
chr1	63704665	63707083	2419	7.74	7.52	7.94	-0.41	0.00323	0.144
chr14	105978240	105983833	5594	9.11	9.25	8.96	0.29	0.00324	0.144
chr11	100761409	100762306	898	6.31	6.5	6.09	0.41	0.00325	0.144
chr4	105200108	105208271	8164	9.25	9.38	9.1	0.28	0.00326	0.144
chr6	119451203	119453120	1918	7.62	7.8	7.42	0.38	0.00327	0.144
chr19	53704744	53705443	700	4.85	4.54	5.11	-0.57	0.00328	0.144
chr7	96813072	96821862	8791	9.86	9.97	9.74	0.23	0.00328	0.144
chr5	134675112	134682223	7112	9.04	9.22	8.83	0.39	0.00329	0.144
chr8	57331872	57334261	2390	6.1	6.29	5.88	0.41	0.00331	0.144
chr17	36236740	36238376	1637	7.62	7.78	7.43	0.36	0.00332	0.144
chr11	33122030	33125310	3281	7.96	7.74	8.16	-0.42	0.00333	0.144
chr7	29503533	29519635	16103	10.36	10.51	10.18	0.33	0.00333	0.144
chr19	53402765	53425360	22596	11.79	11.91	11.67	0.24	0.00337	0.145
chr2	172642597	172646205	3609	9.65	9.79	9.49	0.3	0.00337	0.145
chr2	169632282	169638827	6546	9.11	9.27	8.93	0.34	0.00338	0.145
chr9	97017088	97019338	2251	7.26	7.45	7.03	0.41	0.00338	0.145
chr11	75794909	75796232	1324	6.13	5.9	6.32	-0.42	0.0034	0.145
chr6	53820606	53821050	445	4.32	4.62	3.94	0.68	0.00341	0.145
chr12	82121287	82126312	5026	8.42	8.59	8.24	0.35	0.00341	0.145
chr16	13157344	13162140	4797	8.7	8.84	8.53	0.31	0.00342	0.145
chr1	83148158	83172959	24802	11.13	10.97	11.28	-0.31	0.00344	0.145
chr14	55787802	55789444	1643	7.38	7.56	7.18	0.37	0.00345	0.145
chr1	53938736	53942782	4047	8.34	8.54	8.11	0.43	0.00346	0.145
chr12	38927246	38932470	5225	8.59	8.73	8.44	0.29	0.00346	0.145
chr10	93081202	93081629	428	4.45	4.74	4.09	0.64	0.00348	0.146
chr7	130576615	130578301	1687	6.56	6.32	6.77	-0.45	0.00349	0.146
chr10	125387925	125390643	2719	8.79	8.64	8.93	-0.29	0.00352	0.147
chr9	76014370	76015872	1503	6.99	7.17	6.78	0.39	0.00353	0.147
chr1	134381643	134382584	942	5.54	5.77	5.28	0.49	0.00353	0.147
chr15	34306174	34307786	1613	7.62	7.78	7.45	0.33	0.00357	0.148
chr4	63736235	63746742	10508	9.24	9.02	9.43	-0.41	0.00359	0.149
chr10	128736729	128738066	1338	5.96	6.16	5.74	0.41	0.0036	0.149
chr2	29059750	29067332	7583	9.61	9.73	9.49	0.24	0.00362	0.149
chr14	21073263	21092186	18924	11.08	11.22	10.93	0.28	0.00363	0.149
chr16	91959100	91972792	13693	10.72	10.83	10.61	0.22	0.00364	0.149
chr1	153009451	153017239	7789	9.47	9.26	9.65	-0.39	0.00367	0.15
chr16	37009402	37012548	3147	8.14	8.28	7.99	0.29	0.00368	0.15
chr9	41460711	41499877	39167	12.61	12.72	12.49	0.23	0.00371	0.151
chr4	129285016	129288998	3983	9.54	9.4	9.66	-0.27	0.00373	0.151
chr11	119206831	119216350	9520	9.05	9.18	8.91	0.27	0.00374	0.151
chr1	59507210	59509979	2770	7.78	7.57	7.97	-0.4	0.00376	0.151
chr9	110741743	110744232	2490	8.48	8.3	8.64	-0.34	0.00376	0.151
chr2	102930540	102960483	29944	12.27	12.39	12.13	0.25	0.00377	0.151
chr10	98684054	98684732	679	5.25	5.49	4.96	0.53	0.00378	0.151
chr4	135128636	135129571	936	5.57	5.29	5.81	-0.51	0.00379	0.151
chr19	4260197	4269557	9361	9.22	9.08	9.35	-0.26	0.00379	0.151
chr3	106783988	106792068	8081	9.67	9.82	9.51	0.31	0.0038	0.151
chr8	84120373	84128175	7803	9.5	9.64	9.35	0.29	0.00381	0.151
chr12	79380161	79385882	5722	8.9	9.05	8.72	0.33	0.00381	0.151
chr12	78089490	78089801	312	4	4.31	3.6	0.71	0.00382	0.151
chr1	10716948	10725164	8217	9.91	10.06	9.74	0.31	0.00386	0.152
chr1	152084183	152085808	1626	7.17	7.34	6.98	0.36	0.00389	0.153
chr18	63240820	63242983	2164	7.22	7.03	7.4	-0.37	0.00394	0.155
chr6	99655348	99656047	700	4.46	4.09	4.75	-0.65	0.00395	0.155
chr7	43396181	43414193	18013	10.58	10.73	10.42	0.32	0.00398	0.156
chr13	51399605	51419581	19977	10.61	10.74	10.47	0.27	0.00398	0.156
chr2	119270836	119271221	386	4.2	4.51	3.81	0.71	0.00399	0.156
chr11	36045792	36046282	491	5.69	5.9	5.44	0.46	0.004	0.156
chr4	46637407	46651092	13686	10.16	10.29	10.02	0.28	0.00401	0.156
chr18	8643063	8657022	13960	10.06	9.83	10.25	-0.42	0.00402	0.156
chrX	9199872	9203688	3817	7.87	8.02	7.69	0.33	0.00406	0.157
chr8	27096037	27111196	15160	10.7	10.81	10.58	0.24	0.00407	0.157
chr11	85830010	85839761	9752	8.58	8.78	8.34	0.44	0.00412	0.158
chrX	13279254	13285369	6116	10.71	10.52	10.88	-0.35	0.00413	0.158
chr2	57698135	57699056	922	5.91	6.11	5.67	0.44	0.00414	0.158
chr18	77794269	77801345	7077	8.79	8.61	8.94	-0.33	0.00414	0.158
chr12	119384454	119392631	8178	9.92	10.04	9.79	0.25	0.00415	0.158
chr5	74187400	74191660	4261	8.32	8.1	8.5	-0.4	0.00416	0.158
chr3	122919052	122927026	7975	10.19	9.96	10.39	-0.42	0.00417	0.158
chr3	55350077	55357686	7610	8.78	8.6	8.94	-0.34	0.00418	0.158
chr1	134905601	134917649	12049	10.25	10.38	10.12	0.26	0.00418	0.158
chr7	73740127	73742138	2012	6.26	6.05	6.44	-0.39	0.00419	0.158
chr8	48841677	48844882	3206	8.19	7.91	8.43	-0.53	0.00421	0.159
chr5	149831663	149831899	237	3.71	4.05	3.27	0.78	0.00423	0.159
chr9	122903019	122903737	719	5.84	5.6	6.05	-0.44	0.00423	0.159
chr7	82317961	82318683	723	4.88	4.57	5.13	-0.56	0.00424	0.159
chr10	60193501	60198142	4642	7.96	7.71	8.17	-0.47	0.00425	0.159
chr5	33203712	33204776	1065	6.46	6.64	6.26	0.39	0.00432	0.161
chr2	33214464	33230907	16444	11.04	10.92	11.15	-0.23	0.00433	0.161
chrX	160390115	160391683	1569	6.74	6.55	6.9	-0.36	0.00433	0.161
chr10	26077553	26079420	1868	7.73	7.9	7.54	0.37	0.00435	0.161
chr9	58252546	58256870	4325	8.73	8.87	8.59	0.28	0.00437	0.162
chr5	118876506	118877535	1030	4.85	5.11	4.54	0.56	0.00438	0.162
chr11	30885088	30885894	807	5.99	6.2	5.74	0.46	0.0044	0.162
chr2	60899049	60916684	17636	10.52	10.63	10.4	0.23	0.00445	0.163
chr7	28693006	28693946	941	5.72	5.93	5.47	0.45	0.00446	0.163
chr6	16359497	16359944	448	4	4.32	3.58	0.74	0.00446	0.163
chr19	59584382	59595349	10968	9.85	9.98	9.71	0.28	0.00447	0.163
chr1	79575995	79582822	6828	9.44	9.14	9.69	-0.55	0.00448	0.163
chr2	180198780	180239341	40562	12.22	12.09	12.35	-0.26	0.00449	0.163
chr12	77059745	77061644	1900	7.3	7.51	7.07	0.44	0.0045	0.163
chr16	90628391	90630619	2229	6.74	6.92	6.53	0.39	0.00452	0.164
chr19	33023168	33034674	11507	9.96	10.07	9.84	0.23	0.00454	0.164
chr1	74061599	74071790	10192	9.87	10.02	9.71	0.32	0.00455	0.164
chr11	101766488	101773214	6727	8.68	8.9	8.42	0.47	0.00457	0.164
chr17	64405300	64409246	3947	8.78	8.9	8.64	0.25	0.00462	0.166
chr17	63860026	63868501	8476	10.26	10.37	10.15	0.22	0.00463	0.166
chr2	37701856	37704250	2395	8.43	8.29	8.55	-0.26	0.00472	0.168
chr12	80518509	80520133	1625	5.97	5.71	6.19	-0.48	0.00472	0.168
chr7	104464506	104466189	1684	6.48	6.65	6.29	0.36	0.00472	0.168
chr10	9547258	9551640	4383	8.05	8.18	7.9	0.28	0.00473	0.168
chr8	40609472	40615116	5645	7.97	8.12	7.79	0.33	0.00477	0.169
chr4	152086050	152088853	2804	8.63	8.49	8.76	-0.26	0.0048	0.17
chr7	127651883	127652714	832	5.14	5.39	4.84	0.55	0.00483	0.171
chr17	13666858	13672484	5627	9.48	9.61	9.34	0.27	0.00486	0.171
chr6	94652273	94661788	9516	9.55	9.68	9.41	0.27	0.0049	0.173
chr6	4414842	4426122	11281	10.64	10.75	10.52	0.22	0.00491	0.173
chr9	92820435	92824152	3718	7.6	7.44	7.75	-0.32	0.00493	0.173
chr2	24405322	24410948	5627	7.89	7.71	8.05	-0.34	0.00493	0.173
chr11	113326509	113327126	618	5.55	5.77	5.29	0.48	0.00495	0.173
chrX	159834815	159853121	18307	9.65	9.78	9.51	0.28	0.00498	0.174
chr6	31037862	31039925	2064	6.14	5.93	6.33	-0.4	0.005	0.174
chr3	22072656	22080064	7409	10.25	10.12	10.38	-0.27	0.00501	0.174
chr3	144363618	144368396	4779	7.14	6.93	7.33	-0.4	0.00501	0.174
chr2	164515916	164523103	7188	9.06	9.18	8.92	0.26	0.00502	0.174
chr12	17176106	17176634	529	4.69	5.01	4.29	0.72	0.00504	0.174
chr5	104113445	104114142	698	4.83	5.08	4.52	0.56	0.00506	0.174
chrX	166235592	166240155	4564	7.56	7.33	7.77	-0.44	0.00507	0.174
chr5	92994779	93006537	11759	10	10.11	9.87	0.24	0.00507	0.174
chr1	178186442	178192557	6116	8.45	8.58	8.3	0.28	0.00509	0.175
chr1	174916248	174922392	6145	8.79	8.94	8.63	0.32	0.0051	0.175
chr11	114818417	114824562	6146	8.64	8.41	8.83	-0.42	0.00513	0.175
chr1	119151565	119154077	2513	7.85	7.99	7.7	0.3	0.00515	0.175
chr8	64722548	64735390	12843	10.3	10.41	10.18	0.23	0.00519	0.176
chr5	76927376	76930273	2898	7.23	7.38	7.06	0.32	0.00522	0.177
chr8	105263685	105267674	3990	8.32	8.46	8.17	0.28	0.00525	0.177
chr2	90889389	90890546	1158	6.15	6.34	5.93	0.41	0.00525	0.177
chr7	28629387	28630970	1584	5.46	5.68	5.21	0.46	0.00525	0.177
chr2	131094233	131098810	4578	9.38	9.51	9.23	0.28	0.00526	0.177
chr6	82119059	82120038	980	5.44	5.66	5.19	0.47	0.00536	0.18
chr13	51792805	51794072	1268	6.22	6.01	6.4	-0.39	0.00536	0.18
chr3	90582554	90618602	36049	12.84	12.94	12.74	0.2	0.00536	0.18
chr17	45629554	45630946	1393	6.76	6.94	6.56	0.38	0.00538	0.18
chr4	83281924	83285613	3690	7.76	7.91	7.58	0.33	0.00539	0.18
chr10	33195252	33196997	1746	6.53	6.24	6.77	-0.53	0.00541	0.18
chr16	34571226	34574661	3436	9.34	9.19	9.47	-0.27	0.00542	0.18
chr13	109682884	109697450	14567	10.56	10.66	10.45	0.22	0.00543	0.18
chr2	83719266	83768584	49319	12.4	12.53	12.27	0.26	0.00544	0.18
chr5	135668634	135678430	9797	9.59	9.72	9.46	0.26	0.00548	0.181
chr1	120600618	120608262	7645	9.66	9.77	9.54	0.23	0.00549	0.181
chr5	64153058	64162537	9480	10.09	10.26	9.89	0.37	0.0055	0.181
chr6	149564087	149566580	2494	6.96	7.14	6.75	0.4	0.00554	0.182
chr14	57098034	57105171	7138	8.36	8.22	8.49	-0.27	0.00558	0.183
chr9	40871623	40872093	471	4.44	4.75	4.06	0.69	0.00563	0.184
chr7	132154380	132154808	429	4.16	3.79	4.46	-0.66	0.00565	0.184
chr13	97004982	97009673	4692	8.95	9.07	8.81	0.25	0.00565	0.184
chr15	58342776	58345306	2531	7.72	7.54	7.87	-0.33	0.00566	0.184
chr2	26088134	26100816	12683	9.98	9.83	10.11	-0.28	0.0057	0.185
chr15	79891418	79896660	5243	8.31	8.04	8.54	-0.51	0.00571	0.185
chr15	101240846	101242792	1947	6.8	6.99	6.58	0.41	0.00572	0.185
chr7	116606890	116609020	2131	7.13	6.93	7.3	-0.37	0.00572	0.185
chr12	98574471	98575514	1044	5.87	5.63	6.08	-0.44	0.00575	0.185
chr8	61306501	61329476	22976	10.76	10.93	10.56	0.38	0.00577	0.185
chr2	148854804	148859866	5063	9.61	9.72	9.49	0.23	0.00577	0.185
chr2	158178565	158181373	2809	7.66	7.81	7.49	0.32	0.00577	0.185
chr17	85683069	85690889	7821	9.15	8.78	9.45	-0.66	0.00579	0.185
chr16	30183285	30192127	8843	10.72	10.82	10.62	0.21	0.00579	0.185
chr2	52619660	52625273	5614	8.98	8.83	9.12	-0.3	0.0058	0.185
chr15	38986432	38990642	4211	8.65	8.39	8.87	-0.47	0.00582	0.186
chr13	49247342	49248247	906	5.54	5.27	5.77	-0.5	0.00587	0.186
chr19	47240326	47243342	3017	6.36	6.12	6.57	-0.45	0.00587	0.186
chr14	61137672	61138888	1217	6.03	6.26	5.76	0.5	0.00588	0.186
chr8	26350927	26353883	2957	7.62	7.77	7.44	0.33	0.00589	0.186
chr12	53145237	53148431	3195	8.79	8.95	8.61	0.34	0.00596	0.188
chr2	155750603	155752030	1428	7.53	7.7	7.33	0.37	0.00598	0.189
chr12	36216063	36217063	1001	4.97	5.21	4.68	0.52	0.00602	0.189
chr5	114978976	114980660	1685	7.55	7.7	7.37	0.33	0.00602	0.189
chr5	134535615	134543369	7755	9.58	9.69	9.46	0.23	0.00604	0.19
chr4	34885868	34887918	2051	8.33	8.46	8.19	0.27	0.00606	0.19
chr1	126828837	126831219	2383	7.05	6.87	7.21	-0.34	0.00609	0.191
chr15	6275897	6281590	5694	9.45	9.31	9.57	-0.26	0.00613	0.191
chr6	143143817	143147350	3534	6.66	6.83	6.46	0.37	0.00614	0.191
chr5	102049649	102072350	22702	11.02	10.87	11.15	-0.28	0.00616	0.192
chr13	44839535	44840985	1451	6.06	6.25	5.85	0.4	0.0062	0.192
chr11	43626043	43627479	1437	6.08	5.87	6.26	-0.39	0.00623	0.193
chr10	17324049	17327394	3346	6.53	6.29	6.74	-0.44	0.00624	0.193
chr7	114098531	114118450	19920	10.7	10.85	10.54	0.31	0.00625	0.193
chr19	40737170	40738526	1357	6.22	6.41	5.99	0.43	0.00628	0.193
chr2	145870436	145892311	21876	11.71	11.59	11.83	-0.23	0.00628	0.193
chrX	50605209	50605616	408	3.65	3.09	4.06	-0.97	0.00628	0.193
chr4	32168239	32181925	13687	10.35	10.49	10.18	0.31	0.00633	0.194
chrX	20291250	20291930	681	5.1	4.83	5.32	-0.49	0.00634	0.194
chr16	95584691	95589054	4364	8.51	8.14	8.81	-0.67	0.00636	0.194
chr2	180641693	180642704	1012	5.71	5.47	5.92	-0.45	0.00637	0.194
chr2	143837345	143839356	2012	6.14	6.33	5.93	0.41	0.00638	0.194
chr2	160887654	160888485	832	5.03	5.29	4.72	0.57	0.00638	0.194
chr11	5241792	5257786	15995	10.79	10.89	10.68	0.21	0.00641	0.195
chr13	71457427	71461925	4499	8.23	8.35	8.09	0.26	0.00645	0.195
chr5	137737767	137742132	4366	8.75	8.9	8.59	0.31	0.00646	0.195
chr1	7206134	7207238	1105	6.03	5.82	6.22	-0.4	0.00648	0.195
chr5	135884207	135889807	5601	8.88	9.05	8.69	0.36	0.00649	0.195
chr19	44405983	44409618	3636	9.2	9.32	9.07	0.24	0.00649	0.195
chr2	105126169	105128930	2762	6.32	6.61	5.95	0.66	0.00649	0.195
chr9	114583618	114585202	1585	6.64	6.8	6.45	0.35	0.0065	0.195
chr1	193272316	193273756	1441	6.52	6.69	6.33	0.36	0.00654	0.196
chrX	18161233	18167638	6406	10.25	10.09	10.4	-0.31	0.00655	0.196
chr19	59450741	59452196	1456	5.76	5.96	5.52	0.45	0.00655	0.196
chr7	94042372	94047198	4827	7.49	7.83	7.04	0.8	0.00658	0.196
chr12	109453117	109453842	726	4.78	4.48	5.02	-0.54	0.00659	0.196
chr8	67946272	67957725	11454	9.93	10.05	9.8	0.25	0.00664	0.197
chr5	102040228	102048797	8570	9.61	9.42	9.77	-0.35	0.00666	0.198
chr19	11292682	11293907	1226	5.88	6.07	5.67	0.4	0.00668	0.198
chr14	58074872	58076855	1984	5.94	5.67	6.17	-0.5	0.00668	0.198
chr17	28461691	28479339	17649	10.94	11.06	10.81	0.25	0.00672	0.198
chr4	46374749	46375250	502	5.16	5.39	4.9	0.49	0.00676	0.199
chr18	34494433	34511839	17407	11.28	11.38	11.17	0.21	0.00677	0.199
chr1	192190832	192191120	289	3.8	4.12	3.41	0.71	0.00679	0.199
chr5	131304253	131309582	5330	9.43	9.55	9.29	0.26	0.00681	0.199
chr12	83763444	83764151	708	4.93	4.64	5.17	-0.53	0.00682	0.199
chr2	97465759	97471322	5564	9.72	9.83	9.6	0.24	0.00683	0.199
chr4	56864209	56868411	4203	8.43	8.26	8.59	-0.32	0.00684	0.199
chr12	89811681	89812956	1276	5.63	5.87	5.35	0.52	0.00685	0.199
chr17	37196784	37198999	2216	6.6	6.77	6.4	0.36	0.00689	0.2
chr5	92897609	92898858	1250	6.18	5.96	6.37	-0.41	0.00691	0.2
chr19	32288046	32312045	24000	11	11.15	10.84	0.3	0.00691	0.2
chr4	89121477	89129733	8257	10.3	10.49	10.1	0.39	0.00692	0.2
chr18	69567263	69577582	10320	9.6	9.42	9.75	-0.34	0.00696	0.201
chr7	98102267	98113025	10759	9.61	9.44	9.76	-0.32	0.007	0.202
chr7	141291924	141292303	380	3.94	3.55	4.25	-0.7	0.00701	0.202
chr2	170145919	170161810	15892	10.52	10.64	10.39	0.25	0.00705	0.203
chr10	57743696	57744333	638	4.37	4.64	4.04	0.6	0.00706	0.203
chr13	99053926	99068582	14657	10.13	10.24	10	0.24	0.00708	0.203
chr7	18957384	18958906	1523	7.46	7.31	7.6	-0.3	0.00709	0.203
chr5	99728680	99729065	386	4.18	3.81	4.47	-0.66	0.00713	0.204
chr14	55814449	55817588	3140	7.93	8.07	7.78	0.29	0.0072	0.205
chr1	91798760	91834589	35830	12.05	12.15	11.93	0.22	0.00722	0.206
chr5	125214249	125216932	2684	7.8	7.63	7.95	-0.32	0.00723	0.206
chr11	62248148	62255013	6866	9.68	9.8	9.55	0.24	0.00727	0.206
chr1	153641344	153643184	1841	6.89	7.04	6.71	0.33	0.0073	0.207
chr3	146107124	146112304	5181	8.73	8.88	8.58	0.3	0.00731	0.207
chr4	136648130	136653964	5835	9.94	9.8	10.08	-0.28	0.00733	0.207
chr16	10837234	10852435	15202	10.2	9.94	10.43	-0.49	0.00734	0.207
chr19	58859399	58861275	1877	7.29	7.44	7.13	0.3	0.00734	0.207
chr6	140335863	140338298	2436	6.8	6.99	6.58	0.41	0.00738	0.207
chr9	78519462	78522122	2661	8.1	8.24	7.95	0.28	0.00739	0.207
chr14	78329308	78332192	2885	8.69	8.84	8.53	0.31	0.00743	0.207
chr11	5443280	5446357	3078	8.47	8.32	8.6	-0.28	0.00744	0.207
chr5	129700728	129701730	1003	4.83	4.53	5.07	-0.54	0.00744	0.207
chr7	118441225	118444581	3357	8.16	8.03	8.28	-0.26	0.00745	0.207
chr9	64083244	64096735	13492	10.38	10.27	10.49	-0.21	0.00746	0.207
chr10	19182898	19186894	3997	7.6	7.76	7.41	0.35	0.00746	0.207
chr7	127823012	127824859	1848	6.17	5.96	6.35	-0.4	0.00747	0.207
chr18	68975705	68977462	1758	6.5	6.15	6.79	-0.65	0.00754	0.209
chr1	150095723	150123878	28156	11.37	11.51	11.21	0.3	0.00755	0.209
chr7	143620494	143632388	11895	9.73	9.85	9.59	0.26	0.00756	0.209
chr7	45614080	45617785	3706	8.41	8.22	8.58	-0.37	0.00763	0.21
chr19	43935706	43940877	5172	9.06	9.17	8.94	0.23	0.00764	0.21
chr11	73279864	73282294	2431	7.18	7.33	7.01	0.32	0.00766	0.21
chr1	130462005	130463304	1300	6.69	6.85	6.51	0.34	0.00766	0.21
chr4	31936442	31943406	6965	9.53	9.65	9.41	0.24	0.0078	0.214
chr9	66606229	66607180	952	5.47	5.18	5.72	-0.54	0.0078	0.214
chr17	59073840	59080133	6294	8.94	9.06	8.8	0.26	0.00789	0.216
chr4	117210362	117211063	702	6.37	6.54	6.18	0.36	0.00793	0.217
chr3	96277530	96279074	1545	7.53	7.67	7.37	0.3	0.00796	0.217
chr11	70228833	70231132	2300	6.26	6.44	6.05	0.38	0.00796	0.217
chr5	92926911	92937722	10812	10.22	10.11	10.33	-0.21	0.00798	0.217
chr16	44764541	44771963	7423	8.39	8.24	8.53	-0.28	0.00801	0.217
chr15	97663799	97664405	607	5.74	5.93	5.53	0.4	0.00805	0.218
chr3	127498525	127499072	548	4.92	5.17	4.62	0.55	0.00805	0.218
chr8	123628492	123635782	7291	8.84	8.96	8.71	0.25	0.0081	0.219
chr15	98776245	98781704	5460	8.63	8.79	8.46	0.33	0.0082	0.22
chr13	13433740	13443909	10170	6.37	6.55	6.17	0.38	0.0082	0.22
chr7	90301630	90315057	13428	10.13	10.24	10	0.24	0.0082	0.22
chr8	68114685	68122537	7853	9.16	8.99	9.31	-0.31	0.00822	0.221
chr3	84950706	84954056	3351	8.71	8.83	8.58	0.24	0.00826	0.221
chr2	35332902	35344415	11514	9.92	10.05	9.79	0.26	0.00828	0.222
chr2	116968707	116981568	12862	11.24	11.34	11.14	0.2	0.00831	0.222
chr1	171606504	171609229	2726	7.07	6.91	7.21	-0.31	0.00839	0.223
chr5	151124849	151132657	7809	9.02	9.15	8.87	0.28	0.00839	0.223
chr7	45323650	45325193	1544	4.81	5.05	4.51	0.54	0.0084	0.223
chr2	67541925	67543330	1406	6.33	6.1	6.52	-0.42	0.00844	0.224
chr9	77543228	77547028	3801	8.75	8.92	8.56	0.36	0.00845	0.224
chr9	108104484	108105658	1175	6.34	6.15	6.51	-0.36	0.00847	0.224
chr6	131290059	131301354	11296	10.21	10.32	10.09	0.22	0.00851	0.225
chr4	154628905	154639197	10293	10.41	10.18	10.61	-0.43	0.00853	0.225
chr12	95689628	95702242	12615	10.68	10.8	10.56	0.24	0.00854	0.225
chr14	98625131	98628743	3613	9.01	9.12	8.89	0.23	0.00856	0.225
chr6	94771975	94780965	8991	9.36	9.48	9.23	0.25	0.0086	0.226
chr2	112197387	112205349	7963	10.08	10.18	9.98	0.21	0.00864	0.227
chr2	178452861	178457155	4295	9.09	9.22	8.93	0.29	0.00864	0.227
chr15	93832066	93833253	1188	5.43	5.18	5.64	-0.46	0.00872	0.227
chr5	113131589	113140563	8975	9.59	9.48	9.7	-0.22	0.00873	0.227
chr8	119418884	119442607	23724	10.92	10.77	11.07	-0.3	0.00873	0.227
chr10	18429507	18440040	10534	10.29	10.42	10.15	0.27	0.00876	0.227
chr10	89872541	89874418	1878	7	7.15	6.83	0.31	0.00877	0.227
chr10	120714456	120725360	10905	10.67	10.82	10.5	0.32	0.00878	0.227
chr9	22305470	22316383	10914	10.65	10.53	10.77	-0.24	0.00879	0.227
chrY	1285408	1287114	1707	7.1	7.67	6.12	1.55	0.0088	0.227
chr13	28541415	28548219	6805	9.21	9.04	9.36	-0.32	0.0088	0.227
chr9	49790286	49804432	14147	10.31	10.41	10.2	0.2	0.00882	0.227
chr17	57193471	57195068	1598	5.86	5.55	6.12	-0.57	0.00882	0.227
chr5	148130224	148134775	4552	8.19	8.05	8.32	-0.27	0.00887	0.228
chr6	4000603	4009831	9229	9.51	9.66	9.34	0.32	0.00888	0.228
chr11	117790368	117791070	703	5.11	4.86	5.33	-0.48	0.00889	0.228
chr9	90126013	90126651	639	4.87	5.12	4.59	0.53	0.00891	0.228
chr2	80446510	80449296	2787	7.59	7.75	7.42	0.33	0.00892	0.228
chr15	39076514	39080700	4187	8.91	8.7	9.09	-0.39	0.00894	0.229
chr6	145186158	145188429	2272	6.5	6.67	6.31	0.36	0.00897	0.229
chr6	99665655	99667731	2077	7.88	7.74	8	-0.27	0.00903	0.23
chr9	110953736	110954293	558	4.6	4.85	4.29	0.56	0.0091	0.232
chr11	70254951	70255409	459	4.47	4.74	4.14	0.6	0.00912	0.232
chr6	52004098	52007850	3753	8.09	7.96	8.2	-0.25	0.00918	0.233
chr9	32031655	32034293	2639	8	7.86	8.12	-0.27	0.00924	0.234
chr7	43779809	43792430	12622	10.65	10.79	10.5	0.29	0.00926	0.234
chr7	122937427	122941124	3698	7.28	7.04	7.49	-0.46	0.00933	0.236
chr13	4658621	4663988	5368	9.59	9.71	9.47	0.24	0.00934	0.236
chr2	145857155	145867901	10747	11.01	10.88	11.13	-0.24	0.00938	0.236
chrX	50623059	50623360	302	4.31	3.89	4.64	-0.75	0.00941	0.236
chr7	24364343	24368460	4118	9.44	9.55	9.33	0.22	0.00941	0.236
chr15	25842268	25844851	2584	8.16	8.03	8.28	-0.25	0.00942	0.236
chr6	128279065	128287100	8036	9.46	9.58	9.32	0.27	0.00942	0.236
chr13	117220297	117225905	5609	8.58	8.41	8.73	-0.32	0.00945	0.237
chr13	63914616	63920304	5689	9.54	9.42	9.66	-0.24	0.00949	0.237
chr18	50041897	50042676	780	5.36	5.12	5.56	-0.45	0.00951	0.237
chr19	23445301	23452839	7539	8.94	9.09	8.77	0.32	0.00956	0.238
chr10	78779608	78786147	6540	9.57	9.42	9.71	-0.28	0.00958	0.238
chr5	34580728	34584160	3433	7.58	7.72	7.43	0.28	0.00959	0.239
chr1	138534542	138543795	9254	9.61	9.72	9.48	0.24	0.00962	0.239
chr1	79671410	79672437	1028	6.09	5.89	6.27	-0.38	0.00964	0.239
chr18	38630587	38632944	2358	8.65	8.78	8.51	0.27	0.00996	0.246
chr4	41047588	41052220	4633	7.88	8.02	7.73	0.29	0.00998	0.246
chr18	45014911	45016754	1844	7.23	7.06	7.38	-0.32	0.00999	0.246
chr8	34803827	34818123	14297	11.13	11.24	11	0.24	0.00999	0.246
chr2	170266434	170270759	4326	9.18	9.3	9.06	0.24	0.01	0.246
chr11	63951656	63953254	1599	6.84	6.99	6.66	0.33	0.01	0.246
chr5	72647265	72652544	5280	9.22	9.35	9.07	0.29	0.0101	0.247
chr13	28881204	28885927	4724	8.16	8.28	8.04	0.24	0.0101	0.248
chr15	74987912	75004017	16106	10.13	10.23	10.01	0.22	0.0101	0.248
chr17	47368095	47380749	12655	9.94	10.05	9.81	0.24	0.0101	0.248
chr2	167291938	167295767	3830	7.39	7.53	7.23	0.3	0.0102	0.248
chr2	18025587	18033492	7906	10.17	10.27	10.07	0.2	0.0102	0.248
chr10	19042869	19047993	5125	9.29	9.44	9.12	0.32	0.0102	0.248
chr10	50900271	50903504	3234	6.84	7.15	6.44	0.71	0.0102	0.248
chr19	10456541	10459055	2515	7	7.16	6.83	0.33	0.0102	0.248
chr15	98893784	98896706	2923	7.44	7.6	7.27	0.33	0.0102	0.248
chr4	107783221	107784298	1078	5.08	4.8	5.32	-0.53	0.0103	0.248
chr17	48041321	48042179	859	5.08	4.81	5.3	-0.49	0.0103	0.248
chr6	94297615	94314076	16462	10.71	10.56	10.85	-0.29	0.0103	0.248
chr17	35589901	35592275	2375	7.04	7.23	6.82	0.41	0.0103	0.248
chr7	27284486	27285845	1360	6.39	6.56	6.2	0.37	0.0103	0.248
chr11	115435632	115440128	4497	7.32	7.47	7.15	0.33	0.0103	0.248
chr11	120725878	120734537	8660	9.75	9.6	9.89	-0.29	0.0104	0.248
chr10	70112455	70127963	15509	10.15	10.28	10.01	0.27	0.0104	0.248
chr2	167128764	167130561	1798	7.27	7.41	7.12	0.28	0.0104	0.248
chr6	96115644	96117353	1710	7.46	7.59	7.31	0.28	0.0104	0.248
chr6	124782221	124783122	902	5.41	5.6	5.17	0.43	0.0104	0.248
chr6	113494076	113495326	1251	6.4	6.57	6.22	0.34	0.0104	0.248
chr1	163279536	163322995	43460	13.09	13.18	13	0.19	0.0104	0.248
chr4	152312811	152313567	757	5.16	5.39	4.88	0.51	0.0104	0.249
chr3	96812836	96814727	1892	6.7	6.89	6.48	0.41	0.0105	0.249
chr2	155472215	155474639	2425	9.4	9.28	9.52	-0.24	0.0105	0.249
chr10	95253983	95266539	12557	8.86	8.74	8.97	-0.23	0.0106	0.25
chr11	16555822	16561845	6024	9.15	9.28	9.01	0.27	0.0106	0.251
chr2	66123526	66125504	1979	7.89	7.75	8.01	-0.26	0.0106	0.251
chr15	94403692	94404294	603	5.07	4.81	5.28	-0.47	0.0106	0.251
chr12	8895354	8905625	10272	9.83	9.7	9.96	-0.26	0.0107	0.251
chr9	53705519	53706100	582	4.62	4.31	4.88	-0.58	0.0107	0.251
chr5	118454623	118481483	26861	11.67	11.76	11.57	0.18	0.0107	0.252
chr13	118731218	118733971	2754	8.24	8.38	8.09	0.29	0.0107	0.252
chr11	94264641	94266120	1480	6.5	6.66	6.3	0.36	0.0108	0.253
chr7	66427245	66428018	774	4.93	4.65	5.16	-0.52	0.0108	0.253
chr11	73324117	73327820	3704	7.45	7.59	7.29	0.3	0.0108	0.254
chr5	115184553	115184924	372	4.17	3.83	4.45	-0.62	0.0109	0.254
chr2	148752020	148752493	474	5.23	5.43	5	0.44	0.0109	0.255
chr7	114706025	114707784	1760	5.89	6.07	5.67	0.4	0.011	0.255
chr3	27258591	27258894	304	3.92	3.52	4.23	-0.71	0.011	0.256
chr3	157921821	157925518	3698	8.25	8.1	8.39	-0.29	0.011	0.256
chr14	32491988	32494632	2645	7.29	7.53	7.01	0.52	0.011	0.256
chr17	21487677	21491986	4310	8.79	8.91	8.65	0.27	0.011	0.256
chr5	21138058	21146358	8301	8.92	9.04	8.8	0.23	0.011	0.256
chr7	105650200	105651522	1323	6.99	7.13	6.83	0.3	0.0111	0.256
chr1	15286543	15287381	839	5.27	5.49	5	0.49	0.0111	0.256
chr15	100598703	100600708	2006	8.33	8.45	8.2	0.25	0.0112	0.258
chr11	98342205	98343082	878	5.57	5.76	5.34	0.42	0.0113	0.259
chr1	11413678	11414652	975	5.42	5.11	5.68	-0.57	0.0113	0.26
chr17	34203775	34206066	2292	8.28	8.41	8.13	0.28	0.0113	0.26
chr8	46600187	46602356	2170	7.37	7.51	7.21	0.3	0.0113	0.26
chr13	116309322	116310230	909	5.03	5.3	4.7	0.6	0.0113	0.26
chr15	38196905	38201897	4993	8.83	8.96	8.69	0.27	0.0114	0.26
chr10	41933359	41936668	3310	7.13	6.98	7.27	-0.29	0.0114	0.26
chr4	132973882	132975483	1602	5.93	5.72	6.12	-0.39	0.0114	0.26
chr15	99036790	99046180	9391	9.01	8.84	9.16	-0.32	0.0115	0.262
chr4	121039639	121041731	2093	6.15	5.9	6.37	-0.47	0.0115	0.263
chr2	178077066	178079120	2055	3.99	3.64	4.28	-0.64	0.0116	0.264
chr18	21652850	21654182	1333	5.67	5.44	5.87	-0.44	0.0117	0.265
chr18	38170104	38173299	3196	8.14	8.32	7.94	0.37	0.0117	0.265
chrX	50614542	50615057	516	4.27	3.72	4.67	-0.95	0.0117	0.265
chr15	51501814	51506824	5011	7.9	7.43	8.25	-0.82	0.0117	0.265
chr19	29639964	29643499	3536	8.7	8.82	8.56	0.26	0.0118	0.265
chrX	110814485	110814864	380	4.07	3.7	4.37	-0.67	0.0118	0.265
chr5	118036301	118041143	4843	7.73	7.87	7.58	0.3	0.0118	0.266
chr14	79298289	79302070	3782	8.03	7.84	8.19	-0.34	0.0119	0.266
chr18	38014006	38014266	261	3.64	3.97	3.23	0.74	0.0119	0.266
chr18	23496379	23499051	2673	7.66	7.79	7.51	0.28	0.0119	0.266
chr4	139966897	139968066	1170	5.67	5.43	5.87	-0.44	0.0119	0.266
chr4	127235886	127236922	1037	6.52	6.67	6.34	0.34	0.0119	0.266
chr3	30501110	30517603	16494	11.96	11.79	12.11	-0.32	0.0119	0.266
chr5	115398253	115398903	651	5.47	5.25	5.66	-0.42	0.012	0.267
chr16	78264490	78268021	3532	8.15	7.98	8.31	-0.32	0.012	0.267
chr11	75008211	75018764	10554	10.89	10.98	10.79	0.19	0.012	0.267
chr10	94356360	94357535	1176	5.48	5.09	5.79	-0.71	0.012	0.267
chr8	24351895	24352104	210	3.44	3.76	3.01	0.76	0.012	0.267
chr1	164795687	164799991	4305	8.15	7.98	8.29	-0.31	0.012	0.267
chr7	64053722	64066981	13260	10.24	10.1	10.37	-0.27	0.0121	0.267
chr11	67642909	67645927	3019	7.01	7.17	6.83	0.34	0.0121	0.268
chr13	107645174	107646448	1275	5.43	5.63	5.19	0.44	0.0121	0.268
chr10	111514526	111520164	5639	9.58	9.68	9.46	0.23	0.0121	0.268
chr15	85652428	85658812	6385	9.75	9.61	9.88	-0.27	0.0122	0.269
chr19	47907048	47921715	14668	10.93	11.02	10.83	0.19	0.0122	0.269
chr15	7809409	7814199	4791	8.28	8.16	8.39	-0.24	0.0122	0.269
chr17	86300723	86302954	2232	6.31	6.12	6.48	-0.36	0.0122	0.269
chr1	138243956	138249183	5228	7.84	7.96	7.71	0.26	0.0123	0.271
chr10	85597856	85599406	1551	7.12	7.26	6.98	0.28	0.0124	0.271
chr3	89858879	89873815	14937	9.97	10.06	9.87	0.2	0.0124	0.271
chr1	171360017	171362242	2226	7.62	7.48	7.75	-0.27	0.0124	0.272
chr8	68525890	68534767	8878	9.49	9.34	9.63	-0.29	0.0124	0.272
chr6	7983033	7983580	548	3.77	4.07	3.39	0.68	0.0126	0.276
chr7	4470188	4471417	1230	5.71	5.9	5.49	0.41	0.0127	0.277
chr2	27245397	27248559	3163	8.53	8.41	8.64	-0.23	0.0128	0.277
chr8	71205508	71206104	597	3.39	3.73	2.95	0.78	0.0128	0.277
chr10	128776486	128781887	5402	9.58	9.69	9.46	0.23	0.0128	0.277
chr16	72895999	72898576	2578	7.71	7.55	7.85	-0.3	0.0128	0.277
chr2	131058510	131064016	5507	8.84	8.95	8.73	0.23	0.0128	0.277
chr14	70073138	70079266	6129	9.68	9.79	9.56	0.23	0.0128	0.277
chr4	55000364	55007466	7103	8.95	9.09	8.78	0.31	0.0129	0.278
chr9	92248734	92252543	3810	9.15	9.26	9.03	0.22	0.0129	0.278
chr6	83140757	83148245	7489	8.92	9.02	8.8	0.22	0.0129	0.278
chr9	91377722	91383464	5743	8.23	8.07	8.38	-0.31	0.0129	0.278
chr16	8734019	8739557	5539	9.53	9.41	9.64	-0.23	0.0129	0.278
chr14	61735361	61740692	5332	8.77	8.88	8.66	0.22	0.0129	0.278
chr4	145584791	145585869	1079	3.99	4.27	3.65	0.62	0.013	0.278
chr17	27552219	27567039	14821	10.76	10.86	10.66	0.2	0.013	0.279
chr12	38787139	38789953	2815	7.32	7.46	7.17	0.29	0.013	0.279
chr1	51787406	51790961	3556	8.2	8.32	8.07	0.25	0.0131	0.279
chr6	73366762	73369047	2286	7.11	7.25	6.95	0.3	0.0131	0.279
chr13	65258299	65258770	472	4.39	4.71	3.97	0.75	0.0131	0.279
chr3	105931833	105933105	1273	5.72	5.33	6.02	-0.69	0.0131	0.279
chr1	177440964	177447734	6771	9.84	9.72	9.95	-0.24	0.0131	0.279
chr11	76655286	76655881	596	4.82	4.51	5.07	-0.56	0.0132	0.28
chr6	17760402	17766836	6435	8.77	8.88	8.65	0.23	0.0132	0.28
chr12	91875091	91879824	4734	8.46	8.57	8.33	0.25	0.0132	0.28
chr16	38678134	38684920	6787	9.09	9.22	8.93	0.29	0.0132	0.28
chr7	123030340	123032117	1778	7.09	6.94	7.23	-0.29	0.0133	0.281
chr2	25053829	25055954	2126	8.28	8.15	8.39	-0.24	0.0133	0.281
chr7	104215621	104220545	4925	8.34	8.54	8.1	0.44	0.0133	0.281
chr7	84518746	84537958	19213	10.39	10.49	10.28	0.22	0.0133	0.281
chr19	32592855	32596802	3948	8.81	8.95	8.66	0.29	0.0133	0.281
chr4	126286278	126293903	7626	8.58	8.31	8.82	-0.51	0.0133	0.281
chr7	112439452	112475266	35815	12.42	12.51	12.33	0.18	0.0134	0.281
chr10	71360785	71365416	4632	8.38	8.5	8.26	0.24	0.0134	0.281
chr2	24466973	24482472	15500	10.36	10.13	10.55	-0.42	0.0134	0.281
chr6	17064316	17087638	23323	11.16	11.27	11.05	0.21	0.0134	0.281
chr8	114133106	114134790	1685	7.65	7.77	7.51	0.26	0.0135	0.281
chr19	44671644	44672121	478	4.23	4.49	3.9	0.59	0.0135	0.281
chr5	5647151	5651259	4109	8.9	9.02	8.76	0.26	0.0135	0.281
chr12	31073600	31075971	2372	6.83	7.02	6.62	0.39	0.0135	0.281
chr7	45163875	45164206	332	3.96	3.61	4.25	-0.64	0.0135	0.281
chr8	67930175	67934007	3833	7.38	7.55	7.2	0.35	0.0135	0.281
chr4	148074833	148076206	1374	6.37	6.2	6.53	-0.33	0.0135	0.281
chr16	13753450	13756193	2744	7.95	8.08	7.82	0.26	0.0136	0.281
chr18	56974266	56979245	4980	8.85	8.68	9	-0.33	0.0136	0.281
chr10	97307829	97315575	7747	9.78	9.88	9.67	0.2	0.0136	0.281
chr13	90149439	90154292	4854	9.32	9.43	9.2	0.23	0.0137	0.284
chr7	111775723	111785226	9504	9.35	9.5	9.18	0.32	0.0137	0.284
chrX	136666347	136667022	676	5.24	4.99	5.45	-0.46	0.0138	0.284
chr9	78189945	78192710	2766	7.51	7.64	7.36	0.28	0.0138	0.284
chr6	89643552	89645366	1815	7.98	8.09	7.85	0.24	0.0138	0.284
chr4	149292555	149309435	16881	10.62	10.73	10.51	0.22	0.0138	0.284
chr10	108113203	108114061	859	5.52	5.71	5.3	0.41	0.0139	0.284
chr9	69124079	69126830	2752	8.33	8.45	8.2	0.25	0.0139	0.285
chr3	40949014	40951574	2561	8.24	8.11	8.36	-0.25	0.0139	0.285
chr1	189212097	189218050	5954	9.77	9.87	9.67	0.2	0.014	0.285
chr3	8766139	8768532	2394	8.46	8.32	8.58	-0.25	0.014	0.286
chr5	105518339	105535018	16680	10.81	10.92	10.69	0.23	0.014	0.286
chr2	104846573	104852799	6227	9.06	9.22	8.89	0.33	0.014	0.286
chr5	125337035	125341830	4796	8.96	9.06	8.85	0.21	0.0141	0.286
chr2	148871527	148880643	9117	10.61	10.47	10.72	-0.25	0.0141	0.286
chr1	193035198	193035764	567	4.85	4.59	5.08	-0.49	0.0141	0.286
chr1	86302770	86303970	1201	5.71	5.3	6.04	-0.74	0.0142	0.289
chr17	26891987	26894818	2832	7.99	7.8	8.15	-0.35	0.0143	0.29
chr5	25471634	25473057	1424	6.38	6.54	6.2	0.34	0.0143	0.29
chr15	84105266	84105701	436	4.35	4.61	4.04	0.57	0.0143	0.29
chr3	7612245	7613781	1537	7.68	7.81	7.53	0.29	0.0143	0.29
chr3	30216344	30223563	7220	8.65	8.3	8.93	-0.64	0.0144	0.29
chr1	85702497	85704681	2185	7.76	7.9	7.61	0.29	0.0144	0.291
chr8	10945179	10948855	3677	8.68	8.8	8.54	0.26	0.0145	0.291
chr6	121172687	121174520	1834	7.46	7.31	7.59	-0.27	0.0145	0.291
chr12	12939635	12940240	606	4.76	4.99	4.48	0.51	0.0145	0.291
chr17	87138502	87143706	5205	7.94	8.08	7.78	0.3	0.0145	0.291
chr5	34986738	34994248	7511	9.85	9.98	9.71	0.27	0.0145	0.291
chr11	50024737	50027407	2671	8.82	8.69	8.95	-0.26	0.0145	0.291
chr1	34432481	34436480	4000	9.45	9.56	9.34	0.22	0.0146	0.291
chr11	98282989	98284645	1657	6.42	6.57	6.26	0.32	0.0146	0.292
chr13	74291958	74292674	717	5.23	5.44	4.99	0.44	0.0147	0.292
chr8	25086249	25104360	18112	10.93	11.01	10.83	0.18	0.0148	0.295
chr4	97745626	97746611	986	5.98	5.78	6.15	-0.37	0.0149	0.296
chr19	59453804	59469970	16167	11.49	11.58	11.39	0.19	0.0149	0.296
chr17	63846856	63850800	3945	8.48	8.59	8.36	0.23	0.0149	0.296
chrX	50599969	50600430	462	4.81	4.38	5.14	-0.76	0.015	0.296
chr10	69784965	69787815	2851	6.75	6.91	6.58	0.32	0.015	0.296
chr9	41372163	41380125	7963	9.75	9.89	9.6	0.29	0.015	0.296
chr10	125947621	125950095	2475	7.65	7.51	7.77	-0.26	0.015	0.296
chr2	12696315	12700687	4373	8.25	8.38	8.11	0.27	0.015	0.296
chr11	59263999	59264400	402	4.28	4.54	3.96	0.59	0.0151	0.297
chr9	41226539	41232005	5467	9.35	9.45	9.25	0.2	0.0152	0.298
chr17	5793959	5811547	17589	11.14	11.26	11.02	0.23	0.0152	0.298
chrX	94990253	94991098	846	5.71	5.89	5.5	0.39	0.0152	0.299
chr4	28811097	28816345	5249	9.27	9.13	9.4	-0.26	0.0152	0.299
chrX	9747267	9748355	1089	5.7	5.89	5.47	0.41	0.0153	0.3
chr2	153107771	153109148	1378	7.02	6.86	7.16	-0.3	0.0153	0.3
chr2	127481689	127483283	1595	6.71	6.86	6.55	0.31	0.0154	0.301
chr5	92092965	92094206	1242	5.96	5.75	6.14	-0.4	0.0154	0.301
chr12	91400384	91401260	877	6.01	6.18	5.81	0.36	0.0154	0.301
chr8	94433588	94434955	1368	7.1	6.95	7.24	-0.29	0.0154	0.301
chr11	58914491	58914836	346	4.06	3.74	4.33	-0.59	0.0154	0.301
chr11	80601367	80603963	2597	7.84	7.96	7.72	0.24	0.0154	0.301
chr18	7702280	7706999	4720	7.93	7.62	8.19	-0.57	0.0155	0.301
chr10	119614616	119616274	1659	5.94	6.12	5.74	0.37	0.0155	0.301
chr5	43352694	43361343	8650	9.78	9.68	9.88	-0.21	0.0156	0.302
chr16	20722334	20728890	6557	8.86	9.03	8.66	0.37	0.0156	0.302
chr6	47044587	47045185	599	5.01	4.77	5.22	-0.44	0.0156	0.302
chr2	103817229	103818166	938	6.52	6.67	6.35	0.32	0.0156	0.302
chr10	117675496	117677989	2494	6.3	6.46	6.12	0.34	0.0156	0.302
chr6	70822167	70826296	4130	8.67	8.8	8.52	0.28	0.0156	0.302
chr11	16582441	16598306	15866	10.16	10.27	10.05	0.22	0.0157	0.302
chr1	42259346	42262874	3529	6.73	6.54	6.91	-0.36	0.0158	0.303
chr7	84148347	84153013	4667	9.44	9.31	9.55	-0.24	0.0158	0.303
chr5	149537392	149539749	2358	7.01	7.14	6.86	0.28	0.0158	0.303
chr15	99093534	99094065	532	4.69	4.43	4.92	-0.49	0.0158	0.303
chr16	37713044	37717198	4155	8.32	8.46	8.17	0.28	0.0158	0.303
chr9	91359113	91370361	11249	9.26	9.01	9.46	-0.45	0.0158	0.303
chr7	112488713	112516836	28124	11.65	11.75	11.55	0.19	0.0158	0.303
chr5	138270943	138273806	2864	8.47	8.36	8.57	-0.22	0.0159	0.303
chr8	26184412	26184847	436	4.24	4.49	3.93	0.56	0.0159	0.304
chr12	4474991	4477953	2963	8.74	8.62	8.85	-0.23	0.0159	0.304
chr9	40317279	40330760	13482	10.19	10.01	10.36	-0.35	0.016	0.304
chr16	15946244	15950107	3864	8.9	9.01	8.78	0.23	0.016	0.304
chr13	22032886	22045677	12792	9.88	9.98	9.78	0.21	0.016	0.304
chr8	124627957	124666067	38111	12.92	13.02	12.81	0.2	0.016	0.304
chr13	17687520	17709903	22384	11.13	11.22	11.03	0.2	0.016	0.304
chr14	19974279	19978715	4437	9	9.12	8.88	0.24	0.0161	0.304
chr1	9797018	9801068	4051	8.85	8.71	8.97	-0.26	0.0161	0.304
chr9	64049156	64051677	2522	8.08	8.24	7.89	0.36	0.0161	0.305
chr11	52167755	52168556	802	3.57	3.89	3.17	0.72	0.0161	0.305
chr1	192069493	192073163	3671	7.84	7.96	7.71	0.25	0.0162	0.305
chr9	32645706	32649212	3507	7.33	7.47	7.17	0.3	0.0163	0.306
chr5	134567023	134573521	6499	9.69	9.79	9.59	0.2	0.0163	0.306
chr15	81245363	81250096	4734	8.85	8.96	8.73	0.23	0.0163	0.306
chr6	30172994	30174580	1587	6.39	6.59	6.17	0.42	0.0164	0.307
chr4	108383225	108383629	405	4.22	4.47	3.9	0.57	0.0164	0.307
chr18	38383455	38391547	8093	9.48	9.59	9.35	0.24	0.0164	0.307
chr14	74639620	74649868	10249	10.62	10.72	10.51	0.21	0.0164	0.307
chr2	38375628	38376126	499	4.64	4.38	4.87	-0.49	0.0164	0.308
chr8	38660194	38660919	726	5.04	4.78	5.26	-0.47	0.0165	0.308
chr4	149853491	149870194	16704	10.08	9.93	10.22	-0.29	0.0165	0.308
chr18	80548038	80558234	10197	10	9.88	10.1	-0.22	0.0166	0.309
chr15	103182256	103183593	1338	6.84	6.98	6.68	0.3	0.0166	0.309
chr4	35155867	35157498	1632	6.78	6.63	6.92	-0.29	0.0166	0.31
chr3	35224969	35226422	1454	6.1	5.85	6.32	-0.46	0.0167	0.31
chr10	110794803	110796534	1732	6.53	6.28	6.74	-0.46	0.0167	0.311
chr2	155050093	155052307	2215	8.16	8.28	8.02	0.26	0.0167	0.311
chr10	13864584	13871676	7093	9.85	9.95	9.75	0.2	0.0168	0.311
chr8	110079370	110080433	1064	6.45	6.25	6.63	-0.37	0.0169	0.312
chr7	67611028	67624965	13938	10.93	11.02	10.82	0.2	0.0169	0.312
chr1	155741314	155742618	1305	5.57	5.79	5.31	0.47	0.0169	0.313
chr9	22093984	22103955	9972	9.97	9.84	10.09	-0.25	0.017	0.313
chr10	59535804	59540655	4852	8.04	8.16	7.92	0.24	0.017	0.313
chr13	108038507	108047765	9259	10.98	11.07	10.89	0.19	0.017	0.313
chr5	151180177	151198584	18408	10.92	11.01	10.82	0.19	0.0172	0.317
chr5	127632072	127632846	775	5	4.72	5.23	-0.51	0.0172	0.317
chr11	52282445	52283709	1265	6.38	6.21	6.54	-0.34	0.0173	0.317
chr9	21163525	21173054	9530	10.8	10.89	10.71	0.19	0.0173	0.317
chr16	22547651	22549201	1551	7.15	7.28	6.99	0.29	0.0173	0.317
chr9	95404888	95408896	4009	9.31	9.42	9.2	0.22	0.0174	0.318
chr14	65666015	65666797	783	4.46	4.17	4.7	-0.53	0.0175	0.32
chr6	125081425	125084922	3498	7.18	7.31	7.02	0.29	0.0175	0.32
chr8	107149722	107153698	3977	9.36	9.46	9.25	0.21	0.0176	0.322
chr17	27824611	27827991	3381	8.73	8.84	8.61	0.23	0.0177	0.323
chr1	153118126	153136704	18579	11.41	11.5	11.31	0.19	0.0177	0.323
chr4	110350956	110352129	1174	6.86	7	6.72	0.28	0.0178	0.324
chr5	119828961	119846053	17093	10.65	10.38	10.87	-0.49	0.0178	0.324
chr19	33589342	33590611	1270	5.25	5.45	5.03	0.42	0.0179	0.324
chr2	3744356	3754702	10347	9.13	9	9.26	-0.25	0.0179	0.324
chr1	171195687	171196607	921	5.61	5.41	5.79	-0.39	0.0179	0.325
chr5	38479023	38481368	2346	8.07	8.18	7.95	0.23	0.018	0.325
chr4	8238649	8239238	590	5.03	5.25	4.77	0.48	0.018	0.325
chr8	125614641	125626286	11646	10.16	10.25	10.07	0.18	0.018	0.326
chr12	32795919	32796651	733	4.9	4.55	5.18	-0.63	0.018	0.326
chrX	50611869	50612406	538	5.55	5.15	5.86	-0.71	0.0182	0.327
chr8	72030724	72033631	2908	4.86	5.07	4.61	0.46	0.0182	0.327
chr6	127129664	127156240	26577	11.8	11.88	11.7	0.18	0.0182	0.327
chr5	99476451	99482841	6391	8.93	9.03	8.81	0.22	0.0183	0.328
chr11	77437720	77448298	10579	10.39	10.28	10.49	-0.21	0.0184	0.33
chr15	101315944	101323155	7212	9.21	9.33	9.07	0.26	0.0184	0.33
chr3	155086857	155095152	8296	9.63	9.73	9.51	0.22	0.0184	0.33
chr7	70280201	70281380	1180	5.97	6.14	5.77	0.38	0.0184	0.33
chr5	24326632	24330602	3971	7.49	7.36	7.61	-0.26	0.0184	0.33
chr7	60622310	60623079	770	4.2	4.46	3.9	0.56	0.0185	0.33
chrX	44367737	44368330	594	4.53	4.25	4.77	-0.52	0.0185	0.33
chr15	38244378	38246827	2450	7.56	7.7	7.4	0.3	0.0185	0.33
chr13	109774225	109777424	3200	8.3	8.4	8.18	0.22	0.0185	0.33
chr10	120659296	120682460	23165	10.46	10.58	10.32	0.26	0.0185	0.33
chr15	75044648	75053495	8848	8.23	8.33	8.11	0.22	0.0186	0.331
chr13	95719300	95720936	1637	6.74	6.9	6.55	0.35	0.0187	0.332
chr19	35157199	35159637	2439	6.13	6.37	5.84	0.53	0.0188	0.333
chr6	125270722	125272392	1671	6.84	6.68	6.99	-0.31	0.0188	0.333
chr13	71104564	71106146	1583	6.18	6.33	6	0.33	0.0188	0.334
chr15	3574399	3590744	16346	10.24	10.34	10.13	0.21	0.0189	0.334
chr18	58392706	58396278	3573	8.89	8.71	9.05	-0.34	0.0189	0.334
chr1	72710442	72725775	15334	10.28	10.11	10.44	-0.33	0.0189	0.334
chr7	30314839	30315093	255	3.68	3.29	3.98	-0.69	0.019	0.334
chr15	76306634	76308217	1584	6.61	6.44	6.76	-0.33	0.019	0.335
chr3	152105044	152125111	20068	11.18	11.29	11.06	0.23	0.0191	0.335
chr19	47175640	47179707	4068	8.65	8.75	8.53	0.22	0.0191	0.335
chr12	70147977	70151717	3741	7.66	7.53	7.78	-0.25	0.0191	0.335
chr12	68675438	68677560	2123	7.02	7.16	6.86	0.3	0.0192	0.336
chr13	104680022	104700113	20092	12.17	12.28	12.04	0.24	0.0192	0.336
chr1	155144670	155147704	3035	7.99	7.84	8.13	-0.29	0.0193	0.338
chr2	38779320	38788352	9033	9.58	9.68	9.46	0.22	0.0193	0.338
chrX	105069045	105071187	2143	8.17	7.99	8.34	-0.35	0.0194	0.338
chr2	165201442	165202664	1223	6.28	6.45	6.08	0.38	0.0194	0.338
chr18	21844867	21845986	1120	5.25	4.73	5.63	-0.91	0.0194	0.338
chr8	107112758	107119267	6510	9.52	9.4	9.63	-0.23	0.0194	0.338
chr6	94676313	94708046	31734	11.21	11.33	11.07	0.25	0.0194	0.338
chr8	25025473	25031160	5688	9.04	9.19	8.88	0.31	0.0195	0.339
chr19	4111989	4115951	3963	8.53	8.41	8.64	-0.23	0.0197	0.341
chr3	86113910	86116374	2465	7.23	7.04	7.39	-0.35	0.0197	0.341
chr1	176786912	176837186	50275	12.43	12.52	12.33	0.2	0.0197	0.341
chr5	97107601	97111999	4399	8.24	8.12	8.35	-0.23	0.0197	0.341
chr11	116530433	116535683	5251	10.12	10.22	10.02	0.2	0.0197	0.341
chr5	139403277	139410861	7585	9.45	9.23	9.63	-0.4	0.0198	0.341
chr19	28553407	28562724	9318	10.26	10.14	10.37	-0.23	0.0198	0.341
chr17	36946779	36947961	1183	6.33	6.49	6.15	0.34	0.0198	0.341
chr15	31366330	31368130	1801	6.51	6.35	6.65	-0.3	0.0198	0.341
chr9	118924691	118928967	4277	8.8	8.68	8.91	-0.23	0.0198	0.341
chr7	51510532	51511634	1103	5.79	5.58	5.97	-0.39	0.0198	0.341
chr17	80563831	80564729	899	5.24	4.88	5.53	-0.65	0.0198	0.341
chr19	53676670	53677679	1010	6.21	6	6.39	-0.39	0.0199	0.341
chr9	49481976	49486935	4960	9.29	9.4	9.18	0.22	0.0199	0.341
chr2	94240892	94244184	3293	7.2	7.39	6.97	0.41	0.0199	0.341
chr18	37751597	37752084	488	4.31	4.55	4.02	0.53	0.0199	0.341
chr7	27407057	27409223	2167	7.13	7.27	6.98	0.29	0.02	0.341
chr2	68404360	68408500	4141	8.89	9.02	8.73	0.29	0.02	0.342
chr2	173347518	173358103	10586	10.88	10.76	11	-0.24	0.02	0.342
chr17	28768957	28770917	1961	7.65	7.77	7.51	0.26	0.02	0.342
chr4	129928212	129930118	1907	7.38	7.5	7.24	0.26	0.0201	0.342
chr2	5712790	5715454	2665	8.04	7.9	8.16	-0.26	0.0201	0.343
chr17	35064696	35065458	763	4.61	4.84	4.35	0.49	0.0203	0.346
chr10	94311945	94312550	606	4.78	4.99	4.52	0.47	0.0203	0.346
chr17	78359795	78420436	60642	12.88	13.01	12.74	0.27	0.0204	0.346
chr9	119155736	119157003	1268	5.39	5.58	5.16	0.41	0.0204	0.346
chr1	93169115	93179581	10467	9.98	10.09	9.85	0.25	0.0204	0.346
chr19	38478306	38482692	4387	8.12	7.99	8.25	-0.26	0.0204	0.346
chr8	109352872	109353383	512	4.57	4.79	4.31	0.48	0.0204	0.346
chr16	50045594	50046623	1030	5.3	5.49	5.08	0.42	0.0205	0.346
chr10	114801372	114802473	1102	5.36	5.55	5.14	0.41	0.0205	0.346
chr11	45979978	45981336	1359	7.42	7.55	7.27	0.28	0.0205	0.346
chr12	86060661	86112409	51749	13.09	12.98	13.2	-0.22	0.0206	0.348
chr11	101789418	101792067	2650	7.58	7.71	7.43	0.27	0.0207	0.349
chr7	144931540	144948781	17242	11.26	11.35	11.16	0.2	0.0208	0.349
chr5	142935242	142938935	3694	8.16	8.04	8.26	-0.23	0.0208	0.35
chr3	90513357	90518391	5035	8.54	8.68	8.38	0.3	0.0208	0.35
chr19	56387450	56390756	3307	7.2	7.03	7.34	-0.31	0.0209	0.35
chr2	152405217	152407040	1824	7.12	7.24	6.98	0.26	0.0209	0.351
chr6	38925634	38928175	2542	7.12	7.3	6.91	0.4	0.021	0.351
chr5	88672907	88676627	3721	9.2	9.07	9.31	-0.24	0.021	0.351
chr10	57726757	57728617	1861	6.27	5.83	6.6	-0.77	0.0211	0.353
chr6	120864714	120870254	5541	8.71	8.82	8.59	0.23	0.0212	0.353
chr5	137029705	137030039	335	4.07	4.32	3.76	0.56	0.0212	0.353
chr9	41574685	41625746	51062	13.4	13.48	13.31	0.16	0.0212	0.353
chr18	43384158	43402463	18306	10.79	10.93	10.64	0.29	0.0212	0.353
chr9	71893091	71901618	8528	9.61	9.71	9.51	0.2	0.0212	0.353
chr18	46848870	46850429	1560	6.15	6.31	5.97	0.34	0.0213	0.353
chr9	70047857	70054234	6378	8.59	8.34	8.8	-0.46	0.0213	0.353
chr4	106463544	106464698	1155	5.86	6.06	5.62	0.44	0.0213	0.353
chr1	168422399	168436044	13646	11.33	11.43	11.23	0.19	0.0213	0.353
chr9	89826724	89829854	3131	6.71	6.86	6.54	0.31	0.0214	0.354
chr10	20346987	20349926	2940	7.28	7.41	7.13	0.28	0.0214	0.354
chr15	85522857	85524580	1724	7.02	6.87	7.16	-0.28	0.0216	0.356
chrY	897231	898642	1412	6.79	7.38	5.74	1.64	0.0216	0.356
chrX	12140064	12140716	653	5.02	5.22	4.8	0.42	0.0216	0.356
chr2	91042405	91043384	980	5.22	4.94	5.46	-0.52	0.0218	0.358
chr8	87037505	87038726	1222	6.58	6.73	6.41	0.33	0.0218	0.358
chrX	134685897	134688163	2267	8	8.12	7.87	0.26	0.0219	0.359
chr5	115541813	115548137	6325	8.73	8.63	8.83	-0.2	0.0219	0.359
chr4	3927767	3930326	2560	7.3	7.42	7.17	0.24	0.0219	0.359
chr1	34849172	34853585	4414	10.1	10.22	9.96	0.26	0.0219	0.359
chr10	111502264	111512940	10677	10.61	10.71	10.51	0.2	0.0219	0.359
chr6	48577756	48580881	3126	7.9	8.02	7.78	0.24	0.0221	0.361
chr6	72955638	72964592	8955	10.28	10.38	10.18	0.19	0.0221	0.361
chr9	116862215	116881596	19382	10.43	10.54	10.32	0.23	0.0221	0.361
chr7	4459723	4461522	1800	5.74	5.39	6.02	-0.63	0.0221	0.362
chr16	44811174	44813145	1972	5.96	5.75	6.14	-0.39	0.0223	0.363
chr6	135312336	135344762	32427	11.63	11.73	11.52	0.21	0.0223	0.363
chr9	91350267	91357582	7316	8.3	8.11	8.47	-0.37	0.0223	0.363
chr7	45415387	45415732	346	4.1	4.36	3.79	0.57	0.0223	0.363
chr8	105611871	105615170	3300	8.26	8.38	8.13	0.25	0.0224	0.364
chr7	7120103	7121913	1811	7.58	7.7	7.45	0.24	0.0225	0.365
chr2	91921838	91922496	659	4.96	5.16	4.73	0.43	0.0225	0.366
chr15	41750514	41752361	1848	6.46	6.59	6.32	0.27	0.0226	0.366
chr16	23102648	23103274	627	4.83	5.04	4.58	0.46	0.0226	0.366
chr4	7556916	7566654	9739	9.8	9.9	9.69	0.21	0.0226	0.366
chr14	6756175	6757805	1631	3.6	3.89	3.24	0.65	0.0227	0.366
chr13	98572589	98573831	1243	5.73	5.88	5.55	0.33	0.0227	0.366
chr16	28861357	28863830	2474	7.2	7.4	6.96	0.44	0.0227	0.366
chr9	72984718	72986319	1602	7.03	6.89	7.17	-0.28	0.0227	0.366
chr6	97304834	97306598	1765	6.37	6.15	6.56	-0.42	0.0228	0.366
chr11	77780673	77788588	7916	10.69	10.59	10.79	-0.2	0.0228	0.366
chr15	36578067	36579197	1131	6.65	6.8	6.49	0.31	0.0228	0.366
chr12	113139199	113144796	5598	8.86	9.02	8.69	0.34	0.0229	0.367
chr10	121533131	121533779	649	5.1	5.32	4.83	0.49	0.023	0.369
chr5	90784945	90786509	1565	5.63	5.82	5.4	0.42	0.023	0.369
chr17	25570194	25571550	1357	6.28	6.11	6.44	-0.34	0.023	0.369
chr9	48602925	48607566	4642	9.02	9.15	8.88	0.26	0.0231	0.369
chr1	159391389	159396968	5580	9.4	9.5	9.3	0.21	0.0232	0.37
chr13	52596921	52598528	1608	5.96	5.68	6.19	-0.51	0.0232	0.37
chrX	9468730	9469138	409	3.97	3.64	4.23	-0.59	0.0232	0.37
chr6	22490810	22494984	4175	7.37	7.23	7.49	-0.26	0.0232	0.37
chr8	27227021	27228631	1611	6.86	7.08	6.6	0.48	0.0233	0.371
chr7	45741135	45743151	2017	6.22	6.37	6.05	0.31	0.0233	0.371
chrX	103820587	103822865	2279	7.43	7.3	7.55	-0.25	0.0234	0.372
chr7	38082624	38087975	5352	8.55	8.69	8.39	0.3	0.0235	0.374
chr11	99039922	99049751	9830	10.44	10.28	10.58	-0.29	0.0236	0.374
chr15	54571163	54571853	691	5.17	4.87	5.42	-0.56	0.0238	0.377
chr3	102723227	102724534	1308	5.85	6.04	5.62	0.41	0.0238	0.377
chr12	82339072	82342213	3142	6.68	6.82	6.52	0.31	0.0238	0.377
chr17	79067874	79070196	2323	8.01	8.18	7.82	0.36	0.0238	0.377
chr19	5963185	5967487	4303	8.5	8.6	8.39	0.21	0.0239	0.377
chr4	141617298	141619634	2337	6.8	6.93	6.66	0.27	0.0239	0.377
chr6	123929995	123931840	1846	5.51	5.73	5.24	0.5	0.0239	0.377
chr15	44748141	44749045	905	6.05	6.21	5.86	0.35	0.0239	0.377
chr15	38600400	38604248	3849	8.72	8.83	8.6	0.23	0.0239	0.377
chr4	136205535	136209047	3513	8.38	8.48	8.27	0.22	0.024	0.377
chr15	27403349	27409619	6271	9.37	9.47	9.27	0.19	0.024	0.377
chr4	95091847	95110643	18797	11.57	11.66	11.46	0.2	0.024	0.377
chr18	20058840	20059376	537	4.66	4.88	4.41	0.47	0.024	0.377
chr13	67305210	67307296	2087	7.74	7.85	7.62	0.23	0.024	0.377
chr17	46584289	46631991	47703	12.61	12.69	12.52	0.17	0.0241	0.377
chr15	44787751	44788066	316	4.11	4.37	3.8	0.56	0.0241	0.377
chr5	71699331	71702205	2875	8.34	8.45	8.22	0.22	0.0242	0.377
chr5	66512478	66564769	52292	12.66	12.77	12.55	0.21	0.0242	0.377
chr9	100452128	100455360	3233	7.11	6.98	7.24	-0.26	0.0242	0.377
chr9	16499622	16502681	3060	7.23	7.36	7.09	0.27	0.0243	0.378
chrX	75143141	75143685	545	3.61	3.9	3.26	0.65	0.0243	0.378
chr9	44066964	44074342	7379	9.1	9	9.2	-0.2	0.0243	0.378
chr9	109094608	109099635	5028	9.33	9.21	9.44	-0.23	0.0244	0.379
chr3	131363526	131366239	2714	8.17	8.28	8.04	0.25	0.0244	0.379
chr10	50894251	50897971	3721	6.98	7.23	6.67	0.56	0.0244	0.379
chr5	150592071	150595512	3442	7.72	7.54	7.87	-0.34	0.0245	0.38
chr15	50865146	50892421	27276	12.12	11.98	12.24	-0.26	0.0245	0.38
chr14	121697899	121698855	957	5.5	5.69	5.28	0.41	0.0245	0.38
chr10	12566263	12581185	14923	9.68	9.79	9.55	0.24	0.0246	0.38
chr18	53231616	53259255	27640	11.91	12.01	11.81	0.21	0.0246	0.38
chr7	98082138	98086060	3923	7.68	7.46	7.87	-0.4	0.0246	0.38
chr15	36715491	36717170	1680	7.52	7.36	7.66	-0.3	0.0247	0.38
chr9	107284979	107290954	5976	9.31	9.42	9.19	0.23	0.0247	0.38
chr18	43430435	43442857	12423	10.97	11.11	10.81	0.3	0.0247	0.38
chr3	53193382	53215831	22450	11.22	11.32	11.1	0.21	0.0247	0.38
chr10	67281649	67289307	7659	10.14	10.04	10.23	-0.18	0.0247	0.38
chr4	43497744	43502216	4473	7.75	7.63	7.86	-0.23	0.0247	0.38
chr1	178297591	178300318	2728	7.43	7.58	7.26	0.32	0.0248	0.38
chr4	141242234	141248686	6453	10.06	9.94	10.17	-0.22	0.0248	0.38
chr16	31286278	31295384	9107	9.3	9.42	9.17	0.25	0.0248	0.38
chr9	15237196	15239935	2740	8.05	8.2	7.89	0.3	0.0249	0.381
chr16	91596746	91597806	1061	7.35	7.21	7.47	-0.25	0.025	0.382
chr19	47850977	47859414	8438	10.52	10.62	10.41	0.2	0.025	0.382
chr13	32993471	33007671	14201	10.26	10.15	10.37	-0.22	0.0251	0.383
chr14	16574644	16576543	1900	7.34	7.45	7.22	0.23	0.0251	0.384
chr5	89881987	89883872	1886	7.07	6.89	7.24	-0.35	0.0252	0.384
chr16	26104144	26106802	2659	7.63	7.76	7.5	0.26	0.0252	0.384
chr10	59574628	59582054	7427	10.59	10.68	10.5	0.17	0.0253	0.384
chr17	47972942	47977038	4097	9.53	9.25	9.77	-0.52	0.0253	0.384
chr11	32921607	32929496	7890	9.05	8.89	9.2	-0.31	0.0254	0.385
chr7	98834868	98836413	1546	6.43	6.23	6.6	-0.37	0.0254	0.385
chr11	44613000	44614222	1223	5.73	5.89	5.55	0.34	0.0254	0.385
chr10	117436853	117437380	528	4.9	4.67	5.09	-0.42	0.0254	0.386
chr13	81632796	81633110	315	3.8	3.49	4.05	-0.56	0.0255	0.386
chr2	30675981	30679598	3618	7.5	7.61	7.37	0.24	0.0255	0.386
chr7	75638006	75671427	33422	12.22	12.31	12.13	0.18	0.0256	0.387
chr13	99513100	99517625	4526	9.27	9.36	9.18	0.18	0.0256	0.387
chr17	57059177	57060724	1548	6.67	6.51	6.81	-0.3	0.0257	0.387
chr1	43114931	43179685	64755	13.36	13.46	13.25	0.21	0.0257	0.387
chr9	118488488	118489873	1386	5.69	5.85	5.5	0.35	0.0258	0.387
chr11	117872767	117876047	3281	7.5	7.37	7.62	-0.25	0.0258	0.387
chr5	3339102	3346535	7434	10.23	10.33	10.12	0.21	0.0258	0.387
chr3	40056926	40060282	3357	7.99	8.12	7.84	0.28	0.0258	0.387
chr15	39004174	39010299	6126	9.15	8.96	9.32	-0.36	0.0258	0.387
chr8	91948274	91949925	1652	6.2	5.97	6.4	-0.43	0.0258	0.388
chr6	18170211	18170801	591	5.02	4.78	5.22	-0.45	0.0258	0.388
chrX	68043527	68045311	1785	6.62	6.75	6.47	0.27	0.026	0.389
chr4	137113973	137119124	5152	8.15	8.24	8.05	0.2	0.026	0.39
chr3	86446885	86450377	3493	7.84	8.02	7.64	0.38	0.0261	0.39
chr12	28431753	28432585	833	5.75	5.57	5.91	-0.34	0.0261	0.39
chr2	125786195	125795568	9374	10.02	10.13	9.91	0.23	0.0261	0.39
chr5	132540985	132543964	2980	7.79	7.9	7.66	0.24	0.0261	0.39
chr14	70554078	70555023	946	5.4	5.19	5.58	-0.39	0.0262	0.391
chr12	79498133	79517930	19798	11.5	11.58	11.42	0.16	0.0263	0.391
chr9	117872407	117873056	650	4.71	4.47	4.92	-0.45	0.0263	0.391
chr9	44125501	44145763	20263	11.06	11.19	10.92	0.27	0.0264	0.392
chr3	134627802	134631055	3254	7.74	7.86	7.61	0.25	0.0264	0.392
chr9	40381369	40383723	2355	6.68	6.82	6.53	0.29	0.0264	0.392
chr11	87778155	87778772	618	4.73	4.47	4.96	-0.49	0.0265	0.392
chr12	72535220	72539882	4663	8.48	8.57	8.37	0.21	0.0265	0.392
chr7	116030124	116035276	5153	9.33	9.22	9.43	-0.21	0.0265	0.392
chr1	165191140	165195515	4376	8.64	8.52	8.75	-0.23	0.0266	0.392
chr12	31155535	31157257	1723	5.22	4.92	5.46	-0.54	0.0266	0.392
chr7	130281988	130291622	9635	9.55	9.38	9.7	-0.31	0.0266	0.392
chr17	35171831	35176095	4265	7.79	7.56	7.98	-0.43	0.0266	0.392
chr15	77689706	77692014	2309	4.82	5.04	4.56	0.48	0.0266	0.392
chr3	56960357	56966988	6632	9.33	9.43	9.23	0.2	0.0266	0.392
chr4	149275529	149287296	11768	9.68	9.76	9.58	0.18	0.0267	0.393
chr9	98972971	98973441	471	4.18	4.45	3.84	0.61	0.0267	0.393
chr11	4287439	4312656	25218	12.19	12.1	12.28	-0.17	0.0268	0.393
chr1	173941800	173943838	2039	4.94	5.14	4.72	0.42	0.0268	0.393
chr1	189341303	189344601	3299	7.87	7.63	8.08	-0.45	0.0268	0.394
chr15	80671178	80675520	4343	8	8.16	7.83	0.33	0.0269	0.394
chr9	22188092	22188693	602	5.01	4.77	5.22	-0.44	0.027	0.395
chr11	120647674	120648445	772	5.06	4.83	5.27	-0.44	0.027	0.395
chr17	34630706	34633921	3216	7.84	7.7	7.97	-0.26	0.027	0.395
chr18	21156542	21160931	4390	8.62	8.76	8.45	0.31	0.0271	0.396
chr14	45560037	45566791	6755	9.43	9.52	9.33	0.19	0.0272	0.397
chr4	144887345	144912332	24988	11.38	11.23	11.52	-0.29	0.0272	0.398
chr10	77330222	77338646	8425	8.45	8.19	8.67	-0.47	0.0273	0.398
chr5	92854635	92858310	3676	7.69	7.46	7.89	-0.43	0.0275	0.401
chr2	13523580	13546445	22866	10.69	10.78	10.6	0.17	0.0276	0.401
chr7	133184947	133186853	1907	7.24	7.36	7.11	0.25	0.0276	0.401
chr8	40961192	40972598	11407	9.99	9.79	10.17	-0.38	0.0276	0.401
chr15	98180567	98181567	1001	6.13	6.29	5.96	0.33	0.0276	0.401
chr2	72238080	72242342	4263	7.31	7.07	7.51	-0.44	0.0277	0.402
chr4	54944258	54955853	11596	10.85	10.94	10.77	0.17	0.0278	0.403
chr7	45474935	45475721	787	5.4	5.2	5.58	-0.38	0.0279	0.404
chr8	95426184	95435553	9370	9.53	9.44	9.62	-0.18	0.028	0.405
chr14	34080543	34093891	13349	10.1	9.99	10.21	-0.22	0.0281	0.406
chr10	7482208	7483564	1357	4.18	4.42	3.89	0.52	0.0281	0.406
chr13	28413583	28420951	7369	10.03	9.91	10.15	-0.24	0.0282	0.407
chr6	73221496	73230569	9074	9.42	9.52	9.3	0.22	0.0282	0.407
chr11	62817451	62834509	17059	10.69	10.8	10.57	0.23	0.0282	0.407
chr8	111336958	111339046	2089	7.72	7.84	7.59	0.25	0.0283	0.407
chr9	40611511	40618219	6709	8.42	8.54	8.3	0.24	0.0283	0.407
chr3	89794822	89799857	5036	8.2	8.08	8.31	-0.23	0.0283	0.407
chr7	3410861	3412367	1507	6.41	6.55	6.25	0.29	0.0284	0.407
chr11	102773982	102775709	1728	7.17	7.29	7.03	0.26	0.0284	0.408
chr3	107356871	107357658	788	5.24	5.02	5.43	-0.41	0.0284	0.408
chr9	70654239	70659086	4848	9.17	9.07	9.26	-0.2	0.0285	0.408
chr2	46441083	46446866	5784	9.99	10.09	9.88	0.21	0.0285	0.408
chr3	121530532	121532523	1992	6.25	6.4	6.08	0.32	0.0285	0.408
chr8	123409205	123413179	3975	8.03	8.17	7.89	0.28	0.0285	0.408
chrX	164370446	164386088	15643	10.31	10.41	10.21	0.2	0.0286	0.408
chr6	55335696	55340632	4937	7.62	7.73	7.5	0.23	0.0286	0.408
chr5	137293132	137296713	3582	9.16	9.26	9.05	0.2	0.0286	0.408
chr1	165814171	165815425	1255	5.82	5.52	6.07	-0.56	0.0287	0.408
chr18	9208980	9216687	7708	10.02	9.89	10.14	-0.25	0.0287	0.409
chrX	75576826	75578275	1450	7.36	7.19	7.51	-0.32	0.0288	0.41
chr7	102440798	102446309	5512	9.48	9.57	9.39	0.18	0.0289	0.41
chr19	24162992	24169086	6095	9.09	9.2	8.96	0.24	0.0289	0.41
chr7	45182520	45182900	381	4.29	4.51	4.03	0.48	0.029	0.411
chr7	135537209	135538493	1285	6.78	6.9	6.64	0.27	0.029	0.412
chr17	47907093	47911267	4175	7.47	7.33	7.59	-0.26	0.0291	0.412
chr16	77328533	77331920	3388	8.7	8.82	8.57	0.25	0.0291	0.412
chr5	139907294	139909373	2080	7.07	6.92	7.2	-0.28	0.0292	0.412
chr10	103026817	103030420	3604	6.99	7.23	6.7	0.53	0.0293	0.413
chr17	8657351	8660517	3167	8.14	8.26	8.01	0.24	0.0293	0.413
chr1	89453782	89468467	14686	10.79	10.68	10.9	-0.22	0.0293	0.413
chr3	130400469	130401884	1416	6.39	6.53	6.24	0.29	0.0293	0.413
chr11	87582157	87597664	15508	10.98	11.07	10.89	0.18	0.0294	0.414
chr9	42520403	42521125	723	5.3	5.5	5.06	0.44	0.0294	0.414
chr10	70518986	70522481	3496	8.73	8.51	8.92	-0.42	0.0294	0.414
chr4	43024519	43026284	1766	7.81	7.69	7.92	-0.22	0.0295	0.415
chr6	5379408	5380369	962	4.8	4.53	5.02	-0.49	0.0296	0.416
chr5	33982148	33984280	2133	8.16	8.26	8.05	0.21	0.0296	0.416
chrX	19150770	19173096	22327	11.15	11.24	11.06	0.18	0.0297	0.416
chr8	108023815	108029090	5276	8.3	8.15	8.44	-0.29	0.0297	0.416
chr12	57196419	57197634	1216	6.69	6.53	6.84	-0.31	0.0298	0.416
chr10	119167882	119171022	3141	8.03	8.15	7.89	0.27	0.0298	0.416
chr10	83528851	83534567	5717	9.31	9.19	9.41	-0.22	0.0298	0.416
chr12	85686242	85687385	1144	5.94	5.78	6.09	-0.31	0.0298	0.416
chr3	57286201	57298108	11908	10.71	10.82	10.59	0.23	0.0298	0.416
chr5	113490190	113491859	1670	7.34	7.04	7.58	-0.54	0.0299	0.416
chr2	173728206	173732239	4034	9.22	9.32	9.1	0.22	0.0299	0.416
chr14	48285361	48298972	13612	10.1	10.21	9.98	0.23	0.03	0.417
chr5	115052109	115053964	1856	5.41	5.59	5.21	0.37	0.03	0.417
chr10	95413933	95417841	3909	8.23	8.39	8.05	0.35	0.03	0.417
chr2	31687254	31691033	3780	9.8	9.71	9.89	-0.18	0.03	0.417
chr15	3353628	3359113	5486	7.73	7.86	7.6	0.25	0.0301	0.417
chr14	26993116	26994934	1819	7.1	7.23	6.95	0.27	0.0301	0.417
chr4	133657951	133662417	4467	9.6	9.7	9.49	0.21	0.0301	0.417
chr13	72455126	72456258	1133	4.49	4.74	4.18	0.56	0.0301	0.417
chr15	76090271	76092267	1997	7.89	7.75	8.02	-0.28	0.0302	0.417
chr14	57697027	57699286	2260	5.65	5.81	5.47	0.35	0.0302	0.417
chr2	24949220	24951249	2030	8.1	7.98	8.2	-0.22	0.0302	0.417
chr10	117790498	117794586	4089	9.32	9.42	9.22	0.2	0.0304	0.42
chrX	94211151	94213887	2737	9.36	9.21	9.5	-0.29	0.0304	0.42
chr10	81633167	81634700	1534	6.57	6.71	6.43	0.28	0.0304	0.42
chr13	102947816	102964731	16916	10.57	10.66	10.49	0.17	0.0305	0.42
chr14	19983956	19988357	4402	9.23	9.33	9.12	0.21	0.0306	0.42
chr9	21178240	21185821	7582	9.37	9.46	9.27	0.2	0.0306	0.42
chr9	35420667	35428432	7766	9.73	9.58	9.87	-0.29	0.0306	0.42
chr10	23340743	23351854	11112	10.42	10.31	10.53	-0.22	0.0307	0.42
chr8	94771426	94774289	2864	7.41	7.26	7.55	-0.29	0.0307	0.42
chr6	29853052	29853977	926	5.41	5.18	5.61	-0.42	0.0307	0.42
chr12	4906636	4908162	1527	7.77	7.65	7.88	-0.23	0.0307	0.42
chr8	47285956	47291600	5645	9.93	10.05	9.79	0.26	0.0307	0.42
chr11	69966279	69966892	614	4.69	4.9	4.46	0.44	0.0307	0.42
chr4	108028313	108035556	7244	9.75	9.6	9.88	-0.28	0.0309	0.421
chr9	90162201	90164217	2017	7.6	7.71	7.47	0.24	0.0309	0.421
chr7	84066686	84083052	16367	9.73	9.59	9.86	-0.26	0.0309	0.421
chr14	30712787	30717463	4677	9.17	9.06	9.27	-0.22	0.0309	0.421
chr7	96209678	96213754	4077	7.88	7.76	7.99	-0.23	0.0309	0.421
chr7	104352084	104354980	2897	7.09	7.21	6.96	0.25	0.031	0.422
chr4	126294808	126303454	8647	9.79	9.57	9.98	-0.41	0.031	0.422
chr8	120275273	120278539	3267	8.48	8.6	8.34	0.26	0.031	0.422
chr13	104285032	104296116	11085	10.93	11.02	10.84	0.18	0.0311	0.423
chr3	53051360	53077195	25836	11.42	11.53	11.3	0.23	0.0313	0.424
chr16	97356249	97357631	1383	6.27	6.11	6.41	-0.3	0.0313	0.424
chrX	164418809	164421152	2344	7.29	7.4	7.16	0.24	0.0313	0.424
chr10	69870594	69874061	3468	8.74	8.84	8.63	0.21	0.0313	0.424
chr19	5044894	5074414	29521	12.58	12.66	12.49	0.17	0.0313	0.424
chr11	88948006	88956454	8449	10.03	10.13	9.94	0.19	0.0314	0.424
chrX	103480257	103484080	3824	8.55	7.98	8.96	-0.98	0.0315	0.425
chr18	35827925	35858959	31035	12.44	12.35	12.54	-0.19	0.0315	0.425
chr9	105762116	105767020	4905	8.82	8.91	8.72	0.19	0.0315	0.425
chr7	34128874	34134574	5701	10.39	10.29	10.48	-0.18	0.0315	0.425
chr14	50832857	50839577	6721	8.38	8.17	8.57	-0.4	0.0316	0.426
chr13	97390612	97391089	478	4.3	4.54	4.01	0.53	0.0317	0.427
chr9	41721228	41750434	29207	11.78	11.87	11.68	0.2	0.0318	0.428
chr13	23524948	23527227	2280	6.65	6.79	6.49	0.3	0.0318	0.428
chr7	84749462	84750272	811	5.62	5.79	5.43	0.36	0.0319	0.428
chrX	50597288	50597800	513	5.3	4.92	5.6	-0.68	0.0319	0.428
chr8	110784890	110799064	14175	10.25	10.15	10.35	-0.2	0.0319	0.428
chr6	83711338	83712493	1156	5.74	5.56	5.89	-0.33	0.0319	0.428
chr8	34123932	34124712	781	5.51	5.7	5.28	0.42	0.032	0.428
chr2	118882934	118883668	735	6	6.15	5.84	0.31	0.032	0.428
chr12	24762373	24762735	363	4.13	4.36	3.86	0.5	0.032	0.428
chr1	134059929	134067745	7817	9.78	9.67	9.88	-0.22	0.032	0.428
chr10	116295535	116302136	6602	8.97	9.21	8.69	0.52	0.0321	0.428
chr12	29288565	29291772	3208	8.01	8.11	7.91	0.21	0.0322	0.429
chr9	83447524	83448320	797	6.02	6.18	5.84	0.35	0.0323	0.43
chr17	27050383	27061139	10757	9.97	10.08	9.85	0.23	0.0323	0.43
chr2	22768705	22779713	11009	10.34	10.42	10.25	0.17	0.0323	0.43
chr2	29343448	29347652	4205	8.83	8.94	8.71	0.23	0.0323	0.43
chr1	105842969	105844764	1796	6.43	6.6	6.24	0.36	0.0324	0.431
chr18	37714691	37715700	1010	6.29	6.43	6.14	0.29	0.0325	0.431
chr18	77053339	77056762	3424	9.37	9.46	9.28	0.18	0.0325	0.431
chr7	19282623	19283059	437	4.55	4.29	4.77	-0.48	0.0326	0.431
chr3	51364693	51365789	1097	5.94	6.09	5.78	0.31	0.0326	0.431
chr4	140580755	140586231	5477	7.77	7.61	7.9	-0.29	0.0326	0.431
chr2	93187617	93188986	1370	6.45	6.6	6.29	0.31	0.0326	0.431
chr12	3806109	3813605	7497	9.29	9.18	9.39	-0.21	0.0326	0.431
chr12	104748781	104753414	4634	9.77	9.68	9.85	-0.18	0.0326	0.431
chr10	117938996	117942080	3085	7.94	8.06	7.8	0.26	0.0326	0.431
chrX	150440352	150441443	1092	5.84	6.01	5.64	0.37	0.0327	0.431
chr1	74661086	74663476	2391	8.52	8.42	8.61	-0.19	0.0327	0.432
chr8	32292278	32293509	1232	6.31	6.46	6.14	0.32	0.0329	0.433
chr17	28140059	28143959	3901	7.09	6.9	7.25	-0.34	0.0329	0.433
chr8	119412220	119413552	1333	6.41	6.26	6.55	-0.29	0.0329	0.433
chr3	145292136	145294296	2161	7.07	7.19	6.94	0.25	0.0329	0.433
chr18	61950637	61956887	6251	8.71	8.53	8.87	-0.34	0.033	0.433
chr14	30008653	30012697	4045	7.54	7.31	7.73	-0.42	0.033	0.433
chr9	72169510	72170605	1096	5.84	5.99	5.67	0.31	0.0331	0.433
chr5	148962043	148971482	9440	10.52	10.6	10.43	0.18	0.0331	0.433
chr19	38124528	38125285	758	5.23	5.03	5.41	-0.38	0.0331	0.433
chr11	101252226	101256869	4644	10	10.08	9.91	0.16	0.0331	0.433
chr15	89498801	89500443	1643	6.44	6.26	6.59	-0.33	0.0331	0.433
chr16	13446636	13450429	3794	9.11	9.21	9.01	0.2	0.0331	0.433
chr17	63025198	63025466	269	3.77	3.44	4.04	-0.6	0.0332	0.433
chr11	72789554	72799745	10192	11.09	11.17	11	0.17	0.0332	0.433
chr2	37746670	37752088	5419	9.78	9.67	9.87	-0.2	0.0332	0.433
chr4	57152787	57154916	2130	7.36	7.51	7.18	0.33	0.0332	0.433
chr5	107960596	107962128	1533	5.68	5.49	5.84	-0.35	0.0332	0.433
chr9	110731807	110734781	2975	7.65	7.53	7.75	-0.22	0.0333	0.433
chr6	100730391	100734808	4418	8.82	8.69	8.94	-0.25	0.0333	0.433
chr5	5558085	5563302	5218	8.84	8.95	8.71	0.24	0.0333	0.433
chrX	161162353	161163363	1011	5.63	5.45	5.79	-0.34	0.0334	0.434
chr10	120741332	120752886	11555	10.19	10.3	10.08	0.22	0.0335	0.435
chr12	51058115	51059838	1724	7.09	7.25	6.91	0.34	0.0335	0.435
chr12	70226599	70228319	1721	6.74	6.6	6.86	-0.26	0.0336	0.435
chr12	72917319	72917930	612	4.93	4.71	5.12	-0.41	0.0337	0.436
chr13	23401301	23402796	1496	6.81	6.94	6.67	0.28	0.0338	0.437
chr2	151702066	151702987	922	5.59	5.76	5.4	0.36	0.0338	0.437
chr16	95256781	95271593	14813	10.16	10.01	10.29	-0.28	0.0338	0.437
chr12	113145820	113148918	3099	7.17	7.34	6.98	0.36	0.0338	0.437
chr15	84711003	84716874	5872	9.41	9.5	9.31	0.19	0.0339	0.437
chr11	49608903	49610701	1799	5.49	5.65	5.31	0.35	0.0339	0.437
chr10	26371295	26377333	6039	9.94	9.83	10.04	-0.21	0.034	0.437
chr17	32099892	32100317	426	4.25	3.99	4.47	-0.48	0.034	0.437
chr16	17146687	17148782	2096	7.67	7.79	7.54	0.25	0.0341	0.438
chr2	70848625	70849231	607	4.59	4.81	4.32	0.49	0.0341	0.438
chr4	152183873	152195620	11748	10.73	10.81	10.64	0.17	0.0341	0.438
chr1	192727140	192738528	11389	10.49	10.4	10.57	-0.17	0.0342	0.439
chr16	20620466	20623154	2689	8.45	8.34	8.55	-0.22	0.0343	0.439
chr7	110107482	110118715	11234	10.21	10.3	10.11	0.19	0.0343	0.44
chr17	34634762	34648849	14088	10.35	10.25	10.44	-0.19	0.0345	0.441
chr1	36058752	36083695	24944	10.76	10.64	10.86	-0.22	0.0346	0.443
chr4	46483724	46490770	7047	9.1	9.2	8.99	0.2	0.0347	0.444
chr15	79505010	79506192	1183	7.11	7.25	6.97	0.28	0.0348	0.444
chr2	52072216	52074221	2006	7.9	7.79	8.01	-0.22	0.0348	0.444
chr16	50750313	50756617	6305	9	9.09	8.9	0.19	0.0348	0.444
chr2	18044564	18059930	15367	11.58	11.66	11.49	0.16	0.0348	0.444
chr10	118996983	119005046	8064	9.85	9.97	9.73	0.23	0.0349	0.444
chr19	37550365	37551105	741	6.42	6.26	6.56	-0.3	0.0349	0.444
chr2	65020983	65024718	3736	8.81	8.92	8.69	0.23	0.0349	0.444
chr8	40423097	40424839	1743	7.08	7.22	6.93	0.29	0.035	0.444
chr7	81706367	81707294	928	5.63	5.45	5.79	-0.35	0.035	0.444
chr16	76679649	76681026	1378	6.66	6.52	6.78	-0.26	0.035	0.445
chr7	125392742	125394418	1677	6.16	6.31	6	0.32	0.0351	0.445
chr10	23174588	23198640	24053	11.17	11.08	11.27	-0.19	0.0351	0.445
chr10	126139864	126146371	6508	9.67	9.53	9.79	-0.26	0.0354	0.447
chr7	70118342	70119015	674	4.87	5.07	4.65	0.41	0.0354	0.447
chr8	122472217	122478154	5938	9.6	9.5	9.69	-0.19	0.0354	0.447
chrX	152230444	152235796	5353	9.76	9.61	9.88	-0.27	0.0354	0.447
chr5	121564345	121565256	912	5.67	5.5	5.83	-0.33	0.0356	0.45
chr18	13301435	13306964	5530	7.61	7.49	7.73	-0.24	0.0356	0.45
chr5	92331773	92333199	1427	6.68	6.79	6.55	0.24	0.0357	0.451
chr11	120607210	120609047	1838	6.63	6.77	6.47	0.29	0.0357	0.451
chr4	111414304	111416033	1730	7.09	6.86	7.3	-0.44	0.0358	0.451
chr4	6350633	6359108	8476	8.54	8.3	8.74	-0.44	0.0358	0.451
chr18	13785467	13791150	5684	9.2	9.03	9.36	-0.32	0.0359	0.451
chr2	21141062	21143189	2128	7.84	7.97	7.69	0.28	0.0359	0.451
chr7	139832890	139835096	2207	7.24	7.36	7.11	0.25	0.0361	0.453
chr9	53829542	53829969	428	4.55	4.76	4.3	0.45	0.0362	0.455
chr3	41560806	41609194	48389	11.79	11.87	11.69	0.18	0.0364	0.456
chr13	49012767	49016898	4132	7.47	7.31	7.62	-0.3	0.0365	0.457
chr4	133727653	133735165	7513	8.95	9.04	8.85	0.19	0.0366	0.458
chr1	93684949	93688177	3229	8.35	8.47	8.23	0.24	0.0366	0.459
chr4	155693800	155700144	6345	9.67	9.76	9.59	0.17	0.0367	0.459
chr2	102165516	102167756	2241	7.28	7.4	7.14	0.26	0.0367	0.459
chr5	65430317	65441457	11141	10.44	10.52	10.36	0.16	0.0368	0.459
chr13	98944604	98945386	783	5.24	4.98	5.47	-0.49	0.0368	0.459
chr12	55342750	55345590	2841	7.66	7.77	7.55	0.22	0.0371	0.462
chr2	167886070	167895708	9639	8.79	8.7	8.89	-0.19	0.0371	0.462
chr1	12990730	12992927	2198	7.01	7.15	6.86	0.29	0.0372	0.463
chr18	70642540	70646370	3831	9	9.1	8.9	0.2	0.0372	0.463
chr8	34052626	34058749	6124	9.11	8.89	9.31	-0.41	0.0372	0.463
chr18	67383528	67398118	14591	10.61	10.69	10.52	0.16	0.0372	0.463
chr7	104313429	104318348	4920	7.83	7.95	7.69	0.26	0.0373	0.463
chr6	119443449	119446893	3445	7.5	7.64	7.35	0.29	0.0373	0.463
chr5	115506213	115517878	11666	10.54	10.44	10.64	-0.19	0.0374	0.464
chr15	7088420	7093724	5305	8.5	8.38	8.61	-0.23	0.0374	0.464
chr11	77789575	77794418	4844	8.66	8.56	8.76	-0.2	0.0375	0.464
chr13	116201034	116201908	875	5.5	5.67	5.32	0.34	0.0375	0.464
chr15	30172278	30173768	1491	5.85	5.68	6	-0.32	0.0375	0.464
chr14	70780557	70781967	1411	6.85	6.98	6.72	0.26	0.0376	0.464
chr10	84583707	84585871	2165	7.32	7.18	7.45	-0.27	0.0376	0.464
chr13	34147845	34149881	2037	7.37	7.47	7.25	0.23	0.0376	0.464
chr12	79964973	79977945	12973	10.62	10.7	10.54	0.16	0.0376	0.464
chr7	7187989	7188586	598	4.67	4.88	4.43	0.45	0.0377	0.465
chr17	86291476	86294680	3205	7.22	7.09	7.34	-0.25	0.0377	0.465
chrX	53642567	53644437	1871	5.66	5.82	5.48	0.33	0.0379	0.467
chr8	25989318	25991179	1862	7.17	7.31	7.01	0.3	0.038	0.467
chr8	71700758	71701810	1053	5.51	5.33	5.68	-0.34	0.038	0.467
chr11	101229257	101232830	3574	7.66	7.45	7.84	-0.39	0.0381	0.467
chr1	74791528	74795489	3962	7.73	7.59	7.85	-0.26	0.0381	0.467
chr9	55283605	55284103	499	3.93	4.17	3.65	0.52	0.0381	0.467
chr3	95493802	95501168	7367	9.11	9.2	9	0.2	0.0381	0.467
chr15	92597260	92597768	509	4.63	4.86	4.36	0.49	0.0382	0.468
chr18	84857521	84861323	3803	8.06	7.91	8.19	-0.28	0.0383	0.468
chr15	81271805	81273807	2003	7.28	7.41	7.14	0.27	0.0383	0.468
chr2	152632223	152640841	8619	9.3	9.19	9.41	-0.22	0.0384	0.469
chr14	76475280	76483242	7963	10.23	10.32	10.13	0.19	0.0385	0.47
chrX	106919598	106922909	3312	8	8.1	7.89	0.2	0.0385	0.47
chr9	65108564	65113324	4761	8.57	8.45	8.68	-0.23	0.0386	0.47
chr16	23100007	23100849	843	5.12	5.32	4.89	0.43	0.0386	0.47
chr1	50960632	50967532	6901	9.07	9.19	8.94	0.25	0.0386	0.47
chr8	8639296	8664332	25037	11.57	11.47	11.66	-0.18	0.0386	0.47
chr3	96101908	96115633	13726	10.29	10.38	10.19	0.2	0.0386	0.47
chr19	8797151	8799413	2263	8.2	8.3	8.1	0.2	0.0387	0.47
chr12	56296767	56302394	5628	8.09	8.22	7.94	0.27	0.0387	0.47
chr10	62864559	62866730	2172	7.79	7.68	7.9	-0.23	0.0387	0.47
chr9	54500695	54502334	1640	7.12	6.98	7.25	-0.27	0.0387	0.47
chr6	5129411	5130961	1551	6.15	5.92	6.34	-0.43	0.0387	0.47
chr15	102942759	102943371	613	4.64	4.92	4.29	0.63	0.0388	0.47
chr1	152619118	152626962	7845	9.33	9.45	9.2	0.25	0.0389	0.471
chr13	60736977	60738936	1960	7.78	7.89	7.66	0.22	0.0389	0.471
chr11	97021645	97026943	5299	9.56	9.64	9.47	0.18	0.0389	0.471
chr3	80913020	80914128	1109	7.02	6.89	7.15	-0.26	0.039	0.471
chr18	31436757	31441925	5169	7.72	7.95	7.45	0.5	0.039	0.471
chr4	49596846	49598923	2078	7.85	7.97	7.73	0.24	0.039	0.471
chr13	80960568	80966113	5546	9.43	9.51	9.34	0.17	0.0391	0.471
chr8	22858309	22861656	3348	9.4	9.3	9.49	-0.19	0.0391	0.471
chr12	57211419	57212711	1293	6.53	6.66	6.39	0.27	0.0391	0.471
chr19	57968664	57971537	2874	8.05	8.15	7.93	0.22	0.0392	0.472
chr7	90383644	90390600	6957	8.65	8.52	8.76	-0.24	0.0393	0.473
chr11	43772429	43776480	4052	8.34	8.49	8.18	0.32	0.0393	0.473
chr3	70800371	70809127	8757	10.89	10.96	10.8	0.16	0.0394	0.474
chr13	21917347	21920018	2672	7.55	7.7	7.38	0.33	0.0397	0.477
chr9	103007257	103010913	3657	8.01	8.12	7.89	0.23	0.0398	0.477
chr2	170116468	170135054	18587	10.81	10.89	10.72	0.17	0.0398	0.477
chr12	73537751	73539971	2221	5.97	5.82	6.12	-0.3	0.0399	0.478
chr5	37823574	37824521	948	5.63	5.42	5.81	-0.38	0.0399	0.478
chr5	101238895	101241948	3054	6.7	6.84	6.53	0.31	0.0399	0.478
chr17	87311162	87318533	7372	9.71	9.61	9.8	-0.19	0.04	0.478
chr13	23501341	23507735	6395	8.33	8.43	8.22	0.21	0.0401	0.479
chr8	41035245	41042736	7492	8.56	8.44	8.67	-0.23	0.0402	0.48
chr10	21144881	21145530	650	5.16	5.33	4.97	0.37	0.0402	0.48
chr15	36140041	36140745	705	5.64	5.83	5.43	0.4	0.0402	0.48
chr11	114848843	114853785	4943	9.12	8.88	9.32	-0.44	0.0403	0.48
chr9	103212572	103213190	619	4.96	5.15	4.75	0.39	0.0403	0.48
chr2	166146079	166156466	10388	10.04	10.12	9.95	0.18	0.0404	0.48
chr10	76203602	76204207	606	5.32	5.49	5.13	0.35	0.0404	0.481
chr7	143648351	143650457	2107	6.18	6.31	6.03	0.28	0.0405	0.481
chr7	145102055	145115030	12976	11.37	11.45	11.28	0.17	0.0405	0.481
chr8	70000301	70003839	3539	8.43	8.53	8.32	0.21	0.0406	0.481
chr13	95543943	95552256	8314	10.41	10.54	10.27	0.27	0.0406	0.481
chr4	59187645	59245856	58212	12.1	12.18	12.01	0.17	0.0407	0.481
chr2	144593834	144594912	1079	6.74	6.87	6.6	0.27	0.0407	0.481
chr19	7264275	7270320	6046	9.29	9.2	9.38	-0.18	0.0407	0.481
chr13	118713288	118718986	5699	8.77	8.88	8.66	0.22	0.0408	0.481
chr8	111588733	111600659	11927	10.11	10.2	10.02	0.18	0.0408	0.481
chr7	43464561	43467037	2477	8	8.13	7.87	0.25	0.0408	0.481
chr5	23384796	23390187	5392	9.65	9.73	9.56	0.17	0.0408	0.481
chr3	45376035	45378137	2103	6.48	6.32	6.62	-0.3	0.0408	0.481
chr11	82746727	82747520	794	5.27	5.03	5.48	-0.45	0.0409	0.481
chr11	94497577	94500058	2482	6.76	6.62	6.9	-0.28	0.0409	0.481
chr6	48083487	48086787	3301	9.16	9.07	9.24	-0.17	0.0409	0.481
chr2	135657533	135662525	4993	9.9	9.81	9.99	-0.17	0.041	0.481
chr4	100526094	100528296	2203	6.88	7.01	6.73	0.29	0.041	0.481
chr2	91923851	91924159	309	3.88	4.14	3.57	0.56	0.041	0.481
chr6	16317617	16318278	662	4.68	4.46	4.88	-0.42	0.0411	0.481
chr5	110362887	110363834	948	5.64	5.8	5.47	0.33	0.0411	0.481
chr1	152953994	152955910	1917	6.92	6.76	7.07	-0.31	0.0411	0.481
chr3	152151802	152159069	7268	7.86	7.97	7.74	0.23	0.0411	0.481
chrX	74115232	74116183	952	5.28	5.44	5.09	0.35	0.0411	0.481
chr10	109902735	109906295	3561	8.16	8.27	8.05	0.22	0.0412	0.482
chr6	127560875	127561781	907	6.18	6.32	6.02	0.29	0.0412	0.482
chr7	112197627	112210986	13360	11.6	11.68	11.53	0.15	0.0412	0.482
chr1	51464610	51481126	16517	10.38	10.47	10.28	0.19	0.0413	0.482
chr14	21348587	21353644	5058	8.79	8.92	8.65	0.27	0.0413	0.483
chr15	58757001	58762927	5927	8.08	7.97	8.19	-0.22	0.0414	0.483
chr2	4395361	4414471	19111	10.97	11.05	10.89	0.15	0.0414	0.483
chr7	43441466	43445464	3999	9.99	10.08	9.91	0.17	0.0415	0.484
chr4	97843227	97861893	18667	10.24	10.33	10.15	0.19	0.0416	0.484
chr8	90492154	90498251	6098	8.82	8.91	8.72	0.19	0.0416	0.484
chr14	45656620	45659380	2761	9.15	9.06	9.23	-0.17	0.0416	0.484
chr18	66466231	66478998	12768	10.16	10.25	10.07	0.19	0.0416	0.484
chr8	64192962	64209303	16342	10.87	11.04	10.67	0.37	0.0417	0.484
chrX	103491863	103495281	3419	9.42	9.28	9.54	-0.26	0.0417	0.484
chr5	121699921	121702015	2095	7.7	7.84	7.55	0.29	0.0419	0.486
chr1	191178348	191187059	8712	9.53	9.63	9.41	0.22	0.0419	0.486
chr11	95913685	95915047	1363	6.43	6.29	6.56	-0.27	0.042	0.486
chr2	180453024	180458505	5482	7.82	7.68	7.96	-0.28	0.042	0.486
chr17	35077622	35078070	449	4.5	4.7	4.26	0.44	0.042	0.486
chr3	122478992	122491138	12147	9.95	9.85	10.04	-0.19	0.0422	0.487
chr10	99231868	99253462	21595	11.15	11.26	11.03	0.23	0.0422	0.487
chr1	74855006	74855241	236	3.49	3.76	3.16	0.6	0.0424	0.49
chr8	45625908	45630345	4438	7.53	7.77	7.23	0.54	0.0424	0.49
chr18	47254150	47257377	3228	8.27	8.39	8.13	0.27	0.0425	0.49
chr4	154334539	154335358	820	4.92	5.1	4.7	0.4	0.0425	0.49
chr3	141481598	141494107	12510	10.42	10.51	10.32	0.2	0.0426	0.49
chr12	83519931	83521764	1834	7.52	7.62	7.41	0.22	0.0426	0.49
chr3	143100695	143101262	568	4.9	5.08	4.7	0.39	0.0426	0.49
chr2	165991609	165994419	2811	9.2	9.09	9.3	-0.21	0.0426	0.49
chr12	75700377	75705433	5057	10.39	10.46	10.3	0.16	0.0427	0.491
chr17	48000865	48002746	1882	7.97	8.08	7.86	0.21	0.0427	0.491
chr3	36491457	36497536	6080	8.87	8.97	8.77	0.2	0.0428	0.491
chr17	7825008	7828527	3520	7.17	7.05	7.28	-0.24	0.0428	0.491
chr3	68466945	68479177	12233	10.22	10.32	10.1	0.21	0.0428	0.491
chr18	35205990	35220513	14524	9.36	9.46	9.25	0.21	0.0429	0.491
chr19	41846867	41851737	4871	9.26	9.17	9.35	-0.18	0.043	0.492
chr13	109902273	109908047	5775	8.83	8.92	8.73	0.19	0.0431	0.492
chr13	34127079	34132274	5196	8.65	8.75	8.55	0.2	0.0431	0.492
chr8	70488289	70497341	9053	9.88	9.76	10	-0.24	0.0431	0.492
chr2	166734715	166736216	1502	6.37	6.24	6.49	-0.25	0.0432	0.493
chr4	114405570	114407336	1767	7.92	7.81	8.03	-0.22	0.0433	0.493
chr5	105730513	105733904	3392	9.14	9.23	9.04	0.19	0.0433	0.493
chr10	5188135	5197967	9833	9.41	9.5	9.31	0.19	0.0433	0.493
chr16	42189345	42191606	2262	8.57	8.67	8.48	0.19	0.0434	0.494
chr18	69116818	69120230	3413	7.99	8.1	7.88	0.23	0.0434	0.494
chr18	7607777	7614299	6523	8.63	8.45	8.78	-0.33	0.0434	0.494
chr11	3407644	3410423	2780	8.54	8.64	8.43	0.21	0.0435	0.494
chr11	76436227	76438262	2036	7.43	7.54	7.31	0.23	0.0436	0.495
chr5	134745799	134749535	3737	7.48	7.28	7.66	-0.38	0.0436	0.495
chr12	100519274	100522223	2950	8.68	8.57	8.78	-0.21	0.0436	0.495
chr6	3343633	3346220	2588	6.03	6.17	5.87	0.3	0.0436	0.495
chr15	93587090	93597288	10199	10.23	10.31	10.16	0.15	0.0437	0.495
chr8	125556209	125561806	5598	8.19	8.31	8.07	0.24	0.0437	0.495
chr8	12992634	13000061	7428	9.96	10.04	9.87	0.16	0.0437	0.495
chr7	130572375	130575355	2981	7.19	7.01	7.34	-0.33	0.0438	0.495
chr1	151040683	151040907	225	3.53	3.2	3.81	-0.61	0.0439	0.495
chr9	56381409	56423367	41959	11.68	11.78	11.57	0.21	0.0439	0.495
chr8	124433711	124434412	702	5.08	4.89	5.25	-0.36	0.0439	0.495
chr17	21733010	21734863	1854	7.99	8.09	7.89	0.2	0.044	0.495
chr12	84416722	84418022	1301	7.73	7.83	7.62	0.21	0.044	0.495
chr16	55725428	55736618	11191	9.65	9.74	9.55	0.19	0.044	0.495
chr11	72039086	72043474	4389	8.69	8.77	8.6	0.17	0.044	0.495
chr19	3922190	3931641	9452	9.88	9.78	9.96	-0.18	0.0441	0.495
chr2	129173743	129187916	14174	10.48	10.41	10.56	-0.15	0.0441	0.495
chr13	61803850	61805136	1287	5.65	5.81	5.47	0.34	0.0441	0.495
chr8	70820450	70820731	282	3.76	3.45	4.01	-0.55	0.0441	0.495
chr13	46161110	46163279	2170	6.37	6.2	6.51	-0.31	0.0442	0.495
chr17	87528536	87532823	4288	9.56	9.64	9.47	0.17	0.0442	0.495
chr15	76342920	76345419	2500	8.85	8.75	8.93	-0.18	0.0442	0.496
chr18	35932115	35934565	2451	6.81	6.67	6.94	-0.27	0.0443	0.496
chr5	150118111	150119423	1313	6.12	5.95	6.28	-0.33	0.0443	0.496
chrX	50583905	50584314	410	4.37	4.1	4.6	-0.5	0.0444	0.496
chr8	87943570	87944583	1014	5.55	5.39	5.69	-0.31	0.0445	0.496
chr6	136528382	136538169	9788	9.24	9.36	9.12	0.24	0.0445	0.496
chr16	51757997	51759729	1733	6.62	6.75	6.47	0.28	0.0445	0.496
chr4	136776202	136785012	8811	10.05	9.96	10.13	-0.17	0.0446	0.498
chr9	44903293	44908199	4907	9.17	9.26	9.07	0.2	0.0447	0.499
chr11	70519657	70521044	1388	6.93	7.05	6.79	0.26	0.0448	0.499
chr11	117887875	117892466	4592	9.24	9.07	9.39	-0.32	0.0448	0.499
chr4	57827683	57853834	26152	11.4	11.47	11.31	0.16	0.0448	0.499
chr19	37374993	37382540	7548	9.53	9.67	9.36	0.31	0.0449	0.499
chr11	47376850	47380955	4106	8.91	8.99	8.81	0.18	0.045	0.5
chr18	37176943	37179323	2381	7.57	7.67	7.46	0.2	0.0451	0.5
chr9	69288770	69293623	4854	9.49	9.4	9.57	-0.17	0.0451	0.5
chr8	84283633	84285715	2083	8.07	8.17	7.96	0.21	0.0452	0.5
chr14	117928743	117932727	3985	9.6	9.67	9.52	0.16	0.0452	0.5
chr14	27622133	27623141	1009	6.55	6.68	6.4	0.28	0.0452	0.5
chr2	49619296	49620173	878	5.81	5.64	5.96	-0.32	0.0452	0.5
chr10	93082593	93085303	2711	7.36	7.46	7.25	0.22	0.0452	0.5
chr16	38375716	38380110	4395	7.67	7.77	7.55	0.22	0.0453	0.5
chrX	94058143	94062232	4090	7.9	8.01	7.79	0.22	0.0453	0.5
chr19	44310240	44315797	5558	9.03	9.12	8.93	0.19	0.0453	0.5
chr17	66448068	66450946	2879	7.96	8.07	7.83	0.24	0.0454	0.501
chr2	4548724	4589804	41081	11.68	11.76	11.59	0.17	0.0454	0.501
chr19	24223920	24226060	2141	7.64	7.77	7.49	0.27	0.0454	0.501
chr11	31368158	31372053	3896	8.61	8.51	8.71	-0.2	0.0455	0.501
chr10	60743721	60753764	10044	9.44	9.33	9.54	-0.2	0.0455	0.501
chr11	69833831	69835098	1268	5.8	5.95	5.64	0.31	0.0456	0.502
chr1	120596122	120598117	1996	7.19	7.31	7.07	0.23	0.0457	0.502
chr18	32441339	32450920	9582	10.65	10.74	10.56	0.19	0.0457	0.502
chr9	90053856	90056054	2199	8.01	8.11	7.9	0.21	0.0457	0.502
chr4	137081883	137087833	5951	9.02	9.1	8.93	0.18	0.0458	0.502
chr13	23569520	23578889	9370	9.79	9.88	9.7	0.17	0.0459	0.503
chr10	116196117	116197511	1395	6.23	6.36	6.08	0.28	0.0459	0.503
chr6	37463115	37474973	11859	10.52	10.6	10.43	0.17	0.046	0.504
chr8	71521158	71521732	575	4.8	4.58	4.98	-0.4	0.046	0.504
chr8	70369069	70375346	6278	9.03	8.92	9.12	-0.2	0.0461	0.505
chr2	60036717	60037671	955	6.03	6.18	5.86	0.32	0.0462	0.505
chr1	55236150	55241321	5172	8.85	8.93	8.75	0.18	0.0463	0.505
chr11	8688182	8694908	6727	8.94	9.05	8.83	0.22	0.0463	0.505
chr6	94223681	94232653	8973	9.06	9.17	8.93	0.23	0.0463	0.505
chr14	27379065	27380496	1432	5.85	5.58	6.08	-0.5	0.0464	0.505
chr19	36923153	36932790	9638	10.42	10.55	10.27	0.29	0.0464	0.505
chr8	119991948	119994932	2985	6.7	6.84	6.55	0.29	0.0465	0.505
chr1	153748273	153750130	1858	6.64	6.78	6.48	0.3	0.0465	0.505
chr8	24545787	24547722	1936	6.01	6.15	5.84	0.31	0.0465	0.505
chr6	71707662	71708501	840	5.28	5.1	5.44	-0.34	0.0465	0.505
chr19	40611395	40615870	4476	8.27	8.36	8.17	0.2	0.0465	0.505
chr10	128458466	128461396	2931	9.59	9.49	9.68	-0.19	0.0465	0.505
chr13	111803213	111810282	7070	10.2	10.08	10.3	-0.22	0.0465	0.505
chr5	4191774	4193770	1997	6.54	6.41	6.66	-0.25	0.0467	0.506
chr9	20868402	20869877	1476	7.25	7.05	7.42	-0.37	0.0468	0.508
chr10	7491809	7493020	1212	4.14	4.36	3.88	0.48	0.0469	0.508
chr3	97609234	97610611	1378	8.04	7.92	8.15	-0.23	0.047	0.509
chr8	13489419	13494860	5442	8.88	8.78	8.98	-0.19	0.047	0.509
chr2	80124607	80130139	5533	8.86	8.98	8.73	0.25	0.0471	0.509
chr1	182480176	182531681	51506	12.9	12.98	12.82	0.15	0.0471	0.509
chr5	104982416	104982987	572	4.34	4.05	4.58	-0.52	0.0471	0.509
chr10	64083784	64090532	6749	8.19	8.01	8.36	-0.35	0.0471	0.509
chr13	54300978	54315961	14984	10.82	10.92	10.72	0.19	0.0473	0.51
chr10	41690155	41690677	523	4.94	5.12	4.73	0.38	0.0473	0.511
chr8	107401986	107407556	5571	9.06	9.16	8.95	0.21	0.0474	0.511
chr4	151858894	151863848	4955	9.38	9.29	9.46	-0.17	0.0474	0.511
chr4	102087708	102088128	421	4.11	4.35	3.82	0.53	0.0474	0.511
chr10	77416922	77421689	4768	8.43	8.32	8.52	-0.21	0.0475	0.511
chr13	56294883	56296959	2077	7.2	6.99	7.39	-0.4	0.0475	0.511
chr12	112106829	112107081	253	3.53	3.22	3.79	-0.57	0.0477	0.512
chr5	117127749	117141225	13477	10.2	10.29	10.11	0.17	0.0477	0.512
chr7	80368243	80378152	9910	10.3	10.37	10.22	0.16	0.0478	0.513
chr10	120360459	120450235	89777	13.01	13.08	12.93	0.15	0.0479	0.513
chr4	140653359	140660255	6897	9.22	9.13	9.3	-0.17	0.0479	0.513
chr2	145820823	145823530	2708	6.81	6.56	7.01	-0.45	0.0479	0.513
chr6	39712305	39726300	13996	11.25	11.16	11.34	-0.18	0.048	0.513
chr1	91454720	91461037	6318	10.01	9.93	10.09	-0.16	0.048	0.513
chr7	44527157	44528535	1379	6.69	6.55	6.81	-0.26	0.048	0.513
chr11	101818556	101852872	34317	12.29	12.19	12.38	-0.19	0.048	0.513
chr9	37137849	37148378	10530	9.93	9.85	10.01	-0.16	0.048	0.513
chr17	28517358	28519203	1846	6.88	7.01	6.74	0.27	0.048	0.513
chr7	113736925	113738922	1998	6.6	6.75	6.44	0.31	0.0482	0.514
chr7	3286433	3303827	17395	11.47	11.54	11.4	0.15	0.0482	0.514
chr3	90445283	90448150	2868	8.7	8.79	8.6	0.19	0.0483	0.515
chr13	55463427	55468435	5009	9.02	8.91	9.12	-0.2	0.0483	0.515
chr10	83335455	83338433	2979	8.74	8.65	8.83	-0.18	0.0484	0.515
chr17	43566118	43570798	4681	8.25	8.33	8.16	0.18	0.0484	0.515
chr9	44566691	44569700	3010	8.01	7.78	8.22	-0.43	0.0485	0.515
chr11	94466909	94475070	8162	10	9.9	10.1	-0.2	0.0485	0.515
chr5	91402414	91403228	815	5.87	6.01	5.7	0.31	0.0486	0.515
chr4	8689650	8692332	2683	8.22	8.1	8.34	-0.24	0.0486	0.515
chr17	29503213	29503540	328	3.7	3.95	3.41	0.54	0.0486	0.515
chr4	149873987	149879877	5891	9.3	9.19	9.41	-0.22	0.0486	0.515
chr9	9234308	9243259	8952	10.14	10.22	10.07	0.15	0.0486	0.515
chr6	53611056	53613638	2583	7.67	7.54	7.79	-0.25	0.0486	0.515
chr8	62951320	62952101	782	5.1	4.9	5.28	-0.37	0.0487	0.515
chr6	142702041	142702607	567	4.89	5.09	4.67	0.41	0.0487	0.515
chr3	94933018	94933531	514	3.81	3.52	4.05	-0.53	0.0488	0.515
chr11	4117835	4118970	1136	6.68	6.55	6.81	-0.26	0.0488	0.515
chr4	11703259	11705910	2652	8.39	8.27	8.5	-0.23	0.0489	0.516
chr6	96112865	96114169	1305	5.53	5.68	5.36	0.32	0.0489	0.516
chr4	49845155	49846034	880	5.03	5.22	4.82	0.4	0.0489	0.516
chr7	39654740	39656240	1501	6.25	6.4	6.07	0.33	0.049	0.516
chr5	21372040	21373229	1190	6.38	6.24	6.51	-0.27	0.049	0.516
chr19	37177751	37179002	1252	6.49	6.63	6.34	0.28	0.0491	0.516
chr5	13505388	13529693	24306	10.45	10.59	10.29	0.31	0.0492	0.516
chr7	76392484	76393618	1135	5.02	5.21	4.81	0.39	0.0492	0.516
chr5	3488730	3512845	24116	10.73	10.81	10.63	0.18	0.0493	0.516
chr5	105786762	105809713	22952	10.41	10.52	10.3	0.22	0.0493	0.516
chr10	12910812	12924018	13207	10.16	10.26	10.05	0.21	0.0494	0.516
chr16	75592853	75593330	478	4.97	5.15	4.77	0.39	0.0494	0.516
chr12	69555740	69557443	1704	7.06	6.94	7.16	-0.22	0.0494	0.516
chr5	115185781	115188488	2708	8.04	7.92	8.14	-0.22	0.0494	0.516
chr7	109998368	110009509	11142	10.18	10.27	10.09	0.18	0.0495	0.516
chr10	110925464	110941082	15619	9.83	9.69	9.95	-0.26	0.0495	0.516
chr1	180766139	180769148	3010	7.9	8	7.79	0.21	0.0495	0.516
chr19	55893735	55901881	8147	8.39	8.49	8.28	0.21	0.0495	0.516
chr8	11077208	11077832	625	4.3	4.51	4.06	0.45	0.0495	0.516
chr11	95610225	95611303	1079	5.24	5.04	5.41	-0.37	0.0495	0.516
chr13	84347410	84350274	2865	8.06	8.17	7.95	0.23	0.0495	0.516
chr7	28732421	28733396	976	5.26	5.06	5.43	-0.37	0.0495	0.516
chr9	51763900	51766673	2774	7.57	7.73	7.37	0.36	0.0496	0.516
chr11	95997496	96008270	10775	10.82	10.89	10.75	0.14	0.0496	0.516
chr2	92740458	92744984	4527	8.91	9.06	8.74	0.31	0.0496	0.516
chr1	135684530	135692622	8093	9.82	9.9	9.73	0.17	0.0496	0.516
chr2	3719323	3730607	11285	9.7	9.79	9.62	0.17	0.0498	0.517
chr6	97144090	97151835	7746	9.86	9.95	9.77	0.18	0.0498	0.517
chr3	51795959	51798640	2682	6.8	6.65	6.94	-0.28	0.05	0.519
chr3	40480216	40484571	4356	7.84	7.74	7.94	-0.2	0.05	0.519
chr17	56756885	56757551	667	5.27	5.42	5.09	0.34	0.05	0.519
chr3	38456661	38487266	30606	11.27	11.35	11.18	0.16	0.0504	0.522
chr17	3113633	3117382	3750	9.95	9.86	10.03	-0.17	0.0504	0.522
chr11	117173968	117177958	3991	7.64	7.74	7.53	0.21	0.0505	0.523
chr14	58070437	58073302	2866	7.05	6.93	7.17	-0.24	0.0507	0.524
chr16	22836699	22850768	14070	10.59	10.51	10.67	-0.16	0.0508	0.525
chr2	70704594	70704984	391	4.45	4.65	4.21	0.44	0.0508	0.525
chr19	55740255	55755680	15426	11.85	11.92	11.78	0.14	0.0509	0.525
chr2	84810422	84811644	1223	6.34	6.18	6.48	-0.29	0.051	0.527
chr2	11338293	11340471	2179	7.49	7.34	7.64	-0.3	0.0512	0.528
chr17	83212133	83221583	9451	9.79	9.65	9.92	-0.27	0.0512	0.528
chr13	22047075	22052189	5115	8.79	8.88	8.7	0.18	0.0512	0.528
chr5	21424865	21426588	1724	7.66	7.56	7.77	-0.21	0.0513	0.528
chr15	73640082	73646495	6414	8.64	8.55	8.73	-0.17	0.0513	0.528
chr7	109865415	109865995	581	4.68	4.45	4.88	-0.43	0.0514	0.528
chr5	147747264	147749052	1789	6.97	6.84	7.08	-0.24	0.0514	0.528
chr1	33532281	33534336	2056	6.22	6.36	6.07	0.29	0.0514	0.528
chr13	40853850	40855905	2056	8.01	8.1	7.91	0.19	0.0514	0.528
chr18	67604635	67611641	7007	8.94	8.84	9.03	-0.19	0.0515	0.528
chr17	88753355	88753858	504	4.27	4.47	4.04	0.44	0.0515	0.528
chr14	67232140	67239130	6991	8.45	8.57	8.31	0.26	0.0516	0.528
chr10	111538258	111548438	10181	10.14	10.22	10.07	0.15	0.0516	0.529
chr8	122341630	122350104	8475	9.36	9.47	9.25	0.22	0.0518	0.53
chr5	146866100	146869313	3214	8.52	8.62	8.43	0.19	0.0518	0.53
chr10	89344283	89345243	961	6.05	5.85	6.23	-0.37	0.0518	0.53
chr18	38928047	38930530	2484	7.96	8.1	7.8	0.3	0.0519	0.53
chr5	124950343	124967677	17335	10.11	10.03	10.18	-0.15	0.0519	0.53
chr6	122764236	122766892	2657	7.24	7.39	7.07	0.31	0.0519	0.53
chr19	55592849	55599759	6911	8.23	8.06	8.38	-0.32	0.052	0.53
chr18	39728167	39743733	15567	10.79	10.9	10.68	0.22	0.052	0.53
chr3	129968484	129971339	2856	8.68	8.76	8.58	0.18	0.052	0.53
chr11	120799485	120801325	1841	8.14	8.02	8.25	-0.23	0.0521	0.531
chr6	87098977	87104034	5058	8.7	8.59	8.8	-0.22	0.0521	0.531
chr6	36801794	36821625	19832	10.88	10.98	10.77	0.2	0.0522	0.531
chr2	109673393	109674961	1569	6.96	7.17	6.72	0.44	0.0522	0.531
chr18	78831390	78850132	18743	10.53	10.41	10.64	-0.23	0.0522	0.531
chr3	93552091	93563618	11528	10.39	10.47	10.3	0.17	0.0523	0.531
chr15	67170585	67180002	9418	10.37	10.46	10.28	0.18	0.0523	0.531
chr12	50646787	50649940	3154	8.73	8.6	8.85	-0.25	0.0523	0.531
chr9	81622284	81636201	13918	11.18	11.26	11.09	0.17	0.0524	0.531
chr6	54039226	54042220	2995	7.2	6.98	7.39	-0.41	0.0525	0.532
chr6	136831905	136832343	439	4.48	4.21	4.72	-0.51	0.0526	0.532
chr2	4295014	4304035	9022	10.66	10.73	10.59	0.14	0.0526	0.532
chr18	42051474	42063481	12008	9.72	9.59	9.84	-0.25	0.0526	0.532
chr8	107824284	107824996	713	5.15	4.95	5.33	-0.38	0.0527	0.533
chr8	41217513	41218722	1210	5.57	5.4	5.72	-0.31	0.0528	0.534
chr6	90734291	90737619	3329	9	8.9	9.08	-0.18	0.0529	0.535
chr19	43874376	43883798	9423	9.93	10.02	9.83	0.18	0.053	0.535
chr2	65170503	65173043	2541	7.02	7.14	6.89	0.25	0.0531	0.535
chr9	72924849	72926525	1677	7.71	7.57	7.84	-0.27	0.0531	0.535
chr7	137300045	137315525	15481	10.57	10.68	10.46	0.22	0.0531	0.535
chr16	16212704	16231453	18750	11.01	11.11	10.9	0.21	0.0532	0.535
chr5	105109600	105111372	1773	6.22	5.99	6.41	-0.42	0.0533	0.535
chr13	47649757	47650553	797	4.98	5.19	4.74	0.44	0.0533	0.535
chr7	30143276	30144087	812	5.51	5.65	5.35	0.3	0.0533	0.535
chr8	86869806	86895948	26143	11.55	11.47	11.63	-0.17	0.0533	0.535
chr5	129583581	129585216	1636	7	7.12	6.88	0.24	0.0534	0.535
chr11	116076833	116082038	5206	7.88	7.78	7.98	-0.19	0.0534	0.535
chr11	35151057	35169707	18651	10.82	10.9	10.73	0.17	0.0534	0.535
chr6	125380190	125380781	592	4.55	4.76	4.31	0.45	0.0535	0.536
chrX	136976507	136976776	270	3.56	3.25	3.82	-0.57	0.0535	0.536
chr6	108525972	108541072	15101	10.37	10.28	10.45	-0.17	0.0535	0.536
chr1	55444857	55446531	1675	5.35	5.16	5.52	-0.35	0.0536	0.536
chr9	8017581	8019641	2061	5.56	5.76	5.34	0.43	0.0536	0.536
chr2	128349666	128446511	96846	13.29	13.36	13.22	0.14	0.0536	0.536
chr11	75145213	75174287	29075	12.01	12.09	11.94	0.15	0.0537	0.536
chr11	30647916	30652343	4428	9.19	9.27	9.11	0.16	0.0538	0.536
chr14	34097657	34105631	7975	10.03	9.91	10.14	-0.23	0.0538	0.536
chr5	142916250	142933753	17504	11.82	11.89	11.75	0.14	0.0538	0.536
chr18	74960319	74963493	3175	7.05	7.21	6.87	0.35	0.0538	0.536
chr5	122263147	122265715	2569	8.21	8.3	8.11	0.19	0.0538	0.536
chr12	24678808	24683828	5021	9.11	8.93	9.27	-0.34	0.0539	0.537
chr5	96373756	96375386	1631	6.27	6.43	6.08	0.35	0.0539	0.537
chr3	138198411	138198670	260	3.72	3.96	3.43	0.53	0.054	0.537
chr6	3396296	3399639	3344	6.98	7.09	6.85	0.24	0.054	0.537
chr7	97842389	97846264	3876	7.61	7.72	7.48	0.24	0.0541	0.537
chr13	108549808	108553889	4082	7.8	7.65	7.94	-0.29	0.0541	0.537
chr5	92125316	92130003	4688	9.77	9.86	9.67	0.19	0.0541	0.537
chr7	29210637	29212632	1996	7.7	7.58	7.81	-0.22	0.0541	0.537
chrX	137048893	137050510	1618	7.13	7.02	7.24	-0.22	0.0541	0.537
chr16	36665584	36666051	468	4.25	3.98	4.48	-0.49	0.0542	0.537
chr17	83631647	83632317	671	4.54	4.33	4.72	-0.39	0.0543	0.538
chr13	56580247	56618264	38018	11.9	11.78	12.01	-0.22	0.0543	0.538
chr8	121885858	121912047	26190	11.73	11.63	11.82	-0.19	0.0544	0.538
chr1	37585012	37587125	2114	7.71	7.56	7.84	-0.28	0.0544	0.538
chr17	68017152	68020997	3846	8.23	8.13	8.32	-0.19	0.0544	0.538
chr1	60178658	60190005	11348	10.2	10.28	10.11	0.17	0.0545	0.538
chr15	73220437	73255946	35510	11.95	12.05	11.85	0.21	0.0545	0.538
chr7	28467106	28467956	851	5.73	5.92	5.5	0.42	0.0546	0.539
chr15	89322647	89324126	1480	7.22	7.1	7.34	-0.24	0.0547	0.539
chr18	23038975	23040178	1204	5.98	6.13	5.8	0.33	0.055	0.541
chr1	172518886	172522592	3707	8.57	8.66	8.47	0.18	0.055	0.541
chr4	53778877	53780215	1339	5.69	5.83	5.53	0.3	0.055	0.541
chr8	70628336	70639337	11002	10.37	10.29	10.45	-0.17	0.055	0.541
chrX	106010040	106013362	3323	8.38	8.48	8.29	0.19	0.0551	0.541
chr2	38931743	38932379	637	4.63	4.41	4.82	-0.41	0.0551	0.541
chr2	180430311	180447475	17165	10.17	9.99	10.34	-0.35	0.0551	0.541
chr5	134546044	134556864	10821	10.58	10.66	10.5	0.16	0.0551	0.541
chr11	90686519	90688877	2359	7.68	7.79	7.56	0.22	0.0551	0.541
chr11	4256954	4285508	28555	11.89	11.81	11.97	-0.16	0.0553	0.542
chr6	122485937	122486516	580	4.51	4.73	4.26	0.47	0.0554	0.542
chr14	18462012	18464167	2156	6.37	6.23	6.49	-0.26	0.0554	0.542
chr3	37584351	37587754	3404	8.34	8.46	8.21	0.25	0.0554	0.542
chr17	45580915	45586529	5615	9.22	9.14	9.3	-0.16	0.0555	0.542
chr8	107290854	107297826	6973	10.55	10.47	10.63	-0.15	0.0555	0.542
chr10	86021449	86024954	3506	8.98	8.85	9.1	-0.25	0.0555	0.542
chr19	5739146	5751681	12536	10.84	10.74	10.94	-0.21	0.0555	0.542
chr3	66213402	66226160	12759	10.65	10.48	10.8	-0.32	0.0556	0.542
chr1	42952763	42953830	1068	6.59	6.44	6.72	-0.28	0.0557	0.543
chr17	5836965	5854129	17165	12.04	12.11	11.97	0.14	0.0557	0.543
chr5	73646963	73648076	1114	7.09	6.97	7.21	-0.23	0.0558	0.544
chr3	122504771	122513156	8386	10.08	10.15	10.01	0.15	0.0559	0.544
chr10	95394446	95396137	1692	6.71	6.9	6.49	0.41	0.0559	0.544
chr8	25461719	25472198	10480	10.04	10.14	9.93	0.21	0.0559	0.544
chr13	62557683	62559126	1444	3.99	3.72	4.22	-0.5	0.056	0.545
chr18	37803802	37811450	7649	9.93	10.01	9.85	0.16	0.0561	0.545
chr9	120706796	120709804	3009	8.73	8.83	8.62	0.2	0.0562	0.546
chr12	69494225	69505481	11257	10.59	10.66	10.5	0.16	0.0562	0.546
chr2	74695461	74700946	5486	8.24	8.11	8.36	-0.25	0.0563	0.546
chr15	77872218	77895316	23099	12.42	12.48	12.35	0.13	0.0563	0.546
chr5	143293040	143293740	701	5.24	5.05	5.42	-0.37	0.0563	0.546
chr3	21933883	21966932	33050	11.82	11.72	11.91	-0.19	0.0564	0.546
chr2	168113520	168118120	4601	8.37	8.48	8.26	0.22	0.0566	0.548
chr12	104843920	104846908	2989	7.11	6.99	7.23	-0.24	0.0566	0.548
chr9	100505548	100514754	9207	8.98	8.86	9.08	-0.22	0.0567	0.548
chr19	57236498	57244290	7793	9.14	9	9.27	-0.27	0.0568	0.548
chr4	130629447	130631227	1781	6.94	7.05	6.83	0.22	0.0568	0.548
chr2	27674747	27685506	10760	10.86	10.78	10.93	-0.15	0.0568	0.548
chr7	45703552	45711716	8165	10.64	10.56	10.72	-0.15	0.0569	0.549
chr9	8543709	8544843	1135	5.96	6.12	5.78	0.34	0.0569	0.549
chr6	48851424	48853050	1627	6.77	6.65	6.89	-0.24	0.057	0.549
chr19	20375216	20406954	31739	11.83	11.92	11.74	0.18	0.057	0.549
chr11	106082282	106089038	6757	9.97	9.89	10.04	-0.15	0.0571	0.549
chr5	105493868	105496907	3040	8.07	8.17	7.96	0.21	0.0571	0.55
chr18	65805371	65806392	1022	5.42	5.25	5.57	-0.32	0.0571	0.55
chr5	102766772	102778725	11954	9.93	9.8	10.04	-0.24	0.0574	0.551
chr6	124992937	124997344	4408	7.34	7.49	7.17	0.32	0.0574	0.551
chr15	76379708	76383328	3621	8.69	8.79	8.59	0.19	0.0574	0.551
chr1	172481367	172483561	2195	6.51	6.63	6.38	0.25	0.0574	0.551
chr4	108387008	108388734	1727	7.62	7.73	7.51	0.22	0.0574	0.551
chr12	110700623	110707833	7211	9.59	9.69	9.49	0.2	0.0575	0.551
chr3	28261955	28266234	4280	9.26	9.17	9.34	-0.17	0.0575	0.551
chr6	90462059	90464264	2206	7.29	7.16	7.41	-0.25	0.0575	0.551
chr10	62919610	62921956	2347	8.95	8.86	9.03	-0.17	0.0575	0.551
chr9	83920606	83925894	5289	8.36	8.27	8.45	-0.18	0.0576	0.551
chr3	90219432	90222079	2648	8.53	8.61	8.44	0.18	0.0576	0.551
chr12	76176745	76177821	1077	6.57	6.74	6.38	0.36	0.0576	0.551
chr3	121634250	121664593	30344	11.66	11.76	11.55	0.21	0.0577	0.551
chr4	12139518	12142016	2499	5.73	5.87	5.57	0.3	0.0579	0.553
chr11	5846011	5869722	23712	11.75	11.65	11.84	-0.2	0.0579	0.553
chr17	7929923	7935078	5156	6.49	6.34	6.63	-0.29	0.058	0.553
chr5	92682671	92684367	1697	6.83	6.71	6.94	-0.23	0.058	0.553
chr12	3831529	3835990	4462	8.53	8.63	8.43	0.21	0.058	0.553
chr6	34903503	34911788	8286	9.15	9.01	9.28	-0.27	0.058	0.553
chr6	4452785	4461156	8372	10.61	10.68	10.53	0.15	0.0581	0.553
chr1	39192131	39194695	2565	7.55	7.42	7.67	-0.25	0.0583	0.553
chr7	104243542	104245328	1787	7.28	7.38	7.17	0.21	0.0583	0.553
chr14	77904083	77904908	826	5.57	5.36	5.76	-0.39	0.0583	0.553
chr7	98113976	98121452	7477	10.61	10.52	10.69	-0.16	0.0583	0.553
chr3	63898725	63899653	929	5.64	5.81	5.46	0.35	0.0583	0.553
chr10	12873667	12882483	8817	9.36	9.46	9.26	0.2	0.0584	0.553
chr14	11160892	11164880	3989	8.69	8.54	8.82	-0.29	0.0584	0.553
chr12	86678316	86679652	1337	6.86	6.74	6.98	-0.24	0.0585	0.553
chr1	72868912	72880415	11504	9.12	8.98	9.24	-0.26	0.0585	0.553
chrX	50580377	50580989	613	4.65	4.32	4.93	-0.61	0.0585	0.553
chr13	23681812	23687709	5898	9.41	9.5	9.33	0.17	0.0585	0.553
chr6	5976869	5978052	1184	5.83	5.98	5.66	0.32	0.0586	0.553
chr12	37241080	37242394	1315	6.06	5.9	6.21	-0.31	0.0586	0.553
chr5	119264821	119266103	1283	6.43	6.56	6.3	0.25	0.0586	0.553
chr5	114174140	114176761	2622	7.3	7.4	7.19	0.21	0.0586	0.553
chr17	34139220	34140458	1239	5.97	6.11	5.81	0.31	0.0586	0.553
chr19	55813559	55819808	6250	9.23	9.14	9.31	-0.16	0.0587	0.554
chr2	24332564	24347133	14570	9.58	9.46	9.69	-0.24	0.0588	0.554
chr9	89879814	89880167	354	3.74	3.97	3.47	0.5	0.0589	0.554
chr16	17730634	17736877	6244	9.36	9.44	9.27	0.17	0.0589	0.554
chr2	25706299	25708299	2001	7.74	7.83	7.64	0.19	0.0589	0.554
chr2	131126726	131128216	1491	7.3	7.41	7.19	0.22	0.059	0.554
chr1	37719541	37720306	766	5.29	5.12	5.44	-0.32	0.059	0.554
chr3	19304313	19312741	8429	10.08	9.99	10.17	-0.18	0.059	0.554
chr17	47394432	47396149	1718	6.46	6.31	6.59	-0.29	0.059	0.554
chr1	167386642	167394853	8212	9.1	9.23	8.97	0.26	0.059	0.554
chr13	34631289	34654872	23584	10.84	10.95	10.72	0.23	0.059	0.554
chrX	99001686	99003606	1921	5.81	5.63	5.96	-0.33	0.0591	0.554
chr3	55240972	55244585	3614	8.69	8.56	8.81	-0.25	0.0591	0.554
chr5	99339384	99340699	1316	6.03	6.2	5.84	0.36	0.0591	0.554
chr6	112919588	112931305	11718	10.42	10.31	10.52	-0.21	0.0592	0.554
chr12	76836929	76839014	2086	8.32	8.23	8.41	-0.19	0.0592	0.554
chrX	36806864	36808807	1944	7.21	7.32	7.09	0.23	0.0593	0.554
chr18	20188192	20188605	414	4.17	3.92	4.38	-0.46	0.0593	0.555
chr3	51396165	51397087	923	6.05	6.18	5.9	0.28	0.0594	0.555
chr6	126534954	126535592	639	4.44	4.21	4.63	-0.42	0.0594	0.555
chr11	50840995	50841631	637	5.93	5.71	6.12	-0.41	0.0595	0.555
chr19	21735905	21739479	3575	8.47	8.56	8.38	0.19	0.0596	0.556
chr10	67835550	67836951	1402	6.31	6.44	6.16	0.27	0.0597	0.556
chr10	75857653	75861133	3481	8.75	8.83	8.66	0.17	0.0597	0.556
chr4	150033037	150033591	555	4.34	4.1	4.55	-0.45	0.0598	0.557
chr10	61379560	61384536	4977	8.86	8.77	8.95	-0.19	0.0599	0.557
chr10	42949674	42952308	2635	7.18	7.29	7.06	0.23	0.0599	0.557
chr8	120559720	120567220	7501	10.5	10.58	10.41	0.17	0.0599	0.557
chr16	31457694	31460287	2594	7.16	7.05	7.27	-0.22	0.0599	0.557
chr4	140620669	140642686	22018	11.58	11.49	11.66	-0.17	0.0599	0.557
chr1	74098038	74099763	1726	6.62	6.74	6.49	0.25	0.06	0.557
chr7	27479927	27484186	4260	8.83	8.91	8.75	0.16	0.0601	0.557
chr4	3953733	3955374	1642	5.47	5.61	5.31	0.3	0.0601	0.557
chr5	135258038	135259142	1105	5.88	5.64	6.08	-0.43	0.0601	0.557
chr12	5119459	5120632	1174	5.89	6.02	5.74	0.29	0.0601	0.557
chr3	138851929	138871212	19284	10.57	10.66	10.48	0.18	0.0602	0.557
chr8	47079029	47083926	4898	8.84	8.92	8.76	0.16	0.0604	0.558
chr2	59598622	59601746	3125	8.01	7.9	8.11	-0.21	0.0604	0.558
chr5	38158547	38159983	1437	6.93	6.78	7.06	-0.27	0.0604	0.558
chr2	29868429	29871470	3042	9.27	9.18	9.35	-0.17	0.0604	0.558
chr9	54676392	54676958	567	4.82	4.99	4.63	0.36	0.0605	0.558
chr16	87545142	87581748	36607	11.67	11.76	11.57	0.2	0.0605	0.558
chr1	157506125	157513479	7355	9.23	9.11	9.33	-0.22	0.0606	0.559
chr2	166563793	166564895	1103	6.02	6.14	5.88	0.26	0.0607	0.559
chr11	112779059	112789022	9964	10.25	10.15	10.35	-0.2	0.0607	0.559
[truncated: 15,892 more rows]

## Sheet: H3K27ac DB analysis - enhancers
chr	start	end	width	conc	conc_WT	conc_HET	fold	p.value	FDR
[truncated: 65,535 more rows]
