# Supplementary material for: CTCF maintains regulatory homeostasis of cancer pathways
Source: Genome Biol. 2018 Aug 7;19:106. doi: 10.1186/s13059-018-1484-3 (PMC6081938; doi:10.1186/s13059-018-1484-3)
Supplement: Supplementary file 3 — Differential expression results of RNA-seq data. Results from the differential expression analysis of the RNA-seq dataset using DESeq2. Also, results from the gene set enrichment analyses for both Gene Ontology sets and KEGG pathways. Format: xls. File size: 13.5 MB. (XLS 13174 kb) [file 13059_2018_1484_MOESM3_ESM.xls]

## Sheet: DE analysis
ID	gene	chr	start	end	strand	baseMean	log2FoldChange	lfcSE	stat	pvalue	padj
ENSMUSG00000044080	S100a1	3	90511034	90514392	-1	327.771	-0.834561	0.0964771	-8.65035	5.13421e-18	8.27891e-14
ENSMUSG00000028031	Dkk2	3	132085292	132180304	1	1405.34	-0.696905	0.0850605	-8.19305	2.54695e-16	2.05348e-12
ENSMUSG00000062380	Tubb3	8	123411424	123422015	1	1656.79	-0.557824	0.0689985	-8.08457	6.23819e-16	3.35303e-12
ENSMUSG00000052353	Cemip	7	83932857	84086502	-1	13392.5	0.547218	0.0690941	7.91989	2.37712e-15	8.94455e-12
ENSMUSG00000057751	Megf6	4	154170730	154275713	1	635.441	0.769519	0.0973989	7.9007	2.7735e-15	8.94455e-12
ENSMUSG00000027009	Itga4	2	79255426	79333123	1	1324.03	-0.645208	0.085938	-7.50783	6.01163e-14	1.61562e-10
ENSMUSG00000027827	Kcnab1	3	65109384	65378223	1	349.701	-0.711456	0.0953151	-7.46426	8.3772e-14	1.92975e-10
ENSMUSG00000054690	Emcn	3	137341067	137432185	1	156.542	-0.784392	0.10784	-7.27369	3.49792e-13	7.0505e-10
ENSMUSG00000027347	Rasgrp1	2	117279993	117343001	-1	93.6328	0.761367	0.107039	7.11299	1.13558e-12	2.03459e-09
ENSMUSG00000034161	Scx	15	76457438	76459468	1	694.541	0.547242	0.0818559	6.68544	2.30232e-11	3.37499e-08
ENSMUSG00000045827	Serpinb9	13	33003250	33017957	1	1883.14	0.487884	0.0728862	6.69378	2.17481e-11	3.37499e-08
ENSMUSG00000070327	Rnf213	11	119393100	119487418	1	5424.82	-0.456293	0.0692989	-6.58442	4.56668e-11	6.13648e-08
ENSMUSG00000076441	Ass1	2	31470207	31520672	1	4678.47	-0.496567	0.0771408	-6.43715	1.21741e-10	1.51006e-07
ENSMUSG00000031825	Crispld2	8	119992438	120052793	1	1393.67	-0.532977	0.0831531	-6.40959	1.4591e-10	1.55637e-07
ENSMUSG00000056758	Hmga2	10	120361275	120476469	-1	4116.82	-0.460717	0.0719765	-6.40093	1.54431e-10	1.55637e-07
ENSMUSG00000074896	Ifit3	19	34583531	34588731	1	272.01	-0.643617	0.100244	-6.4205	1.35825e-10	1.55637e-07
ENSMUSG00000005698	Ctcf	8	105636568	105682922	1	1579.87	-0.457816	0.0723839	-6.32483	2.5351e-10	2.40462e-07
ENSMUSG00000029671	Wnt16	6	22288227	22298522	1	905.201	0.60126	0.0964675	6.23277	4.58249e-10	4.10514e-07
ENSMUSG00000000120	Ngfr	11	95568818	95587735	-1	197.153	0.658936	0.105911	6.22163	4.92029e-10	4.17577e-07
ENSMUSG00000015766	Eps8	6	137477245	137654876	-1	2278.15	-0.4464	0.0720625	-6.19462	5.84272e-10	4.7107e-07
ENSMUSG00000072621	Slfn10-ps	11	83028130	83040042	-1	67.2856	-0.656405	0.106174	-6.18232	6.31664e-10	4.85028e-07
ENSMUSG00000061353	Cxcl12	6	117168535	117181367	1	20110.9	-0.412378	0.0668731	-6.16658	6.97846e-10	5.1149e-07
ENSMUSG00000027087	Itgav	2	83724397	83806916	1	18570.6	-0.35162	0.0596727	-5.89247	3.80466e-09	2.66739e-06
ENSMUSG00000029778	Adcyap1r1	6	55451978	55501451	1	233.023	-0.623788	0.106969	-5.8315	5.49314e-09	3.6907e-06
ENSMUSG00000050357	Rltpr	8	105690906	105698178	1	26.7341	0.514268	0.0883217	5.82268	5.7913e-09	3.73539e-06
ENSMUSG00000035385	Ccl2	11	82035571	82037453	1	779.204	-0.485277	0.0836066	-5.80429	6.46399e-09	4.00892e-06
ENSMUSG00000026109	Tmeff2	1	50900647	51187270	1	561.498	-0.560674	0.0969772	-5.78151	7.40352e-09	4.42154e-06
ENSMUSG00000005087	Cd44	2	102811141	102901665	-1	12408.6	-0.439861	0.0768326	-5.72493	1.03476e-08	5.95911e-06
ENSMUSG00000025150	Cbr2	11	120729489	120732114	-1	1706.47	0.463214	0.0815557	5.67972	1.34918e-08	7.50189e-06
ENSMUSG00000036412	Arsi	18	60911780	60918561	1	532.275	0.56251	0.0992867	5.66552	1.46581e-08	7.87874e-06
ENSMUSG00000021614	Vcan	13	89655312	89742509	-1	21654.9	-0.360126	0.064323	-5.59872	2.15946e-08	1.12327e-05
ENSMUSG00000032359	Ctsh	9	90054152	90076089	1	1185.16	-0.403522	0.0731772	-5.51431	3.50146e-08	1.76441e-05
ENSMUSG00000029061	Mmp23	4	155650655	155653384	-1	1964.75	-0.44087	0.0805451	-5.47358	4.41042e-08	2.15509e-05
ENSMUSG00000022544	Eef2kmt	16	5244152	5255983	-1	506.144	0.463625	0.0853168	5.43416	5.50538e-08	2.61101e-05
ENSMUSG00000032492	Pth1r	9	110722085	110747145	-1	595.099	0.469162	0.0867042	5.41106	6.26527e-08	2.8865e-05
ENSMUSG00000047414	Flrt2	12	95692226	95785215	1	7013.01	-0.35355	0.0662643	-5.33545	9.53092e-08	4.15368e-05
ENSMUSG00000054580	Pla2r1	2	60417543	60553308	-1	658.652	-0.511935	0.0959486	-5.33551	9.5276e-08	4.15368e-05
ENSMUSG00000028370	Pappa	4	65124174	65357509	1	17361.8	0.392545	0.0737443	5.32306	1.02037e-07	4.32986e-05
ENSMUSG00000024747	Aldh1a7	19	20692953	20727562	-1	139.195	-0.56665	0.107095	-5.2911	1.21586e-07	5.02712e-05
ENSMUSG00000030036	Mogs	6	83115496	83118898	1	2231.28	0.3671	0.0698301	5.25705	1.46382e-07	5.90102e-05
ENSMUSG00000022114	Spry2	14	105891949	105896819	-1	888.042	-0.41584	0.0793564	-5.24016	1.60438e-07	6.20203e-05
ENSMUSG00000045777	Ifitm10	7	142325837	142373753	-1	87.1562	0.563976	0.107652	5.23889	1.61541e-07	6.20203e-05
ENSMUSG00000035356	Nfkbiz	16	55811375	55838899	-1	1400.03	-0.392742	0.0753397	-5.21296	1.85856e-07	6.9696e-05
ENSMUSG00000022464	Slc38a4	15	96994823	97055956	-1	2612.14	-0.406504	0.0780946	-5.20528	1.93704e-07	7.0988e-05
ENSMUSG00000029664	Tfpi2	6	3962595	3988919	-1	229.537	-0.549442	0.106291	-5.16922	2.35068e-07	8.42327e-05
ENSMUSG00000022799	Arhgap31	16	38598340	38713274	-1	1387.06	-0.348779	0.0676412	-5.15631	2.5187e-07	8.64127e-05
ENSMUSG00000103585	Pcdhgb4	18	37720369	37841870	1	516.789	0.481967	0.0934612	5.15687	2.51112e-07	8.64127e-05
ENSMUSG00000005357	Slc1a6	10	78780496	78814825	1	1497.54	0.421616	0.0822069	5.12871	2.91733e-07	9.8004e-05
ENSMUSG00000005397	Nid1	13	13437602	13512275	1	22540.1	-0.296782	0.0579988	-5.11703	3.10376e-07	0.000102139
ENSMUSG00000001493	Meox1	11	101877510	101894374	-1	500.887	0.449004	0.0879593	5.10468	3.31352e-07	0.000106861
ENSMUSG00000016200	Syt14	1	192891233	193035775	-1	195.302	0.529039	0.103789	5.09723	3.44665e-07	0.000108624
ENSMUSG00000030616	Sytl2	7	90302252	90410719	1	1803.59	-0.358657	0.0704055	-5.09416	3.50292e-07	0.000108624
ENSMUSG00000025492	Ifitm3	7	141009586	141010770	-1	4180.11	-0.353287	0.0695704	-5.07813	3.81164e-07	0.000115967
ENSMUSG00000049420	Tmem200a	10	25991186	26079052	-1	340.323	-0.526988	0.104903	-5.02358	5.07165e-07	0.000151445
ENSMUSG00000026547	Tagln2	1	172500047	172507380	1	4865.75	-0.315757	0.0630568	-5.0075	5.51406e-07	0.000161662
ENSMUSG00000041559	Fmod	1	134037254	134048277	1	1192.8	0.452635	0.0905409	4.99923	5.75595e-07	0.00016574
ENSMUSG00000001123	Lgals9	11	78962974	78984946	-1	512.942	-0.461758	0.0924805	-4.99303	5.94389e-07	0.000168149
ENSMUSG00000025504	Eps8l2	7	141338880	141363020	1	191.216	-0.536003	0.107514	-4.98543	6.18229e-07	0.000171878
ENSMUSG00000041596	Nlrp5-ps	7	14530652	14622479	-1	234.997	0.497724	0.100046	4.97496	6.52628e-07	0.000178366
ENSMUSG00000021253	Tgfb3	12	86056744	86079041	-1	13582	0.307181	0.0625113	4.914	8.92361e-07	0.000239822
ENSMUSG00000053846	Lipg	18	74939322	74961263	-1	547	-0.443531	0.0904846	-4.90173	9.4998e-07	0.000251122
ENSMUSG00000031391	L1cam	X	73853778	73896105	-1	334.881	0.481549	0.0988362	4.87219	1.10366e-06	0.000287039
ENSMUSG00000043289	Mei4	9	81863670	82206007	1	131.768	0.516838	0.106477	4.85398	1.21005e-06	0.000308707
ENSMUSG00000049723	Mmp12	9	7344381	7369499	1	249.16	-0.521845	0.107563	-4.85151	1.22526e-06	0.000308707
ENSMUSG00000000275	Trim25	11	88999376	89020293	1	1019.47	-0.375066	0.0779724	-4.81023	1.50753e-06	0.000373984
ENSMUSG00000029648	Flt1	5	147561604	147726011	-1	1892.71	-0.406941	0.085113	-4.78119	1.74264e-06	0.000425758
ENSMUSG00000022122	Ednrb	14	103814625	103844173	-1	296.808	-0.498955	0.104613	-4.76952	1.84662e-06	0.00044443
ENSMUSG00000043943	Naalad2	9	18321951	18402995	-1	83.6941	-0.510861	0.107235	-4.76392	1.89864e-06	0.00045023
ENSMUSG00000041658	Rragb	X	153139981	153171943	1	122.158	0.510511	0.107715	4.73946	2.14284e-06	0.000500772
ENSMUSG00000015312	Gadd45b	10	80930091	80932204	1	1323.09	0.386973	0.0817635	4.73284	2.21403e-06	0.000510017
ENSMUSG00000029121	Crmp1	5	37241940	37292133	1	204.844	-0.487615	0.103288	-4.72094	2.34753e-06	0.000533153
ENSMUSG00000020027	Socs2	10	95385362	95417180	-1	279.891	-0.482858	0.102574	-4.70742	2.50868e-06	0.00056184
ENSMUSG00000006731	B4galnt1	10	127165156	127172340	1	799.037	-0.380441	0.0808714	-4.70428	2.54768e-06	0.000562757
ENSMUSG00000029231	Pdgfra	5	75152292	75198215	1	2193.18	-0.383618	0.0816016	-4.70111	2.58751e-06	0.000563832
ENSMUSG00000032420	Nt5e	9	88327197	88372092	1	581.41	0.412851	0.0881343	4.68434	2.80858e-06	0.000603844
ENSMUSG00000052727	Map1b	13	99421464	99516602	-1	8155.25	-0.295172	0.0632414	-4.66739	3.05057e-06	0.000647242
ENSMUSG00000013846	St3gal1	15	67102875	67113992	-1	468.596	-0.422558	0.0908094	-4.65324	3.26765e-06	0.000684297
ENSMUSG00000024084	Qpct	17	79051906	79090243	1	288.881	-0.470398	0.101152	-4.65039	3.31303e-06	0.000684905
ENSMUSG00000021678	F2rl1	13	95511732	95525240	-1	366.799	-0.450088	0.0971686	-4.63203	3.62093e-06	0.000739082
ENSMUSG00000031557	Plekha2	8	25039144	25102194	-1	1343.4	-0.340138	0.073502	-4.6276	3.69926e-06	0.000745632
ENSMUSG00000064345	mt-Nd2	MT	3914	4951	1	2810.04	-0.390517	0.0847884	-4.60579	4.10903e-06	0.000818001
ENSMUSG00000030827	Fgf21	7	45613907	45615490	-1	117.504	0.491233	0.108275	4.53692	5.70813e-06	0.00112248
ENSMUSG00000020023	Tmcc3	10	94311949	94590956	1	555.961	-0.386996	0.0854025	-4.53144	5.85842e-06	0.00112461
ENSMUSG00000036109	Mbnl3	X	51117269	51206532	-1	491.373	-0.441227	0.0973291	-4.53335	5.80542e-06	0.00112461
ENSMUSG00000030468	Siglecg	7	43408204	43418358	1	519.226	-0.42603	0.0942463	-4.52039	6.17253e-06	0.00117096
ENSMUSG00000033066	Gas7	11	67455437	67688990	1	674.468	-0.411851	0.0914121	-4.50543	6.62394e-06	0.00124199
ENSMUSG00000038932	Tcfl5	2	180621956	180642708	-1	415.458	0.464458	0.103273	4.49739	6.87935e-06	0.00127505
ENSMUSG00000026399	Cd55	1	130439027	130462744	-1	649.207	-0.454598	0.101181	-4.49293	7.02483e-06	0.00128722
ENSMUSG00000006360	Crip1	12	113146316	113153879	1	412.445	-0.424873	0.0946981	-4.48661	7.2367e-06	0.00131114
ENSMUSG00000033544	Angptl1	1	156838562	156861078	1	215.223	-0.475929	0.106437	-4.47145	7.76917e-06	0.00139198
ENSMUSG00000034765	Dusp5	19	53529109	53542431	1	772.022	-0.396767	0.0888473	-4.46572	7.98013e-06	0.00141406
ENSMUSG00000025921	Rdh10	1	16105774	16133734	1	974.757	0.342008	0.0768656	4.44943	8.60995e-06	0.00150908
ENSMUSG00000026042	Col5a2	1	45374321	45503282	-1	237347	0.291873	0.0657169	4.44137	8.93886e-06	0.00154988
ENSMUSG00000009376	Met	6	17463800	17573980	1	1114	-0.361362	0.0814181	-4.43834	9.06537e-06	0.0015551
ENSMUSG00000032368	Zic1	9	91358058	91365810	-1	365.467	0.462237	0.104432	4.42621	9.59051e-06	0.00159691
ENSMUSG00000053062	Jam2	16	84774123	84825928	1	211.198	-0.464812	0.104924	-4.43	9.42312e-06	0.00159691
ENSMUSG00000074415	2610203C20Rik	9	41376397	41617772	1	2336.5	-0.285482	0.0645033	-4.42585	9.6062e-06	0.00159691
ENSMUSG00000054720	Lrrc8c	5	105519388	105613018	1	1377.56	-0.355356	0.0804092	-4.41935	9.89983e-06	0.00162893
ENSMUSG00000031616	Ednra	8	77663031	77724464	-1	331.798	-0.46801	0.106026	-4.41412	1.01421e-05	0.00165194
ENSMUSG00000002325	Irf9	14	55603571	55610030	1	938.001	-0.35391	0.080916	-4.3738	1.22104e-05	0.00194943
ENSMUSG00000047735	Samd9l	6	3372257	3399572	-1	1652.13	-0.371535	0.0849255	-4.37484	1.21523e-05	0.00194943
ENSMUSG00000036986	Pml	9	58218076	58249786	-1	802.843	-0.34119	0.0781333	-4.36677	1.26099e-05	0.00199348
ENSMUSG00000020357	Flt4	11	49609263	49652739	1	277.16	-0.434896	0.100004	-4.34879	1.36888e-05	0.00214303
ENSMUSG00000022512	Cldn1	16	26356642	26371841	-1	258.55	-0.448022	0.103091	-4.34588	1.38721e-05	0.00215085
ENSMUSG00000062151	Unc13c	9	73479422	73968966	-1	73.3214	-0.44337	0.102315	-4.33337	1.46841e-05	0.00225506
ENSMUSG00000051951	Xkr4	1	3205901	3671498	-1	91.1479	0.465915	0.107701	4.32602	1.51829e-05	0.00228807
ENSMUSG00000057534	Gm15698	11	88964658	88966931	-1	130.573	-0.453349	0.104747	-4.32801	1.5046e-05	0.00228807
ENSMUSG00000062098	Btbd3	2	138256565	138589292	1	1295.64	-0.309078	0.0718728	-4.30034	1.70534e-05	0.00254617
ENSMUSG00000038418	Egr1	18	34859823	34864984	1	464.34	-0.417154	0.0971861	-4.29233	1.7681e-05	0.00261566
ENSMUSG00000059970	Hspa2	12	76404176	76406934	1	855.49	0.345919	0.0813211	4.25374	2.10227e-05	0.00308173
ENSMUSG00000096965	3300005D01Rik	17	5798657	5803240	1	183.234	-0.453037	0.106848	-4.24	2.23522e-05	0.00324711
ENSMUSG00000024501	Dpysl3	18	43320979	43438286	-1	20372.5	-0.279251	0.0659717	-4.23289	2.30712e-05	0.00332163
ENSMUSG00000025068	Gsto1	19	47854970	47864790	1	9105.01	-0.261066	0.0618789	-4.21898	2.4541e-05	0.00347126
ENSMUSG00000087247	Fam150a	1	6359218	6394731	1	763.132	0.365293	0.0865828	4.219	2.45387e-05	0.00347126
ENSMUSG00000057596	Trim30d	7	104470014	104507849	-1	213.382	-0.44137	0.104819	-4.21079	2.54475e-05	0.00356819
ENSMUSG00000060988	Galnt13	2	54436317	55118309	1	311.56	-0.431539	0.102665	-4.20337	2.62967e-05	0.00365547
ENSMUSG00000030208	Emp1	6	135362545	135383173	1	17406.8	-0.243846	0.0580507	-4.20056	2.6625e-05	0.00366947
ENSMUSG00000033063	Cntnap3	13	64737591	64903888	-1	28.3936	-0.371653	0.0885858	-4.1954	2.72391e-05	0.00372229
ENSMUSG00000028217	Cdh17	4	11758147	11817895	1	201.743	0.437587	0.105011	4.16708	3.08531e-05	0.00418073
ENSMUSG00000020601	Trib2	12	15791727	15816877	-1	1453.24	-0.300598	0.0722608	-4.1599	3.18381e-05	0.00427824
ENSMUSG00000040010	Slc7a5	8	121881150	121907694	-1	4005.82	0.329676	0.0793084	4.15689	3.22612e-05	0.00429928
ENSMUSG00000001657	Hoxc8	15	102990607	102994111	1	492.564	-0.406369	0.0981803	-4.13901	3.48814e-05	0.00456603
ENSMUSG00000028885	Smpdl3b	4	132732966	132757252	-1	93.4609	-0.446775	0.107889	-4.14107	3.45685e-05	0.00456603
ENSMUSG00000036009	Mettl25	10	105763189	105841380	-1	263.276	0.409099	0.0988761	4.13749	3.51124e-05	0.00456603
ENSMUSG00000027533	Fabp5	3	10012548	10016607	1	2511.95	0.268227	0.0649535	4.12952	3.63527e-05	0.0046895
ENSMUSG00000040263	Klhdc4	8	121796313	121829569	-1	840.901	-0.321971	0.078249	-4.1147	3.87679e-05	0.00496137
ENSMUSG00000025743	Sdc3	4	130792537	130826319	1	3652.77	-0.257145	0.0630918	-4.07574	4.58691e-05	0.00582393
ENSMUSG00000046711	Hmga1	17	27556620	27563674	1	1750.87	-0.342461	0.0843792	-4.05859	4.93703e-05	0.0062195
ENSMUSG00000061436	Hipk2	6	38694390	38876165	-1	665.931	-0.33229	0.0821045	-4.04715	5.18441e-05	0.00648051
ENSMUSG00000014599	Csf1	3	107741048	107760469	-1	6373.07	-0.232332	0.0579703	-4.00777	6.1295e-05	0.00750888
ENSMUSG00000019960	Dusp6	10	99263231	99267488	1	1458.05	-0.326374	0.0814172	-4.00866	6.10645e-05	0.00750888
ENSMUSG00000027784	Ppm1l	3	69316861	69560802	1	1226.13	-0.312585	0.0780078	-4.0071	6.1468e-05	0.00750888
ENSMUSG00000024063	Lbh	17	72918305	72941942	1	5968.8	-0.272354	0.0680166	-4.00422	6.22214e-05	0.00754376
ENSMUSG00000018417	Myo1b	1	51749765	51916071	-1	3252.14	-0.27572	0.068978	-3.99721	6.40922e-05	0.00766045
ENSMUSG00000028020	Glrb	3	80843599	80913660	-1	517.456	0.350692	0.0877375	3.99706	6.4134e-05	0.00766045
ENSMUSG00000041731	Pgm5	19	24683016	24861855	-1	1560.22	-0.295225	0.0739324	-3.99318	6.51939e-05	0.00772979
ENSMUSG00000045868	Gvin1	7	106156556	106215326	-1	150.362	-0.429999	0.107819	-3.98817	6.65847e-05	0.00783707
ENSMUSG00000031402	Mpp1	X	75109733	75131016	-1	3314.57	-0.268792	0.0674504	-3.98504	6.74697e-05	0.00788369
ENSMUSG00000020689	Itgb3	11	104608000	104670476	1	1835.91	0.303755	0.0763122	3.98043	6.87921e-05	0.00798038
ENSMUSG00000021136	Smoc1	12	81026808	81186414	1	841.915	-0.331993	0.0835258	-3.97474	7.04568e-05	0.00811511
ENSMUSG00000068566	Myadm	7	3289080	3300442	1	6560.49	-0.2692	0.0678642	-3.96674	7.28634e-05	0.00833278
ENSMUSG00000007888	Crlf1	8	70493158	70504081	1	2377.07	0.276909	0.0698702	3.96319	7.3955e-05	0.00833933
ENSMUSG00000030220	Arhgdib	6	136923655	136941899	-1	2558.09	-0.34602	0.0872994	-3.9636	7.38281e-05	0.00833933
ENSMUSG00000039959	Hip1	5	135406531	135545120	-1	1776.9	-0.267607	0.0677062	-3.95247	7.7348e-05	0.00865913
ENSMUSG00000047281	Sfn	4	133600556	133602168	-1	234.819	0.403431	0.102112	3.95088	7.7865e-05	0.00865913
ENSMUSG00000031626	Sorbs2	8	45507788	45827906	1	893.443	-0.371446	0.0942536	-3.94092	8.11685e-05	0.00896467
ENSMUSG00000027907	S100a11	3	93520488	93526287	1	1319.24	-0.290412	0.073773	-3.93656	8.26589e-05	0.00906717
ENSMUSG00000034751	Mast4	13	102732486	103334497	-1	1499.62	-0.287295	0.0730238	-3.93426	8.34533e-05	0.00909246
ENSMUSG00000026888	Grb14	2	64912476	65024987	-1	1268.54	-0.340881	0.0867449	-3.9297	8.50524e-05	0.0092045
ENSMUSG00000059493	Nhs	X	161833296	162159730	-1	734.907	-0.360516	0.0920449	-3.91674	8.97552e-05	0.00964869
ENSMUSG00000039953	Clstn1	4	149586468	149648899	1	3021.38	0.240766	0.0615857	3.90944	9.25085e-05	0.00987881
ENSMUSG00000022665	Ccdc80	16	45093402	45127924	1	31870.1	0.262017	0.0671353	3.90282	9.50789e-05	0.0100865
ENSMUSG00000006205	Htra1	7	130936111	130985660	1	11635.7	0.310798	0.0798682	3.89139	9.96711e-05	0.0105046
ENSMUSG00000047216	Cdh19	1	110888326	110977584	-1	103.478	0.41911	0.107752	3.88957	0.000100422	0.010515
ENSMUSG00000004655	Aqp1	6	55336432	55348555	1	1026.03	-0.360718	0.0928725	-3.88402	0.000102744	0.0106887
ENSMUSG00000026482	Rgl1	1	152516760	152766351	-1	1739.43	-0.291312	0.0751256	-3.87767	0.000105462	0.0108317
ENSMUSG00000032899	Styk1	6	131299142	131353597	-1	739.076	-0.370669	0.0955859	-3.87786	0.00010538	0.0108317
ENSMUSG00000073418	C4b	17	34728380	34743882	-1	295.725	0.415842	0.107322	3.87471	0.000106753	0.0108949
ENSMUSG00000030249	Abcc9	6	142587862	142702315	-1	100.862	-0.417079	0.107754	-3.87066	0.000108542	0.0110078
ENSMUSG00000040274	Cdk6	5	3341485	3531008	1	2303.3	-0.294974	0.0762548	-3.86827	0.000109611	0.0110467
ENSMUSG00000040033	Stat2	10	128270576	128292849	1	886.979	-0.339268	0.0878314	-3.86272	0.000112133	0.0112307
ENSMUSG00000027188	Pamr1	2	102550012	102643041	1	673.85	0.357283	0.0926003	3.85834	0.00011416	0.0113632
ENSMUSG00000035245	Eogt	6	97110024	97149182	-1	1237.44	-0.270637	0.0701813	-3.85625	0.000115141	0.0113905
ENSMUSG00000028179	Cth	3	157894248	157925077	-1	1382.4	0.315337	0.0818208	3.854	0.000116205	0.0114256
ENSMUSG00000002257	Def6	17	28207778	28228608	1	362.802	-0.371431	0.0964929	-3.84931	0.000118449	0.0115757
ENSMUSG00000041073	Nacad	11	6597823	6606053	-1	195.012	-0.401983	0.104485	-3.84728	0.000119436	0.0116018
ENSMUSG00000106106	Rn18s-rs5	17	39846353	39848827	-1	768.577	-0.33658	0.0875414	-3.8448	0.000120649	0.0116495
ENSMUSG00000078606	Gm4070	7	105895139	105953967	-1	107.671	-0.41317	0.107682	-3.83694	0.000124578	0.0119573
ENSMUSG00000048503	Tmem136	9	43108653	43116570	-1	107.959	-0.411627	0.107394	-3.83288	0.000126652	0.0120844
ENSMUSG00000021319	Sfrp4	13	19623175	19632821	1	226.667	0.40658	0.106152	3.83016	0.000128062	0.0121007
ENSMUSG00000040957	Cables1	18	11839220	11945627	1	161.566	0.404403	0.105598	3.82965	0.000128324	0.0121007
ENSMUSG00000079481	Nhsl2	X	101849385	102092055	1	213.551	-0.39397	0.103151	-3.81936	0.000133797	0.0125434
ENSMUSG00000029322	Plac8	5	100553725	100572245	-1	668.082	-0.315656	0.0826906	-3.81731	0.000134913	0.012575
ENSMUSG00000033676	Gabrb3	7	57419692	57828802	1	188.722	0.391537	0.10263	3.81502	0.000136172	0.0126194
ENSMUSG00000026051	1500015O10Rik	1	43730602	43742578	1	1105.32	-0.33029	0.0866421	-3.81212	0.000137779	0.0126954
ENSMUSG00000028019	Pdgfc	3	81036416	81214040	1	2188.31	0.267166	0.0701875	3.80646	0.000140971	0.0129092
ENSMUSG00000028607	Cpt2	4	107903981	107923610	-1	1271.28	0.290472	0.0763389	3.80503	0.000141784	0.0129092
ENSMUSG00000047143	Dmrta2	4	109978053	109983687	1	40.2922	0.386907	0.101753	3.8024	0.000143302	0.0129092
ENSMUSG00000047747	Rnf150	8	82863356	83091271	1	2408.87	-0.244716	0.0643575	-3.80245	0.000143271	0.0129092
ENSMUSG00000031722	Hp	8	109575130	109579172	-1	48.4851	-0.379262	0.0997962	-3.80036	0.000144483	0.0129433
ENSMUSG00000033306	Lpp	16	24393350	24992576	1	26133.5	-0.258091	0.0681073	-3.78948	0.000150963	0.0134491
ENSMUSG00000029636	Wasf3	5	146384985	146473615	1	191.051	-0.402308	0.106234	-3.78699	0.000152482	0.0135098
ENSMUSG00000028037	Ifi44	3	151730922	151749960	-1	129.413	-0.406637	0.107472	-3.78365	0.000154545	0.0136177
ENSMUSG00000027656	Wisp2	2	163820861	163833146	1	7796.06	0.387648	0.102678	3.77538	0.000159766	0.0140013
ENSMUSG00000021250	Fos	12	85473890	85477273	1	340.971	-0.38641	0.102404	-3.77337	0.000161057	0.0140381
ENSMUSG00000005125	Ndrg1	15	66929321	66969640	-1	1135.07	0.269804	0.071688	3.76359	0.000167494	0.0143662
ENSMUSG00000040170	Fmo2	1	162874317	162898726	-1	100.826	-0.388306	0.103152	-3.7644	0.00016695	0.0143662
ENSMUSG00000062488	Ifit3b	19	34607970	34613401	1	75.5191	-0.399053	0.105986	-3.76514	0.000166459	0.0143662
ENSMUSG00000067219	Nipal1	5	72647795	72671078	1	543.579	-0.345255	0.0919	-3.75685	0.000172063	0.01468
ENSMUSG00000017724	Etv4	11	101769742	101785371	-1	414.13	-0.362581	0.0966647	-3.75091	0.000176194	0.0149533
ENSMUSG00000030921	Trim30a	7	104409025	104465193	-1	221.631	-0.402762	0.107497	-3.74673	0.000179156	0.0149683
ENSMUSG00000041959	S100a10	3	93555080	93564643	1	4636.46	-0.22748	0.0606919	-3.74812	0.000178169	0.0149683
ENSMUSG00000046982	Tshz1	18	84011627	84086404	-1	1513.99	-0.250602	0.0668758	-3.74727	0.000178768	0.0149683
ENSMUSG00000020431	Adcy1	11	7063489	7178506	1	595.642	-0.333865	0.0892282	-3.74169	0.000182784	0.0151927
ENSMUSG00000021403	Serpinb9b	13	33027416	33041884	1	658.097	-0.362498	0.0969145	-3.74039	0.000183734	0.0151934
ENSMUSG00000049502	Dtx3l	16	35926511	35939151	-1	509.082	-0.328275	0.0878206	-3.73802	0.000185473	0.015259
ENSMUSG00000004098	Col5a3	9	20770050	20815067	-1	2672.74	0.317518	0.0851179	3.73033	0.000191231	0.0155738
ENSMUSG00000009418	Nav1	1	135434580	135607295	-1	562.467	-0.32718	0.0877082	-3.73033	0.000191232	0.0155738
ENSMUSG00000045573	Penk	4	4133531	4138819	-1	2865.54	-0.390156	0.10466	-3.72784	0.000193127	0.0156491
ENSMUSG00000044948	Cfap43	19	47737561	47919299	-1	1844.98	-0.277467	0.0745241	-3.72318	0.000196729	0.0158013
ENSMUSG00000075707	Dio3	12	110279068	110281097	1	235.163	0.391323	0.105113	3.72288	0.000196965	0.0158013
ENSMUSG00000006800	Sulf2	2	166073089	166155663	-1	5671.02	-0.292278	0.0786549	-3.71595	0.000202443	0.0160807
ENSMUSG00000037736	Limch1	5	66745827	67057158	1	1936.42	0.286265	0.077029	3.71632	0.000202144	0.0160807
ENSMUSG00000033207	Mamdc2	19	23302609	23448322	-1	559.601	-0.353274	0.0953147	-3.7064	0.000210227	0.0166172
ENSMUSG00000061666	Gdpd1	11	87033867	87074062	-1	501.56	-0.331198	0.0893994	-3.7047	0.000211643	0.0166475
ENSMUSG00000027397	Slc20a1	2	129198764	129211616	1	8154.94	0.252069	0.068116	3.70058	0.000215104	0.0168376
ENSMUSG00000023034	Nr4a1	15	101266846	101274792	1	466.308	-0.366276	0.0991399	-3.69454	0.000220283	0.0170587
ENSMUSG00000054293	A630033H20Rik	X	107148927	107173661	1	98.6492	-0.397553	0.107606	-3.69453	0.000220298	0.0170587
ENSMUSG00000060126	Tpt1	14	75845093	75848525	1	39058.3	0.21114	0.0571639	3.6936	0.000221102	0.0170587
ENSMUSG00000107317	Gm19719	5	149282752	149287868	-1	23.2616	-0.29642	0.0804206	-3.68587	0.000227919	0.0175009
ENSMUSG00000027035	Cers6	2	68861441	69114282	1	4696.03	-0.229095	0.0624972	-3.66568	0.000246682	0.0185011
ENSMUSG00000030107	Usp18	6	121245906	121270917	1	109.64	-0.387942	0.105804	-3.66659	0.000245807	0.0185011
ENSMUSG00000045083	Lingo2	4	35706647	36951747	-1	214.376	-0.38085	0.10382	-3.66839	0.000244083	0.0185011
ENSMUSG00000054793	Cadm4	7	24482023	24504539	1	119.972	0.393946	0.107391	3.66835	0.000244119	0.0185011
ENSMUSG00000063430	Wscd2	5	113490333	113589725	1	202.673	0.394414	0.107538	3.66767	0.000244766	0.0185011
ENSMUSG00000031226	Pbdc1	X	105079756	105117090	1	1253.82	0.309227	0.0845967	3.65531	0.000256874	0.019088
ENSMUSG00000074129	Rpl13a	7	45125565	45128745	-1	36584.5	0.225591	0.0617158	3.65532	0.000256864	0.019088
ENSMUSG00000031465	Angpt2	8	18690263	18741562	-1	462.683	-0.348615	0.0954266	-3.65323	0.000258963	0.019155
ENSMUSG00000028864	Hgf	5	16553495	16620152	1	670.187	-0.367365	0.100865	-3.64215	0.000270375	0.0199077
ENSMUSG00000021892	Sh3bp5	14	31359880	31436078	-1	504.524	-0.344394	0.0946047	-3.64035	0.000272267	0.0199559
ENSMUSG00000020354	Sgcd	11	46896253	47988969	-1	654.466	-0.316562	0.0871695	-3.63157	0.000281698	0.0205538
ENSMUSG00000021127	Zfp36l1	12	80107760	80113013	-1	608.761	-0.315317	0.0870148	-3.62372	0.000290394	0.0210843
ENSMUSG00000029207	Apbb2	5	66298703	66618784	-1	3784.42	-0.225176	0.0621577	-3.62266	0.000291584	0.0210843
ENSMUSG00000031997	Trpc6	9	8544196	8680565	1	54.5339	-0.344947	0.0953205	-3.61882	0.000295951	0.0212098
ENSMUSG00000055401	Fbxo6	4	148145716	148152140	-1	1129.77	0.256457	0.0708619	3.61911	0.000295621	0.0212098
ENSMUSG00000103472	Pcdhga7	18	37714764	37841873	1	406.078	-0.326996	0.0903891	-3.61765	0.000297289	0.0212115
ENSMUSG00000065254	Gm23973	7	103271550	103271870	1	5471.87	0.246148	0.0680881	3.61514	0.000300189	0.021324
ENSMUSG00000000627	Sema4f	6	82911885	82939769	-1	50.6661	0.378442	0.104808	3.61081	0.00030524	0.0215877
ENSMUSG00000019966	Kitl	10	100015630	100100413	1	348.446	-0.373991	0.1039	-3.59954	0.000318786	0.0224472
ENSMUSG00000036782	Klhl13	X	23219271	23365082	-1	1667.8	0.297838	0.0828577	3.59458	0.000324919	0.0227797
ENSMUSG00000030717	Nupr1	7	126623249	126630861	-1	4925.93	0.244622	0.0681922	3.58724	0.000334191	0.0233282
ENSMUSG00000019577	Pdk4	6	5483351	5496309	-1	286.485	-0.358799	0.100509	-3.56982	0.000357224	0.0248286
ENSMUSG00000025746	Il6	5	30013114	30019981	1	75.513	-0.377899	0.106046	-3.56353	0.000365908	0.025323
ENSMUSG00000037108	Zcwpw1	5	137787798	137822621	1	154.248	0.384005	0.107956	3.55705	0.000375045	0.0258444
ENSMUSG00000030556	Lrrc28	7	67513410	67645268	-1	566.243	-0.304986	0.0858127	-3.55409	0.000379296	0.0259159
ENSMUSG00000062393	Dgkk	X	6779306	6948363	1	105.098	-0.382783	0.10769	-3.5545	0.000378692	0.0259159
ENSMUSG00000054408	Spcs3	8	54520433	54529998	-1	7081.58	0.211691	0.0596	3.55186	0.000382514	0.0260255
ENSMUSG00000019929	Dcn	10	97479500	97518162	1	2353.86	-0.28021	0.078975	-3.54808	0.000388048	0.0262911
ENSMUSG00000028024	Enpep	3	129269175	129332720	-1	424.765	-0.358205	0.101085	-3.5436	0.000394701	0.026409
ENSMUSG00000031530	Dusp4	8	34807297	34819894	1	661.034	-0.320313	0.0903902	-3.54367	0.000394602	0.026409
ENSMUSG00000036676	Tmtc3	10	100443902	100487350	-1	5078.95	-0.21181	0.0597504	-3.54491	0.000392746	0.026409
ENSMUSG00000036377	C530008M17Rik	5	76656512	76873554	1	298.587	-0.342879	0.0967975	-3.54223	0.000396755	0.0264367
ENSMUSG00000029826	Zc3hav1	6	38305286	38354603	-1	1765.29	-0.279198	0.0788885	-3.53915	0.000401421	0.0266375
ENSMUSG00000030122	Ptms	6	124913681	124920103	-1	3770.49	-0.251282	0.0710545	-3.53648	0.000405504	0.0267981
ENSMUSG00000033355	Rtp4	16	23609919	23614222	1	91.1903	-0.37497	0.106945	-3.50618	0.000454589	0.0299194
ENSMUSG00000053332	Gas5	1	161034422	161038539	1	7592.96	0.217857	0.0621745	3.50396	0.000458394	0.0299255
ENSMUSG00000064341	mt-Nd1	MT	2751	3707	1	29504.2	-0.267638	0.0763792	-3.50407	0.000458203	0.0299255
ENSMUSG00000025762	Larp1b	3	40950354	41040234	1	545.144	0.299469	0.08574	3.49276	0.00047806	0.0310835
ENSMUSG00000027171	Prrg4	2	104830741	104849876	-1	709.558	-0.330504	0.0947062	-3.48978	0.000483412	0.0313053
ENSMUSG00000034997	Htr2a	14	74640840	74706859	1	1061.07	-0.326788	0.0936829	-3.48824	0.000486212	0.0313607
ENSMUSG00000062991	Nrg1	8	31814551	32884029	-1	1390.62	0.26387	0.0757095	3.4853	0.000491594	0.0315815
ENSMUSG00000020303	Stc2	11	31357307	31370074	-1	439.971	0.336512	0.096661	3.48137	0.000498861	0.0319212
ENSMUSG00000006356	Crip2	12	113140236	113145506	1	1576.09	-0.249519	0.0719445	-3.46822	0.000523925	0.0333924
ENSMUSG00000021097	Clmn	12	104763114	104865076	-1	258.952	0.367256	0.105977	3.46543	0.000529379	0.0336072
ENSMUSG00000019124	Scrn1	6	54501173	54566489	-1	1487.32	0.264034	0.0762784	3.46146	0.000537263	0.033974
ENSMUSG00000039316	Rftn1	17	49992257	50190674	-1	927.233	-0.276026	0.0797862	-3.45957	0.000541041	0.0340793
ENSMUSG00000060969	Irx1	13	71957921	71963723	-1	512.403	-0.332452	0.0963326	-3.45108	0.000558348	0.0350325
ENSMUSG00000019806	Aig1	10	13647054	13868980	-1	1149.51	-0.269412	0.0781176	-3.4488	0.000563084	0.0350777
ENSMUSG00000053647	Gper1	5	139423151	139427800	1	79.8804	0.372511	0.108017	3.44864	0.000563419	0.0350777
ENSMUSG00000087365	C430049B03Rik	X	53055046	53057190	-1	269.585	-0.347805	0.101114	-3.43972	0.00058231	0.0361144
ENSMUSG00000062661	Ncs1	2	31245823	31295989	1	2752.06	-0.214219	0.062304	-3.43829	0.000585405	0.0361673
ENSMUSG00000031647	Mfap3l	8	60632827	60676729	1	911.8	-0.262516	0.0764681	-3.43302	0.000596903	0.0367342
ENSMUSG00000068748	Ptprz1	6	22875502	23052916	1	1838.69	-0.250252	0.0729172	-3.432	0.000599138	0.0367342
ENSMUSG00000024277	Mapre2	18	23752333	23893861	1	717.81	-0.277857	0.0809993	-3.43036	0.000602773	0.0368171
ENSMUSG00000022090	Pdlim2	14	70164218	70177681	-1	1049.62	0.257475	0.0751345	3.42686	0.000610602	0.0370149
ENSMUSG00000037379	Spon2	5	33198184	33218455	-1	198.81	-0.365218	0.106558	-3.42741	0.000609366	0.0370149
ENSMUSG00000030753	Prkrir	7	98703103	98718062	1	3182.28	-0.20552	0.0599968	-3.42551	0.000613656	0.0370607
ENSMUSG00000032312	Csk	9	57626647	57645653	-1	1124.69	-0.253324	0.0739876	-3.42387	0.000617353	0.0371448
ENSMUSG00000072941	Sod3	5	52363791	52371418	1	420.471	-0.325405	0.0952223	-3.41731	0.000632423	0.0377697
ENSMUSG00000106918	Mrpl33	5	31596935	31664384	1	1007.45	0.265765	0.0777564	3.41792	0.000631026	0.0377697
ENSMUSG00000039518	Cdsn	17	35552128	35557180	1	296.925	0.340306	0.0998474	3.40826	0.000653783	0.0389013
ENSMUSG00000001349	Cnn1	9	22099281	22109630	1	9779.73	0.256344	0.0753233	3.40325	0.000665894	0.0394762
ENSMUSG00000006219	Fblim1	4	141576062	141606096	-1	1229.79	-0.238294	0.0700488	-3.40183	0.000669353	0.039536
ENSMUSG00000000325	Arvcf	16	18348182	18407076	1	709.539	0.299411	0.0881754	3.39563	0.000684708	0.0401488
ENSMUSG00000096847	Tmem151b	17	45541940	45549677	-1	19.1101	-0.278774	0.0820765	-3.39651	0.000682506	0.0401488
ENSMUSG00000046186	Cd109	9	78615546	78716253	1	6633.66	-0.242482	0.0715921	-3.387	0.00070662	0.0412835
ENSMUSG00000028413	B4galt1	4	40804602	40854005	-1	3545.73	-0.229663	0.0678474	-3.38499	0.000711797	0.0414358
ENSMUSG00000018076	Med13l	5	118560679	118765438	1	1880.75	-0.229728	0.0679325	-3.38171	0.000720363	0.0417837
ENSMUSG00000048647	Exd1	2	119516505	119547627	-1	89.0555	0.360636	0.106725	3.37912	0.000727186	0.0420282
ENSMUSG00000025507	Pidd1	7	141438113	141444025	-1	265.323	-0.340156	0.100761	-3.37586	0.000735849	0.042377
ENSMUSG00000069874	Irgm2	11	58199618	58222782	1	255.697	-0.347119	0.102982	-3.37068	0.000749829	0.0430285
ENSMUSG00000015647	Lama5	2	180176373	180225859	-1	3896.17	0.258885	0.0770267	3.36098	0.000776663	0.0442533
ENSMUSG00000031207	Msn	X	96096042	96168552	1	19390.6	-0.19752	0.0587573	-3.36162	0.000774862	0.0442533
ENSMUSG00000038508	Gdf15	8	70629393	70632456	-1	185.954	0.344034	0.102401	3.35967	0.000780349	0.0443068
ENSMUSG00000067274	Rplp0	5	115559467	115563727	1	63270.9	0.196635	0.0585488	3.35848	0.000783728	0.0443425
ENSMUSG00000035493	Tgfbi	13	56609603	56639339	1	3473.8	0.235395	0.0703118	3.34788	0.000814325	0.0459126
ENSMUSG00000003032	Klf4	4	55527143	55532466	-1	742.117	-0.306322	0.0915978	-3.34421	0.000825173	0.0462011
ENSMUSG00000038886	Man2a2	7	80349097	80371375	-1	2749.18	-0.249114	0.0744866	-3.34442	0.000824549	0.0462011
ENSMUSG00000038366	Lasp1	11	97799000	97838764	1	6961.31	-0.193622	0.0579477	-3.34132	0.000833814	0.0465234
ENSMUSG00000042520	Ubap2l	3	90000140	90052628	-1	3661.79	-0.220162	0.0659509	-3.33827	0.00084301	0.0468743
ENSMUSG00000067786	Nnat	2	157560078	157562522	1	132.629	-0.35978	0.107831	-3.33652	0.000848334	0.0470082
ENSMUSG00000098557	Kctd12	14	102976581	102982637	-1	1888.2	-0.255471	0.076629	-3.33387	0.000856458	0.0472959
ENSMUSG00000037071	Scd1	19	44394451	44407709	-1	5248.92	-0.26168	0.0786585	-3.32678	0.00087855	0.0483502
ENSMUSG00000028583	Pdpn	4	143267431	143299564	-1	2865.3	-0.266597	0.0801698	-3.3254	0.000882907	0.0484248
ENSMUSG00000015957	Wnt11	7	98835112	98855195	1	113.837	0.356847	0.107494	3.31969	0.00090119	0.0491893
ENSMUSG00000047443	Fam132b	1	91366430	91374217	1	193.813	0.346525	0.104402	3.31914	0.000902947	0.0491893
ENSMUSG00000031425	Plp1	X	136822671	136839733	1	107.97	0.356543	0.108013	3.30094	0.000963608	0.0523171
ENSMUSG00000038143	Stox2	8	47180048	47352348	-1	1348.36	-0.232333	0.070408	-3.29982	0.000967485	0.0523513
ENSMUSG00000022206	Npr3	15	11839896	11905674	-1	7055.17	0.339757	0.103061	3.29665	0.000978466	0.0527684
ENSMUSG00000086290	Snhg12	4	132308678	132311024	1	1746.67	0.231917	0.0704659	3.2912	0.000997623	0.0536222
ENSMUSG00000037211	Spry1	3	37639947	37644598	1	1604.89	-0.246926	0.075195	-3.28381	0.00102415	0.0548652
ENSMUSG00000027962	Vcam1	3	116109949	116129688	-1	4114.81	-0.348435	0.106538	-3.27053	0.00107347	0.05694
ENSMUSG00000031924	Cyb5b	8	107150661	107187470	1	5458.67	-0.190608	0.0582748	-3.27085	0.00107223	0.05694
ENSMUSG00000043773	1700048O20Rik	9	121938135	121947014	1	49.8809	0.338933	0.103629	3.27064	0.00107305	0.05694
ENSMUSG00000029371	Cxcl5	5	90759360	90761624	1	405.739	-0.315945	0.0967822	-3.2645	0.00109658	0.0573797
ENSMUSG00000033910	Gucy1a3	3	82092427	82145789	-1	46.9928	-0.317387	0.0971774	-3.26605	0.00109058	0.0573797
ENSMUSG00000034903	Cobll1	2	65088339	65239403	-1	214.939	-0.33882	0.103743	-3.26596	0.00109094	0.0573797
ENSMUSG00000035692	Isg15	4	156199424	156200818	-1	135.115	-0.346694	0.106226	-3.26373	0.00109956	0.0573797
ENSMUSG00000060600	Eno3	11	70657202	70662513	1	604.748	-0.274401	0.0840357	-3.26529	0.00109353	0.0573797
ENSMUSG00000045817	Zfp36l2	17	84183931	84187947	-1	1404.99	-0.243707	0.0747173	-3.26173	0.00110735	0.0576003
ENSMUSG00000024048	Myl12a	17	70993656	71002878	-1	18963.5	0.175742	0.0539491	3.25756	0.00112375	0.0582653
ENSMUSG00000011658	Fuz	7	44896079	44902631	1	202.605	0.336071	0.103461	3.24828	0.00116103	0.0594671
ENSMUSG00000028073	Pear1	3	87747890	87824306	-1	848.663	-0.278182	0.0856412	-3.24823	0.00116125	0.0594671
ENSMUSG00000035373	Ccl7	11	82045712	82047525	1	821.15	-0.282542	0.0869863	-3.24812	0.00116168	0.0594671
ENSMUSG00000064367	mt-Nd5	MT	11742	13565	1	9213.72	-0.233882	0.0719935	-3.24866	0.00115951	0.0594671
ENSMUSG00000029071	Dvl1	4	155847402	155859303	1	2603.09	0.20742	0.0639035	3.24583	0.00117109	0.059759
ENSMUSG00000034422	Parp14	16	35832874	35871544	-1	356.587	-0.341818	0.105396	-3.24319	0.00118201	0.060126
ENSMUSG00000042073	Abhd14b	9	106447788	106452922	1	353.198	-0.31253	0.0965221	-3.23791	0.00120408	0.0610559
ENSMUSG00000028517	Plpp3	4	105157347	105232764	1	866.552	-0.298793	0.0926219	-3.22594	0.00125559	0.0634681
ENSMUSG00000064370	mt-Cytb	MT	14145	15288	1	19064.4	-0.225578	0.0700716	-3.21925	0.00128527	0.0647654
ENSMUSG00000000184	Ccnd2	6	127125162	127152193	-1	32999.8	-0.238824	0.074268	-3.2157	0.00130125	0.0651634
ENSMUSG00000039031	Arhgap18	10	26753421	26918648	1	371.514	-0.312742	0.0972302	-3.21651	0.0012976	0.0651634
ENSMUSG00000020154	Ptprb	10	116301374	116389538	1	350.494	-0.302737	0.094271	-3.21135	0.00132114	0.0659549
ENSMUSG00000021091	Serpina3n	12	104406729	104414329	1	301.889	-0.330578	0.103156	-3.20464	0.00135231	0.0670954
ENSMUSG00000040483	Xaf1	11	72301629	72313733	1	117.765	-0.345242	0.107722	-3.20495	0.00135088	0.0670954
ENSMUSG00000021835	Bmp4	14	46383520	46390669	-1	2116.84	0.267655	0.0835777	3.20247	0.00136256	0.0673967
ENSMUSG00000019820	Utrn	10	12382188	12861735	-1	12361.7	-0.179728	0.0561493	-3.2009	0.00137	0.0675571
ENSMUSG00000047420	Fam180a	6	35312668	35326141	-1	136.47	0.34469	0.107723	3.19977	0.00137538	0.0676161
ENSMUSG00000049436	Upk1b	16	38773184	38800203	-1	131.32	-0.342478	0.107096	-3.19786	0.00138452	0.0678584
ENSMUSG00000054453	Sytl5	X	9885622	9994543	1	106.532	-0.345678	0.108165	-3.19585	0.00139417	0.0679186
ENSMUSG00000097289	2010300F17Rik	11	96712982	96747436	-1	245.183	-0.33026	0.10334	-3.19588	0.00139407	0.0679186
ENSMUSG00000042436	Mfap4	11	61485431	61488900	1	1724.79	0.256503	0.0803665	3.19167	0.00141454	0.0687032
ENSMUSG00000026104	Stat1	1	52119440	52161865	1	438.172	-0.292436	0.0920502	-3.17692	0.00148849	0.0719666
ENSMUSG00000039191	Rbpj	5	53466152	53657362	1	3302.02	-0.187006	0.0588719	-3.1765	0.00149066	0.0719666
ENSMUSG00000039611	Tmem246	4	49584506	49597876	-1	208.497	-0.328715	0.103533	-3.17499	0.00149842	0.0721254
ENSMUSG00000016481	Cr1l	1	195097382	195131586	-1	2341.55	0.197016	0.0621143	3.17183	0.00151483	0.0722883
ENSMUSG00000026536	Mnda	1	173896345	173913046	-1	233.011	-0.329696	0.103948	-3.17175	0.00151525	0.0722883
ENSMUSG00000026915	Strbp	2	37483228	37703859	-1	1544.64	0.230643	0.0726976	3.17264	0.0015106	0.0722883
ENSMUSG00000039813	Tbc1d2	4	46604390	46650209	-1	470.747	-0.316804	0.100041	-3.16674	0.00154158	0.0728971
ENSMUSG00000047139	Cd24a	10	43579169	43584262	1	1555.26	-0.340614	0.107555	-3.16689	0.00154078	0.0728971
ENSMUSG00000086841	2410006H16Rik	11	62602877	62604807	1	3182.68	0.216778	0.0684314	3.16781	0.00153593	0.0728971
ENSMUSG00000026586	Prrx1	1	163245119	163313710	-1	7282.29	-0.262512	0.0831433	-3.15734	0.00159216	0.074859
ENSMUSG00000030790	Adm	7	110627661	110629820	1	864.113	-0.29	0.0918599	-3.15699	0.00159408	0.074859
ENSMUSG00000040151	Hs2st1	3	144429706	144570181	-1	4300.98	-0.190542	0.0603659	-3.15646	0.00159699	0.074859
ENSMUSG00000022842	Ece2	16	20611593	20646485	1	969.598	0.249676	0.0791395	3.15489	0.00160559	0.0750437
ENSMUSG00000061983	Rps12	10	23785211	23787195	-1	32470.2	0.194602	0.0617944	3.14919	0.00163724	0.076302
ENSMUSG00000035150	Eif2s3x	X	94188707	94212862	-1	4873.21	0.264782	0.0841371	3.14703	0.00164937	0.0766457
ENSMUSG00000034459	Ifit1	19	34640871	34650009	1	203.5	-0.275373	0.0875429	-3.14557	0.00165761	0.0768074
ENSMUSG00000026426	Arl8a	1	135146824	135156269	1	1093.96	-0.239615	0.0764009	-3.13628	0.00171103	0.0787432
ENSMUSG00000031906	Smpd3	8	106252548	106337988	-1	50.408	-0.322657	0.102896	-3.13577	0.00171404	0.0787432
ENSMUSG00000052698	Tln2	9	67217087	67559703	-1	4939.09	0.188839	0.0602105	3.1363	0.00171091	0.0787432
ENSMUSG00000004951	Hspb1	5	135887919	135889563	1	2768.84	-0.204068	0.0651026	-3.13456	0.00172112	0.0788438
ENSMUSG00000022637	Cblb	16	52031549	52208047	1	918.291	-0.235491	0.0755346	-3.11766	0.00182295	0.0832021
ENSMUSG00000027203	Dut	2	125247190	125258608	1	1305.33	0.221964	0.0712092	3.11707	0.00182658	0.0832021
ENSMUSG00000002602	Axl	7	25757273	25788705	-1	18608.7	-0.187756	0.0602653	-3.11549	0.00183641	0.0834142
ENSMUSG00000037031	Tspan15	10	62185396	62231218	-1	73.2925	0.334315	0.107376	3.1135	0.0018488	0.0837413
ENSMUSG00000064363	mt-Nd4	MT	10167	11544	1	3271.78	-0.22962	0.0737871	-3.11192	0.00185874	0.0839558
ENSMUSG00000051043	Gprc5c	11	114851152	114872617	1	479.205	0.289215	0.0930017	3.10978	0.00187225	0.0843079
ENSMUSG00000051920	Rspo2	15	43020811	43170818	-1	2364.19	-0.272501	0.0876481	-3.10904	0.00187699	0.0843079
ENSMUSG00000030607	Acan	7	79053483	79115099	1	309.068	0.217441	0.069975	3.10741	0.00188735	0.0845375
ENSMUSG00000022587	Ly6e	15	74955051	74959905	1	2855.97	-0.232339	0.0749618	-3.09943	0.00193892	0.0858929
ENSMUSG00000027832	Ptx3	3	66219910	66225805	1	5540.45	0.330686	0.106641	3.10093	0.00192911	0.0858929
ENSMUSG00000028049	Scamp3	3	89177473	89182765	1	985.856	-0.25461	0.0821359	-3.09986	0.00193613	0.0858929
ENSMUSG00000102918	Pcdhgc3	18	37806364	37841873	1	2642.2	-0.217327	0.0700881	-3.10077	0.00193021	0.0858929
ENSMUSG00000037341	Slc9a7	X	20105755	20291807	-1	62.4313	0.329885	0.106576	3.0953	0.00196616	0.0868613
ENSMUSG00000032135	Mcam	9	44134469	44142727	1	5075.78	-0.228156	0.0737392	-3.0941	0.00197413	0.086975
ENSMUSG00000029223	Uchl1	5	66676091	66687234	1	1026.2	0.273368	0.088446	3.09079	0.00199625	0.0875436
ENSMUSG00000046449	C77370	X	104077434	104201185	-1	299.152	-0.318228	0.102968	-3.09055	0.00199789	0.0875436
ENSMUSG00000024538	Ppic	18	53406341	53418007	-1	8356.97	0.201737	0.0653006	3.08937	0.00200584	0.0876535
ENSMUSG00000017737	Mmp9	2	164940780	164955850	1	330.84	-0.30695	0.0994175	-3.08748	0.00201861	0.0878583
ENSMUSG00000021782	Dlg5	14	24133953	24245920	-1	1363.08	-0.217475	0.070447	-3.08707	0.00202142	0.0878583
ENSMUSG00000026976	Pax8	2	24420560	24475599	-1	351.725	0.325858	0.10573	3.08198	0.00205628	0.0891329
ENSMUSG00000053897	Slc39a8	3	135825279	135888572	1	253.287	-0.320927	0.104378	-3.07467	0.00210735	0.0911021
ENSMUSG00000042901	Aida	1	183296590	183325476	1	2451.32	-0.20884	0.0679857	-3.07182	0.0021276	0.0917314
ENSMUSG00000039470	Zdhhc2	8	40423815	40510268	1	1023.99	-0.245504	0.0802455	-3.0594	0.00221777	0.0953643
ENSMUSG00000044786	Zfp36	7	28376784	28380253	-1	291.721	-0.29981	0.0982848	-3.05042	0.00228522	0.0980032
ENSMUSG00000020160	Meis1	11	18879817	19018985	-1	1325.55	-0.244025	0.0800838	-3.04713	0.00231041	0.0985592
ENSMUSG00000022816	Fstl1	16	37776873	37836514	1	80809.3	0.161404	0.0529656	3.04734	0.00230873	0.0985592
ENSMUSG00000046687	Gm5424	10	62071015	62072609	1	200.159	-0.324741	0.106697	-3.04359	0.00233775	0.0994625
ENSMUSG00000053469	Tg	15	66670753	66850721	1	195.375	0.314963	0.103547	3.04175	0.00235211	0.0998097
ENSMUSG00000073274	Gm14636	X	19156981	19167241	-1	461.803	-0.29956	0.0986456	-3.03672	0.00239164	0.101221
ENSMUSG00000025647	Shisa5	9	109038565	109057777	1	5114.25	-0.218251	0.071964	-3.03278	0.0024231	0.102017
ENSMUSG00000027800	Tm4sf1	3	57285611	57301988	-1	3469.32	-0.228642	0.0753806	-3.03316	0.00242004	0.102017
ENSMUSG00000038521	C1s1	6	124530345	124542359	-1	935.377	-0.263213	0.0868483	-3.03072	0.00243971	0.102449
ENSMUSG00000027309	4930402H24Rik	2	130706200	130906406	-1	4193.76	-0.177955	0.058753	-3.02886	0.00245481	0.102815
ENSMUSG00000000126	Wnt9a	11	59306928	59333552	1	425.8	0.279197	0.0922483	3.02658	0.00247334	0.102849
ENSMUSG00000009687	Fxyd5	7	31032722	31042481	-1	858.354	-0.274037	0.0905486	-3.02641	0.00247476	0.102849
ENSMUSG00000020649	Rrm2	12	24708241	24714146	1	1210.62	-0.2158	0.0712874	-3.02718	0.00246845	0.102849
ENSMUSG00000007805	Twist2	1	91801461	91848028	1	1058.88	-0.259351	0.0858631	-3.02052	0.0025234	0.104601
ENSMUSG00000037225	Fgf2	3	37348346	37410108	1	1490.19	-0.259634	0.0859854	-3.01951	0.00253184	0.104682
ENSMUSG00000053297	AI854703	6	48626764	48633689	1	21.4268	-0.267997	0.0887871	-3.01842	0.00254097	0.104791
ENSMUSG00000039323	Igfbp2	1	72824503	72852474	1	37639.9	0.290606	0.0963291	3.0168	0.00255456	0.105082
ENSMUSG00000073489	Ifi204	1	173747293	173766943	-1	193.121	-0.322103	0.10685	-3.01453	0.0025738	0.105604
ENSMUSG00000021508	Cxcl14	13	56288647	56296551	-1	1882.84	0.250959	0.0832992	3.01275	0.00258894	0.105956
ENSMUSG00000022246	Rai14	15	10568979	10714631	-1	7278.38	-0.176891	0.0587864	-3.00905	0.00262064	0.106921
ENSMUSG00000037742	Eef1a1	9	78478449	78489151	-1	302149	0.163997	0.054512	3.00846	0.00262579	0.106921
ENSMUSG00000041058	Wwp1	4	19608303	19708993	-1	2662.13	-0.214922	0.0714706	-3.00714	0.00263718	0.107115
ENSMUSG00000060487	Samd5	10	9627259	9675208	-1	300.421	-0.308892	0.103062	-2.99715	0.00272516	0.11041
ENSMUSG00000054162	Spock3	8	62951009	63357103	1	335.431	0.286186	0.0955901	2.99388	0.00275451	0.11132
ENSMUSG00000020486	Sept4	11	87568903	87590539	1	18.867	-0.246148	0.0822782	-2.99165	0.00277474	0.111857
ENSMUSG00000027220	Syt13	2	92915098	92956058	1	197.575	-0.31947	0.106936	-2.98748	0.00281287	0.113111
ENSMUSG00000022306	Zfpm2	15	40655042	41104592	1	410.274	-0.267311	0.0895937	-2.98359	0.00284888	0.113991
ENSMUSG00000026827	Gpd2	2	57237635	57370719	1	1477.7	-0.206303	0.0691461	-2.98359	0.0028489	0.113991
ENSMUSG00000001773	Folh1	7	86718977	86775943	-1	28.1736	-0.257752	0.0864552	-2.98134	0.00286992	0.114548
ENSMUSG00000106734	Gm20559	6	3333194	3346128	-1	362.843	-0.297506	0.0998296	-2.98014	0.00288115	0.114713
ENSMUSG00000023259	Slc26a6	9	108853283	108913049	1	258.283	0.289417	0.0971628	2.97868	0.00289491	0.114976
ENSMUSG00000096842	Gm10736	13	111593534	111593611	-1	3590.18	0.197523	0.0663424	2.97733	0.0029077	0.115201
ENSMUSG00000031489	Adrb3	8	27225776	27229588	-1	22.3362	-0.266647	0.0896788	-2.97336	0.0029456	0.116416
ENSMUSG00000031451	Gas6	8	13465374	13494535	-1	8762.96	0.208051	0.0700219	2.97123	0.00296613	0.116941
ENSMUSG00000025132	Arhgdia	11	120578104	120581624	-1	6613.83	-0.195545	0.0659466	-2.96521	0.00302479	0.118963
ENSMUSG00000041268	Dmxl2	9	54365158	54501760	-1	730.63	0.229781	0.0775748	2.96206	0.00305593	0.119895
ENSMUSG00000021268	Meg3	12	109541001	109571726	1	5351	-0.177494	0.0599439	-2.96101	0.00306634	0.120011
ENSMUSG00000012519	Mlkl	8	111311797	111338177	-1	297.153	-0.307287	0.103925	-2.95682	0.00310827	0.121071
ENSMUSG00000032291	Crabp1	9	54764748	54773110	1	2405.94	-0.300133	0.101506	-2.95681	0.00310843	0.121071
ENSMUSG00000008393	Carhsp1	16	8658587	8672153	-1	3323.73	-0.182096	0.0616576	-2.95334	0.00314355	0.12185
ENSMUSG00000009739	Pou6f1	15	100575318	100599984	-1	297.297	-0.292175	0.0989105	-2.95393	0.00313754	0.12185
ENSMUSG00000018906	P4ha2	11	54100095	54131665	1	5367.21	0.167545	0.0568482	2.94723	0.0032063	0.123841
ENSMUSG00000072875	Gpr27	6	99692679	99695066	1	40.6512	0.29678	0.100711	2.94685	0.00321025	0.123841
ENSMUSG00000032715	Trib3	2	152337422	152344032	-1	2747.35	0.244103	0.0829331	2.94337	0.00324661	0.124944
ENSMUSG00000031958	Ldhd	8	111623785	111630374	-1	19.256	-0.248711	0.0845558	-2.94139	0.00326747	0.12515
ENSMUSG00000051855	Mest	6	30723547	30748465	1	8104.98	0.209791	0.0713068	2.9421	0.00326	0.12515
ENSMUSG00000031642	Sh3rf1	8	61224171	61396072	1	814.817	-0.222395	0.0757115	-2.9374	0.00330975	0.126469
ENSMUSG00000066842	Hmcn1	1	150562524	150993435	-1	2520.86	0.230318	0.0784938	2.93422	0.00334391	0.127472
ENSMUSG00000091387	Gcnt4	13	96924689	96950912	1	1304.56	-0.211758	0.0723545	-2.92668	0.00342604	0.130295
ENSMUSG00000002997	Prkar2b	12	31958476	32061296	-1	622.689	-0.261728	0.0896027	-2.92098	0.00348934	0.132079
ENSMUSG00000029287	Tgfbr3	5	107106570	107289629	-1	983.747	-0.265463	0.0908634	-2.92156	0.00348279	0.132079
ENSMUSG00000026321	Tnfrsf11a	1	105780718	105847981	1	408.122	-0.272752	0.0934031	-2.92016	0.00349856	0.132118
ENSMUSG00000031253	Srpx2	X	133908426	133932446	1	952.087	0.267154	0.0915921	2.91678	0.0035366	0.133242
ENSMUSG00000016458	Wt1	2	105126529	105173616	1	42.2199	-0.290589	0.0997625	-2.91281	0.00358193	0.134011
ENSMUSG00000022668	Gtpbp8	16	44736768	44746363	-1	660.032	0.239269	0.0821152	2.91382	0.00357037	0.134011
ENSMUSG00000039542	Ncam1	9	49502136	49798925	-1	10615.4	-0.200281	0.068746	-2.91335	0.00357568	0.134011
ENSMUSG00000024245	Tmem178	17	80944632	81001816	1	171.849	0.265329	0.0912251	2.90851	0.00363158	0.135554
ENSMUSG00000003352	Cacnb3	15	98632220	98644530	1	1208.54	-0.205646	0.0707844	-2.90525	0.0036696	0.136657
ENSMUSG00000021822	Plau	14	20836662	20843388	1	4608.64	-0.242427	0.0837083	-2.89609	0.00377838	0.140383
ENSMUSG00000030031	Kbtbd8	6	95117240	95129790	1	75.457	0.311678	0.107758	2.89239	0.00382328	0.141725
ENSMUSG00000061981	Flot2	11	78037931	78060434	1	1465.96	-0.20057	0.0693851	-2.89068	0.00384408	0.142169
ENSMUSG00000002107	Celf2	2	6539694	7509563	-1	1854.94	-0.210404	0.0728501	-2.88818	0.00387479	0.142977
ENSMUSG00000024601	Isoc1	18	58659482	58679570	1	2162.36	-0.187664	0.0650231	-2.88612	0.00390023	0.143587
ENSMUSG00000037624	Kcnk2	1	189207930	189402273	-1	278.885	0.308868	0.10714	2.88283	0.00394117	0.144764
ENSMUSG00000070348	Ccnd1	7	144929931	144939925	-1	7765.28	-0.307261	0.106662	-2.8807	0.00396798	0.145417
ENSMUSG00000025261	Huwe1	X	151800807	151935417	1	11923.5	-0.178757	0.0620725	-2.8798	0.00397926	0.1455
ENSMUSG00000040488	Ltbp4	7	27305136	27337692	-1	69.3797	-0.307404	0.106771	-2.87908	0.00398834	0.145502
ENSMUSG00000036941	Elac1	18	73735038	73754479	-1	376.739	0.268189	0.093174	2.87837	0.00399739	0.145503
ENSMUSG00000042506	Usp22	11	61151785	61175055	-1	3601.64	-0.213571	0.0743515	-2.87245	0.00407302	0.14759
ENSMUSG00000054072	Iigp1	18	60376029	60392627	1	43.2616	-0.278642	0.0969902	-2.87289	0.00406733	0.14759
ENSMUSG00000027808	Serp1	3	58519817	58525892	-1	10060.6	0.170781	0.0595659	2.86709	0.0041426	0.148561
ENSMUSG00000031375	Bgn	X	73483602	73495933	1	48185.4	-0.204762	0.0714416	-2.86614	0.00415511	0.148561
ENSMUSG00000032323	Cyp11a1	9	58006411	58027023	1	30.0429	-0.263163	0.0918097	-2.86639	0.00415179	0.148561
ENSMUSG00000064357	mt-Atp6	MT	7927	8607	1	611.729	-0.261193	0.0911141	-2.86665	0.00414836	0.148561
ENSMUSG00000089857	Zfp882	8	71908608	71916354	1	142.724	0.301515	0.105109	2.86859	0.00412311	0.148561
ENSMUSG00000095524	Gm15682	5	88739247	88739729	-1	711.463	0.253635	0.0884164	2.86864	0.0041224	0.148561
ENSMUSG00000035228	Ccdc106	7	5020553	5060785	1	50.96	0.298108	0.104065	2.86462	0.00417505	0.148944
ENSMUSG00000026018	Ica1l	1	59982490	60043184	-1	56.2539	-0.297399	0.103867	-2.86328	0.00419283	0.149248
ENSMUSG00000020427	Igfbp3	11	7206086	7213923	-1	3541.18	-0.308281	0.107738	-2.8614	0.00421774	0.149804
ENSMUSG00000017754	Pltp	2	164839518	164857711	-1	927.537	-0.238849	0.0835558	-2.85856	0.00425572	0.150821
ENSMUSG00000038393	Txnip	3	96557957	96561883	1	7805.37	-0.177544	0.0621569	-2.85638	0.00428499	0.151525
ENSMUSG00000008136	Fhl2	1	43123074	43196984	-1	5092.92	-0.170548	0.0597246	-2.85558	0.0042958	0.151575
ENSMUSG00000031870	Pgr	9	8899833	8968611	1	18.7266	-0.239099	0.0839417	-2.84839	0.00439411	0.154705
ENSMUSG00000000392	Fap	2	62500943	62574075	-1	670.972	-0.285648	0.10031	-2.84766	0.00440424	0.154724
ENSMUSG00000022358	Fbxo32	15	58175879	58214892	-1	986.027	0.215681	0.075783	2.84603	0.00442676	0.155175
ENSMUSG00000061524	Zic2	14	122475435	122479852	1	39.3707	0.272958	0.0959312	2.84535	0.00443631	0.155175
ENSMUSG00000074505	Fat3	9	15910205	16378231	-1	456.593	-0.29136	0.102444	-2.84409	0.00445379	0.155449
ENSMUSG00000001661	Hoxc6	15	102998257	103011881	1	477.473	-0.263617	0.0927648	-2.84178	0.00448624	0.156243
ENSMUSG00000053279	Aldh1a1	19	20601961	20643462	1	178.938	-0.299308	0.105443	-2.83856	0.0045317	0.157148
ENSMUSG00000097617	Gm10687	9	44123768	44134485	-1	29.5068	-0.273698	0.0964047	-2.83905	0.00452474	0.157148
ENSMUSG00000002603	Tgfb1	7	25687002	25705077	1	302.045	-0.273129	0.0963134	-2.83583	0.00457062	0.158157
ENSMUSG00000020900	Myh10	11	68691559	68816632	1	31410.7	-0.171246	0.0605595	-2.82774	0.0046878	0.161865
ENSMUSG00000040225	Prrc2c	1	162670725	162740556	-1	6402.93	-0.18087	0.0641156	-2.82101	0.00478734	0.164949
ENSMUSG00000057967	Fgf18	11	33117430	33147400	-1	100.171	0.295945	0.104943	2.82006	0.00480152	0.165084
ENSMUSG00000051373	Plpp7	2	32095528	32110820	1	97.1629	0.303591	0.10779	2.81649	0.00485509	0.166571
ENSMUSG00000025408	Ddit3	10	127290774	127296288	1	2962.08	0.166715	0.059257	2.81342	0.00490175	0.167192
ENSMUSG00000053219	Raet1e	10	22158569	22374139	1	255.458	-0.289246	0.102815	-2.81325	0.00490431	0.167192
ENSMUSG00000059252	Tpt1-ps5	9	37696515	37697033	1	705.918	0.219241	0.0779027	2.81429	0.00488848	0.167192
ENSMUSG00000038022	Fam188b	6	55203383	55320222	1	277.381	0.289257	0.102864	2.81203	0.00492295	0.167474
ENSMUSG00000090733	Rps27	3	90212522	90213651	-1	11474.6	0.173551	0.0617363	2.81116	0.00493632	0.167575
ENSMUSG00000068794	Col28a1	6	7997808	8192617	-1	247.057	-0.282675	0.100792	-2.80453	0.00503896	0.1707
ENSMUSG00000045092	S1pr1	3	115710433	115715072	-1	898.962	-0.251414	0.0899721	-2.79436	0.00520027	0.175795
ENSMUSG00000020644	Id2	12	25093801	25096092	-1	649.035	-0.229622	0.0824347	-2.7855	0.00534453	0.180294
ENSMUSG00000021549	Rasa1	13	85214780	85289029	-1	4887.84	-0.179634	0.064629	-2.77946	0.00544491	0.18102
ENSMUSG00000022018	Rgcc	14	79288756	79301645	-1	129.444	0.300223	0.108037	2.77889	0.00545448	0.18102
ENSMUSG00000022032	Scara5	14	65666403	65764826	1	411.298	0.275707	0.0991343	2.78114	0.00541676	0.18102
ENSMUSG00000023224	Serping1	2	84765387	84775444	-1	378.692	-0.289675	0.104231	-2.77917	0.00544978	0.18102
ENSMUSG00000034616	Ssh3	19	4261668	4269172	-1	727.761	0.223665	0.0804	2.7819	0.0054041	0.18102
ENSMUSG00000040254	Sema3d	5	12383385	12588948	1	472.77	0.266062	0.0956478	2.78169	0.00540772	0.18102
ENSMUSG00000072812	Ahnak2	12	112772194	112802657	-1	7504.56	-0.203425	0.0731461	-2.78108	0.00541792	0.18102
ENSMUSG00000075284	Wipf1	2	73429610	73529734	-1	542.743	-0.249009	0.0896099	-2.77881	0.00545587	0.18102
ENSMUSG00000033453	Adamts15	9	30899155	30922452	-1	409.93	0.292889	0.105455	2.77739	0.00547968	0.181437
ENSMUSG00000043716	Rpl7	1	16101295	16104662	-1	31123.1	0.149991	0.0540346	2.77583	0.00550602	0.181936
ENSMUSG00000022449	Adamts20	15	94270163	94465418	-1	26.1455	0.257019	0.0926436	2.77428	0.00553245	0.182435
ENSMUSG00000017929	B4galt5	2	167298444	167349183	-1	1444.86	-0.208805	0.0753996	-2.76931	0.00561754	0.184111
ENSMUSG00000022676	Snai2	16	14705852	14709395	1	819.984	-0.238029	0.0859272	-2.77013	0.0056034	0.184111
ENSMUSG00000068122	Agtr2	X	21484544	21489164	1	811.534	-0.248504	0.0897139	-2.76996	0.00560624	0.184111
ENSMUSG00000008734	Gprc5b	7	118972047	118995211	-1	245.611	-0.286636	0.10354	-2.76837	0.00563368	0.184219
ENSMUSG00000038900	Rpl12	2	32961559	32965345	1	26190.4	0.15299	0.0552751	2.7678	0.00564367	0.184219
ENSMUSG00000030770	Parva	7	112427505	112591692	1	6114.84	-0.171355	0.0619266	-2.76706	0.0056564	0.184261
ENSMUSG00000060206	Zfp462	4	54945048	55083563	1	1090.36	-0.207984	0.0752077	-2.76546	0.00568431	0.184797
ENSMUSG00000038459	Abhd17c	7	84109356	84151893	-1	587.724	0.252362	0.091353	2.7625	0.00573613	0.186107
ENSMUSG00000019872	Smpdl3a	10	57794335	57811830	1	1724.2	0.195507	0.0708539	2.75929	0.00579262	0.186869
ENSMUSG00000029561	Oasl2	5	114896936	114912234	1	77.4839	-0.287931	0.104304	-2.76049	0.00577151	0.186869
ENSMUSG00000050069	Grem2	1	174833785	174921819	-1	2407.64	-0.239131	0.0866671	-2.7592	0.00579439	0.186869
ENSMUSG00000067586	S1pr3	13	51408618	51422797	1	3009.95	-0.297162	0.107785	-2.75699	0.00583353	0.187756
ENSMUSG00000063696	Gm8730	8	102864779	102865853	-1	4453.01	0.196186	0.0713456	2.7498	0.00596313	0.191545
ENSMUSG00000020411	Nipal4	11	46148155	46166508	-1	185.882	-0.286488	0.104307	-2.74658	0.00602209	0.192773
ENSMUSG00000027082	Tfpi	2	84432855	84476775	-1	3247.95	0.227419	0.0828256	2.74575	0.00603722	0.192773
ENSMUSG00000059173	Pde1a	2	79834453	80129458	-1	1016.15	-0.252961	0.0921132	-2.74619	0.00602913	0.192773
ENSMUSG00000046020	Pofut1	2	153241533	153270247	1	3061.34	0.182481	0.0664821	2.74482	0.00605445	0.192941
ENSMUSG00000027004	Frzb	2	80411970	80447625	-1	203.594	-0.291861	0.106567	-2.73876	0.00616706	0.194981
ENSMUSG00000029703	Lrwd1	5	136122772	136136074	-1	1005.18	0.214304	0.0782172	2.73985	0.00614666	0.194981
ENSMUSG00000030157	Clec2d	6	129180615	129186534	1	1572.44	-0.212706	0.0776202	-2.74035	0.00613742	0.194981
ENSMUSG00000052942	Glis3	19	28258851	28680077	-1	1422.57	0.21095	0.0770414	2.73813	0.00617895	0.194981
ENSMUSG00000055322	Tns1	1	73910231	74124449	-1	3284.36	-0.175441	0.0640596	-2.73871	0.00616803	0.194981
ENSMUSG00000002496	Tsc2	17	24595937	24632629	-1	1581.21	-0.181436	0.0663231	-2.73564	0.00622585	0.196078
ENSMUSG00000030551	Nr2f2	7	70351944	70366735	-1	447.41	-0.255298	0.0934688	-2.73137	0.00630716	0.198252
ENSMUSG00000038274	Fau	19	6057888	6059524	1	10805.4	0.176187	0.0646117	2.72685	0.00639412	0.200594
ENSMUSG00000016150	Tenm1	X	42527866	43429126	-1	46.3379	-0.246583	0.0905724	-2.7225	0.006479	0.20202
ENSMUSG00000032548	Slco2a1	9	102988712	103096002	1	190.915	-0.293405	0.107898	-2.71928	0.00654243	0.20202
ENSMUSG00000033855	Ston1	17	88597684	88662586	1	878.008	-0.240985	0.088488	-2.72336	0.00646211	0.20202
ENSMUSG00000037852	Cpe	8	64592558	64693040	-1	19316.9	-0.173481	0.0638011	-2.7191	0.00654606	0.20202
ENSMUSG00000038871	Bpgm	6	34476207	34505613	1	707.803	0.221899	0.081636	2.71815	0.00656488	0.20202
ENSMUSG00000041552	Ptchd1	X	155573455	155623814	-1	76.089	-0.293241	0.10787	-2.71846	0.00655864	0.20202
ENSMUSG00000047759	Hs3st3a1	11	64435332	64522841	1	77.2973	-0.29233	0.107533	-2.71851	0.00655757	0.20202
ENSMUSG00000058546	Rpl23a	11	78180932	78183584	-1	16080.4	0.141359	0.0519372	2.72173	0.00649417	0.20202
ENSMUSG00000071984	Fndc1	17	7738569	7827302	-1	366.499	0.26007	0.0956588	2.71872	0.00655351	0.20202
ENSMUSG00000094050	Gm23472	1	72236946	72237136	1	175.619	0.132986	0.0488406	2.72287	0.00647185	0.20202
ENSMUSG00000019804	Snx3	10	42502030	42535381	1	2530.34	-0.181087	0.0667613	-2.71246	0.00667861	0.20435
ENSMUSG00000021759	Plpp1	13	112800894	112867881	1	6535.93	0.195107	0.0719245	2.71266	0.00667452	0.20435
ENSMUSG00000069601	Ank3	10	69533772	70027438	1	1145.3	-0.229983	0.084764	-2.71322	0.00666336	0.20435
ENSMUSG00000025212	Sfxn3	19	45047576	45056383	1	1046.1	-0.215355	0.079436	-2.71105	0.00670708	0.204597
ENSMUSG00000025582	Nptx1	11	119538719	119547753	-1	14.6667	-0.193262	0.0712933	-2.7108	0.00671205	0.204597
ENSMUSG00000020122	Egfr	11	16752203	16918158	1	9461.97	-0.162168	0.0598646	-2.70891	0.00675054	0.205382
ENSMUSG00000019866	Aim1	10	43950307	44148853	-1	80.4962	-0.288205	0.10652	-2.70565	0.00681706	0.206238
ENSMUSG00000042312	S100a13	3	90514435	90524581	1	496.853	-0.232155	0.0857913	-2.70604	0.00680904	0.206238
ENSMUSG00000046330	Rpl37a	1	72711260	72713809	1	13935	0.165629	0.0612146	2.70571	0.00681579	0.206238
ENSMUSG00000022747	St3gal6	16	58468125	58524243	-1	62.9179	-0.281236	0.104081	-2.7021	0.00689038	0.208066
ENSMUSG00000013418	B4galnt2	11	95865943	95914891	-1	36.8293	0.272078	0.100811	2.69889	0.00695714	0.209689
ENSMUSG00000032118	Fez1	9	36821939	36878924	1	1585.31	-0.230043	0.0853315	-2.69587	0.00702042	0.211202
ENSMUSG00000023032	Slc4a8	15	100761747	100823968	1	39.8436	-0.274105	0.101765	-2.69351	0.0070703	0.211912
ENSMUSG00000056481	Cd248	19	5068078	5070637	1	2814.26	-0.2865	0.106351	-2.6939	0.00706209	0.211912
ENSMUSG00000037012	Hk1	10	62268855	62379908	-1	2300.6	-0.183414	0.0681283	-2.69219	0.00709853	0.212363
ENSMUSG00000019883	Echdc1	10	29313166	29346661	1	989.721	0.19816	0.0736338	2.69115	0.00712064	0.21263
ENSMUSG00000084265	Gm14541	X	36839137	36839293	-1	15.1405	-0.170051	0.0632083	-2.69033	0.00713814	0.212759
ENSMUSG00000002808	Epdr1	13	19591709	19619830	-1	1729.02	-0.178052	0.0662161	-2.68895	0.00716779	0.213211
ENSMUSG00000011256	Adam19	11	46055992	46147343	1	3345.38	-0.16051	0.0597187	-2.68778	0.00719297	0.213211
ENSMUSG00000028266	Lmo4	3	144188530	144205220	-1	1758.64	0.208733	0.0776566	2.68789	0.00719046	0.213211
ENSMUSG00000071662	Polr2g	19	8793129	8798557	-1	1423.46	0.181193	0.0674472	2.68644	0.00722179	0.213672
ENSMUSG00000044340	Phlpp1	1	106171752	106394250	1	1381.58	-0.18924	0.070506	-2.68403	0.00727403	0.214824
ENSMUSG00000044894	Uqcrq	11	53427922	53430831	-1	2200.01	0.1797	0.0670959	2.67826	0.00740052	0.21816
ENSMUSG00000024044	Epb41l3	17	69156810	69289989	1	4191.51	-0.176581	0.065967	-2.6768	0.00743288	0.218714
ENSMUSG00000010095	Slc3a2	19	8706882	8723369	-1	6822.89	0.168157	0.0628383	2.67602	0.00745024	0.218825
ENSMUSG00000023092	Fhl1	X	56731787	56793346	1	7395.88	0.17094	0.0639847	2.67157	0.0075497	0.221343
ENSMUSG00000001025	S100a6	3	90612882	90624181	1	28372.5	-0.160208	0.0599868	-2.67072	0.00756877	0.221485
ENSMUSG00000019873	Reep3	10	67009189	67096988	-1	3187.32	-0.181886	0.0681339	-2.66953	0.00759573	0.221485
ENSMUSG00000097195	Snhg5	9	88521050	88522929	-1	1114.13	0.194731	0.0729304	2.67009	0.00758306	0.221485
ENSMUSG00000023904	Hcfc1r1	17	23673596	23675227	1	2074.3	-0.19932	0.0747488	-2.66653	0.00766394	0.222533
ENSMUSG00000030782	Tgfb1i1	7	128246812	128255699	1	521.351	-0.22431	0.0841044	-2.66704	0.00765231	0.222533
ENSMUSG00000035778	Ggta1	2	35400179	35463231	-1	2554.98	-0.191008	0.0716427	-2.66613	0.00767309	0.222533
ENSMUSG00000019768	Esr1	10	4611593	5005614	1	26.2533	-0.249128	0.0935754	-2.66233	0.00776023	0.224569
ENSMUSG00000019899	Lama2	10	26980036	27619758	-1	2254.66	0.202227	0.0760502	2.65912	0.00783441	0.224569
ENSMUSG00000028228	Cpne3	4	19519254	19570108	-1	4112.92	-0.15898	0.0597738	-2.6597	0.0078211	0.224569
ENSMUSG00000029860	Zyx	6	42349630	42360213	1	3492.26	-0.189433	0.0711664	-2.66183	0.00777169	0.224569
ENSMUSG00000034557	Zfyve9	4	108637466	108780798	-1	1681.84	0.175439	0.0659491	2.66021	0.0078091	0.224569
ENSMUSG00000046167	Gldn	9	54286486	54341786	1	72.2077	0.28409	0.106847	2.65885	0.00784075	0.224569
ENSMUSG00000050394	Armcx6	X	134748461	134751417	-1	265.61	-0.266307	0.10014	-2.65935	0.00782927	0.224569
ENSMUSG00000052276	Ostn	16	27307489	27351212	1	54.4327	0.278073	0.104632	2.65764	0.00786909	0.224981
ENSMUSG00000059256	Gzmd	14	56129556	56132608	-1	56.0123	0.264463	0.0995634	2.65623	0.007902	0.225522
ENSMUSG00000052534	Pbx1	1	168119364	168432270	-1	2770.45	-0.193054	0.072818	-2.65119	0.00802086	0.22851
ENSMUSG00000039239	Tgfb2	1	186622792	186705989	-1	2132.7	0.210919	0.0795947	2.64991	0.00805129	0.228972
ENSMUSG00000045498	Pcdhb3	18	37300799	37304585	1	48.4968	0.275579	0.104126	2.64659	0.00813085	0.230827
ENSMUSG00000034485	Uaca	9	60794548	60880370	1	842.594	-0.21267	0.0803973	-2.64524	0.0081633	0.231341
ENSMUSG00000027416	Otor	2	143078473	143081713	1	16.4743	-0.176146	0.0666713	-2.642	0.00824185	0.233158
ENSMUSG00000025650	Col7a1	9	108953586	108984875	1	4606.71	0.278246	0.10536	2.64091	0.00826837	0.233216
ENSMUSG00000055421	Pcdh9	14	93013410	93890679	-1	1860.25	-0.193529	0.0732863	-2.64073	0.00827285	0.233216
ENSMUSG00000028023	Pitx2	3	129199878	129219591	1	135.651	0.2841	0.107623	2.63978	0.00829595	0.233459
ENSMUSG00000022636	Alcam	16	52248996	52454074	-1	3821.38	0.158284	0.0600036	2.6379	0.00834205	0.23394
ENSMUSG00000046364	Rpl27a	7	109519147	109522367	1	18417.5	0.141082	0.0534735	2.63835	0.00833109	0.23394
ENSMUSG00000044550	Tceal3	X	136590842	136668378	1	117.39	0.282527	0.107247	2.63436	0.00842973	0.235989
ENSMUSG00000024079	Eif2ak2	17	78852564	78882573	-1	1867.95	-0.211678	0.0805521	-2.62784	0.00859278	0.239569
ENSMUSG00000043673	Kcns3	12	11090202	11150842	-1	51.3238	-0.26403	0.100488	-2.62747	0.00860218	0.239569
ENSMUSG00000072944	Nup62cl	X	140006805	140062712	-1	110.018	-0.284104	0.108102	-2.62812	0.00858591	0.239569
ENSMUSG00000052854	Nrk	X	138914430	139010532	1	1320.43	-0.282716	0.107638	-2.62654	0.00862589	0.239815
ENSMUSG00000024427	Spry4	18	38586268	38601268	-1	231.727	-0.27336	0.104105	-2.6258	0.0086445	0.239918
ENSMUSG00000043895	S1pr2	9	20965952	20976793	-1	1899.32	-0.181276	0.0690915	-2.62371	0.00869781	0.240983
ENSMUSG00000027684	Mecom	3	29951296	30548008	-1	2804.88	0.156971	0.059899	2.6206	0.00877758	0.242776
ENSMUSG00000020467	Efemp1	11	28853204	28926743	1	3941.69	-0.251625	0.0960427	-2.61993	0.00879465	0.242832
ENSMUSG00000004415	Col26a1	5	136741759	136883209	-1	17.0451	0.207636	0.0793209	2.61767	0.00885314	0.243612
ENSMUSG00000052180	Serpinb6c	13	33879816	33905708	-1	19.525	-0.196646	0.0751129	-2.61801	0.00884445	0.243612
ENSMUSG00000025498	Irf7	7	141262706	141266481	-1	90.3891	-0.278554	0.106458	-2.61656	0.0088822	0.243996
ENSMUSG00000015094	Npdc1	2	25399351	25409494	1	1408.43	0.188527	0.0721154	2.61424	0.00894254	0.244765
ENSMUSG00000037112	Sik2	9	50892801	51009073	-1	620.297	-0.216285	0.0827611	-2.61337	0.00896546	0.244765
ENSMUSG00000037369	Kdm6a	X	18162575	18279936	1	1403.1	0.222467	0.085152	2.61258	0.0089861	0.244765
ENSMUSG00000052713	Zfp608	18	54888045	54990180	-1	655.793	-0.207474	0.0793913	-2.6133	0.0089672	0.244765
ENSMUSG00000063594	Gng8	7	16891786	16895436	1	113.239	-0.281598	0.107783	-2.61263	0.00898482	0.244765
ENSMUSG00000009569	Mkl2	16	13256481	13417529	1	971.632	-0.209235	0.0803207	-2.60499	0.00918756	0.246536
ENSMUSG00000009614	Sardh	2	27188393	27248337	-1	1430.63	0.180126	0.0691184	2.60605	0.00915927	0.246536
ENSMUSG00000019843	Fyn	10	39368855	39565381	1	2005.49	-0.172502	0.0661783	-2.60662	0.00914418	0.246536
ENSMUSG00000020102	Slc16a7	10	125226464	125328963	-1	165.606	0.275807	0.10578	2.60736	0.00912424	0.246536
ENSMUSG00000026688	Mgst3	1	167371966	167393841	-1	441.834	-0.22923	0.0879936	-2.60508	0.00918537	0.246536
ENSMUSG00000040229	Gpr34	X	13632089	13640858	1	27.7261	0.223188	0.0856757	2.60503	0.00918656	0.246536
ENSMUSG00000048388	Fam171b	2	83812636	83883486	1	662.331	-0.231199	0.0887193	-2.60596	0.00916172	0.246536
ENSMUSG00000059003	Grin2a	16	9567898	9995560	-1	16.797	0.216771	0.0832148	2.60495	0.00918873	0.246536
ENSMUSG00000064694	Gm24146	5	139844930	139845250	1	7848.22	0.171902	0.065919	2.60778	0.00911307	0.246536
ENSMUSG00000003849	Nqo1	8	107388225	107403206	-1	400.227	-0.254628	0.0980263	-2.59754	0.00938935	0.251067
ENSMUSG00000006369	Fbln1	15	85205949	85286535	1	983.785	-0.223686	0.0861043	-2.59785	0.00938108	0.251067
ENSMUSG00000040481	Bptf	11	107033081	107132127	-1	3786.37	-0.149036	0.0573878	-2.597	0.00940432	0.251067
ENSMUSG00000108532	RP23-231J2.1	7	94042691	94709171	1	38.0085	-0.242179	0.0932961	-2.59581	0.00943683	0.251519
ENSMUSG00000020589	Fam49a	12	12262139	12376359	1	467.329	-0.246985	0.0951953	-2.59451	0.00947253	0.252054
ENSMUSG00000056427	Slit3	11	35121224	35708507	1	2387.72	-0.193733	0.0747613	-2.59135	0.00956005	0.253964
ENSMUSG00000020828	Pld2	11	70540064	70558110	1	920.1	-0.216815	0.0836916	-2.59064	0.00957965	0.254066
ENSMUSG00000069094	Pde7a	3	19223108	19311322	-1	1230.84	0.199615	0.0771049	2.58887	0.00962905	0.254956
ENSMUSG00000086825	Gm15675	1	130429781	130437191	-1	71.1133	-0.273095	0.105544	-2.5875	0.00966757	0.255557
ENSMUSG00000038181	Chpf2	5	24586741	24594556	1	4694.98	0.172187	0.0667125	2.58103	0.00985052	0.259967
ENSMUSG00000026676	Ccdc3	2	5137776	5230878	1	118.28	-0.276161	0.107247	-2.575	0.0100241	0.264116
ENSMUSG00000005142	Man2b1	8	85083269	85098739	1	4342.63	-0.20031	0.0778275	-2.57377	0.0100598	0.264193
ENSMUSG00000031398	Plxna3	X	74329066	74344689	1	1189.09	-0.205851	0.079971	-2.57407	0.0100511	0.264193
ENSMUSG00000031119	Gpc4	X	52053021	52165252	-1	5798.21	-0.153323	0.059612	-2.57202	0.0101106	0.265095
ENSMUSG00000030102	Itpr1	6	108213096	108551109	1	3923.98	0.150549	0.0586128	2.56854	0.0102127	0.267338
ENSMUSG00000012848	Rps5	7	12922290	12926686	1	22840.3	0.14854	0.0579514	2.56319	0.0103716	0.27064
ENSMUSG00000038884	A230050P20Rik	9	20868642	20874307	1	216.364	0.261396	0.101982	2.56316	0.0103725	0.27064
ENSMUSG00000033208	S100b	10	76253853	76261159	1	33.8337	-0.242722	0.0947412	-2.56195	0.0104088	0.271149
ENSMUSG00000004105	Angptl2	2	33216069	33247717	1	6435.57	0.199077	0.0778051	2.55867	0.0105075	0.273278
ENSMUSG00000029822	Osbpl3	6	50293330	50456201	-1	1079.03	0.234379	0.0916954	2.55606	0.0105865	0.274892
ENSMUSG00000040616	Tmem51	4	142030992	142084304	-1	53.2916	-0.265485	0.103921	-2.55467	0.0106289	0.275547
ENSMUSG00000024076	Vit	17	78508063	78627409	1	16.7416	0.195079	0.0765097	2.54973	0.0107807	0.279036
ENSMUSG00000028497	Hacd4	4	88396144	88438928	-1	2363.21	-0.192774	0.0756372	-2.54867	0.0108136	0.279437
ENSMUSG00000010453	Kansl3	1	36335730	36369181	-1	1141.37	-0.194827	0.0765119	-2.54636	0.0108854	0.280833
ENSMUSG00000025964	Adam23	1	63445891	63596276	1	1411.75	-0.191986	0.0754125	-2.54581	0.0109024	0.280833
ENSMUSG00000020458	Rtn4	11	29692947	29744331	1	18147.2	-0.148556	0.058454	-2.54141	0.0110405	0.283937
ENSMUSG00000025246	Tbl1x	X	77511013	77662983	1	4189.16	-0.167103	0.0658116	-2.53911	0.0111134	0.285357
ENSMUSG00000051279	Gdf6	4	9844372	9862345	1	124.559	0.273693	0.107877	2.53709	0.0111778	0.286553
ENSMUSG00000055681	Cope	8	70302518	70312993	1	3629.75	0.148572	0.0586212	2.53444	0.0112627	0.288271
ENSMUSG00000014856	Tmem208	8	105326354	105335219	1	1267.69	0.175097	0.069131	2.53283	0.0113144	0.288896
ENSMUSG00000028433	Ubap2	4	41194313	41275144	-1	787.362	-0.212643	0.0839633	-2.53257	0.0113229	0.288896
ENSMUSG00000039168	Dap	15	31224314	31274341	1	2064.64	-0.181184	0.0715761	-2.53135	0.0113624	0.289445
ENSMUSG00000003420	Fcgrt	7	45092993	45103822	-1	2264.55	0.157293	0.0621891	2.52926	0.0114303	0.290257
ENSMUSG00000024664	Fads3	19	10041548	10059671	1	7281.69	0.157318	0.0621964	2.52938	0.0114265	0.290257
ENSMUSG00000001995	Sipa1l2	8	125418063	125492710	-1	860.003	-0.216156	0.0855846	-2.52564	0.0115488	0.290713
ENSMUSG00000007892	Rplp1	9	61913284	61914538	-1	36518.7	0.168873	0.0668055	2.52782	0.0114772	0.290713
ENSMUSG00000027536	Chmp4c	3	10366907	10428856	1	257.309	-0.259579	0.102787	-2.52541	0.0115564	0.290713
ENSMUSG00000027566	Psma7	2	180036373	180042433	-1	4330.43	0.155118	0.061378	2.52726	0.0114956	0.290713
ENSMUSG00000028532	Cachd1	4	100776675	101029220	1	919.099	-0.208562	0.0825619	-2.52612	0.0115329	0.290713
ENSMUSG00000092083	Kcnb2	1	15287254	15723750	1	45.0608	-0.255981	0.101352	-2.52566	0.0115481	0.290713
ENSMUSG00000049929	Lpar4	X	106920625	106933900	1	1118.09	-0.217771	0.0863467	-2.52206	0.011667	0.293039
ENSMUSG00000040296	Ddx58	4	40203773	40239828	-1	1758.33	-0.204324	0.0813428	-2.51189	0.0120086	0.301149
ENSMUSG00000026116	Tmem131	1	36792191	36943666	-1	1755.95	-0.169808	0.0676649	-2.50954	0.0120887	0.302219
ENSMUSG00000039607	Rbms3	9	116572746	117629913	-1	5397.46	-0.159526	0.0635554	-2.51003	0.0120719	0.302219
ENSMUSG00000000708	Kat2b	17	53566861	53672720	1	1189.32	-0.173683	0.0692446	-2.50825	0.0121329	0.302429
ENSMUSG00000026014	Raph1	1	60482292	60567104	-1	2221.64	-0.209322	0.0834548	-2.5082	0.0121347	0.302429
ENSMUSG00000055313	Pgbd1	13	21421275	21441058	-1	52.8532	0.263294	0.104999	2.50758	0.0121563	0.3025
ENSMUSG00000042644	Itpr3	17	27057304	27122223	1	2504.71	-0.178666	0.071298	-2.5059	0.012214	0.303469
ENSMUSG00000020674	Pxdn	12	29938036	30017658	1	15501.1	0.170699	0.0681556	2.50454	0.012261	0.303699
ENSMUSG00000033880	Lgals3bp	11	118392751	118402092	-1	1449.66	-0.269779	0.107706	-2.50477	0.0122532	0.303699
ENSMUSG00000026864	Hspa5	2	34771970	34777547	1	48655.7	0.152181	0.0607987	2.50304	0.0123133	0.304528
ENSMUSG00000010154	Spire2	8	123332713	123369515	1	147.302	0.266012	0.106331	2.50174	0.0123585	0.30471
ENSMUSG00000024766	Lipo1	19	33517740	33761951	-1	468.467	-0.220892	0.0882927	-2.50181	0.012356	0.30471
ENSMUSG00000022425	Enpp2	15	54838898	54920146	-1	101.643	-0.269119	0.107596	-2.5012	0.0123775	0.304712
ENSMUSG00000003227	Edar	10	58600789	58675654	-1	15.5891	0.183551	0.0734338	2.49955	0.0124353	0.305014
ENSMUSG00000029211	Gabra4	5	71569749	71658308	-1	116.581	-0.270372	0.108229	-2.49815	0.0124843	0.305014
ENSMUSG00000054196	Cthrc1	15	39076932	39087121	1	5206.96	0.253305	0.101349	2.49933	0.0124428	0.305014
ENSMUSG00000059588	Calcrl	2	84330626	84425411	-1	539.059	-0.250568	0.1003	-2.49819	0.012483	0.305014
ENSMUSG00000089952	4933413C19Rik	19	28580533	28583294	-1	43.1426	0.254737	0.101968	2.4982	0.0124825	0.305014
ENSMUSG00000021876	Rnase4	14	51091077	51106151	1	3859.67	-0.175994	0.070584	-2.4934	0.0126527	0.307804
ENSMUSG00000022386	Trmu	15	85879312	85897394	1	322.656	0.230452	0.0924586	2.49249	0.012685	0.307804
ENSMUSG00000022875	Kng1	16	23057865	23082068	1	110.903	-0.267692	0.107476	-2.49072	0.0127483	0.307804
ENSMUSG00000026204	Ptprn	1	75247027	75264502	-1	1065.94	-0.216514	0.0869525	-2.49003	0.0127732	0.307804
ENSMUSG00000036199	Ndufa13	8	69894188	69902558	-1	3385.89	0.151296	0.0607717	2.48958	0.0127894	0.307804
ENSMUSG00000040152	Thbs1	2	118111876	118127133	1	585626	0.12867	0.0516799	2.48975	0.0127835	0.307804
ENSMUSG00000046352	Gjb2	14	57098600	57104702	-1	1095.17	0.238452	0.09576	2.4901	0.0127705	0.307804
ENSMUSG00000060780	Lrrtm1	6	77242689	77257791	1	68.9606	0.253609	0.101779	2.49177	0.0127108	0.307804
ENSMUSG00000079355	Ackr4	9	104084157	104126933	-1	64.842	-0.257671	0.103477	-2.49012	0.0127699	0.307804
ENSMUSG00000094595	Fsbp	4	11579665	11587591	1	19.4389	0.217494	0.0872411	2.49302	0.012666	0.307804
ENSMUSG00000032254	Kif23	9	61917280	61946799	-1	842.649	-0.191745	0.0771498	-2.48537	0.0129419	0.311009
ENSMUSG00000025092	Hspa12a	19	58795751	58860984	-1	428.635	-0.242687	0.0977941	-2.48161	0.0130791	0.31384
ENSMUSG00000027954	Efna1	3	89271733	89281142	-1	226.216	0.253738	0.102379	2.47841	0.0131968	0.316193
ENSMUSG00000034586	Hid1	11	115347707	115367756	-1	257.152	0.248097	0.100238	2.47509	0.0133201	0.317733
ENSMUSG00000037386	Rims2	15	39198332	39681940	1	15.836	0.202326	0.081743	2.47515	0.013318	0.317733
ENSMUSG00000037664	Cdkn1c	7	143458339	143461050	-1	1555.08	-0.22765	0.0919732	-2.47518	0.013317	0.317733
ENSMUSG00000018669	Cdk5rap3	11	96907426	96916496	-1	1301.79	0.170848	0.0691506	2.47066	0.0134865	0.319338
ENSMUSG00000028152	Tspan5	3	138742195	138907905	1	1460.34	-0.179247	0.0724977	-2.47246	0.0134189	0.319338
ENSMUSG00000030557	Mef2a	7	67231163	67372858	-1	3671.6	-0.176225	0.0713124	-2.47117	0.0134672	0.319338
ENSMUSG00000031548	Sfrp1	8	23411502	23449632	1	3674.62	-0.208509	0.0843788	-2.47111	0.0134694	0.319338
ENSMUSG00000046618	Olfml2a	2	38931978	38963753	1	102.083	0.266697	0.10792	2.47125	0.0134642	0.319338
ENSMUSG00000023868	Pde10a	17	8525372	8986648	1	591.073	-0.213826	0.0866897	-2.46656	0.0136416	0.322066
ENSMUSG00000045103	Dmd	X	82948870	85206141	1	3209.81	0.172578	0.0699647	2.46665	0.0136384	0.322066
ENSMUSG00000022558	Mroh1	15	76380261	76453038	1	3503.31	-0.160677	0.0652047	-2.4642	0.013732	0.323726
ENSMUSG00000035202	Lars2	9	123366940	123462664	1	1344.87	-0.159834	0.0649181	-2.46209	0.0138132	0.325164
ENSMUSG00000000693	Loxl3	6	83034173	83052562	1	7713.11	-0.168433	0.0684556	-2.46047	0.0138754	0.326152
ENSMUSG00000032485	Scap	9	110333288	110384950	1	1849.01	-0.178852	0.0727165	-2.45958	0.0139098	0.326486
ENSMUSG00000048582	Gja3	14	57035608	57058030	-1	17.8195	-0.167008	0.0680659	-2.45362	0.0141425	0.331466
ENSMUSG00000021732	Fgf10	13	118669791	118792115	1	193.669	-0.263759	0.107541	-2.45264	0.0141811	0.331887
ENSMUSG00000031972	Acta1	8	123891767	123894736	-1	1323.72	-0.263993	0.107717	-2.45081	0.0142536	0.332644
ENSMUSG00000038530	Rgs4	1	169741477	169747642	-1	757.704	0.213112	0.086957	2.45078	0.0142547	0.332644
ENSMUSG00000012405	Rpl15	14	18267823	18271391	-1	12791.9	0.140888	0.0575106	2.44977	0.0142948	0.332794
ENSMUSG00000020953	Coch	12	51593341	51605773	1	280.149	-0.258891	0.105688	-2.44958	0.0143024	0.332794
ENSMUSG00000068696	Gpr88	3	116249654	116253503	-1	87.6688	-0.261711	0.106894	-2.44832	0.0143526	0.33348
ENSMUSG00000002059	Rab34	11	78188430	78192193	1	3612.01	0.144278	0.0589612	2.447	0.0144049	0.333735
ENSMUSG00000022377	Asap1	15	64086857	64382919	-1	2842.93	-0.161862	0.0661402	-2.44725	0.014395	0.333735
ENSMUSG00000039131	Gipc2	3	152093533	152166230	-1	47.1446	-0.251656	0.102898	-2.44569	0.0144574	0.334471
ENSMUSG00000078429	Ctdsp2	10	126978717	126999975	1	3657.95	-0.184304	0.0753885	-2.44472	0.0144965	0.334893
ENSMUSG00000001663	Gstt1	10	75783813	75798584	-1	99.5636	-0.263087	0.107664	-2.44361	0.0145412	0.33531
ENSMUSG00000036599	Chst12	5	140505550	140525724	1	677.654	-0.20025	0.081978	-2.44272	0.0145769	0.33531
ENSMUSG00000039599	Fam149b	14	20348162	20383489	1	819.322	0.183646	0.0751755	2.44289	0.0145701	0.33531
ENSMUSG00000021458	2010111I01Rik	13	63014934	63326096	1	2868.1	0.148408	0.0608441	2.43915	0.0147219	0.337411
ENSMUSG00000032643	Fhl3	4	124700701	124708611	1	895.226	-0.19484	0.0799212	-2.4379	0.0147728	0.337411
ENSMUSG00000038351	Sgsm2	11	74849261	74897060	-1	440.124	-0.222478	0.0912541	-2.43801	0.0147684	0.337411
ENSMUSG00000048355	Arxes1	X	136033367	136034946	1	116.104	0.261994	0.107415	2.43908	0.0147248	0.337411
ENSMUSG00000069833	Ahnak	19	8989284	9076919	1	221699	-0.134491	0.0551653	-2.43797	0.0147701	0.337411
ENSMUSG00000021133	Susd6	12	80790532	80880832	1	3692.08	-0.167488	0.0687602	-2.43583	0.0148577	0.338869
ENSMUSG00000028005	Gucy1b3	3	82032006	82074689	-1	165.007	-0.261503	0.107392	-2.43503	0.0148905	0.339136
ENSMUSG00000020460	Rps27a	11	29545846	29548109	-1	13799.1	0.158534	0.0652749	2.42872	0.0151523	0.344612
ENSMUSG00000020387	Jade2	11	51813455	51857653	-1	237.027	-0.250091	0.103029	-2.42739	0.0152078	0.345388
ENSMUSG00000042793	Lgr6	1	134983301	135105276	-1	40.4552	-0.244086	0.10063	-2.42558	0.0152842	0.34594
ENSMUSG00000055723	Rras2	7	114046785	114117781	-1	3273.24	-0.142799	0.0588577	-2.42618	0.0152589	0.34594
ENSMUSG00000104486	Gm38066	3	30160253	30161886	-1	38.3831	0.241755	0.0996809	2.42528	0.0152964	0.34594
ENSMUSG00000073702	Rpl31	1	39367842	39371911	1	15205.4	0.133948	0.0552787	2.42314	0.015387	0.347501
ENSMUSG00000028036	Ptgfr	3	151796502	151837630	-1	394.047	-0.225481	0.0931734	-2.42002	0.0155197	0.350007
ENSMUSG00000008668	Rps18	17	33951999	33956001	-1	20784.6	0.1584	0.0654967	2.41845	0.0155868	0.35084
ENSMUSG00000025369	Smarcc2	10	128459236	128490173	1	2689.23	-0.173866	0.0719106	-2.4178	0.0156145	0.35084
ENSMUSG00000027210	Meis2	2	115863064	116065839	-1	1774.39	-0.178554	0.0738551	-2.41763	0.0156219	0.35084
ENSMUSG00000056091	St3gal5	6	72097592	72154571	1	863.235	0.201284	0.0833374	2.41529	0.0157226	0.35212
ENSMUSG00000062980	Cped1	6	21985916	22256404	1	3101.02	-0.16914	0.0700266	-2.41537	0.0157193	0.35212
ENSMUSG00000017404	Rpl19	11	98026710	98030492	1	18535.3	0.12589	0.0521424	2.41435	0.0157632	0.352541
ENSMUSG00000048701	Ccdc6	10	70097121	70193200	1	2192.16	-0.162047	0.0671688	-2.41254	0.0158419	0.35381
ENSMUSG00000030591	Psmd8	7	29174188	29180701	-1	12805.1	0.130487	0.0541113	2.41146	0.0158888	0.354366
ENSMUSG00000001768	Rin2	2	145784734	145887616	1	1580.98	0.159292	0.0660704	2.41094	0.0159115	0.354382
ENSMUSG00000018648	Dusp14	11	84048041	84069261	-1	531.006	0.206346	0.0856676	2.40869	0.01601	0.356085
ENSMUSG00000026471	Mr1	1	155127277	155146814	-1	461.922	0.218179	0.0906196	2.40763	0.0160564	0.356421
ENSMUSG00000030894	Tpp1	7	105744847	105752207	-1	4803.35	-0.1627	0.0675852	-2.40734	0.0160693	0.356421
ENSMUSG00000031387	Renbp	X	73922121	73930850	-1	1402.8	-0.205403	0.0853777	-2.40582	0.0161364	0.356437
ENSMUSG00000031937	Vstm5	9	15239045	15259393	1	43.2163	-0.23918	0.0994156	-2.40586	0.0161345	0.356437
ENSMUSG00000040253	Gbp7	3	142530342	142550149	1	148.915	-0.258553	0.107449	-2.40629	0.0161155	0.356437
ENSMUSG00000060260	Pwwp2b	7	139248482	139267253	1	370.623	-0.224365	0.093303	-2.40469	0.0161862	0.357048
ENSMUSG00000014813	Stc1	14	69029289	69041401	1	71.2628	-0.253124	0.105287	-2.40413	0.0162111	0.357109
ENSMUSG00000029096	Htra3	5	35652023	35679782	-1	164.036	0.259159	0.107863	2.40266	0.0162765	0.357825
ENSMUSG00000042557	Sin3a	9	57072040	57128366	1	1442.87	-0.176421	0.0734354	-2.4024	0.016288	0.357825
ENSMUSG00000051439	Cd14	18	36725074	36726736	-1	349.145	-0.255802	0.10656	-2.40054	0.0163708	0.359156
ENSMUSG00000009378	Slc16a12	19	34668403	34747289	-1	82.7509	-0.25772	0.107384	-2.39998	0.0163959	0.359218
ENSMUSG00000025484	Bet1l	7	140853384	140856383	-1	1401.39	0.163721	0.068261	2.39846	0.0164643	0.360075
ENSMUSG00000040268	Plekha1	7	130865756	130913312	1	2279.87	0.154492	0.0644355	2.39762	0.0165021	0.360075
ENSMUSG00000060882	Kcnd2	6	21215503	21729805	1	232.089	-0.25781	0.107519	-2.39782	0.016493	0.360075
ENSMUSG00000047261	Gap43	16	42248442	42340651	-1	205.024	-0.257188	0.107314	-2.39659	0.0165485	0.360601
ENSMUSG00000079641	Rpl39	X	37082520	37085402	-1	8368.86	0.165092	0.0689549	2.3942	0.0166567	0.362468
ENSMUSG00000093674	Rpl41	10	128548114	128549305	-1	25239.2	0.147748	0.0617271	2.39357	0.0166852	0.3626
ENSMUSG00000020388	Pdlim4	11	54054928	54069014	-1	608.866	0.231566	0.0967901	2.39245	0.0167361	0.363217
ENSMUSG00000034640	Tiparp	3	65528410	65555518	1	726.405	-0.194078	0.0811884	-2.39047	0.016827	0.364698
ENSMUSG00000033350	Chst2	9	95399292	95406722	-1	1205.76	-0.208553	0.087272	-2.38969	0.0168624	0.364976
ENSMUSG00000054555	Adam12	7	133883199	134232146	-1	4034.55	0.166138	0.0695722	2.388	0.0169404	0.36582
ENSMUSG00000092805	Gm26461	9	88553236	88553525	1	33514.6	0.183128	0.0766912	2.38786	0.0169468	0.36582
ENSMUSG00000039831	Arhgap29	3	121952541	122016753	1	7020.43	0.160475	0.067226	2.38709	0.0169821	0.366092
ENSMUSG00000042834	Nrep	18	33437019	33464029	-1	2856.13	0.195587	0.0819946	2.38537	0.017062	0.367324
ENSMUSG00000004952	Rasa4	5	136083916	136111860	1	805.239	-0.189259	0.0794848	-2.38107	0.0172623	0.370358
ENSMUSG00000028214	Gem	4	11704457	11714752	1	263.663	0.239572	0.100644	2.3804	0.0172939	0.370358
ENSMUSG00000038059	Smim3	18	60474193	60501983	-1	930.303	0.196166	0.0824267	2.37989	0.0173178	0.370358
ENSMUSG00000038319	Kcnh2	5	24319589	24351604	-1	178.967	0.255773	0.107466	2.38003	0.0173111	0.370358
ENSMUSG00000047793	Sned1	1	93235841	93301065	1	1342.93	-0.256112	0.107569	-2.3809	0.0172704	0.370358
ENSMUSG00000039982	Dtx4	19	12466341	12501996	-1	641.268	0.204956	0.086211	2.37738	0.0174361	0.372393
ENSMUSG00000043441	Gpr149	3	62529077	62605140	-1	382.697	-0.193319	0.0813332	-2.37687	0.0174601	0.372413
ENSMUSG00000040339	Fam102b	3	108970997	109027607	-1	1957.86	-0.158399	0.0666757	-2.37567	0.0175172	0.373136
ENSMUSG00000025572	Tmc6	11	117765988	117782198	-1	906.185	0.194121	0.0819342	2.36924	0.0178249	0.377423
ENSMUSG00000034591	Slc41a2	10	83230848	83337882	-1	1555.25	0.199417	0.0841607	2.36948	0.0178134	0.377423
ENSMUSG00000040537	Adam22	5	8072352	8368160	-1	487.412	-0.21532	0.0908562	-2.36989	0.0177932	0.377423
ENSMUSG00000043051	Disc1	8	125054195	125261858	1	35.5608	-0.229605	0.0969199	-2.36902	0.0178354	0.377423
ENSMUSG00000109336	Samd4b	7	28399522	28598144	-1	823.271	-0.190352	0.0803461	-2.36915	0.0178292	0.377423
ENSMUSG00000071379	Hpcal1	12	17690814	17791926	1	825.45	-0.20326	0.0858231	-2.36836	0.0178673	0.377602
ENSMUSG00000041966	Dcaf17	2	71055328	71099142	1	542.697	0.200185	0.0845619	2.36732	0.0179173	0.378164
ENSMUSG00000020875	Hoxb9	11	96271457	96276595	1	876.044	-0.225625	0.095412	-2.36475	0.0180424	0.379537
ENSMUSG00000029201	Ugdh	5	65413221	65435949	-1	2479.54	-0.18254	0.0772173	-2.36397	0.0180801	0.379537
ENSMUSG00000031604	Msmo1	8	64718139	64733792	-1	5784.7	-0.144522	0.0611475	-2.3635	0.0181033	0.379537
ENSMUSG00000031696	Vps35	8	85260397	85299513	-1	8598.12	-0.132582	0.0561056	-2.36308	0.0181236	0.379537
ENSMUSG00000037286	Stag1	9	100597798	100959375	1	2776.33	0.140244	0.0593358	2.36356	0.0181003	0.379537
ENSMUSG00000052533	Nup188	2	30286397	30344266	1	1664.17	-0.162798	0.0688455	-2.36469	0.0180453	0.379537
ENSMUSG00000046598	Bdh1	16	31422280	31458901	1	145.763	0.252831	0.107139	2.35984	0.0182827	0.382371
ENSMUSG00000023990	Tfeb	17	47737030	47792419	1	201.31	0.23911	0.101384	2.35846	0.018351	0.383303
ENSMUSG00000022324	Matn2	15	34306680	34436242	1	1750.16	-0.18668	0.0792183	-2.35653	0.0184467	0.384804
ENSMUSG00000055670	Zzef1	11	72796226	72927120	1	4062.99	-0.150941	0.0640714	-2.35583	0.0184815	0.385031
ENSMUSG00000041220	Elovl6	3	129532355	129638495	1	2134.86	-0.175582	0.0745653	-2.35475	0.0185353	0.385653
ENSMUSG00000036737	Oxsr1	9	119238432	119322427	-1	3359.69	-0.13711	0.0582889	-2.35225	0.0186604	0.387756
ENSMUSG00000032363	Adamts7	9	90163069	90208071	1	231.122	-0.239982	0.1022	-2.34815	0.018867	0.391545
ENSMUSG00000073987	Ggh	4	20042052	20066750	1	1114.36	-0.174916	0.0745086	-2.3476	0.0188949	0.39162
ENSMUSG00000092035	Peg10	6	4747306	4760517	1	646.528	-0.208451	0.0888471	-2.34617	0.0189673	0.392616
ENSMUSG00000024456	Diaph1	18	37843601	37935476	-1	1000.27	-0.186892	0.079679	-2.34556	0.0189986	0.392734
ENSMUSG00000033863	Klf9	19	23141226	23166911	1	1470.16	0.157928	0.0673435	2.34511	0.0190217	0.392734
ENSMUSG00000035478	Mbd3	10	80392539	80399550	-1	1565.96	0.156808	0.0668822	2.34454	0.0190507	0.392829
ENSMUSG00000026837	Col5a1	2	27886425	28039514	1	75211.9	0.15637	0.0667759	2.34171	0.0191958	0.394811
ENSMUSG00000056888	Glipr1	10	111985448	112002631	-1	794.179	-0.224823	0.0960065	-2.34175	0.0191936	0.394811
ENSMUSG00000002660	Clpp	17	56990264	56996371	1	1115.2	0.164662	0.0704176	2.33836	0.0193686	0.395841
ENSMUSG00000019906	Lin7a	10	107271843	107425143	1	79.3926	0.220194	0.0941234	2.33942	0.0193138	0.395841
ENSMUSG00000021556	Golm1	13	59634996	59675784	-1	2173	-0.159581	0.0682196	-2.33923	0.0193238	0.395841
ENSMUSG00000030862	Cpxm2	7	132032687	132154739	-1	157.205	0.25078	0.107225	2.33882	0.0193448	0.395841
ENSMUSG00000074207	Adh1	3	138260991	138290698	1	56.206	-0.240064	0.102645	-2.33879	0.0193461	0.395841
ENSMUSG00000030768	Disp1	1	183086266	183221522	-1	915.694	-0.183414	0.0785071	-2.33628	0.0194769	0.396546
ENSMUSG00000032479	Map4	9	109931460	110083955	1	7271.85	-0.135609	0.0580394	-2.3365	0.0194654	0.396546
ENSMUSG00000036242	3632451O06Rik	14	49681560	49783383	-1	177.675	0.248127	0.106171	2.33707	0.0194358	0.396546
ENSMUSG00000039096	Rsad1	11	94539798	94549255	-1	206.711	0.238279	0.102019	2.33563	0.0195108	0.396735
ENSMUSG00000038146	Notch3	17	32120820	32166880	-1	617.031	-0.204864	0.0877475	-2.3347	0.0195593	0.39722
ENSMUSG00000006476	Nsmf	2	25054355	25062881	1	1190.24	0.162784	0.0698222	2.33141	0.0197316	0.398712
ENSMUSG00000027663	Zmat3	3	32334792	32366014	-1	2969.9	-0.180313	0.0773216	-2.33199	0.0197012	0.398712
ENSMUSG00000028358	Zfp618	4	62965573	63139708	1	683.901	-0.187959	0.0806139	-2.33159	0.0197222	0.398712
ENSMUSG00000074578	Zfos1	2	167062934	167065862	1	1860.48	0.164209	0.0704295	2.33154	0.019725	0.398712
ENSMUSG00000041741	Pde3a	6	141249269	141507448	1	1015.77	-0.201625	0.0866124	-2.32789	0.0199177	0.401837
ENSMUSG00000069793	Slfn9	11	82979629	82991830	-1	408.975	-0.223568	0.0960529	-2.32755	0.0199361	0.401837
ENSMUSG00000022231	Sema5a	15	32244813	32696341	1	977.519	-0.198307	0.0852813	-2.32533	0.0200543	0.403212
ENSMUSG00000039883	Lrrc17	5	21543559	21575904	1	5513.41	0.177579	0.0763612	2.32552	0.0200441	0.403212
ENSMUSG00000044548	Dact1	12	71309884	71320107	1	613.127	0.219948	0.0946312	2.32426	0.0201115	0.403438
ENSMUSG00000051652	Lrrc3	10	77897575	77902536	-1	37.137	-0.234426	0.100864	-2.32418	0.0201156	0.403438
ENSMUSG00000054874	Pcnxl3	19	5664635	5688908	-1	1347.86	-0.200002	0.0860889	-2.32321	0.0201681	0.403989
ENSMUSG00000044216	Kcnj4	15	79483718	79505241	-1	87.8707	-0.250008	0.107709	-2.32113	0.0202797	0.40572
ENSMUSG00000074671	Tspyl3	2	153222370	153225441	-1	92.9578	-0.250941	0.108134	-2.32066	0.0203052	0.405727
ENSMUSG00000034007	Scaper	9	55549883	55919605	-1	1208.48	0.176542	0.0761626	2.31796	0.0204515	0.408144
ENSMUSG00000030298	Sec13	6	113728062	113740743	-1	7068.38	0.128883	0.055626	2.31695	0.0205065	0.408735
ENSMUSG00000041261	Car8	4	8143362	8239041	-1	37.0878	-0.217379	0.0939038	-2.31491	0.0206176	0.410443
ENSMUSG00000020620	Abca8b	11	109932190	109995845	-1	186.574	-0.244759	0.105851	-2.31231	0.0207608	0.412785
ENSMUSG00000010476	Ebf3	7	137193673	137314445	-1	332.525	-0.220729	0.0956687	-2.30722	0.0210425	0.414326
ENSMUSG00000020029	Nudt4	10	95547007	95564167	-1	3578	-0.16102	0.0698322	-2.30581	0.021121	0.414326
ENSMUSG00000029757	Dync1i1	6	5725639	6028039	1	56.7174	0.234638	0.101703	2.30709	0.0210498	0.414326
ENSMUSG00000032423	Syncrip	9	88447009	88482574	-1	5073.76	-0.135106	0.0585334	-2.30818	0.020989	0.414326
ENSMUSG00000038883	Prl3a1	13	27259436	27276660	1	51.0765	-0.224763	0.0974587	-2.30624	0.0210972	0.414326
ENSMUSG00000041870	Ankrd13a	5	114774677	114806200	1	3690.4	-0.132744	0.0574682	-2.30987	0.0208952	0.414326
ENSMUSG00000046402	Rbp1	9	98422961	98446575	1	631.19	-0.198076	0.0858301	-2.30777	0.0210121	0.414326
ENSMUSG00000046807	Lrrc75b	10	75550125	75560330	-1	105.471	0.246077	0.106626	2.30784	0.021008	0.414326
ENSMUSG00000050541	Adra1b	11	43774606	43901210	-1	75.6967	-0.246392	0.10681	-2.30683	0.0210644	0.414326
ENSMUSG00000057335	Cep170	1	176733653	176814067	-1	5748.8	-0.146901	0.0636872	-2.3066	0.0210771	0.414326
ENSMUSG00000064999	Gm26035	X	152923453	152923760	-1	20352.9	0.155317	0.0672452	2.30971	0.0209044	0.414326
ENSMUSG00000025586	Cpeb1	7	81347026	81455465	-1	662.601	-0.19559	0.0849361	-2.30279	0.0212907	0.415056
ENSMUSG00000029759	Pon3	6	5220852	5256286	-1	893.972	0.186291	0.0808614	2.30383	0.0212325	0.415056
ENSMUSG00000030074	Gxylt2	6	100704734	100810913	1	2258.03	0.204815	0.0888887	2.30418	0.0212127	0.415056
ENSMUSG00000030605	Mfge8	7	79133768	79149060	-1	15175.4	0.152443	0.0662096	2.30243	0.0213112	0.415056
ENSMUSG00000031333	Abcb7	X	104280657	104413856	-1	898.501	0.173137	0.0751915	2.30262	0.0213005	0.415056
ENSMUSG00000078915	Hsp25-ps1	13	45078498	45079127	-1	228.655	-0.228434	0.0992155	-2.3024	0.0213126	0.415056
ENSMUSG00000027611	Procr	2	155751117	155755471	1	402.537	-0.219385	0.0953973	-2.29969	0.0214656	0.417531
ENSMUSG00000018166	Erbb3	10	128567523	128589652	-1	55.8563	0.243527	0.106125	2.29471	0.0217496	0.422036
ENSMUSG00000025036	Sfxn2	19	46573365	46596898	1	422.196	0.210584	0.0917547	2.29508	0.0217286	0.422036
ENSMUSG00000020186	Csrp2	10	110920177	110939599	1	1786.22	0.247037	0.107731	2.29309	0.0218428	0.422828
ENSMUSG00000042632	Pla2g6	15	79286228	79328390	-1	397.744	-0.214085	0.0933498	-2.29336	0.0218273	0.422828
ENSMUSG00000069378	Prdm6	18	53464546	53575907	1	25.1346	0.206847	0.0903172	2.29023	0.0220081	0.425516
ENSMUSG00000036390	Gadd45a	6	67035096	67037457	-1	1180.03	0.168491	0.0736259	2.28848	0.0221097	0.426458
ENSMUSG00000061048	Cdh3	8	106510913	106556908	1	2628.97	-0.241196	0.105375	-2.28893	0.0220836	0.426458
ENSMUSG00000031202	Rab39b	X	75572046	75578231	-1	282.242	0.217151	0.0949657	2.28662	0.0222177	0.42803
ENSMUSG00000071415	Rpl23	11	97777527	97782437	-1	22786.5	0.124805	0.0546046	2.28562	0.0222767	0.428653
ENSMUSG00000030301	Ccdc91	6	147475828	147632612	1	1157.92	0.167809	0.0734554	2.28451	0.0223418	0.428882
ENSMUSG00000030747	Dgat2	7	99153658	99182719	-1	205.17	0.236413	0.103484	2.28454	0.0223396	0.428882
ENSMUSG00000022797	Tfrc	16	32608920	32632794	1	3094.09	-0.155374	0.0680518	-2.28317	0.0224203	0.429496
ENSMUSG00000026475	Rgs16	1	153740349	153745468	1	753.672	-0.233478	0.102266	-2.28306	0.022427	0.429496
ENSMUSG00000043313	Pcdhb19	18	37496991	37504128	1	247.65	-0.23706	0.103941	-2.28072	0.0225653	0.431631
ENSMUSG00000000078	Klf6	13	5861489	5870393	1	7844.42	-0.145899	0.0639965	-2.2798	0.0226198	0.431742
ENSMUSG00000022270	Fam134b	15	25843264	25973687	1	688.74	0.188921	0.082881	2.27943	0.0226418	0.431742
ENSMUSG00000064356	mt-Atp8	MT	7766	7969	1	99.9691	-0.245898	0.107885	-2.27926	0.0226514	0.431742
ENSMUSG00000030536	Iqgap1	7	80711583	80825974	-1	24214.6	-0.12072	0.0529938	-2.27801	0.0227262	0.432392
ENSMUSG00000079003	Samd1	8	83997672	84000386	1	578.338	-0.194308	0.0853056	-2.27779	0.0227391	0.432392
ENSMUSG00000008682	Rpl10	X	74270812	74273135	1	25684.6	0.139299	0.0612085	2.27582	0.022857	0.434121
ENSMUSG00000049804	Armcx4	X	134686519	134696757	1	1030.42	-0.192645	0.0846736	-2.27515	0.0228968	0.434367
ENSMUSG00000046027	Stard5	7	83631959	83653127	1	329.295	0.22681	0.0997168	2.27454	0.0229336	0.434552
ENSMUSG00000032577	Mapkapk3	9	107254927	107289877	-1	893.365	-0.168108	0.0739257	-2.27402	0.022965	0.434638
ENSMUSG00000008683	Rps15a	7	118104372	118116188	-1	16037.5	0.155795	0.0685532	2.27261	0.0230495	0.435279
ENSMUSG00000028194	Ddah1	3	145758675	145894277	1	5022.83	0.133526	0.0587559	2.27256	0.0230529	0.435279
ENSMUSG00000021219	Rgs6	12	82588292	83162056	1	31.877	-0.188866	0.0831385	-2.2717	0.0231044	0.435741
ENSMUSG00000002812	Flii	11	60714123	60727263	-1	5572.78	-0.130515	0.0575038	-2.26967	0.0232276	0.437196
ENSMUSG00000030852	Tacc2	7	130577438	130764785	1	849.068	-0.198085	0.0872801	-2.26954	0.0232358	0.437196
ENSMUSG00000026333	Gin1	1	97770172	97793709	1	165.801	0.23577	0.103948	2.26815	0.0233202	0.438274
ENSMUSG00000014496	Ankrd28	14	31700015	31830415	-1	2022.38	-0.150125	0.0663883	-2.26132	0.0237394	0.438365
ENSMUSG00000019528	Gyg	3	20122084	20155317	-1	2852.7	-0.144087	0.0637556	-2.25998	0.0238223	0.438365
ENSMUSG00000020886	Dlg4	11	70017085	70045532	1	593.076	-0.183643	0.0811991	-2.26164	0.0237199	0.438365
ENSMUSG00000020898	Ctc1	11	69015911	69036473	1	890.257	-0.176124	0.0777429	-2.26546	0.0234843	0.438365
ENSMUSG00000021453	Gadd45g	13	51846678	51848468	1	2013.29	0.152159	0.0673046	2.26075	0.023775	0.438365
ENSMUSG00000022048	Dpysl2	14	66802864	66868688	-1	2512.25	-0.166605	0.0736192	-2.26307	0.0236313	0.438365
ENSMUSG00000027208	Fgf7	2	126034658	126091185	1	1543.55	-0.186961	0.0824905	-2.26645	0.0234236	0.438365
ENSMUSG00000028234	Rps20	4	3831334	3835665	-1	24394.3	0.139139	0.0615989	2.2588	0.023896	0.438365
ENSMUSG00000032625	Thsd7a	6	12311610	12749410	-1	837.813	-0.17421	0.0769806	-2.26304	0.023633	0.438365
ENSMUSG00000036158	Prickle1	15	93499114	93595891	-1	806.686	-0.191303	0.0846452	-2.26006	0.0238174	0.438365
ENSMUSG00000036591	Arhgap21	2	20847919	20968881	-1	2514.35	-0.146682	0.0649196	-2.25945	0.0238556	0.438365
ENSMUSG00000037686	Aspg	12	112106683	112127573	1	18.2154	0.18641	0.0824298	2.26143	0.0237324	0.438365
ENSMUSG00000037805	Rpl10a	17	28328471	28331032	1	18397.8	0.119422	0.0527702	2.26306	0.0236319	0.438365
ENSMUSG00000039347	Atp6v0e2	6	48537615	48541801	1	226.005	-0.236094	0.104196	-2.26588	0.023459	0.438365
ENSMUSG00000044976	Wdr72	9	74110356	74283308	1	69.292	-0.215246	0.0952242	-2.26041	0.0237956	0.438365
ENSMUSG00000059890	Ube4a	9	44923131	44965600	-1	2188.04	-0.153578	0.0679847	-2.259	0.0238831	0.438365
ENSMUSG00000059921	Unc5c	3	141465216	141834924	1	1986.39	-0.181158	0.0799814	-2.265	0.0235126	0.438365
ENSMUSG00000078452	Raet1d	10	22360552	22374139	1	231.373	-0.233703	0.103329	-2.26174	0.0237133	0.438365
ENSMUSG00000096145	Vkorc1	7	127893063	127895617	-1	210.735	0.238865	0.10539	2.2665	0.023421	0.438365
ENSMUSG00000100862	Gm10925	1	24613974	24614651	-1	1360.75	-0.209579	0.0927013	-2.2608	0.0237717	0.438365
ENSMUSG00000105848	Gm42683	13	19393126	19395453	-1	39.6216	0.228157	0.100873	2.26182	0.0237083	0.438365
ENSMUSG00000028101	Pias3	3	96696384	96706070	1	414.602	-0.201725	0.0893292	-2.25823	0.0239316	0.438519
ENSMUSG00000057969	Sema3b	9	107597674	107609229	-1	817.562	0.17214	0.0762576	2.25735	0.0239865	0.439027
ENSMUSG00000030660	Pik3c2a	7	116337265	116443449	-1	8508.75	0.127623	0.0565707	2.25599	0.0240711	0.440075
ENSMUSG00000029436	Mmp17	5	129584169	129611099	1	192.516	-0.232012	0.102955	-2.25354	0.0242251	0.44239
ENSMUSG00000022263	Trio	15	27730652	28025848	-1	7344.85	-0.130047	0.0577416	-2.25223	0.0243077	0.443396
ENSMUSG00000037621	Atoh8	6	72206177	72235577	-1	298.204	-0.240799	0.10708	-2.24878	0.0245267	0.446884
ENSMUSG00000027893	Ahcyl1	3	107663118	107696560	-1	4439.07	-0.149289	0.0664143	-2.24784	0.0245866	0.44747
ENSMUSG00000065343	Gm25580	6	30143801	30144127	-1	314.076	0.21982	0.0978637	2.24619	0.0246922	0.448424
ENSMUSG00000069515	Lyz1	10	117287796	117292868	-1	77.3893	-0.0952143	0.0423982	-2.24571	0.0247224	0.448424
ENSMUSG00000081534	Slc48a1	15	97784355	97792692	1	2998.83	-0.162922	0.0725374	-2.24604	0.0247015	0.448424
ENSMUSG00000024112	Cacna1h	17	25374285	25433783	-1	137.529	-0.240114	0.10703	-2.24342	0.02487	0.450594
ENSMUSG00000044221	Grsf1	5	88659448	88676171	-1	2275.48	0.145657	0.0649425	2.24287	0.0249055	0.450731
ENSMUSG00000036894	Rap2b	3	61361638	61368430	1	1183.03	-0.162758	0.0726709	-2.23966	0.0251133	0.453982
ENSMUSG00000016946	Kctd5	17	24047734	24073485	-1	2911.21	0.140799	0.0629091	2.23814	0.025212	0.45424
ENSMUSG00000023068	Nus1	10	52417547	52440192	1	2789.38	-0.145472	0.0649967	-2.23814	0.0252121	0.45424
ENSMUSG00000087141	Plcxd2	16	45959263	46010218	-1	1041.07	0.169906	0.075896	2.23867	0.0251773	0.45424
ENSMUSG00000039221	Rpl22l1	3	28805436	28807424	1	2759.35	0.179509	0.0802569	2.23668	0.025307	0.454934
ENSMUSG00000046191	Pcdhb20	18	37504264	37507822	1	86.1389	-0.238918	0.106814	-2.23676	0.0253021	0.454934
ENSMUSG00000024691	Fam111a	19	12545740	12589768	1	1552.53	-0.1908	0.0853412	-2.23573	0.0253693	0.455545
ENSMUSG00000018372	Cep95	11	106789252	106819930	1	459.46	0.203779	0.0912094	2.23419	0.0254707	0.456858
ENSMUSG00000053414	Hunk	16	90386397	90499553	1	29.6975	-0.200479	0.0897663	-2.23334	0.0255266	0.457351
ENSMUSG00000019505	Ubb	11	62551171	62553213	1	14188.4	0.121337	0.0543701	2.2317	0.025635	0.458783
ENSMUSG00000031595	Pdgfrl	8	40926212	40990785	1	665.281	0.210094	0.0942006	2.23028	0.025729	0.459447
ENSMUSG00000041852	Tcf20	15	82808629	82912134	-1	7453.47	-0.132602	0.0594539	-2.23032	0.025726	0.459447
ENSMUSG00000106354	Gm42607	3	55483788	55487180	1	14.9568	0.139736	0.0627016	2.22859	0.025841	0.460936
ENSMUSG00000019772	Vip	10	5639218	5647614	1	25.278	-0.190644	0.0856041	-2.22704	0.0259444	0.46176
ENSMUSG00000050530	Fam171a1	2	3114224	3227806	1	997.41	-0.163159	0.0732527	-2.22735	0.0259238	0.46176
ENSMUSG00000002395	Use1	8	71366848	71369732	1	1888.31	0.148061	0.0665104	2.22613	0.0260052	0.461822
ENSMUSG00000025085	Ablim1	19	57032733	57314919	-1	941.785	-0.208237	0.0935268	-2.2265	0.0259809	0.461822
ENSMUSG00000024659	Anxa1	19	20373428	20390944	-1	22306.9	-0.128388	0.0577269	-2.22405	0.0261449	0.463791
ENSMUSG00000014748	Tex261	6	83768885	83775813	-1	2108.96	-0.159816	0.0719048	-2.2226	0.0262427	0.464504
ENSMUSG00000025610	Map3k7cl	16	87553330	87595336	1	299.39	-0.227055	0.102155	-2.22266	0.0262385	0.464504
ENSMUSG00000029338	Antxr2	5	97882783	98031043	-1	3850.32	-0.137734	0.0620474	-2.21981	0.0264317	0.46687
ENSMUSG00000042717	Ppp1r3a	6	14713977	14755274	-1	26.4356	-0.187218	0.0843411	-2.21977	0.0264342	0.46687
ENSMUSG00000028790	Khdrbs1	4	129703164	129742303	-1	2580.93	-0.149836	0.0675169	-2.21923	0.0264709	0.467006
ENSMUSG00000004151	Etv1	12	38779380	38868215	1	111.965	-0.239296	0.107871	-2.21835	0.026531	0.467044
ENSMUSG00000037110	Ralgapa2	2	146239879	146512026	-1	571.037	-0.196488	0.088569	-2.21848	0.0265223	0.467044
ENSMUSG00000046532	Ar	X	98149721	98323215	1	402.729	-0.225487	0.101874	-2.2134	0.0268699	0.472493
ENSMUSG00000056648	Hoxb8	11	96281905	96285315	1	68.6661	-0.236182	0.106757	-2.21233	0.0269441	0.473283
ENSMUSG00000037762	Slc16a9	10	70245100	70285968	1	45.6015	-0.227371	0.10282	-2.21134	0.0270122	0.473963
ENSMUSG00000066755	Tnfsf18	1	161494655	161505290	1	50.3797	-0.219453	0.0992717	-2.21063	0.0270617	0.474315
ENSMUSG00000029377	Ereg	5	91074622	91093646	1	608.818	-0.18866	0.085363	-2.21009	0.0270989	0.474451
ENSMUSG00000045136	Tubb2b	13	34127008	34130354	-1	3045.69	-0.165906	0.0750871	-2.20952	0.0271384	0.474628
ENSMUSG00000058126	Tpm3-rs7	14	113314608	113316713	1	544.777	-0.183629	0.0831662	-2.20798	0.0272457	0.475988
ENSMUSG00000027580	Helz2	2	181227615	181242027	-1	668.525	-0.187478	0.0849425	-2.20712	0.0273057	0.476187
ENSMUSG00000032487	Ptgs2	1	150100031	150108227	1	8514.02	-0.158981	0.0720358	-2.20697	0.0273162	0.476187
ENSMUSG00000025417	Pip4k2c	10	127197067	127211622	-1	1184.19	-0.161976	0.0734347	-2.20572	0.0274037	0.476682
ENSMUSG00000064215	Ifi27	12	103434211	103440239	1	1969.67	-0.171591	0.077793	-2.20573	0.0274027	0.476682
ENSMUSG00000048911	Rnf24	2	131298064	131352892	-1	653.297	-0.187271	0.0849362	-2.20484	0.0274653	0.477239
ENSMUSG00000025352	Gdf11	10	128882295	128891718	-1	968.401	-0.178114	0.0808187	-2.20386	0.0275339	0.477915
ENSMUSG00000032177	Pde4a	9	21165714	21213248	1	197.031	-0.225313	0.102266	-2.20322	0.0275793	0.478189
ENSMUSG00000002222	Rmnd5a	6	71388634	71440637	-1	2719.64	0.140273	0.063688	2.2025	0.0276301	0.478231
ENSMUSG00000030879	Mrpl17	7	105806658	105811099	-1	1819.35	0.14046	0.0637775	2.20234	0.027641	0.478231
ENSMUSG00000034656	Cacna1a	8	84388440	84640246	1	283.677	0.220006	0.0999301	2.2016	0.0276939	0.478632
ENSMUSG00000020485	Supt4a	11	87737552	87743623	1	792.293	0.169984	0.0772955	2.19915	0.0278674	0.478848
ENSMUSG00000023043	Krt18	15	102028216	102032026	1	170.594	-0.234571	0.10676	-2.19719	0.0280071	0.478848
ENSMUSG00000030341	Tnfrsf1a	6	125349362	125362484	1	2780.22	-0.1373	0.0624543	-2.1984	0.0279204	0.478848
ENSMUSG00000032187	Smarca4	9	21616169	21704230	1	4462.8	-0.138314	0.062877	-2.19975	0.0278247	0.478848
ENSMUSG00000036208	Nepro	16	44724301	44737284	1	890.166	0.168803	0.0768541	2.19641	0.0280627	0.478848
ENSMUSG00000039367	Sec24c	14	20674321	20694850	1	2719.93	-0.14345	0.0652988	-2.19682	0.028033	0.478848
ENSMUSG00000049580	Tsku	7	98350668	98361328	-1	1213.76	-0.165373	0.075193	-2.19932	0.0278552	0.478848
ENSMUSG00000051412	Vamp7	GL456233.1	10738	39148	-1	1510.09	0.163648	0.0745066	2.19642	0.028062	0.478848
ENSMUSG00000055447	Cd47	16	49855618	49915010	1	1715.46	-0.162501	0.0738705	-2.19981	0.0278204	0.478848
ENSMUSG00000056515	Rab31	17	65651726	65772752	-1	4985.52	0.126571	0.0575554	2.19912	0.0278691	0.478848
ENSMUSG00000100078	Gm6170	1	128520073	128521460	-1	2239.39	0.156884	0.0713624	2.19841	0.0279202	0.478848
ENSMUSG00000102428	Pcdhga12	18	37765580	37841873	1	125.897	-0.235565	0.107221	-2.197	0.0280207	0.478848
ENSMUSG00000024598	Fbn2	18	58008623	58209926	-1	18482.2	0.121484	0.0553293	2.19565	0.0281168	0.479264
ENSMUSG00000042225	Ammecr1	X	142851146	142966728	-1	2127.54	-0.162765	0.0742154	-2.19314	0.028297	0.481534
ENSMUSG00000042284	Itga1	13	114958079	115101964	-1	2807.68	0.166409	0.0758975	2.19255	0.0283396	0.481534
ENSMUSG00000059248	Sept9	11	117199661	117362325	1	5444.31	-0.144569	0.0659289	-2.1928	0.028322	0.481534
ENSMUSG00000020140	Lgr5	10	115450311	115587780	-1	222.33	0.236374	0.107849	2.19171	0.0284008	0.482066
ENSMUSG00000025794	Rpl14	9	120571517	120574653	1	18408.7	0.11554	0.0527528	2.19022	0.0285085	0.482877
ENSMUSG00000026674	Ddr2	1	169972307	170110762	-1	16059.8	-0.130079	0.0593838	-2.19049	0.0284889	0.482877
ENSMUSG00000017376	Nlk	11	78567168	78697373	-1	547.828	-0.18277	0.0834874	-2.18919	0.0285827	0.483406
ENSMUSG00000024855	Pacs1	19	5133688	5273119	-1	341.89	-0.216104	0.0987246	-2.18896	0.0285997	0.483406
ENSMUSG00000022906	Parp9	16	35938470	35972605	1	649.071	-0.187551	0.0857082	-2.18825	0.0286512	0.48377
ENSMUSG00000001435	Col18a1	10	77052178	77166548	-1	4518.35	0.17327	0.0792387	2.18668	0.0287656	0.485194
ENSMUSG00000041734	Kirrel	3	87078593	87174747	-1	3299.34	-0.162613	0.0744569	-2.18399	0.0289632	0.488016
ENSMUSG00000019841	Rev3l	10	39732118	39875211	1	2457.98	-0.142033	0.0650901	-2.18209	0.0291027	0.489855
ENSMUSG00000017466	Timp2	11	118301069	118355740	-1	22604.8	-0.138529	0.0635135	-2.1811	0.029176	0.490066
ENSMUSG00000042156	Dzip1	14	118875520	118925314	-1	1362.87	-0.171589	0.0786693	-2.18114	0.0291732	0.490066
ENSMUSG00000030275	Etnk1	6	143167221	143232307	1	2498.34	-0.148916	0.0682919	-2.18058	0.0292143	0.490198
ENSMUSG00000032666	1700025G04Rik	1	151852403	152090125	-1	513.397	-0.200839	0.0921404	-2.1797	0.0292795	0.490782
ENSMUSG00000024949	Sf1	19	6363690	6378030	1	1783.36	-0.148276	0.0681393	-2.17607	0.02955	0.494801
ENSMUSG00000002129	Sf3a1	11	4160350	4182541	1	1496.17	-0.147313	0.06771	-2.17565	0.0295815	0.494815
ENSMUSG00000040856	Dlk1	12	109452823	109463336	1	423.812	-0.220712	0.101549	-2.17346	0.0297455	0.497043
ENSMUSG00000022483	Col2a1	15	97975602	98004695	-1	2956	0.217109	0.100011	2.17084	0.029943	0.497938
ENSMUSG00000028773	Fabp3	4	130308595	130315463	1	515.955	-0.211675	0.0975357	-2.17023	0.0299892	0.497938
ENSMUSG00000036985	Zdhhc9	X	48171969	48208878	-1	718.632	-0.183134	0.0843522	-2.17107	0.0299262	0.497938
ENSMUSG00000038965	Ube2l3	16	17152013	17202649	-1	3197.58	-0.146073	0.0673182	-2.16989	0.0300152	0.497938
ENSMUSG00000044258	Ctla2a	13	60934155	60936625	-1	1292.98	-0.18042	0.0830583	-2.17221	0.0298399	0.497938
ENSMUSG00000061740	Cyp2d22	15	82370528	82380260	-1	53.1967	-0.225979	0.104094	-2.17092	0.0299372	0.497938
ENSMUSG00000071862	Lrrtm2	18	35209011	35215024	-1	34.7658	-0.211065	0.097234	-2.17069	0.0299545	0.497938
ENSMUSG00000037660	Gdf7	12	8297934	8301954	-1	37.7046	0.213339	0.0983601	2.16896	0.0300858	0.498083
ENSMUSG00000043557	Mdga1	17	29827956	29970087	-1	155.053	-0.227676	0.104958	-2.16921	0.0300669	0.498083
ENSMUSG00000063077	Kif1b	4	149176319	149307693	-1	6942.94	-0.12525	0.0578348	-2.16565	0.0303376	0.501737
ENSMUSG00000009772	Nuak2	1	132316126	132333488	1	766.262	0.209929	0.0970607	2.16286	0.0305518	0.503115
ENSMUSG00000023232	Serinc2	4	130253495	130279205	-1	579.05	-0.196779	0.090931	-2.16405	0.0304606	0.503115
ENSMUSG00000025915	Sgk3	1	9798107	9900845	1	343.07	0.201601	0.0932245	2.16254	0.0305769	0.503115
ENSMUSG00000045302	Preb	5	30950853	30960361	-1	1627.55	0.14399	0.0665533	2.16352	0.0305009	0.503115
ENSMUSG00000048387	Osr1	12	9574442	9581499	1	670.698	0.197704	0.091391	2.16328	0.0305197	0.503115
ENSMUSG00000042745	Id1	2	152736251	152737410	1	704.132	-0.218278	0.100969	-2.16183	0.0306312	0.503494
ENSMUSG00000020917	Acly	11	100476353	100528000	-1	11511.1	-0.121156	0.056174	-2.15679	0.0310217	0.509394
ENSMUSG00000006931	P3h4	11	100408456	100414836	-1	4515.08	0.12752	0.0592787	2.15119	0.0314611	0.515142
ENSMUSG00000020181	Nav3	10	109682660	110456204	-1	254.694	-0.212649	0.0988535	-2.15115	0.0314642	0.515142
ENSMUSG00000034435	Tmem30b	12	73543114	73546395	-1	37.2881	-0.212798	0.0989433	-2.1507	0.0314995	0.515142
ENSMUSG00000035621	Midn	10	80148272	80158368	1	1359.07	-0.148407	0.0689946	-2.151	0.0314762	0.515142
ENSMUSG00000046138	9930021J03Rik	19	29714402	29805989	-1	1101.54	-0.159297	0.0741764	-2.14754	0.0317504	0.518719
ENSMUSG00000049517	Rps23	13	90923131	90924942	1	16362.5	0.112539	0.0525424	2.14187	0.0322041	0.525599
ENSMUSG00000058756	Thra	11	98740638	98769006	1	1542.64	-0.163175	0.0762321	-2.14051	0.0323139	0.526856
ENSMUSG00000018559	Ctdnep1	11	69981156	69990601	1	806.099	-0.179629	0.0839677	-2.13927	0.0324138	0.527069
ENSMUSG00000019916	P4ha1	10	59323296	59373304	1	16340.2	0.11868	0.0554968	2.1385	0.032476	0.527069
ENSMUSG00000022436	Sh3bp1	15	78899667	78919517	1	511.652	-0.184818	0.0864449	-2.13799	0.0325174	0.527069
ENSMUSG00000022996	Wnt10b	15	98771753	98778150	-1	47.751	-0.216135	0.101025	-2.13943	0.032401	0.527069
ENSMUSG00000030960	Mettl10	7	132827457	132852673	-1	579.094	0.184015	0.0860717	2.13792	0.032523	0.527069
ENSMUSG00000063506	Arhgap22	14	33214026	33369934	1	304.26	-0.211979	0.0991358	-2.13827	0.032495	0.527069
ENSMUSG00000000811	Txnrd3	6	89643988	89675529	1	239.646	-0.208982	0.0977699	-2.13749	0.0325583	0.527112
ENSMUSG00000000594	Gm2a	11	55098115	55113029	1	1082.39	-0.158148	0.0740096	-2.13686	0.0326095	0.527167
ENSMUSG00000009647	Mcu	10	59446984	59616692	-1	1015.98	-0.159893	0.0748337	-2.13664	0.0326271	0.527167
ENSMUSG00000031383	Dusp9	X	73639419	73643514	1	122.776	-0.229087	0.107299	-2.13504	0.0327576	0.527689
ENSMUSG00000037410	Tbc1d2b	9	90202027	90270804	-1	2113.67	-0.141888	0.0664445	-2.13544	0.0327254	0.527689
ENSMUSG00000095730	Vmn2r29	7	7231327	7247328	-1	22.2301	0.192264	0.0900409	2.1353	0.0327366	0.527689
ENSMUSG00000001517	Foxm1	6	128362967	128376146	1	370.968	-0.204268	0.0957187	-2.13405	0.032839	0.528058
ENSMUSG00000035776	Cd99l2	X	71420060	71492849	-1	2120.32	-0.133815	0.0627074	-2.13396	0.0328461	0.528058
ENSMUSG00000009927	Rps25	9	44407714	44410405	1	12876.3	0.116767	0.054791	2.13114	0.0330775	0.528221
ENSMUSG00000021476	Habp4	13	64161866	64186536	1	838.864	0.162443	0.0762232	2.13116	0.0330763	0.528221
ENSMUSG00000027079	Clp1	2	84722104	84727350	-1	345.362	0.195002	0.0914496	2.13234	0.0329786	0.528221
ENSMUSG00000031320	Rps4x	X	102184941	102189394	-1	29111	0.133353	0.0625881	2.13065	0.0331182	0.528221
ENSMUSG00000036098	Myrf	19	10208272	10240748	-1	56.4507	-0.225226	0.105581	-2.13319	0.0329088	0.528221
ENSMUSG00000059070	Rpl18	7	45718071	45720835	1	16623.2	0.13472	0.0632207	2.13094	0.0330939	0.528221
ENSMUSG00000070604	Vsig10l	7	43463151	43472019	1	56.4677	-0.224112	0.105166	-2.13103	0.0330869	0.528221
ENSMUSG00000071537	Klrg2	6	38625693	38637242	-1	88.1854	0.230221	0.108029	2.13111	0.03308	0.528221
ENSMUSG00000021840	Mapk1ip1l	14	47298314	47323204	1	2329.92	-0.141183	0.0662991	-2.12949	0.0332137	0.52922
ENSMUSG00000026437	Cdk18	1	132112237	132139684	-1	542.521	-0.192902	0.0907107	-2.12657	0.0334562	0.529423
ENSMUSG00000032527	Pccb	9	100982032	101034898	-1	930.669	0.15723	0.0739171	2.12712	0.0334103	0.529423
ENSMUSG00000051065	Mb21d2	16	28826176	28929698	-1	247.275	-0.206777	0.0971631	-2.12814	0.0333253	0.529423
ENSMUSG00000055435	Maf	8	115682942	115707794	-1	1096.13	0.171925	0.0808178	2.12732	0.0333936	0.529423
ENSMUSG00000060044	Tmem26	10	68723746	68782654	1	79.6351	-0.223745	0.10521	-2.12665	0.0334494	0.529423
ENSMUSG00000067336	Bmpr2	1	59763400	59879014	1	6335.79	-0.141862	0.0666629	-2.12805	0.0333329	0.529423
ENSMUSG00000071656	Lrrn4cl	19	8850785	8853909	1	377.085	-0.196949	0.0925114	-2.12891	0.0332616	0.529423
ENSMUSG00000004508	Gab2	7	97081586	97308946	1	798.029	-0.164864	0.0775755	-2.12521	0.0335695	0.530694
ENSMUSG00000020583	Matn3	12	8947929	8972028	1	86.4232	0.226359	0.106578	2.12389	0.0336798	0.531395
ENSMUSG00000025508	Rplp2	7	141447370	141451585	1	13309.1	0.137507	0.0647365	2.12411	0.033661	0.531395
ENSMUSG00000038725	Pkhd1l1	15	44457553	44597143	1	42.6233	-0.213445	0.100568	-2.1224	0.0338042	0.532317
ENSMUSG00000070407	Hs3st3b1	11	63885792	63922290	-1	247.379	-0.216208	0.101855	-2.12272	0.0337777	0.532317
ENSMUSG00000016918	Sulf1	1	12692277	12861192	1	19136	0.159992	0.0754103	2.12161	0.0338702	0.532448
ENSMUSG00000059187	Fam19a1	6	96113154	96657198	1	19.5442	-0.172663	0.0813866	-2.12151	0.0338785	0.532448
ENSMUSG00000026166	Ccl20	1	83116766	83119167	1	228.328	0.222239	0.104809	2.12042	0.0339705	0.533373
ENSMUSG00000058392	Rrp1b	17	32036100	32062865	1	764.839	0.178111	0.0840225	2.1198	0.0340229	0.533676
ENSMUSG00000026970	Rbms1	2	60750193	60963192	-1	5752.98	-0.138407	0.0653067	-2.11935	0.0340612	0.533758
ENSMUSG00000015653	Steap2	5	5664829	5694578	-1	2612.37	-0.135203	0.0638286	-2.11823	0.0341559	0.534722
ENSMUSG00000047146	Tet1	10	62804570	62899118	-1	252.749	0.210147	0.0992768	2.11678	0.0342785	0.536121
ENSMUSG00000008140	Emc10	7	44489937	44496529	-1	2442.3	0.151786	0.0717478	2.11554	0.0343837	0.537246
ENSMUSG00000000552	Zfp385a	15	103313895	103340086	-1	139.003	-0.226941	0.107321	-2.11461	0.034463	0.537443
ENSMUSG00000046442	Ppm1e	11	87226906	87359023	-1	88.0992	0.228351	0.107984	2.11469	0.0344567	0.537443
ENSMUSG00000022575	Gsdmd	15	75862339	75867404	1	281.782	-0.2053	0.097229	-2.11151	0.0347281	0.540532
ENSMUSG00000043445	Pgp	17	24470473	24471591	1	740.036	0.174161	0.0824783	2.1116	0.0347209	0.540532
ENSMUSG00000031586	Rbpms	8	33782643	33929863	-1	348.084	-0.193195	0.0915232	-2.11088	0.0347824	0.540854
ENSMUSG00000030659	Nucb2	7	116504369	116540584	1	1993.61	0.135447	0.0642567	2.1079	0.0350398	0.543808
ENSMUSG00000044864	Ankrd50	3	38449259	38484844	-1	4924.71	-0.127313	0.0603925	-2.1081	0.0350224	0.543808
ENSMUSG00000096768	Erdr1	Y	90784738	90816464	1	174.038	0.226364	0.107453	2.10664	0.0351487	0.544973
ENSMUSG00000026308	Klhl30	1	91351016	91362416	1	185.656	0.22545	0.107152	2.10402	0.0353768	0.547458
ENSMUSG00000042594	Sh2b3	5	121815488	121837646	-1	656.752	-0.180653	0.0858477	-2.10434	0.0353487	0.547458
ENSMUSG00000034255	Arhgap27	11	103331497	103363692	-1	119.161	-0.225653	0.107272	-2.10355	0.0354178	0.547567
ENSMUSG00000002015	Bcap31	X	73686178	73716175	-1	5530.17	-0.119293	0.0567378	-2.10253	0.0355065	0.548413
ENSMUSG00000086324	Gm15564	16	35966752	35983230	-1	85.6195	-0.128279	0.0610243	-2.1021	0.0355448	0.548478
ENSMUSG00000004270	Lpcat3	6	124663027	124704418	1	1567.5	-0.149912	0.0713868	-2.1	0.0357287	0.550536
ENSMUSG00000032185	Carm1	9	21546894	21589487	1	1322.38	-0.157112	0.074836	-2.09941	0.0357806	0.550536
ENSMUSG00000107350	Gm42532	5	91051871	91074773	-1	36.793	-0.210776	0.100383	-2.09972	0.0357537	0.550536
ENSMUSG00000026615	Eprs	1	185363044	185428360	1	24735.9	0.108892	0.0518861	2.09866	0.0358466	0.551026
ENSMUSG00000046727	Cystm1	18	36345619	36402980	1	212.311	0.21445	0.102249	2.09733	0.0359646	0.552313
ENSMUSG00000030525	Chrna7	7	63098692	63212569	-1	134.715	-0.226081	0.107823	-2.09678	0.0360127	0.552526
ENSMUSG00000024758	Rtn3	19	7425901	7483289	-1	3840.56	-0.127888	0.0610042	-2.09638	0.0360484	0.552548
ENSMUSG00000067713	Prkag1	15	98812798	98831508	-1	1882.81	0.139201	0.0664215	2.09572	0.0361071	0.552923
ENSMUSG00000070436	Serpinh1	7	99345376	99353239	-1	99784.2	0.125301	0.0598268	2.0944	0.0362247	0.554197
ENSMUSG00000018481	Appbp2	11	85187262	85235130	-1	2541.02	-0.130687	0.062434	-2.0932	0.0363314	0.554383
ENSMUSG00000032578	Cish	9	107296026	107302784	1	142.841	-0.219505	0.104875	-2.09302	0.0363472	0.554383
ENSMUSG00000035769	Xylb	9	119357381	119393797	1	65.0438	-0.222561	0.10637	-2.09233	0.0364088	0.554383
ENSMUSG00000056492	Adgrf5	17	43389466	43459557	1	207.316	-0.224856	0.107439	-2.09287	0.0363609	0.554383
ENSMUSG00000072915	Gm12258	11	58847158	58861956	1	328.904	0.193408	0.0924269	2.09256	0.0363889	0.554383
ENSMUSG00000021974	Fgf9	14	58070547	58112337	1	28.8116	0.19837	0.0948344	2.09176	0.0364603	0.554644
ENSMUSG00000025332	Kdm5c	X	152233020	152274535	1	4344.59	0.171959	0.0822396	2.09096	0.0365319	0.555209
ENSMUSG00000037795	N4bp2	5	65763521	65830108	1	997.628	-0.160938	0.0769854	-2.0905	0.0365733	0.555316
ENSMUSG00000028729	Ebna1bp2	4	118620799	118627776	1	1909.39	0.136211	0.0652008	2.0891	0.0366986	0.555647
ENSMUSG00000061603	Akap6	12	52699383	53151015	1	220.649	0.214017	0.102434	2.08931	0.0366799	0.555647
ENSMUSG00000108912	RP24-281E22.3	8	8629175	8635073	-1	219.354	0.218277	0.104462	2.08953	0.0366601	0.555647
ENSMUSG00000036478	Btg1	10	96617001	96622813	1	2248.62	-0.137916	0.0660601	-2.08773	0.0368219	0.556992
ENSMUSG00000025010	Ccnj	19	40831279	40848572	1	164.112	0.216738	0.103875	2.08653	0.0369309	0.557073
ENSMUSG00000032036	Kirrel3	9	34485894	35036716	1	58.6423	0.211051	0.101145	2.08661	0.0369231	0.557073
ENSMUSG00000032815	Fanca	8	123268300	123318576	-1	269.26	-0.206916	0.0991658	-2.08656	0.0369275	0.557073
ENSMUSG00000021311	Mtr	13	12186542	12258113	-1	1420.5	0.146392	0.0703339	2.08139	0.0373982	0.558894
ENSMUSG00000024713	Pcsk5	19	17432832	17837632	-1	646.331	0.196202	0.0942165	2.08246	0.0373001	0.558894
ENSMUSG00000025381	Cnpy2	10	128322459	128327187	1	2879.32	0.129713	0.0622704	2.08306	0.0372461	0.558894
ENSMUSG00000028656	Cap1	4	122859047	122886056	-1	13559.2	-0.126184	0.0605491	-2.08399	0.0371612	0.558894
ENSMUSG00000031770	Herpud1	8	94386438	94395377	1	3527.65	0.141489	0.0678918	2.08404	0.0371566	0.558894
ENSMUSG00000032766	Gng11	6	4003904	4008445	1	734.938	-0.194571	0.0934478	-2.08213	0.0373302	0.558894
ENSMUSG00000061360	Phf5a	15	81865319	81871911	-1	970.846	0.155595	0.0746675	2.08383	0.0371753	0.558894
ENSMUSG00000078180	Gm20900	13	120304194	120304655	-1	843.701	0.15847	0.0761298	2.08157	0.0373815	0.558894
ENSMUSG00000078853	Igtp	11	58199556	58207591	1	115.536	-0.224522	0.107797	-2.08281	0.0372681	0.558894
ENSMUSG00000087231	E230016M11Rik	6	67036599	67080654	1	42.544	-0.215513	0.103495	-2.08236	0.03731	0.558894
ENSMUSG00000026880	Stom	2	35313986	35336976	-1	2614.88	-0.220997	0.106321	-2.07859	0.0376552	0.561174
ENSMUSG00000028680	Plk3	4	117128655	117133963	-1	502.997	-0.201191	0.0967835	-2.07877	0.0376384	0.561174
ENSMUSG00000028893	Sesn2	4	132492032	132510501	-1	1963.84	-0.138072	0.0664215	-2.07873	0.0376426	0.561174
ENSMUSG00000036273	Lrrk2	15	91673175	91816120	1	2716.3	-0.13542	0.0651743	-2.07781	0.0377271	0.561208
ENSMUSG00000084319	Tpt1-ps3	6	99877816	99878334	-1	1811.57	0.13401	0.0644903	2.07799	0.0377104	0.561208
ENSMUSG00000092116	Gm10320	13	98489348	98492001	-1	224.311	0.20862	0.10052	2.07541	0.0379484	0.56398
ENSMUSG00000062762	Ei24	9	36779159	36797361	-1	3412.43	-0.130438	0.0629072	-2.07349	0.0381264	0.565582
ENSMUSG00000074210	E130208F15Rik	7	30321740	30323472	1	30.3432	0.191197	0.0922048	2.07361	0.0381158	0.565582
ENSMUSG00000007989	Fzd3	14	65201026	65262463	-1	448.142	0.180739	0.087215	2.07233	0.0382343	0.566327
ENSMUSG00000030748	Il4ra	7	125552120	125579474	1	3198.65	-0.154739	0.074674	-2.0722	0.0382469	0.566327
ENSMUSG00000023883	Phf10	17	14945009	14961273	-1	2579.55	0.128153	0.0618579	2.07173	0.0382908	0.566407
ENSMUSG00000034532	Fbxo16	14	65266701	65321501	1	26.0447	0.190866	0.092144	2.07139	0.0383225	0.566407
ENSMUSG00000024339	Tap2	17	34203527	34216321	1	452.35	-0.196714	0.0950059	-2.07055	0.0384011	0.56653
ENSMUSG00000073197	5730507C01Rik	12	18514738	18534191	1	62.4516	0.217887	0.105224	2.0707	0.0383872	0.56653
ENSMUSG00000022982	Sod1	16	90220742	90226322	1	4029.46	0.122104	0.0590024	2.06948	0.038501	0.567486
ENSMUSG00000002797	Ggct	6	54982580	54992950	-1	229.161	0.210658	0.101933	2.06663	0.0387694	0.570903
ENSMUSG00000020519	Sap30l	11	57801637	57810217	1	549.016	0.175193	0.0848023	2.0659	0.0388384	0.570903
ENSMUSG00000027859	Ngf	3	102469919	102521013	1	462.12	-0.196443	0.0951062	-2.06551	0.0388745	0.570903
ENSMUSG00000048264	Dip2c	13	9276528	9668928	1	2319.32	0.129759	0.062821	2.06553	0.038873	0.570903
ENSMUSG00000022812	Gsk3b	16	38089001	38246084	1	2974.28	-0.127282	0.0616391	-2.06495	0.0389275	0.571161
ENSMUSG00000011884	Gltp	5	114669398	114690984	-1	427.503	-0.185082	0.0896479	-2.06454	0.0389664	0.571213
ENSMUSG00000033392	Clasp2	9	113812586	113919697	1	2608.8	0.131379	0.0636559	2.0639	0.0390273	0.571586
ENSMUSG00000021360	Gcnt2	13	40859768	40960891	1	526.158	-0.193788	0.0939693	-2.06224	0.0391845	0.572813
ENSMUSG00000035458	Tnni3	7	4518305	4524229	-1	35.4264	0.201564	0.0977569	2.06189	0.0392177	0.572813
ENSMUSG00000045441	Gprin3	6	59347226	59426294	-1	231.57	-0.218719	0.106052	-2.06237	0.0391722	0.572813
ENSMUSG00000021182	Ccdc88c	12	100912700	101028983	-1	42.0734	-0.20632	0.100199	-2.05909	0.0394852	0.575358
ENSMUSG00000043015	Tmem194b	1	52630703	52651919	1	167.934	0.214894	0.10437	2.05895	0.039499	0.575358
ENSMUSG00000051910	Sox6	7	115470872	116038796	-1	200.483	0.212928	0.103381	2.05964	0.0394327	0.575358
ENSMUSG00000024232	Bambi	18	3507957	3516404	1	464.745	-0.191474	0.0930412	-2.05795	0.0395953	0.576241
ENSMUSG00000108689	RP24-333B11.5	3	90335395	90337951	1	26.4706	0.185983	0.0904528	2.05613	0.0397699	0.578259
ENSMUSG00000031822	Gse1	8	120230536	120581390	1	216.508	-0.207076	0.100776	-2.05481	0.0398973	0.579211
ENSMUSG00000049191	Rgag4	X	102066544	102071304	-1	235.319	-0.206759	0.100627	-2.05471	0.0399072	0.579211
ENSMUSG00000003380	Rabac1	7	24969752	24972754	-1	3403.36	0.163624	0.0799705	2.04605	0.0407512	0.58217
ENSMUSG00000003948	Mmd	11	90187684	90278589	1	1449.55	-0.146863	0.0716599	-2.04945	0.0404183	0.58217
ENSMUSG00000018378	Cuedc1	11	88098058	88194140	1	520.598	-0.177022	0.0865693	-2.04485	0.0408692	0.58217
ENSMUSG00000021702	Thbs4	13	92751590	92794818	-1	19.699	0.164039	0.0801226	2.04735	0.0406239	0.58217
ENSMUSG00000022221	Ripk3	14	55784996	55788857	-1	1847.88	-0.162792	0.0795548	-2.04629	0.0407281	0.58217
ENSMUSG00000026643	Nmt2	2	3284212	3328877	1	1577.5	-0.137905	0.0672403	-2.05094	0.0402733	0.58217
ENSMUSG00000026773	Pfkfb3	2	11471433	11554077	-1	625.961	0.180789	0.0881656	2.05056	0.0403098	0.58217
ENSMUSG00000029106	Add1	5	34573664	34632308	1	7010.51	-0.119579	0.058451	-2.0458	0.0407756	0.58217
ENSMUSG00000031788	Kifc3	8	95099832	95142540	-1	1140.49	0.166292	0.0813043	2.04531	0.0408244	0.58217
ENSMUSG00000032289	Thsd4	9	59966931	60522046	-1	284.014	-0.197747	0.0965018	-2.04915	0.040447	0.58217
ENSMUSG00000032518	Rpsa	9	120127766	120132369	1	51218.6	0.110558	0.0540194	2.04664	0.0406935	0.58217
ENSMUSG00000032656	March3	18	56761716	56925548	-1	351.905	0.207378	0.101358	2.046	0.0407566	0.58217
ENSMUSG00000037331	Larp1	11	58009064	58062034	1	3451.83	-0.125757	0.0614475	-2.04657	0.0406999	0.58217
ENSMUSG00000038233	Fam198a	9	121950988	121980208	1	32.7498	0.18067	0.0881224	2.05021	0.0403437	0.58217
ENSMUSG00000038507	Parp12	6	39086410	39118349	-1	831.196	-0.162758	0.079489	-2.04755	0.0406042	0.58217
ENSMUSG00000040964	Arhgef10l	4	140514485	140666012	-1	1278.99	0.14315	0.0699928	2.04521	0.0408344	0.58217
ENSMUSG00000043004	Gng2	14	19872559	19977627	-1	857.045	-0.198689	0.096974	-2.04888	0.0404734	0.58217
ENSMUSG00000043999	Gpr75	11	30885358	30893729	1	21.0999	-0.176115	0.0860717	-2.04614	0.0407429	0.58217
ENSMUSG00000048707	Tprn	2	25262618	25269885	1	226.816	0.204271	0.0995945	2.05103	0.0402641	0.58217
ENSMUSG00000049751	Rpl36al	12	69182731	69184083	-1	2636.52	0.128517	0.0628079	2.04619	0.0407376	0.58217
ENSMUSG00000052387	Trpm3	19	22139119	22989884	1	36.3458	0.18607	0.0907072	2.05132	0.0402357	0.58217
ENSMUSG00000032024	Clmp	9	40685962	40785319	1	1675.86	-0.136809	0.0669254	-2.0442	0.0409342	0.582581
ENSMUSG00000021613	Hapln1	13	89540636	89611832	1	90.8486	0.212626	0.104089	2.04274	0.0410781	0.583085
ENSMUSG00000026675	Hsd17b7	1	169949535	169969241	-1	2435.27	-0.153601	0.0751805	-2.04309	0.0410436	0.583085
ENSMUSG00000028926	Cdk14	5	4803391	5420312	-1	2664.87	-0.141135	0.0690892	-2.0428	0.0410726	0.583085
ENSMUSG00000030218	Mgp	6	136872435	136875823	-1	28304.4	-0.117133	0.0573524	-2.04234	0.0411182	0.583141
ENSMUSG00000097754	Ptgs2os2	1	150159043	150164948	-1	58.844	-0.197727	0.0968444	-2.0417	0.0411816	0.583527
ENSMUSG00000074364	Ehd2	7	15946977	15967567	-1	6713.89	-0.129855	0.0636567	-2.03993	0.0413577	0.585507
ENSMUSG00000036766	Dner	1	84369839	84696221	-1	134.527	0.219085	0.107433	2.03927	0.0414233	0.585922
ENSMUSG00000020241	Col6a2	10	76595762	76623630	-1	7075.52	-0.150217	0.0736819	-2.03872	0.0414775	0.586175
ENSMUSG00000006333	Rps9	7	3703993	3706897	1	20809	0.13444	0.0659731	2.03779	0.0415707	0.586508
ENSMUSG00000036052	Dnajb5	4	42949814	42959425	1	640.265	0.164087	0.0805377	2.0374	0.0416102	0.586508
ENSMUSG00000045629	Sh3tc2	18	61953075	62015715	1	122.454	0.219991	0.107969	2.03753	0.0415972	0.586508
ENSMUSG00000037845	Fdxacb1	9	50768236	50773348	1	230.241	0.206611	0.101446	2.03666	0.0416843	0.587038
ENSMUSG00000040990	Sh3kbp1	X	159627272	159978069	1	3411.18	-0.218903	0.107519	-2.03594	0.0417561	0.587537
ENSMUSG00000029674	Limk1	5	134656039	134688598	-1	480.489	-0.176311	0.086633	-2.03515	0.0418357	0.588144
ENSMUSG00000022546	Gpt	15	76696764	76699674	1	68.6221	0.219004	0.107722	2.03305	0.0420475	0.590092
ENSMUSG00000029059	Fam213b	4	154895504	154899135	-1	326.077	0.188638	0.0927749	2.03328	0.0420239	0.590092
ENSMUSG00000042524	Sun2	15	79724070	79742536	-1	3266.9	0.146874	0.0722779	2.03208	0.0421455	0.590703
ENSMUSG00000075590	Nrbp2	15	76085595	76090013	-1	486.63	0.186263	0.0916694	2.0319	0.0421643	0.590703
ENSMUSG00000025478	Dpysl4	7	139086001	139102704	1	171.222	0.208736	0.102808	2.03034	0.0423215	0.591688
ENSMUSG00000031167	Rbm3	X	8138975	8145880	-1	7970.57	0.111544	0.054938	2.03035	0.0423206	0.591688
ENSMUSG00000051048	P4ha3	7	100285520	100319699	1	1057.55	-0.190395	0.0937853	-2.03012	0.0423447	0.591688
ENSMUSG00000024887	Asah2	19	31984654	32061469	-1	814.517	-0.160924	0.0793937	-2.02691	0.0426715	0.595285
ENSMUSG00000090260	2810442N19Rik	1	162004969	162016494	1	37.7762	0.201314	0.0993229	2.02687	0.0426759	0.595285
ENSMUSG00000020372	Gnb2l1	11	48800332	48806434	1	48241.6	0.131164	0.0647943	2.02432	0.0429374	0.597898
ENSMUSG00000079215	Zfp664	5	124862691	124902693	1	2046.71	0.134695	0.0665287	2.02462	0.0429064	0.597898
ENSMUSG00000027239	Mdk	2	91929805	91932297	-1	192.369	0.211982	0.104741	2.02387	0.0429833	0.598021
ENSMUSG00000032324	Tspan3	9	56135885	56161070	-1	6423.64	0.12266	0.0606596	2.0221	0.0431664	0.600051
ENSMUSG00000097277	2900076A07Rik	7	81523550	81531498	1	217.373	0.201668	0.0997528	2.02168	0.0432097	0.600135
ENSMUSG00000051378	Kif18b	11	102905529	102925124	-1	297.482	-0.197317	0.0976243	-2.02119	0.0432602	0.600319
ENSMUSG00000036198	Arhgap36	X	49463945	49500244	1	59.6734	-0.189028	0.0935774	-2.02002	0.0433817	0.601488
ENSMUSG00000019913	Sim1	10	50895651	50989152	1	58.3362	-0.18361	0.0909464	-2.01888	0.0435	0.601596
ENSMUSG00000020422	Tns3	11	8431652	8664535	-1	6257.95	-0.138829	0.0687707	-2.01872	0.0435166	0.601596
ENSMUSG00000034667	Xpot	10	121587380	121626316	-1	9170.18	0.115477	0.0572092	2.0185	0.0435387	0.601596
ENSMUSG00000046794	Ppp1r3b	8	35375741	35388124	1	387.341	-0.200001	0.0990621	-2.01894	0.0434932	0.601596
ENSMUSG00000015013	Trappc2l	8	122611626	122615588	1	868.822	0.149242	0.0739561	2.01799	0.0435927	0.601826
ENSMUSG00000018474	Chd3	11	69343273	69369406	-1	10267.6	-0.143802	0.0712891	-2.01717	0.043678	0.602487
ENSMUSG00000001156	Mxd1	6	86647042	86669161	-1	223.074	0.200455	0.0994092	2.01647	0.0437511	0.60298
ENSMUSG00000026831	1700007K13Rik	2	28462001	28466332	-1	104.006	-0.217193	0.107909	-2.01274	0.0441417	0.603208
ENSMUSG00000028082	Sh3d19	3	85971109	86130526	1	1254.19	-0.161722	0.0802387	-2.01551	0.0438518	0.603208
ENSMUSG00000028692	Akr1a1	4	116636510	116651680	-1	17332.8	0.106523	0.0528592	2.01523	0.0438805	0.603208
ENSMUSG00000032194	Kank2	9	21766773	21798546	-1	2996.5	-0.129024	0.0640712	-2.01375	0.0440354	0.603208
ENSMUSG00000037300	Ttc13	8	124671335	124721983	-1	3190.72	0.124571	0.0618638	2.01363	0.0440481	0.603208
ENSMUSG00000042751	Nmnat2	1	152954993	153119261	1	201.456	0.216948	0.107783	2.01283	0.0441329	0.603208
ENSMUSG00000047907	Tshz2	2	169633013	170071816	1	293.808	-0.208339	0.10349	-2.01313	0.0441004	0.603208
ENSMUSG00000048138	Dmrt2	19	25672420	25679010	1	200.143	0.211224	0.104867	2.01421	0.0439872	0.603208
ENSMUSG00000066026	Dhrs3	4	144892827	144928209	1	1666.19	0.146633	0.0727642	2.01518	0.043886	0.603208
ENSMUSG00000079445	B3gnt7	1	86302832	86307305	1	18.4217	0.167728	0.0832781	2.01407	0.0440024	0.603208
ENSMUSG00000054484	Tmem62	2	120977017	121007852	1	379.525	0.181227	0.0900613	2.01227	0.0441918	0.603303
ENSMUSG00000055737	Ghr	15	3317760	3583492	-1	4708.01	-0.112491	0.055911	-2.01197	0.0442235	0.603303
ENSMUSG00000022314	Rad21	15	51962605	51991760	-1	3040.64	-0.125231	0.0622953	-2.01027	0.0444023	0.60523
ENSMUSG00000005871	Apc	18	34220924	34322189	1	4717.21	-0.123933	0.0616857	-2.0091	0.0445262	0.605966
ENSMUSG00000051853	Arf3	15	98737621	98763214	-1	3875.2	-0.129055	0.0642368	-2.00905	0.0445315	0.605966
ENSMUSG00000021629	Slc30a5	13	100802649	100833427	-1	3271.36	0.123983	0.0617466	2.00794	0.0446495	0.60706
ENSMUSG00000015837	Sqstm1	11	50199366	50210827	-1	19607.6	0.112574	0.0562255	2.00219	0.0452646	0.613843
ENSMUSG00000021536	Adcy2	13	68620043	68999541	-1	709.353	-0.170761	0.0852832	-2.00229	0.0452541	0.613843
ENSMUSG00000040433	Zbtb38	9	96682770	96752831	-1	3234.71	0.125272	0.0625681	2.00218	0.0452656	0.613843
ENSMUSG00000044676	Zfp612	8	110079764	110090181	1	82.6984	0.216341	0.10807	2.00185	0.0453007	0.613843
ENSMUSG00000049090	Zadh2	18	84088158	84097514	1	977.445	-0.160216	0.0800613	-2.00117	0.045374	0.61432
ENSMUSG00000035439	Haus8	8	71248561	71272934	-1	647.212	0.165169	0.0825672	2.00042	0.045455	0.614901
ENSMUSG00000047344	Lancl3	X	9199902	9268085	1	164.612	-0.210671	0.105376	-1.99923	0.0455836	0.616123
ENSMUSG00000035305	Ror1	4	100095791	100444765	1	625.616	-0.187376	0.0937693	-1.99826	0.0456883	0.617022
ENSMUSG00000046718	Bst2	8	71534264	71537437	-1	1188.64	-0.183743	0.0920185	-1.9968	0.0458467	0.618643
ENSMUSG00000022241	Tars	15	11383663	11399658	-1	7789.6	0.115428	0.0578301	1.99598	0.045936	0.618812
ENSMUSG00000034484	Snx2	18	53176365	53220860	1	4019.12	-0.133524	0.0668867	-1.99627	0.0459046	0.618812
ENSMUSG00000020922	Lsm12	11	102162497	102185296	-1	1481.14	-0.143109	0.0717692	-1.99401	0.0461506	0.621183
ENSMUSG00000002227	Mov10	3	104794836	104818563	-1	671.954	-0.169665	0.0852194	-1.99092	0.0464892	0.622951
ENSMUSG00000008398	Elk3	10	93247414	93311135	-1	1971.6	-0.13047	0.0655433	-1.99059	0.0465261	0.622951
ENSMUSG00000024927	Rela	19	5637483	5648130	1	1051.75	-0.150434	0.0755183	-1.99202	0.0463685	0.622951
ENSMUSG00000061887	Ssbp3	4	106910701	107049694	1	2014.63	-0.133803	0.0671784	-1.99176	0.0463973	0.622951
ENSMUSG00000062083	Rpl13a-ps1	19	50030124	50030735	-1	261.423	0.200193	0.100582	1.99035	0.0465523	0.622951
ENSMUSG00000068551	Zfp467	6	48427697	48445825	-1	116.941	-0.212752	0.106841	-1.99129	0.0464493	0.622951
ENSMUSG00000087174	5530601H04Rik	X	105037197	105079609	-1	262.965	0.206658	0.103808	1.99077	0.0465066	0.622951
ENSMUSG00000059363	Fxn	19	24261453	24280605	-1	116.014	-0.214422	0.107847	-1.98821	0.0467888	0.625596
ENSMUSG00000024608	Rps14	18	60774510	60778546	1	18426.6	0.136562	0.0687167	1.98731	0.0468878	0.6264
ENSMUSG00000045730	Adrb2	18	62177817	62179959	-1	135.9	-0.211804	0.106605	-1.9868	0.0469441	0.626634
ENSMUSG00000030583	Sipa1l3	7	29320372	29518641	-1	295.926	-0.199785	0.100584	-1.98626	0.0470046	0.626813
ENSMUSG00000057193	Slc44a2	9	21337828	21355025	1	5260.08	-0.120149	0.0604985	-1.98598	0.0470353	0.626813
ENSMUSG00000028013	Ppa2	3	133310110	133378235	1	676.427	-0.159508	0.0803761	-1.98452	0.0471978	0.62846
ENSMUSG00000032011	Thy1	9	44043384	44048579	1	12243.4	-0.211794	0.106746	-1.9841	0.047245	0.628569
ENSMUSG00000000056	Narf	11	121237253	121255856	1	1199.83	0.142564	0.0719032	1.98272	0.0473992	0.629613
ENSMUSG00000022742	Cpox	16	58670208	58680391	1	918.149	0.14729	0.0742876	1.98269	0.0474016	0.629613
ENSMUSG00000003929	Zfp81	17	33329342	33358878	-1	471.557	-0.174351	0.0879595	-1.98218	0.0474595	0.629665
ENSMUSG00000025104	Hdgfrp3	7	81881251	81934473	-1	782.93	0.179651	0.0906947	1.98083	0.0476101	0.629665
ENSMUSG00000033585	Ndn	7	62346569	62350262	1	2252.88	-0.155272	0.0783663	-1.98136	0.0475513	0.629665
ENSMUSG00000038112	AW551984	9	39587396	39604403	-1	620.44	-0.178506	0.0901095	-1.98098	0.0475931	0.629665
ENSMUSG00000039835	Nhsl1	10	18318985	18533892	1	422.988	-0.181659	0.0917205	-1.98057	0.0476398	0.629665
ENSMUSG00000107215	Gm43197	6	3336772	3339354	-1	112.828	-0.212526	0.107283	-1.98098	0.0475938	0.629665
ENSMUSG00000026413	Pkp1	1	135871395	135919207	-1	32.3281	0.16963	0.0856738	1.97995	0.0477094	0.630069
ENSMUSG00000020262	Adarb1	10	77290726	77418270	-1	623.224	0.172606	0.0872351	1.97863	0.0478581	0.630369
ENSMUSG00000034902	Pip5k1c	10	81292963	81319973	1	1534.05	-0.141025	0.0712963	-1.97801	0.0479276	0.630369
ENSMUSG00000038168	P3h2	16	25959288	26105784	-1	251.075	-0.198058	0.100077	-1.97906	0.0478092	0.630369
ENSMUSG00000039414	Heatr5b	17	78752906	78835381	-1	1966.52	-0.134699	0.0680817	-1.97848	0.0478741	0.630369
ENSMUSG00000082171	Rpl27-ps2	11	101939501	101939899	1	20.1189	-0.0658913	0.0333108	-1.97808	0.0479201	0.630369
ENSMUSG00000027555	Car13	3	14641727	14663002	1	571.178	-0.180446	0.0912567	-1.97734	0.0480027	0.630842
ENSMUSG00000032384	Csnk1g1	9	65908924	66045015	1	2332.12	-0.135791	0.0688009	-1.97368	0.0484176	0.635777
ENSMUSG00000023045	Soat2	15	102150526	102163474	1	59.2294	0.210305	0.106579	1.97323	0.0484697	0.635944
ENSMUSG00000036880	Acaa2	18	74779197	74806207	1	1392.44	-0.137839	0.0698856	-1.97236	0.0485688	0.636725
ENSMUSG00000031059	Ndufb11	X	20615326	20617619	-1	1780.56	0.129709	0.0657869	1.97165	0.0486491	0.63726
ENSMUSG00000080374	Gm22953	2	121450670	121450770	-1	35.949	-0.181566	0.0921185	-1.97101	0.048723	0.63771
ENSMUSG00000020859	Spag9	11	93996091	94126085	1	9667.95	-0.108093	0.0548896	-1.96928	0.0489204	0.639454
ENSMUSG00000036712	Cyld	8	88697028	88751945	1	1830.07	0.134662	0.0683858	1.96915	0.0489356	0.639454
ENSMUSG00000026342	Slc35f5	1	125560595	125595820	1	1821.26	-0.142699	0.0724947	-1.9684	0.0490219	0.640063
ENSMUSG00000032399	Rpl4	9	64173387	64178562	1	40149.3	0.107029	0.0543917	1.96774	0.0490982	0.640541
ENSMUSG00000037463	Fbxo27	7	28692849	28699338	1	19.4764	-0.168592	0.0858045	-1.96484	0.049433	0.644388
ENSMUSG00000031352	Hccs	X	169250193	169320372	-1	1075.84	0.14042	0.0715296	1.96311	0.0496337	0.646481
ENSMUSG00000038412	Higd1a	9	121848560	121858000	-1	1685.63	0.13764	0.070212	1.96034	0.0499555	0.650148
ENSMUSG00000068699	Flnc	6	29433256	29461883	1	15724.9	-0.116155	0.0593013	-1.95873	0.0501448	0.652085
ENSMUSG00000043067	Dpy19l1	9	24411776	24503140	-1	3166.39	0.121178	0.0619135	1.95722	0.0503213	0.6528
ENSMUSG00000049760	2410015M20Rik	17	56607452	56609771	-1	1521.59	0.133777	0.0683267	1.9579	0.0502422	0.6528
ENSMUSG00000059456	Ptk2b	14	66153257	66281052	-1	959.124	-0.169586	0.0866397	-1.95737	0.050304	0.6528
ENSMUSG00000021973	Micu2	14	57916280	57999262	-1	1757.51	-0.146905	0.0751185	-1.95564	0.0505078	0.654167
ENSMUSG00000040310	Alx4	2	93642384	93681339	1	207.914	-0.18617	0.0951914	-1.95575	0.0504948	0.654167
ENSMUSG00000062006	Rpl34	3	130726831	130730398	-1	10202	0.121358	0.0620687	1.95521	0.0505577	0.654288
ENSMUSG00000003283	Hck	2	153108468	153151441	1	268.901	0.199057	0.101864	1.95414	0.0506847	0.655405
ENSMUSG00000021745	Ptprg	14	11553532	12242041	1	3045.22	-0.119995	0.0614741	-1.95196	0.0509431	0.657712
ENSMUSG00000034780	B3galt1	2	67565871	68122689	1	123.729	-0.208791	0.106966	-1.95195	0.0509447	0.657712
ENSMUSG00000020256	Aldh1l2	10	83487450	83534140	-1	6318.74	0.119676	0.0613263	1.95146	0.0510027	0.657934
ENSMUSG00000026768	Itga8	2	12106632	12301922	-1	3690.07	0.12423	0.0636988	1.95028	0.0511431	0.659219
ENSMUSG00000020902	Ntn1	11	68209364	68400823	-1	340.145	0.189988	0.0974443	1.94971	0.0512102	0.659557
ENSMUSG00000107768	Gm44275	6	135312155	135319561	-1	142.823	-0.207789	0.106666	-1.94804	0.0514096	0.661596
ENSMUSG00000024818	Slc25a45	19	5877808	5885766	1	118.766	0.209356	0.107512	1.94729	0.0515003	0.662235
ENSMUSG00000027134	Lpcat4	2	112239468	112247111	1	357.398	-0.182719	0.0938595	-1.94673	0.0515669	0.662563
ENSMUSG00000000131	Xpo6	7	126101715	126200501	-1	1979.86	-0.126446	0.0650617	-1.94348	0.0519581	0.665045
ENSMUSG00000021684	Pde8b	13	95024454	95250336	-1	758.043	-0.170729	0.0878422	-1.94359	0.0519448	0.665045
ENSMUSG00000039252	Lgi2	5	52533517	52566462	-1	195.882	-0.206052	0.105987	-1.94412	0.0518813	0.665045
ENSMUSG00000057657	Rps18-ps3	8	107262817	107263248	-1	464.993	0.187559	0.0964634	1.94436	0.0518524	0.665045
ENSMUSG00000060594	Layn	9	51056780	51077094	-1	810.092	-0.163996	0.0843854	-1.94341	0.0519663	0.665045
ENSMUSG00000039001	Rps21	2	180257377	180258445	1	8668.78	0.128994	0.0664057	1.94252	0.0520743	0.66537
ENSMUSG00000063888	Rpl7l1	17	46773907	46782656	-1	3148.69	0.117729	0.0606042	1.94258	0.0520665	0.66537
ENSMUSG00000033420	Antxr1	6	87133853	87335821	-1	4320.77	-0.121123	0.0623688	-1.94204	0.052132	0.665581
ENSMUSG00000043099	Hic1	11	75164565	75169519	-1	936.474	-0.157946	0.0813641	-1.94122	0.0522311	0.66599
ENSMUSG00000043633	Fam221b	4	43659622	43669145	-1	18.8014	-0.163014	0.0839802	-1.9411	0.0522467	0.66599
ENSMUSG00000000278	Scpep1	11	88924020	88955465	-1	15201	-0.130468	0.0672441	-1.94022	0.0523534	0.666824
ENSMUSG00000003731	Kpna6	4	129643980	129672767	-1	3555.97	-0.12275	0.0632832	-1.93969	0.0524169	0.667106
ENSMUSG00000037822	Smim14	5	65446844	65537184	-1	2518.44	0.121239	0.0625255	1.93903	0.0524971	0.667599
ENSMUSG00000007872	Id3	4	136143497	136145755	1	3233.44	-0.16218	0.0836544	-1.93869	0.0525395	0.667612
ENSMUSG00000000127	Fer	17	63896018	64139494	1	2491.71	-0.14244	0.0735593	-1.9364	0.052819	0.670108
ENSMUSG00000068762	Gstm6	3	107938847	107943749	-1	31.3543	-0.183865	0.0949382	-1.93668	0.0527842	0.670108
ENSMUSG00000059796	Eif4a1	11	69666936	69672423	-1	21461.4	0.101298	0.0523254	1.93592	0.052878	0.670328
ENSMUSG00000002885	Adgre5	8	83723251	83741326	-1	3085.41	-0.138742	0.0717035	-1.93494	0.0529978	0.67132
ENSMUSG00000017747	Ghdc	11	100766032	100770957	-1	628.802	-0.16903	0.0874795	-1.93222	0.0533325	0.674699
ENSMUSG00000034850	Tmem127	2	127247908	127261107	1	3420.27	-0.131311	0.0679632	-1.93209	0.0533483	0.674699
ENSMUSG00000036565	Ttyh3	5	140620578	140649031	-1	973.397	-0.164481	0.0851513	-1.93163	0.0534055	0.674893
ENSMUSG00000020766	Galk1	11	116008457	116012719	-1	2248.77	0.13029	0.0676058	1.9272	0.0539549	0.680722
ENSMUSG00000026991	Pkp4	2	59160850	59355208	1	1380.97	-0.131166	0.0680679	-1.92698	0.053982	0.680722
ENSMUSG00000035960	Apex1	14	50924968	50927139	1	1883.27	0.124249	0.0644817	1.92689	0.0539934	0.680722
ENSMUSG00000018451	6330403K07Rik	11	71031941	71033513	-1	85.5823	-0.207645	0.107808	-1.92606	0.0540968	0.680961
ENSMUSG00000025402	Nab2	10	127660918	127668568	-1	2856.96	-0.124239	0.0645028	-1.92611	0.0540912	0.680961
ENSMUSG00000041774	Ydjc	16	17144621	17160701	1	330.185	-0.181582	0.0943125	-1.92532	0.0541889	0.681589
ENSMUSG00000019818	Cd164	10	41519414	41531048	1	10037.3	-0.106096	0.0551476	-1.92385	0.0543736	0.683379
ENSMUSG00000080763	Gm12341	11	76514069	76514571	1	230.428	0.204842	0.106536	1.92275	0.0545121	0.684585
ENSMUSG00000036904	Fzd8	18	9212856	9216201	1	1295.09	0.168207	0.0875398	1.92149	0.0546701	0.686036
ENSMUSG00000040270	Bach2	4	32238804	32586108	1	75.8136	-0.20686	0.107686	-1.92095	0.0547381	0.686355
ENSMUSG00000050786	Ccdc126	6	49319274	49341582	1	405.023	0.175013	0.0911359	1.92036	0.054813	0.686759
ENSMUSG00000018500	Adora2b	11	62248984	62266453	1	466.222	-0.174661	0.0909903	-1.91956	0.0549135	0.686952
ENSMUSG00000057715	A830018L16Rik	1	11414105	11975901	1	40.8695	0.182695	0.0951591	1.91989	0.054872	0.686952
ENSMUSG00000049807	Arhgap23	11	97415533	97502402	1	1760.04	-0.144238	0.0751878	-1.91837	0.0550646	0.688308
ENSMUSG00000054206	Gzmm	10	79689020	79695261	1	29.017	-0.179668	0.0936904	-1.91768	0.0551518	0.688863
ENSMUSG00000000753	Serpinf1	11	75409769	75422701	-1	24112.3	0.115732	0.060383	1.91663	0.055285	0.689459
ENSMUSG00000038550	Ciart	3	95878503	95882251	-1	125.131	0.204565	0.106721	1.91681	0.0552616	0.689459
ENSMUSG00000007041	Clic1	17	35049966	35058749	1	7922.58	-0.115205	0.0601514	-1.91525	0.0554604	0.690821
ENSMUSG00000042501	Cpa6	1	10324720	10719945	-1	1001.41	-0.206086	0.107611	-1.9151	0.0554799	0.690821
ENSMUSG00000020849	Ywhae	11	75732869	75765845	1	5835.86	-0.122499	0.0639925	-1.91427	0.0555852	0.691157
ENSMUSG00000058589	Anks1b	10	89873509	90973300	1	152.93	-0.203502	0.106311	-1.91422	0.0555926	0.691157
ENSMUSG00000032515	Csrnp1	9	119971166	119977250	-1	338.204	-0.183948	0.0961977	-1.91219	0.055852	0.692852
ENSMUSG00000033581	Igf2bp2	16	22059009	22163299	-1	2007.89	-0.12507	0.0653971	-1.91247	0.0558157	0.692852
ENSMUSG00000041324	Inhba	13	16011851	16027211	1	2175.48	-0.13627	0.0712656	-1.91214	0.0558578	0.692852
ENSMUSG00000041720	Pi4ka	16	17280351	17406314	-1	2624.26	-0.117899	0.0616795	-1.91148	0.0559434	0.69338
ENSMUSG00000100975	Gm28875	12	104925501	104926142	-1	66.4036	-0.200323	0.104879	-1.91005	0.0561269	0.69512
ENSMUSG00000013089	Etv5	16	22381309	22439719	-1	647.382	-0.16133	0.084554	-1.90801	0.0563901	0.697308
ENSMUSG00000045871	Slitrk6	14	110748578	110755149	-1	177.663	-0.201729	0.10571	-1.90832	0.0563495	0.697308
ENSMUSG00000031349	Nsdhl	X	72918557	72958514	1	1115.61	-0.162519	0.085192	-1.90767	0.0564333	0.697309
ENSMUSG00000062901	Klhl24	16	20097554	20127744	1	2939.47	0.11349	0.0595194	1.90677	0.0565508	0.698225
ENSMUSG00000093064	Gm23153	1	190482845	190483157	-1	6106.1	0.127131	0.066689	1.90632	0.0566086	0.698404
ENSMUSG00000003199	Mpnd	17	56005711	56016790	1	1851.95	0.123274	0.0646847	1.90576	0.0566811	0.698763
ENSMUSG00000078862	Gm14326	2	177935993	177957297	-1	311.131	0.195981	0.102863	1.90526	0.0567461	0.69903
ENSMUSG00000038552	Fndc4	5	31292242	31296080	-1	419.025	0.169124	0.088789	1.90478	0.0568084	0.699263
ENSMUSG00000066406	Akap13	7	75455534	75754609	1	3878.69	-0.128162	0.0673203	-1.90377	0.05694	0.700348
ENSMUSG00000095493	A630023A22Rik	14	34051132	34102754	-1	35.5878	0.187783	0.0986909	1.90273	0.0570752	0.701476
ENSMUSG00000022863	Btg3	16	78359860	78377192	-1	979.344	0.139011	0.0730946	1.90179	0.0571986	0.702458
ENSMUSG00000022883	Robo1	16	72663149	73046095	1	1864.73	0.158837	0.0836248	1.8994	0.0575122	0.703043
ENSMUSG00000023015	Racgap1	15	99620496	99651656	-1	1054.22	-0.142691	0.0751363	-1.8991	0.0575514	0.703043
ENSMUSG00000023959	Clic5	17	44188572	44280168	1	18.6139	-0.144623	0.0761352	-1.89956	0.0574913	0.703043
ENSMUSG00000030020	Prickle2	6	92370908	92706155	-1	562.822	-0.16662	0.0876515	-1.90094	0.0573098	0.703043
ENSMUSG00000031297	Slc7a3	X	101079210	101086020	-1	1218.73	0.201284	0.105944	1.89991	0.0574447	0.703043
ENSMUSG00000040329	Il7	3	7569994	7613760	-1	51.1331	-0.19475	0.102478	-1.90041	0.0573795	0.703043
ENSMUSG00000109438	RP23-328F4.2	8	8642766	8647012	-1	144.67	0.203717	0.107265	1.89919	0.0575398	0.703043
ENSMUSG00000019464	Ptger1	8	83666833	83672753	1	53.7404	-0.196778	0.103687	-1.89781	0.0577215	0.703505
ENSMUSG00000027618	Nfs1	2	156123639	156144186	-1	1069.93	0.13613	0.0717422	1.89749	0.0577638	0.703505
ENSMUSG00000059901	Adamts14	10	61197112	61273438	-1	554.091	0.171687	0.0904406	1.89834	0.0576508	0.703505
ENSMUSG00000070284	Gmppb	9	108049242	108052801	1	1245.21	0.14151	0.0745605	1.89792	0.0577066	0.703505
ENSMUSG00000021969	Zdhhc20	14	57832702	57890262	-1	5599.34	0.109174	0.0575647	1.89655	0.0578869	0.704472
ENSMUSG00000020007	Il20ra	10	19712587	19760053	1	64.1275	-0.19739	0.104118	-1.89584	0.0579818	0.705095
ENSMUSG00000055489	Ano5	7	51511029	51598709	1	280.683	0.201532	0.106342	1.89513	0.0580751	0.705698
ENSMUSG00000025255	Zfhx4	3	5218526	5415857	1	2080.74	-0.137493	0.0726085	-1.89362	0.058276	0.707605
ENSMUSG00000024735	Prpf19	19	10895231	10909559	1	4864.29	0.119406	0.063076	1.89305	0.0583516	0.707991
ENSMUSG00000036006	Fam65b	13	24582189	24733816	1	145.411	-0.204443	0.108034	-1.8924	0.0584375	0.7085
ENSMUSG00000045348	Nyap1	5	137729899	137741607	-1	298.555	-0.182641	0.0965387	-1.8919	0.0585046	0.70878
ENSMUSG00000020866	Cacna1g	11	94408391	94474198	-1	872.902	0.163474	0.0864387	1.89121	0.0585967	0.708978
ENSMUSG00000024130	Abca3	17	24351950	24410201	1	1047.18	-0.160727	0.0850209	-1.89045	0.0586983	0.708978
ENSMUSG00000028173	Wls	3	159839672	159938664	1	27316.5	0.104146	0.0550796	1.89083	0.0586465	0.708978
ENSMUSG00000054850	Smim10l2a	X	56374586	56377799	1	42.0048	-0.189645	0.100334	-1.89013	0.0587407	0.708978
ENSMUSG00000061848	Gm5805	15	81972390	81972845	1	655.918	0.16758	0.0886558	1.89023	0.0587269	0.708978
ENSMUSG00000019947	Arid5b	10	68095593	68278726	-1	2404.89	-0.120983	0.0640192	-1.88979	0.0587867	0.709002
ENSMUSG00000073490	AI607873	1	173723430	173741809	-1	101.341	-0.194734	0.103067	-1.88939	0.0588397	0.70911
ENSMUSG00000021477	Ctsl	13	64363214	64370306	-1	38057	0.130657	0.0692097	1.88784	0.0590471	0.711079
ENSMUSG00000018927	Ccl6	11	83587882	83593087	-1	40.2717	-0.182682	0.0971029	-1.88132	0.059928	0.712383
ENSMUSG00000019951	Uhrf1bp1l	10	89744991	89819869	1	3076.86	-0.111585	0.0591826	-1.88544	0.0593703	0.712383
ENSMUSG00000020614	Fam20a	11	109669749	109722279	-1	907.772	-0.139691	0.0742959	-1.8802	0.060081	0.712383
ENSMUSG00000021779	Thrb	14	17660960	18038088	1	112.988	-0.200995	0.106908	-1.88007	0.060098	0.712383
ENSMUSG00000022521	Crebbp	16	4081328	4213997	-1	1826.88	-0.145192	0.0769945	-1.88574	0.0593295	0.712383
ENSMUSG00000022844	Pdia5	16	35397313	35490873	-1	2772.15	0.120401	0.0640436	1.87999	0.06011	0.712383
ENSMUSG00000023341	Mx2	16	97535308	97560900	1	31.3352	-0.163019	0.086649	-1.88137	0.0599215	0.712383
ENSMUSG00000024772	Ehd1	19	6276725	6300096	1	4101.46	-0.112014	0.0595311	-1.8816	0.0598901	0.712383
ENSMUSG00000026568	Mpc2	1	165460637	165481214	1	1012.3	0.139552	0.0742737	1.87889	0.0602599	0.712383
ENSMUSG00000027996	Sfrp2	3	83766321	83774316	1	178.572	-0.200938	0.106591	-1.88514	0.0594115	0.712383
ENSMUSG00000028268	Gbp3	3	142560026	142573209	1	89.7455	-0.201919	0.107444	-1.87929	0.060205	0.712383
ENSMUSG00000028453	Fancg	4	43002343	43010506	-1	212.63	0.195122	0.103615	1.88313	0.0596823	0.712383
ENSMUSG00000031750	Il34	8	110741829	110805924	-1	77.5721	0.20154	0.107097	1.88184	0.0598578	0.712383
ENSMUSG00000032038	St3gal4	9	35046579	35116810	-1	729.406	-0.155098	0.0824931	-1.88013	0.0600908	0.712383
ENSMUSG00000034813	Grip1	10	119454034	120087261	1	19.9442	-0.159049	0.0844161	-1.88411	0.0595506	0.712383
ENSMUSG00000038555	Reep2	18	34840589	34847463	1	61.8834	-0.199652	0.10603	-1.88298	0.0597027	0.712383
ENSMUSG00000040327	Cul9	17	46500572	46546388	-1	309.598	0.192095	0.102235	1.87896	0.0602505	0.712383
ENSMUSG00000040594	Ranbp17	11	33211795	33513746	-1	254.434	0.183971	0.0978296	1.88052	0.0600368	0.712383
ENSMUSG00000042807	Hecw2	1	53806876	54195168	-1	267.037	-0.189668	0.100821	-1.88123	0.0599412	0.712383
ENSMUSG00000043964	Orai3	7	127769815	127775150	1	782.151	-0.144534	0.0767964	-1.88205	0.0598299	0.712383
ENSMUSG00000045962	Wnk1	6	119923969	120038672	-1	6994.9	-0.132196	0.0702978	-1.88051	0.0600381	0.712383
ENSMUSG00000048612	Myof	19	37899036	38043577	-1	15105.4	-0.102729	0.0544948	-1.88512	0.0594139	0.712383
ENSMUSG00000049625	Tifab	13	56173703	56178885	-1	75.0675	0.192592	0.102204	1.88439	0.0595123	0.712383
ENSMUSG00000053475	Tnfaip6	2	52038009	52056686	1	206.973	0.193424	0.102642	1.88446	0.0595028	0.712383
ENSMUSG00000071424	Grid2	6	63255876	64668285	1	131.095	-0.202393	0.107682	-1.87953	0.0601715	0.712383
ENSMUSG00000031633	Slc25a4	8	46206797	46211284	-1	16512.4	0.101197	0.0538828	1.8781	0.0603679	0.71284
ENSMUSG00000040732	Erg	16	95359169	95586593	-1	191.336	0.201211	0.107162	1.87763	0.0604311	0.71284
ENSMUSG00000057880	Abat	16	8513429	8621568	1	814.248	0.165757	0.0882718	1.8778	0.0604082	0.71284
ENSMUSG00000024773	Atg2a	19	6241668	6262335	1	688.57	-0.162423	0.0865826	-1.87593	0.0606654	0.714682
ENSMUSG00000054934	Kcnmb4	10	116417861	116473878	-1	85.7536	0.202377	0.107886	1.87585	0.0606759	0.714682
ENSMUSG00000002083	Bbc3	7	16309616	16318205	1	654.466	0.163156	0.0870334	1.87464	0.0608427	0.714884
ENSMUSG00000004936	Map2k1	9	64185770	64253631	-1	4500.97	0.112557	0.060241	1.86844	0.0617002	0.714884
ENSMUSG00000005779	Psmb4	3	94884093	94886961	-1	4988.74	0.112828	0.0604747	1.8657	0.0620831	0.714884
ENSMUSG00000006782	Cnp	11	100574904	100591729	1	452.203	-0.166559	0.0892493	-1.86622	0.0620112	0.714884
ENSMUSG00000012114	Med15	16	17651221	17722930	-1	621.821	-0.159641	0.0851955	-1.87381	0.060956	0.714884
ENSMUSG00000013584	Aldh1a2	9	71215789	71296243	1	90.1863	-0.200334	0.107405	-1.86521	0.0621517	0.714884
ENSMUSG00000021156	Zmynd11	13	9684836	9765321	-1	2949.18	-0.113595	0.0607429	-1.8701	0.0614706	0.714884
ENSMUSG00000022861	Dgkg	16	22468461	22657221	-1	83.1687	0.198708	0.106079	1.87321	0.0610393	0.714884
ENSMUSG00000024269	Tpgs2	18	25127223	25169007	-1	582.595	-0.153068	0.0817611	-1.87213	0.0611885	0.714884
ENSMUSG00000024525	Impa2	18	67289253	67319146	1	344.956	0.172876	0.0926358	1.86619	0.0620148	0.714884
ENSMUSG00000024785	Rcl1	19	29101375	29143843	1	591.657	0.159092	0.0852859	1.86539	0.0621262	0.714884
ENSMUSG00000024835	Coro1b	19	4148619	4154035	1	6930.02	0.107607	0.0575819	1.86876	0.0616565	0.714884
ENSMUSG00000026425	Srgap2	1	131285251	131527352	-1	1552.17	-0.132692	0.0710887	-1.86657	0.0619615	0.714884
ENSMUSG00000028184	Adgrl2	3	148815583	148990555	-1	3873.16	-0.10848	0.0578921	-1.87383	0.0609542	0.714884
ENSMUSG00000028641	P3h1	4	119232915	119248975	1	5660.58	0.125034	0.066781	1.8723	0.0611657	0.714884
ENSMUSG00000028654	Mycl	4	122995652	123002485	1	254.225	-0.193573	0.103766	-1.86548	0.0621139	0.714884
ENSMUSG00000029544	Cabp1	5	115168689	115194381	-1	46.5879	0.194001	0.103926	1.86673	0.0619397	0.714884
ENSMUSG00000030246	Ldhb	6	142490249	142507957	-1	1339.79	0.152265	0.0814218	1.87007	0.0614737	0.714884
ENSMUSG00000036103	Colec12	18	9707648	9877995	1	8707.85	-0.152862	0.0817744	-1.86931	0.0615799	0.714884
ENSMUSG00000036327	Qsox2	2	26208637	26237525	-1	1410.8	0.144605	0.0771571	1.87417	0.0609071	0.714884
ENSMUSG00000038002	Cramp1l	17	24961228	25015230	-1	549.016	-0.167938	0.0899574	-1.86686	0.0619207	0.714884
ENSMUSG00000038264	Sema7a	9	57940113	57962864	1	408.325	0.19506	0.104512	1.86639	0.061987	0.714884
ENSMUSG00000039501	Znfx1	2	167035793	167063015	-1	1424.63	-0.126627	0.0678362	-1.86665	0.0619502	0.714884
ENSMUSG00000042104	Uggt2	14	118985039	119099430	-1	1804.4	0.137645	0.0736008	1.87016	0.0614614	0.714884
ENSMUSG00000042734	Ttc9	12	81631369	81664941	1	635.552	0.159995	0.0857798	1.86518	0.0621561	0.714884
ENSMUSG00000044026	Slc35g1	19	38395980	38405607	1	97.3244	0.201944	0.107954	1.87064	0.0613946	0.714884
ENSMUSG00000046879	Irgm1	11	48861968	48871683	-1	2087.8	-0.12197	0.0651887	-1.87103	0.0613413	0.714884
ENSMUSG00000056962	Jmjd6	11	116837432	116843449	-1	1703.47	0.129973	0.0694398	1.87174	0.0612425	0.714884
ENSMUSG00000059336	Slc14a1	18	78100091	78142119	-1	73.1178	-0.199078	0.106691	-1.86592	0.0620522	0.714884
ENSMUSG00000066902	Rps23-ps2	8	3583799	3584230	-1	966.086	0.145158	0.0775779	1.87113	0.0613269	0.714884
ENSMUSG00000071359	Tbpl1	10	22703879	22731938	-1	1531.55	0.130884	0.0700621	1.86812	0.061746	0.714884
ENSMUSG00000078141	Gm2399	13	12702362	12702589	1	23.8648	-0.165963	0.0888637	-1.86762	0.0618157	0.714884
ENSMUSG00000093661	Eif4e3	6	99625135	99666771	-1	204.586	0.193249	0.103419	1.8686	0.0616791	0.714884
ENSMUSG00000035547	Capn5	7	98121559	98178274	-1	308.427	-0.185691	0.0996308	-1.8638	0.0623505	0.716608
ENSMUSG00000086328	2700033N17Rik	2	116066218	116067444	-1	34.2871	-0.181026	0.097181	-1.86277	0.0624947	0.717754
ENSMUSG00000035279	Ssc5d	7	4925785	4944826	1	264.91	-0.187089	0.100545	-1.86074	0.0627813	0.720533
ENSMUSG00000060860	Ube2s	7	4794546	4812590	-1	2698.05	0.123374	0.0663474	1.85951	0.0629543	0.722004
ENSMUSG00000044285	Gm1821	14	46084126	46084815	1	1301.08	0.127278	0.068509	1.85783	0.0631936	0.724233
ENSMUSG00000040998	Npnt	3	132881745	132950291	-1	411.608	-0.184306	0.0992487	-1.85701	0.0633092	0.725044
ENSMUSG00000032788	Pdxk	10	78436744	78464975	-1	527.472	-0.166999	0.0899882	-1.85578	0.0634843	0.72528
ENSMUSG00000065979	Cpped1	16	11803721	11909445	-1	1215.83	-0.144741	0.0779947	-1.85578	0.0634844	0.72528
ENSMUSG00000067071	Hes6	1	91411483	91414038	-1	560.162	0.152552	0.0822256	1.85529	0.0635548	0.72528
ENSMUSG00000086390	1810019D21Rik	8	106135400	106138525	1	30.9283	0.18052	0.0972945	1.8554	0.063539	0.72528
ENSMUSG00000093908	Gm5784	12	19387809	19390286	1	29.3982	0.179983	0.0969579	1.8563	0.0634106	0.72528
ENSMUSG00000029094	Afap1	5	35893319	36003923	1	3102.87	-0.139803	0.0753915	-1.85436	0.0636875	0.726228
ENSMUSG00000050310	Rictor	15	6708381	6800398	1	8906.22	0.127995	0.069046	1.85376	0.0637729	0.726228
ENSMUSG00000103793	Pcdhga6	18	37707039	37841873	1	192.722	-0.189176	0.102042	-1.85389	0.0637542	0.726228
ENSMUSG00000033961	Zfp446	7	12977848	12984340	1	126.952	0.197171	0.106389	1.85331	0.0638381	0.726457
ENSMUSG00000005802	Slc30a4	2	122681233	122702663	-1	4621.6	0.111356	0.0603508	1.84515	0.0650153	0.727531
ENSMUSG00000008429	Herpud2	9	25108130	25151781	-1	909.109	-0.140507	0.0759255	-1.8506	0.0642277	0.727531
ENSMUSG00000010797	Wnt2	6	17988940	18030585	-1	52.5265	-0.181235	0.098205	-1.84548	0.0649679	0.727531
ENSMUSG00000017721	Pigt	2	164497520	164508301	1	730.146	-0.158659	0.0859492	-1.84596	0.0648982	0.727531
ENSMUSG00000020326	Ccng1	11	40748552	40755311	-1	39370.8	-0.139847	0.0757033	-1.8473	0.0647039	0.727531
ENSMUSG00000020840	Blmh	11	76924809	76987379	1	2062.22	0.133815	0.072511	1.84544	0.0649729	0.727531
ENSMUSG00000024349	Tmem173	18	35733678	35740554	-1	1159.86	-0.145579	0.0787724	-1.8481	0.0645885	0.727531
ENSMUSG00000026565	Pou2f1	1	165865154	166002678	-1	561.805	-0.162252	0.0878503	-1.84692	0.064759	0.727531
ENSMUSG00000028389	Zfp37	4	62189540	62208446	-1	505.169	0.162149	0.0877694	1.84744	0.064683	0.727531
ENSMUSG00000028649	Macf1	4	123349633	123684360	-1	32348.4	0.0993568	0.0537464	1.84862	0.0645124	0.727531
ENSMUSG00000029202	Pds5a	5	65605721	65698273	-1	5635.96	-0.105921	0.0572485	-1.8502	0.0642844	0.727531
ENSMUSG00000032531	Amotl2	9	102716672	102733418	1	11838.9	0.127905	0.0693062	1.84551	0.0649638	0.727531
ENSMUSG00000033565	Rbfox2	15	77078990	77307053	-1	7610.52	-0.107813	0.0583415	-1.84796	0.0646084	0.727531
ENSMUSG00000035829	Ppp1r26	2	28446800	28455508	1	182.651	0.189099	0.102181	1.85063	0.0642223	0.727531
ENSMUSG00000035941	Ibtk	9	85687360	85749334	-1	3026.36	0.119028	0.0643846	1.8487	0.0645007	0.727531
ENSMUSG00000041540	Sox5	6	143828425	144781977	-1	202.547	-0.194587	0.105159	-1.85041	0.0642552	0.727531
ENSMUSG00000045362	Tnfrsf26	7	143607659	143628722	-1	169.69	0.196442	0.106408	1.84611	0.0648757	0.727531
ENSMUSG00000046546	Fam43a	16	30599723	30602797	1	959.257	0.147006	0.0793701	1.85216	0.0640034	0.727531
ENSMUSG00000050856	Atp5k	5	108433244	108434448	-1	1661.36	0.119987	0.0648214	1.85104	0.0641643	0.727531
ENSMUSG00000056004	9330182L06Rik	5	9266118	9481825	1	160.659	-0.198676	0.107515	-1.84789	0.0646177	0.727531
ENSMUSG00000056116	H2-T22	17	36037128	36042747	-1	1369.98	-0.124158	0.0672056	-1.84743	0.064685	0.727531
ENSMUSG00000080772	Gm12543	4	59833677	59834219	1	23.8579	-0.169993	0.092052	-1.8467	0.0647905	0.727531
ENSMUSG00000086607	4930511M06Rik	18	57373455	57552397	-1	24.934	0.167847	0.0908653	1.84721	0.0647171	0.727531
ENSMUSG00000087203	Gm13986	2	117857291	118111202	-1	190.653	0.193201	0.104369	1.85114	0.0641488	0.727531
ENSMUSG00000033491	Prss35	9	86743649	86758443	1	1444.92	0.163687	0.0887476	1.84441	0.0651229	0.728229
ENSMUSG00000026131	Dst	1	33908225	34308661	1	22584.6	-0.106393	0.057742	-1.84256	0.0653927	0.72999
ENSMUSG00000042487	Leo1	9	75441524	75466432	1	1033.54	0.139948	0.0759405	1.84286	0.06535	0.72999
ENSMUSG00000059552	Trp53	11	69580359	69591873	1	1266.8	-0.148518	0.0806113	-1.8424	0.0654161	0.72999
ENSMUSG00000038119	Cdon	9	35421128	35507652	1	2808.06	0.123617	0.0671315	1.84142	0.0655603	0.731092
ENSMUSG00000036748	Cuedc2	19	46329812	46338660	-1	1630.27	0.123428	0.0670536	1.84074	0.0656602	0.731701
ENSMUSG00000020605	Hs1bp3	12	8313433	8343824	1	944.506	-0.135757	0.0737758	-1.84012	0.0657503	0.732199
ENSMUSG00000001870	Ltbp1	17	75005568	75392512	1	14808.6	0.14395	0.0782438	1.83976	0.0658036	0.732287
ENSMUSG00000032712	2810474O19Rik	6	149309414	149335663	1	2114.83	-0.141249	0.0767946	-1.8393	0.0658705	0.732525
ENSMUSG00000045932	Ifit2	19	34550694	34576419	1	745.731	-0.14421	0.0784298	-1.83871	0.0659573	0.732986
ENSMUSG00000056025	Clca3a1	3	144729677	144760977	-1	828.962	-0.196675	0.107014	-1.83784	0.0660861	0.733911
ENSMUSG00000004748	Mtfp1	11	4091480	4095445	-1	40.0189	0.18639	0.101491	1.83652	0.0662805	0.734333
ENSMUSG00000007097	Atp1a2	1	172271709	172298064	-1	26.1705	0.172716	0.0940543	1.83635	0.0663062	0.734333
ENSMUSG00000019054	Fis1	5	136953275	136966234	1	2289.11	0.114093	0.0621159	1.83678	0.0662418	0.734333
ENSMUSG00000050379	Sept6	X	36911326	36991794	-1	774.267	-0.151375	0.0824088	-1.83687	0.0662284	0.734333
ENSMUSG00000039087	Rreb1	13	37778400	37952002	1	526.469	-0.167052	0.091034	-1.83505	0.0664984	0.735956
ENSMUSG00000017009	Sdc4	2	164424247	164443887	-1	6252.49	0.110716	0.0604127	1.83267	0.066852	0.737551
ENSMUSG00000027750	Postn	3	54361109	54391037	1	189660	0.188963	0.103114	1.83257	0.0668661	0.737551
ENSMUSG00000039899	Fgl2	5	21372642	21378374	1	131.508	0.197517	0.10776	1.83293	0.0668135	0.737551
ENSMUSG00000056429	Tgoln1	6	72608432	72617000	-1	4879.75	-0.119797	0.0653425	-1.83337	0.0667469	0.737551
ENSMUSG00000070469	Adamtsl3	7	82335694	82614450	1	3947.12	0.193457	0.105568	1.83254	0.0668713	0.737551
ENSMUSG00000005107	Slc2a9	5	38349273	38503143	-1	117.439	-0.197052	0.107763	-1.82856	0.067465	0.737977
ENSMUSG00000019842	Traf3ip2	10	39612934	39655307	1	322.523	-0.174678	0.0954555	-1.82994	0.067259	0.737977
ENSMUSG00000020077	Srgn	10	62493833	62527451	-1	94.6088	-0.193904	0.10593	-1.8305	0.0671755	0.737977
ENSMUSG00000021411	Pxdc1	13	34627840	34652681	-1	933.168	-0.17381	0.0950305	-1.82899	0.0674004	0.737977
ENSMUSG00000023805	Synj2	17	5941280	6044290	1	1325.92	0.129842	0.0709889	1.82905	0.0673917	0.737977
ENSMUSG00000026520	Pycr2	1	180904293	180908088	1	1244.59	0.142265	0.0778102	1.82836	0.0674951	0.737977
ENSMUSG00000027523	Gnas	2	174284320	174346744	1	22938.7	-0.0934165	0.0510757	-1.82898	0.0674023	0.737977
ENSMUSG00000029381	Shroom3	5	92683435	92965318	1	103.91	0.193341	0.105605	1.83079	0.0671324	0.737977
ENSMUSG00000033788	Dysf	6	84008590	84211060	1	2670.51	-0.117169	0.0639744	-1.8315	0.0670256	0.737977
ENSMUSG00000039461	Tcta	9	108302958	108306160	-1	1143.22	0.128782	0.0704384	1.8283	0.0675048	0.737977
ENSMUSG00000049881	2810025M15Rik	1	157412352	157420236	1	673.658	0.158977	0.0869286	1.82882	0.0674262	0.737977
ENSMUSG00000103674	Gm37699	15	85655666	85659003	1	42.7781	0.186461	0.101889	1.83003	0.0672457	0.737977
ENSMUSG00000106636	Gm43813	5	123406487	123411864	1	24.898	0.166626	0.0909851	1.83136	0.0670469	0.737977
ENSMUSG00000005442	Cic	7	25267704	25294159	1	1129.66	-0.142684	0.0781248	-1.82636	0.0677959	0.739018
ENSMUSG00000014592	Camta1	4	150917322	151861876	-1	145.738	0.192627	0.105446	1.82678	0.067733	0.739018
ENSMUSG00000026564	Dusp27	1	166098148	166127922	-1	454.236	0.167843	0.0918784	1.8268	0.0677306	0.739018
ENSMUSG00000029695	Aass	6	23072173	23132986	-1	248.266	0.196309	0.107534	1.82555	0.0679178	0.739018
ENSMUSG00000032561	Acpp	9	104288316	104337728	-1	36.4596	-0.173966	0.095276	-1.82591	0.0678631	0.739018
ENSMUSG00000038866	Zcchc2	1	105990406	106034074	1	773.549	-0.151545	0.0830144	-1.82553	0.0679209	0.739018
ENSMUSG00000045128	Rpl18a	8	70894722	70897443	-1	16593.2	0.0976189	0.053452	1.82629	0.0678065	0.739018
ENSMUSG00000020701	Tmem132e	11	82388900	82446332	1	31.7931	-0.168299	0.0922504	-1.82437	0.0680955	0.740418
ENSMUSG00000018865	Sult4a1	15	84076097	84105754	-1	55.3724	-0.187558	0.102967	-1.82154	0.0685247	0.742715
ENSMUSG00000020315	Sptbn1	11	30099395	30268175	-1	52101.9	-0.106389	0.0584147	-1.82127	0.0685666	0.742715
ENSMUSG00000020399	Havcr2	11	46454935	46481255	1	152.278	-0.196233	0.107752	-1.82116	0.0685831	0.742715
ENSMUSG00000026031	Cflar	1	58711508	58758884	1	3335.92	-0.12234	0.0671529	-1.82181	0.0684839	0.742715
ENSMUSG00000038302	Lace1	10	42312585	42478565	-1	288.039	-0.180417	0.099062	-1.82125	0.0685685	0.742715
ENSMUSG00000042302	Ehbp1	11	22005828	22342292	-1	1729.56	-0.141714	0.0777755	-1.82209	0.0684406	0.742715
ENSMUSG00000087543	Gm16576	15	79742698	79757394	1	19.8733	0.157063	0.0862599	1.82081	0.0686354	0.742782
ENSMUSG00000075592	Nynrin	14	55854036	55874735	1	1569.79	-0.136956	0.0752773	-1.81936	0.0688566	0.744676
ENSMUSG00000000440	Pparg	6	115360951	115490399	1	153.028	-0.193564	0.106429	-1.81873	0.0689533	0.745222
ENSMUSG00000041219	Arhgap11a	2	113831492	113848661	-1	685.504	-0.151008	0.0830476	-1.81833	0.0690133	0.745372
ENSMUSG00000028671	Gale	4	135963727	135968178	1	765.836	0.141901	0.0780832	1.81731	0.0691695	0.746059
ENSMUSG00000060938	Rpl26	11	68901583	68906989	1	18225.9	0.0952005	0.0523793	1.81752	0.0691375	0.746059
ENSMUSG00000060019	Gm10073	8	106572966	106573461	-1	1885.44	0.130976	0.0721554	1.81519	0.0694949	0.749068
ENSMUSG00000005469	Prkaca	8	83972978	83996445	1	1758.54	-0.125319	0.0690987	-1.81363	0.0697348	0.7508
ENSMUSG00000045193	Cirbp	10	80165985	80172786	1	391.754	-0.177575	0.0979327	-1.81324	0.0697953	0.7508
ENSMUSG00000085399	Foxd2os	4	114909257	114921967	1	64.5767	-0.191384	0.105543	-1.81333	0.0697814	0.7508
ENSMUSG00000031012	Cask	X	13517080	13851367	-1	3903.01	-0.133557	0.0737081	-1.81197	0.069991	0.752403
ENSMUSG00000029020	Mfn2	4	147873599	147904704	-1	2413.01	-0.121516	0.0671337	-1.81006	0.0702863	0.754429
ENSMUSG00000036403	Cep135	5	76588698	76646466	1	502.584	-0.152634	0.0843357	-1.80983	0.0703217	0.754429
ENSMUSG00000040938	Slc16a11	11	70212752	70216417	1	15.9506	-0.145522	0.0804026	-1.80991	0.0703094	0.754429
ENSMUSG00000060636	Rpl35a	16	33056453	33060189	1	8128.73	0.113185	0.062549	1.80954	0.0703666	0.754429
ENSMUSG00000004843	Chmp2b	16	65539133	65562697	-1	2056.42	0.120629	0.0667181	1.80804	0.0706008	0.754893
ENSMUSG00000006289	Osgep	14	50906478	50924893	-1	1127.93	0.129091	0.0714289	1.80727	0.0707206	0.754893
ENSMUSG00000024942	Capn1	19	5988546	6015825	-1	2137.52	-0.120474	0.0666025	-1.80885	0.0704738	0.754893
ENSMUSG00000028466	Creb3	4	43562332	43567060	1	3523.02	0.113659	0.0629044	1.80686	0.0707843	0.754893
ENSMUSG00000028737	Aldh4a1	4	139622866	139649690	1	693.679	-0.152286	0.0842588	-1.80736	0.0707068	0.754893
ENSMUSG00000029752	Asns	6	7675169	7693254	-1	8508.45	0.113792	0.0629675	1.80716	0.0707375	0.754893
ENSMUSG00000032417	Rwdd2a	9	86571991	86574899	1	39.3409	0.183614	0.101605	1.80714	0.0707409	0.754893
ENSMUSG00000058056	Palld	8	61513246	61902690	-1	1971.31	-0.115127	0.0636903	-1.8076	0.0706687	0.754893
ENSMUSG00000025130	P4hb	11	120560298	120573253	-1	57510.7	0.104214	0.0576928	1.80636	0.0708628	0.754943
ENSMUSG00000030662	Ipo5	14	120911194	120948042	1	12859.3	0.110664	0.0612678	1.80623	0.0708827	0.754943
ENSMUSG00000083554	Gm6645	X	154971207	154974721	-1	115.552	-0.193177	0.106986	-1.80563	0.0709755	0.755433
ENSMUSG00000052415	Tchh	3	93442330	93449077	1	15.4696	-0.144102	0.0798404	-1.80487	0.071095	0.756205
ENSMUSG00000056366	Fabp3-ps1	10	86731754	86732409	-1	46.9083	-0.187181	0.103732	-1.80446	0.0711597	0.756394
ENSMUSG00000026930	Gpsm1	2	26315515	26348237	1	1301.14	0.153803	0.0852735	1.80364	0.0712877	0.756757
ENSMUSG00000068391	Chrac1	15	73090392	73097554	1	467.041	0.155608	0.0862735	1.80365	0.0712856	0.756757
ENSMUSG00000024556	Me2	18	73770040	73815392	-1	1452.27	-0.121035	0.0671309	-1.80297	0.0713925	0.757087
ENSMUSG00000057421	Las1l	X	95935335	95956962	-1	1170.58	0.131204	0.0727761	1.80284	0.0714127	0.757087
ENSMUSG00000026786	Apbb1ip	2	22774094	22875653	1	183.751	-0.192127	0.106643	-1.80159	0.07161	0.757883
ENSMUSG00000055204	Ankrd17	5	90227166	90366577	-1	7131.03	-0.106232	0.0589698	-1.80147	0.0716288	0.757883
ENSMUSG00000079227	Ccr5	9	124121543	124147699	1	45.02	-0.178238	0.0989168	-1.8019	0.0715606	0.757883
ENSMUSG00000001833	Sept7	9	25252439	25308571	1	13715.8	-0.102503	0.0569593	-1.79959	0.071925	0.759693
ENSMUSG00000025364	Pa2g4	10	128557766	128565934	-1	2804.97	-0.107231	0.0595963	-1.7993	0.0719717	0.759693
ENSMUSG00000050737	Ptges	2	30889471	30929863	-1	499.558	-0.177691	0.0987615	-1.79919	0.0719883	0.759693
ENSMUSG00000072825	Cep170b	12	112722174	112746591	1	1910.99	-0.136127	0.0756382	-1.79971	0.071906	0.759693
ENSMUSG00000019461	Plscr3	11	69846376	69852058	1	1139.51	-0.143743	0.0800354	-1.79599	0.0724959	0.761561
ENSMUSG00000028967	Errfi1	4	150853919	150868892	1	2021.07	-0.193699	0.107768	-1.79738	0.0722759	0.761561
ENSMUSG00000030281	Il17rc	6	113471427	113483140	1	826.867	0.158285	0.0881285	1.79607	0.0724838	0.761561
ENSMUSG00000042918	Mamstr	7	45639977	45645768	1	16.8929	-0.148133	0.0824725	-1.79615	0.0724706	0.761561
ENSMUSG00000053317	Sec61b	4	47474658	47483242	1	2710.37	0.123651	0.068826	1.79657	0.0724033	0.761561
ENSMUSG00000054589	Gm9949	18	62180126	62184405	1	77.2677	-0.192827	0.10734	-1.7964	0.0724302	0.761561
ENSMUSG00000068735	Trp53i11	2	93187548	93201759	1	109.349	-0.193488	0.107731	-1.79602	0.0724908	0.761561
ENSMUSG00000026463	Atp2b4	1	133699457	133801041	-1	978.47	-0.159227	0.0886993	-1.79513	0.0726324	0.762498
ENSMUSG00000024065	Ehd3	17	73804841	73832093	1	542.763	0.159673	0.0890234	1.79361	0.0728754	0.764551
ENSMUSG00000050552	Lamtor4	5	138255482	138259398	1	1095.5	0.129356	0.0721641	1.79253	0.0730485	0.765869
ENSMUSG00000006403	Adamts4	1	171250421	171260637	1	1362.1	0.162299	0.0905693	1.79198	0.0731358	0.766286
ENSMUSG00000037674	Rfx7	9	72532240	72622937	1	1078.31	-0.138255	0.0771873	-1.79116	0.0732677	0.76717
ENSMUSG00000039089	L3mbtl3	10	26274468	26375185	-1	1090.27	0.14556	0.0812861	1.79071	0.0733405	0.767434
ENSMUSG00000032741	Tpcn1	5	120534153	120588673	-1	638.091	-0.156636	0.0874987	-1.79015	0.0734298	0.76787
ENSMUSG00000023186	Vwa5a	9	38718268	38743337	1	4112.18	-0.123415	0.0689954	-1.78874	0.0736568	0.768369
ENSMUSG00000027447	Cst3	2	148871722	148875692	-1	9485.12	0.126472	0.0707064	1.78869	0.0736647	0.768369
ENSMUSG00000075538	Gm10855	2	6932541	6935081	-1	15.3326	-0.137983	0.0771376	-1.78879	0.0736487	0.768369
ENSMUSG00000078234	Klhdc7a	4	139960220	139968026	-1	63.9099	0.18801	0.105111	1.78867	0.0736682	0.768369
ENSMUSG00000007670	Khsrp	17	57021058	57031507	-1	1667.1	-0.130094	0.0727806	-1.78748	0.0738596	0.769738
ENSMUSG00000029122	Evc	5	37289098	37336894	-1	1241.02	-0.130798	0.0731836	-1.78726	0.0738949	0.769738
ENSMUSG00000036206	Sh3bp4	1	89070415	89155068	1	1267.21	0.136585	0.0764484	1.78663	0.0739966	0.7703
ENSMUSG00000001576	Ergic1	17	26561489	26656931	1	6538.75	-0.112493	0.0629951	-1.78574	0.0741407	0.770805
ENSMUSG00000082536	Gm13456	2	40555752	40557116	1	10905.5	0.114134	0.0639077	1.78592	0.0741127	0.770805
ENSMUSG00000024830	Rps6kb2	19	4156713	4163354	-1	333.661	-0.16927	0.0948105	-1.78535	0.0742044	0.770946
ENSMUSG00000027318	Adam33	2	131050591	131063814	-1	209.144	-0.18728	0.104932	-1.78478	0.0742977	0.770946
ENSMUSG00000037885	Stk35	2	129800517	129832287	1	647.287	-0.148141	0.0829949	-1.78494	0.0742717	0.770946
ENSMUSG00000049001	Ndnf	6	65671590	65712326	1	492.64	-0.184265	0.103277	-1.78418	0.074395	0.771459
ENSMUSG00000027412	Lpin3	2	160880670	160906002	1	403.454	0.159366	0.0893555	1.78351	0.0745037	0.771501
ENSMUSG00000037962	Fam101a	5	125003221	125012547	1	25.5259	0.166529	0.0933998	1.78298	0.0745904	0.771501
ENSMUSG00000039798	2600006K01Rik	2	29868723	29870317	-1	50.4154	0.186666	0.104683	1.78315	0.0745617	0.771501
ENSMUSG00000047675	Rps8	4	117153827	117156243	-1	21579.5	0.114776	0.064369	1.78309	0.0745719	0.771501
ENSMUSG00000031813	Mvb12a	8	71542930	71548024	1	1278.55	0.125878	0.0706146	1.7826	0.0746514	0.771637
ENSMUSG00000028238	Atp6v0d2	4	19876841	19922605	-1	16.3614	-0.145075	0.081458	-1.78098	0.0749153	0.773869
ENSMUSG00000022136	Dnajc3	14	118937932	118981702	1	7985.12	0.105935	0.0595519	1.77886	0.0752623	0.774245
ENSMUSG00000024472	Dcp2	18	44380502	44424969	1	1872.72	0.117578	0.0660542	1.78002	0.0750724	0.774245
ENSMUSG00000025920	Stau2	1	16228674	16520112	-1	579.974	-0.144295	0.0811238	-1.77871	0.0752879	0.774245
ENSMUSG00000028843	Sh3bgrl3	4	134127406	134128789	-1	2355.28	-0.145066	0.0815411	-1.77906	0.0752306	0.774245
ENSMUSG00000028886	Eya3	4	132638987	132724765	1	1314.32	-0.12176	0.0684241	-1.7795	0.0751586	0.774245
ENSMUSG00000031555	Adam9	8	24949611	25016922	-1	12326.7	-0.0965347	0.0542302	-1.78009	0.0750609	0.774245
ENSMUSG00000042129	Rassf4	6	116633008	116673952	-1	205.181	0.191574	0.107654	1.77954	0.0751513	0.774245
ENSMUSG00000019254	Ppp1r12c	7	4481520	4501680	-1	2680.1	0.113713	0.0639888	1.77707	0.0755563	0.775619
ENSMUSG00000028339	Col15a1	4	47208161	47313167	1	89.659	-0.192252	0.108204	-1.77675	0.0756092	0.775619
ENSMUSG00000028868	Wasf2	4	133130505	133199756	1	1520.35	-0.133564	0.0751866	-1.77643	0.075662	0.775619
ENSMUSG00000032067	Pts	9	50521618	50528641	-1	425.986	0.160094	0.0900911	1.77702	0.0755651	0.775619
ENSMUSG00000039218	Srrm2	17	23790662	23824741	1	4653.32	-0.140071	0.0788384	-1.77668	0.0756207	0.775619
ENSMUSG00000000489	Pdgfb	15	79995900	80014808	-1	105.155	0.191393	0.107798	1.77549	0.0758177	0.775698
ENSMUSG00000016757	Ttll12	15	83575119	83595157	-1	1311.19	-0.123829	0.0698256	-1.7734	0.0761618	0.775698
ENSMUSG00000017561	Crlf3	11	80046493	80080991	-1	796.152	0.136733	0.0770897	1.77369	0.0761151	0.775698
ENSMUSG00000023800	Tiam2	17	3326573	3519397	1	1180.46	-0.129228	0.0729452	-1.77158	0.0764641	0.775698
ENSMUSG00000024049	Myom1	17	71019521	71126856	1	2268.09	0.1469	0.0828465	1.77316	0.0762017	0.775698
ENSMUSG00000027221	Chst1	2	92599707	92615250	1	36.8497	-0.17352	0.0978605	-1.77314	0.0762055	0.775698
ENSMUSG00000028943	Espn	4	152120331	152152371	-1	18.242	-0.147072	0.0829734	-1.77252	0.0763076	0.775698
ENSMUSG00000030055	Rab43	6	87788853	87812164	-1	88.9662	-0.191245	0.107959	-1.77145	0.0764857	0.775698
ENSMUSG00000031386	Hcfc1	X	73942792	73966357	-1	2242.15	-0.120197	0.0676856	-1.77582	0.0757627	0.775698
ENSMUSG00000032334	Loxl1	9	58287723	58313212	-1	11166	0.116634	0.0657635	1.77353	0.0761407	0.775698
ENSMUSG00000033769	Exoc6b	6	84618487	85069513	-1	1865.45	-0.122537	0.0690385	-1.77491	0.0759133	0.775698
ENSMUSG00000034341	Wbp2	11	116078573	116086995	-1	1107.53	-0.129641	0.0730905	-1.7737	0.0761124	0.775698
ENSMUSG00000039105	Atp6v1g1	4	63544772	63550750	1	4537.33	0.100348	0.0566477	1.77144	0.0764874	0.775698
ENSMUSG00000039601	Rcan2	17	43801851	44039516	1	826.034	-0.162172	0.0913446	-1.77539	0.075834	0.775698
ENSMUSG00000080486	Snord100	10	23785750	23785823	-1	40.2857	0.180059	0.101612	1.77202	0.0763908	0.775698
ENSMUSG00000085862	Gm13483	2	50296810	50433967	1	43.999	0.18064	0.10195	1.77185	0.0764188	0.775698
ENSMUSG00000106847	Peg13	15	72805600	72810324	-1	639.485	-0.145976	0.0822977	-1.77376	0.0761029	0.775698
ENSMUSG00000030761	Myo7a	7	98051060	98119524	-1	2800.1	0.134224	0.0758054	1.77064	0.0766208	0.776075
ENSMUSG00000051323	Pcdh19	X	133582860	133688987	-1	4985.81	-0.135013	0.0762479	-1.77071	0.0766085	0.776075
ENSMUSG00000003559	As3mt	19	46707443	46741095	1	120.246	0.188654	0.106707	1.76796	0.077067	0.776911
ENSMUSG00000018841	Rad51d	11	82876434	82890614	-1	547.834	-0.145982	0.082577	-1.76783	0.0770888	0.776911
ENSMUSG00000024845	Tmem134	19	4125934	4132307	1	1503.49	0.123686	0.069935	1.76859	0.0769622	0.776911
ENSMUSG00000026620	Mark1	1	184896789	184999570	-1	528.636	0.150073	0.0848747	1.76817	0.077032	0.776911
ENSMUSG00000029038	Ssu72	4	155704800	155733879	1	2277.38	0.109508	0.061923	1.76846	0.0769844	0.776911
ENSMUSG00000032777	Gtf3c1	7	125640954	125707780	-1	6027.97	-0.109228	0.0617742	-1.76819	0.0770298	0.776911
ENSMUSG00000058258	Idi1	13	8885501	8892451	1	873.045	-0.139734	0.0789991	-1.76881	0.076926	0.776911
ENSMUSG00000064655	Gm25788	4	123291344	123291474	1	43.0365	0.180619	0.102166	1.7679	0.0770779	0.776911
ENSMUSG00000017830	Dhx58	11	100694884	100704271	-1	73.6759	-0.189364	0.107136	-1.76751	0.0771425	0.776966
ENSMUSG00000036181	Hist1h1c	13	23738808	23740367	1	5494.67	0.123592	0.0699483	1.76691	0.0772431	0.777494
ENSMUSG00000046491	C1qtnf2	11	43474276	43491525	1	180.926	-0.184805	0.104613	-1.76655	0.0773039	0.777621
ENSMUSG00000003992	Ssbp2	13	91460283	91703429	1	887.773	-0.139656	0.0791399	-1.76467	0.0776189	0.78017
ENSMUSG00000007659	Bcl2l1	2	152780668	152831728	-1	2066.09	-0.117861	0.0667971	-1.76446	0.0776542	0.78017
ENSMUSG00000021143	Pacs2	12	113014508	113074401	1	1634.67	-0.121608	0.0689829	-1.76287	0.0779227	0.782381
ENSMUSG00000040543	Pitpnm3	11	72047528	72135778	-1	36.2633	0.174824	0.0991869	1.76257	0.0779731	0.7824
ENSMUSG00000061654	Spry3	GL456233.1	101352	106395	-1	43.744	-0.181821	0.10322	-1.76148	0.0781568	0.783755
ENSMUSG00000038975	Rabggtb	3	153907287	153913009	-1	2117.78	0.11687	0.0663795	1.76063	0.0783006	0.784199
ENSMUSG00000040640	Erc2	14	27622442	28478537	1	138.173	-0.190241	0.108087	-1.76007	0.0783955	0.784199
ENSMUSG00000051401	Kctd16	18	40258361	40531168	1	41.5651	0.154524	0.0877822	1.76031	0.0783548	0.784199
ENSMUSG00000084604	Gm22205	12	109688055	109688125	1	39.4267	-0.173805	0.0987395	-1.76024	0.0783671	0.784199
ENSMUSG00000022325	Pop1	15	34495304	34530648	1	1513.63	0.12057	0.0685798	1.7581	0.078731	0.787066
ENSMUSG00000040102	Klhl42	6	147091379	147112778	1	1829.28	0.118279	0.0672883	1.75779	0.0787828	0.787096
ENSMUSG00000028854	Slc9a1	4	133369706	133423702	1	336.711	-0.175677	0.0999785	-1.75714	0.0788932	0.78771
ENSMUSG00000018707	Dync1h1	12	110601452	110666945	1	33923.3	-0.0942342	0.0536653	-1.75596	0.0790949	0.788463
ENSMUSG00000021585	Cast	13	74694286	74807921	-1	6817.02	-0.114136	0.0649935	-1.75611	0.0790691	0.788463
ENSMUSG00000048142	Nat8l	5	33995984	34005916	1	38.4868	0.169372	0.0964622	1.75584	0.0791152	0.788463
ENSMUSG00000025791	Pgm2	4	99929414	99987294	1	2056.7	0.115285	0.065732	1.75387	0.0794535	0.791047
ENSMUSG00000052102	Gnpda1	18	38327558	38339003	-1	1251.8	-0.135647	0.0773466	-1.75375	0.0794726	0.791047
ENSMUSG00000026167	Wnt10a	1	74791516	74804179	1	93.959	0.185122	0.105686	1.75162	0.0798392	0.793651
ENSMUSG00000026657	Frmd4a	2	4017717	4614043	1	2207.34	-0.121322	0.069254	-1.75185	0.0798003	0.793651
ENSMUSG00000029576	Radil	5	142484839	142551098	-1	149.282	0.183366	0.104699	1.75137	0.0798819	0.793651
ENSMUSG00000032878	Ccdc85a	11	28385685	28584324	-1	57.3116	0.18426	0.105231	1.751	0.0799454	0.793793
ENSMUSG00000030990	Pgap2	7	102210208	102238567	1	976.704	-0.13369	0.0763813	-1.7503	0.0800673	0.794514
ENSMUSG00000002365	Snx9	17	5841328	5931033	1	4506.11	-0.100754	0.0576651	-1.74723	0.0805982	0.794891
ENSMUSG00000021226	Acot2	12	83987861	83993873	1	1124.97	0.130536	0.0746537	1.74856	0.0803675	0.794891
ENSMUSG00000021917	Spcs1	14	30999826	31001672	-1	4364.44	0.100328	0.057403	1.74778	0.0805013	0.794891
ENSMUSG00000025509	Pnpla2	7	141455198	141460743	1	326.205	-0.163964	0.093838	-1.74731	0.080583	0.794891
ENSMUSG00000031639	Tlr3	8	45395665	45410608	-1	128.36	0.188407	0.107696	1.74943	0.0802168	0.794891
ENSMUSG00000033128	Gga1	15	78877190	78894585	1	705.675	-0.143961	0.0823713	-1.7477	0.0805155	0.794891
ENSMUSG00000037143	Cfap61	2	145934784	146215039	1	29.2374	0.161127	0.0921389	1.74875	0.080335	0.794891
ENSMUSG00000039126	Prune2	19	16956118	17223932	1	939.935	-0.156447	0.0895263	-1.74749	0.0805516	0.794891
ENSMUSG00000063275	Hacd1	2	13850282	14056135	-1	1173.36	0.134412	0.0768331	1.7494	0.080222	0.794891
ENSMUSG00000088185	Scarna2	3	108554338	108554751	-1	4197.52	0.143475	0.0820478	1.74867	0.0803475	0.794891
ENSMUSG00000021493	Pdlim7	13	55495795	55513676	-1	4112.73	0.113037	0.0647376	1.74607	0.0807982	0.796376
ENSMUSG00000029212	Gabrb1	5	71658113	72149037	1	453.162	-0.160662	0.0921155	-1.74413	0.0811359	0.799216
ENSMUSG00000024687	Osbp	19	11965844	11994105	1	2610.44	0.106502	0.0610927	1.74328	0.0812852	0.799322
ENSMUSG00000026222	Sp100	1	85649988	85709998	1	53.4608	-0.17536	0.100569	-1.74368	0.0812141	0.799322
ENSMUSG00000032826	Ank2	3	126921612	127499350	-1	3369.78	0.113458	0.0650853	1.74322	0.0812954	0.799322
ENSMUSG00000047497	Adamts12	15	11064790	11346867	1	4989.41	0.141585	0.0812529	1.74253	0.0814163	0.800023
ENSMUSG00000062647	Rpl7a	2	26910764	26913318	1	21253.9	0.0923845	0.0530359	1.74192	0.0815217	0.800571
ENSMUSG00000024150	Mcfd2	17	87254658	87265935	-1	4947.76	0.0990405	0.0569237	1.73988	0.0818797	0.801159
ENSMUSG00000042492	Tbc1d10b	7	127197459	127208468	-1	1624.6	0.118311	0.0679934	1.74004	0.0818521	0.801159
ENSMUSG00000049957	Ccdc137	11	120458115	120464358	1	684.356	0.141718	0.0814065	1.74087	0.081706	0.801159
ENSMUSG00000061535	C1qtnf7	5	43515538	43618803	1	96.9162	-0.187604	0.107775	-1.74069	0.0817377	0.801159
ENSMUSG00000064373	Sepp1	15	3268547	3280508	1	1670.31	-0.157586	0.0905397	-1.74051	0.0817687	0.801159
ENSMUSG00000082884	Gm13339	2	22590024	22590533	-1	41.1047	-0.173851	0.0999051	-1.74016	0.0818306	0.801159
ENSMUSG00000025428	Atp5a1	18	77773729	77782869	1	21515	0.0915508	0.0526351	1.73935	0.0819733	0.801589
ENSMUSG00000025978	Rftn2	1	55170159	55226782	-1	534.913	0.145133	0.0834786	1.73857	0.0821105	0.802444
ENSMUSG00000028600	Podn	4	108014791	108096445	-1	1222.5	0.163507	0.0941701	1.7363	0.0825113	0.805385
ENSMUSG00000066613	Zfp932	5	109996521	110010411	1	291.16	0.170537	0.0982183	1.73631	0.0825099	0.805385
ENSMUSG00000001964	Emd	X	74254687	74261548	1	1725.37	-0.114586	0.0660156	-1.73574	0.0826093	0.805853
ENSMUSG00000042439	Zfp532	18	65580230	65689443	1	1299.52	-0.119266	0.0687786	-1.73406	0.0829079	0.808277
ENSMUSG00000022935	Grik1	16	87896196	88056176	-1	23.6137	-0.149591	0.086312	-1.73314	0.0830703	0.808394
ENSMUSG00000028796	Phc2	4	128654702	128752881	1	1969.38	-0.119688	0.0690672	-1.73292	0.0831099	0.808394
ENSMUSG00000041849	Card6	15	5095981	5108539	-1	36.1317	0.172583	0.0995945	1.73286	0.0831205	0.808394
ENSMUSG00000074182	Znhit6	3	145576205	145604795	1	404.221	-0.158794	0.0916199	-1.73319	0.0830626	0.808394
ENSMUSG00000039646	Vasn	16	4639941	4650802	1	3422.84	0.105307	0.0607853	1.73244	0.0831959	0.808463
ENSMUSG00000097084	Foxl1	8	121127940	121130644	1	27.5111	-0.161227	0.0930735	-1.73226	0.0832278	0.808463
ENSMUSG00000030934	Oat	7	132557475	132576398	-1	10091.2	0.113906	0.0657812	1.73159	0.0833474	0.809137
ENSMUSG00000029657	Hsph1	5	149614287	149636376	-1	2560.53	0.123601	0.071397	1.73118	0.0834203	0.809358
ENSMUSG00000020593	Lpin1	12	16535669	16589770	-1	831.889	-0.153695	0.0888138	-1.73053	0.0835349	0.809983
ENSMUSG00000030148	Clec4a2	6	123106428	123143999	1	40.3044	0.161808	0.0935355	1.72991	0.0836457	0.810569
ENSMUSG00000024201	Kdm4b	17	56326062	56402870	1	996.825	0.145534	0.0841772	1.7289	0.0838274	0.811842
ENSMUSG00000040952	Rps19	7	24884371	24889806	1	18762.4	0.110839	0.0641326	1.72828	0.0839373	0.812419
ENSMUSG00000034910	Pygo1	9	72925645	72952181	1	526.288	0.151981	0.087987	1.72732	0.0841109	0.81356
ENSMUSG00000065911	Gm24447	15	93234363	93234700	1	105626	0.11588	0.0670966	1.72706	0.0841561	0.81356
ENSMUSG00000043155	Hpdl	4	116819904	116821707	-1	18.0345	0.143385	0.0830534	1.72642	0.0842723	0.814194
ENSMUSG00000071796	6820431F20Rik	8	20262613	20297432	-1	378.458	-0.175547	0.101751	-1.72527	0.0844792	0.815704
ENSMUSG00000031355	Arhgap6	X	168795099	169304435	1	208.396	-0.17704	0.102717	-1.72356	0.0847873	0.81819
ENSMUSG00000005699	Pard6a	8	105701154	105703493	1	248.505	0.170301	0.0988913	1.72211	0.0850503	0.818703
ENSMUSG00000021188	Trip11	12	101834043	101913267	-1	4405.92	0.103377	0.0600772	1.72074	0.0852975	0.818703
ENSMUSG00000030265	Kras	6	145216699	145250239	-1	2235.96	-0.120058	0.0697397	-1.72152	0.085157	0.818703
ENSMUSG00000032006	Pdgfd	9	6168612	6378843	1	1673.52	-0.143424	0.0832809	-1.72217	0.0850393	0.818703
ENSMUSG00000032261	Sh3bgrl2	9	83548327	83638801	1	866.548	-0.159809	0.0928302	-1.72152	0.0851557	0.818703
ENSMUSG00000038534	Osbpl7	11	97050628	97068904	1	190.442	-0.174884	0.10161	-1.72114	0.0852253	0.818703
ENSMUSG00000043760	Pkhd1	1	20057779	20618064	-1	16.4918	0.137317	0.0797177	1.72254	0.0849723	0.818703
ENSMUSG00000079283	2310009B15Rik	1	138851983	138856852	-1	256.515	0.170738	0.0991067	1.72277	0.0849303	0.818703
ENSMUSG00000095403	Gm21092	8	20550331	20581999	1	745.732	-0.150751	0.087604	-1.72083	0.0852818	0.818703
ENSMUSG00000022701	Ccdc191	16	43889800	43964314	1	231.17	0.172308	0.100167	1.72021	0.0853937	0.81914
ENSMUSG00000009628	Tex15	8	33516738	33585582	1	168.944	-0.181061	0.106058	-1.70719	0.087786	0.819443
ENSMUSG00000017144	Rnd3	2	51130438	51149111	-1	7783.63	0.0980399	0.0572116	1.71364	0.0865952	0.819443
ENSMUSG00000018930	Ccl4	11	83662584	83664683	1	61.4611	-0.170291	0.100012	-1.7027	0.088625	0.819443
ENSMUSG00000019173	Rab5c	11	100715009	100738215	-1	4831.54	-0.105499	0.0618988	-1.70438	0.0883092	0.819443
ENSMUSG00000019978	Epb41l2	10	25359798	25523519	1	5089.5	-0.104071	0.0606759	-1.71519	0.0863096	0.819443
ENSMUSG00000020392	Cdkn2aipnl	11	51967661	51977334	1	520.691	-0.146396	0.0856707	-1.70882	0.0874848	0.819443
ENSMUSG00000021365	Nedd9	13	41309916	41487320	-1	3851.21	0.12679	0.0740778	1.71158	0.0869738	0.819443
ENSMUSG00000022414	Tab1	15	80133154	80161701	1	615.418	0.143573	0.0839597	1.71002	0.0872617	0.819443
ENSMUSG00000023830	Igf2r	17	12682406	12769664	-1	46173.1	-0.101197	0.0593774	-1.7043	0.0883243	0.819443
ENSMUSG00000024087	Cyp1b1	17	79706953	79715041	-1	10070.3	-0.123392	0.0724534	-1.70305	0.0885588	0.819443
ENSMUSG00000024260	Sap130	18	31634371	31723061	1	471.095	-0.156426	0.0912402	-1.71445	0.0864465	0.819443
ENSMUSG00000024395	Lims2	18	31931507	31958619	1	497.101	0.164645	0.0962179	1.71117	0.0870498	0.819443
ENSMUSG00000024793	Tnfrsf25	4	152115934	152120119	1	22.0972	0.143971	0.0845553	1.70269	0.0886269	0.819443
ENSMUSG00000026123	Plekhb2	1	34849976	34879580	1	2870.13	-0.128246	0.0752761	-1.70368	0.0884415	0.819443
ENSMUSG00000026228	Htr2b	1	86099026	86111970	-1	54.3709	0.174708	0.102511	1.70428	0.0883294	0.819443
ENSMUSG00000026628	Atf3	1	191170296	191218039	-1	291.659	-0.181406	0.106204	-1.7081	0.0876176	0.819443
ENSMUSG00000026750	Psmb7	2	38588036	38644087	-1	4077.85	0.0994544	0.0583285	1.70507	0.0881807	0.819443
ENSMUSG00000026879	Gsn	2	35256380	35307892	1	38292.6	-0.113041	0.0663475	-1.70377	0.0884249	0.819443
ENSMUSG00000027381	Bcl2l11	2	128126038	128162547	1	593.316	-0.150392	0.0879581	-1.70981	0.0873005	0.819443
ENSMUSG00000027660	Skil	3	31095058	31122577	1	4441.88	0.140526	0.0821623	1.71034	0.0872028	0.819443
ENSMUSG00000027994	Ccdc109b	3	129914960	129970206	-1	609.487	-0.157928	0.0921847	-1.71317	0.0866817	0.819443
ENSMUSG00000028960	Ube4b	4	149328416	149426749	-1	3168.15	-0.112687	0.0658222	-1.71199	0.0868989	0.819443
ENSMUSG00000030588	Yif1b	7	29238329	29247597	1	2214.65	0.120683	0.0708035	1.70448	0.0882911	0.819443
ENSMUSG00000030688	Stard10	7	101317086	101346626	1	299.949	0.163648	0.0952352	1.71836	0.0857309	0.819443
ENSMUSG00000031503	Col4a2	8	11312805	11449287	1	40017.6	-0.118695	0.0693832	-1.71072	0.0871327	0.819443
ENSMUSG00000032532	Cck	9	121489825	121495689	-1	83.1333	-0.113348	0.0664317	-1.70624	0.0879635	0.819443
ENSMUSG00000033629	Hacd3	9	64986985	65021717	-1	2822.33	0.109508	0.0640998	1.70839	0.0875631	0.819443
ENSMUSG00000035104	Eva1a	6	82041043	82093099	1	184.087	0.178866	0.104102	1.71818	0.0857646	0.819443
ENSMUSG00000035770	Dync1li2	8	104417674	104443047	-1	5728.31	-0.103653	0.0606957	-1.70776	0.0876816	0.819443
ENSMUSG00000037266	Rsrp1	4	134923592	134927671	1	4696.6	0.107161	0.0627801	1.70692	0.0878369	0.819443
ENSMUSG00000038677	Scube3	17	28142316	28174852	1	114.969	0.183566	0.107769	1.70332	0.0885074	0.819443
ENSMUSG00000039217	Il18	9	50575273	50581837	1	41.0396	0.173312	0.101771	1.70296	0.0885746	0.819443
ENSMUSG00000039410	Prdm16	4	154316125	154636873	-1	127.668	0.184189	0.107396	1.71505	0.0863366	0.819443
ENSMUSG00000040118	Cacna2d1	5	15934691	16374511	1	3591.97	-0.12387	0.0724011	-1.71088	0.0871031	0.819443
ENSMUSG00000040663	Clcf1	19	4214238	4223490	1	356.444	0.159203	0.0934535	1.70355	0.0884656	0.819443
ENSMUSG00000042066	Tmcc2	1	132356315	132391281	-1	654.589	0.147399	0.0859439	1.71506	0.0863346	0.819443
ENSMUSG00000042404	Dennd4b	3	90265185	90280669	1	180.642	-0.180048	0.10544	-1.70758	0.0877146	0.819443
ENSMUSG00000046318	Ccbe1	18	66045302	66302739	-1	386.421	-0.161828	0.0945258	-1.712	0.0868963	0.819443
ENSMUSG00000046949	Nqo2	13	33964659	33988465	1	689.051	-0.146295	0.0853865	-1.71333	0.0866524	0.819443
ENSMUSG00000047686	Zcchc5	X	106837082	106840644	-1	923.159	-0.160094	0.0934491	-1.71317	0.0866808	0.819443
ENSMUSG00000049100	Pcdh10	3	45378398	45435623	1	120.291	0.184615	0.107734	1.71362	0.0865989	0.819443
ENSMUSG00000055305	Zfp93	7	24270420	24277794	1	385.999	0.153509	0.0899828	1.70598	0.0880121	0.819443
ENSMUSG00000057315	Arhgap24	5	102481391	102897937	1	1357.1	-0.131622	0.0766604	-1.71695	0.0859884	0.819443
ENSMUSG00000057829	Gm5278	3	93433215	93433766	-1	92.369	-0.184465	0.107921	-1.70926	0.0874025	0.819443
ENSMUSG00000060519	Tor3a	1	156653617	156674356	-1	926.535	-0.140243	0.0816972	-1.71662	0.0860487	0.819443
ENSMUSG00000061119	Prcp	7	92874470	92934583	1	2354.17	-0.103923	0.0609819	-1.70417	0.0883501	0.819443
ENSMUSG00000061787	Rps17	7	81342732	81345254	-1	14520	0.0984385	0.0575223	1.71131	0.0870237	0.819443
ENSMUSG00000062328	Rpl17	18	75000477	75003381	1	17315.5	0.0929907	0.0543725	1.71025	0.0872193	0.819443
ENSMUSG00000062694	Cav3	6	112459505	112472872	1	39.1182	0.161196	0.0942693	1.70995	0.0872751	0.819443
ENSMUSG00000068856	Sf3b4	3	96172332	96177564	1	518.679	-0.154086	0.0897533	-1.71677	0.0860215	0.819443
ENSMUSG00000070871	Ccnyl1	1	64690455	64725644	1	2308.2	-0.117395	0.0683724	-1.717	0.0859789	0.819443
ENSMUSG00000071847	Apcdd1	18	62922327	62953195	1	114.796	-0.183222	0.107578	-1.70315	0.0885399	0.819443
ENSMUSG00000073557	Ppp1r12b	1	134754658	134955942	-1	944.425	-0.126513	0.073929	-1.71128	0.0870302	0.819443
ENSMUSG00000076136	Gm24951	19	7959530	7959638	-1	51.2162	0.146703	0.0854662	1.7165	0.0860704	0.819443
ENSMUSG00000080054	Rpl12-ps1	1	36957930	36958427	-1	218.492	0.17121	0.0999894	1.71228	0.0868448	0.819443
ENSMUSG00000082345	Gm13622	2	69737357	69737789	-1	30.6679	0.164734	0.0959458	1.71695	0.0859878	0.819443
ENSMUSG00000082394	Gm4596	3	116528137	116528578	-1	85.4277	0.183648	0.107547	1.70761	0.0877084	0.819443
ENSMUSG00000084284	Tpt1-ps6	X	101768535	101769057	1	608.439	0.143788	0.0841792	1.70812	0.0876146	0.819443
ENSMUSG00000085589	A430078I02Rik	6	86470277	86480830	-1	17.7091	0.140013	0.0818028	1.71159	0.086972	0.819443
ENSMUSG00000086233	Gm11816	4	9283972	9287391	-1	14.9177	-0.128466	0.0749734	-1.71348	0.0866239	0.819443
ENSMUSG00000102222	Pcdhga10	18	37746993	37841873	1	420.932	0.154574	0.0901409	1.7148	0.0863813	0.819443
ENSMUSG00000104045	Gm37565	2	12697417	12706853	1	78.3514	-0.182697	0.106262	-1.71931	0.0855577	0.819443
ENSMUSG00000108414	Snhg1	19	8723475	8726443	1	1712.32	0.128341	0.0753078	1.70422	0.0883399	0.819443
ENSMUSG00000029298	Gbp9	5	105077630	105139539	-1	65.0312	-0.175506	0.103136	-1.7017	0.088812	0.819745
ENSMUSG00000062168	Ppef1	X	160623094	160735765	-1	43.8238	-0.175468	0.103102	-1.70189	0.0887764	0.819745
ENSMUSG00000074968	Ano3	2	110655201	110950923	-1	2164.12	-0.182702	0.107346	-1.702	0.0887563	0.819745
ENSMUSG00000022280	Rnf19a	15	36239934	36283147	-1	2598.73	0.106406	0.0625662	1.7007	0.0889995	0.819899
ENSMUSG00000031990	Jam3	9	27097385	27155421	-1	2128.38	0.108169	0.0636031	1.70069	0.0890016	0.819899
ENSMUSG00000036698	Ago2	15	73095844	73184840	-1	3285.51	-0.128463	0.0755387	-1.70063	0.0890127	0.819899
ENSMUSG00000051790	Nlgn2	11	69823122	69837784	-1	405.67	-0.158018	0.0929232	-1.70053	0.0890321	0.819899
ENSMUSG00000027613	Eif6	2	155819832	155826925	-1	2590.44	0.112587	0.0662445	1.69956	0.0892128	0.821094
ENSMUSG00000069670	Nkain2	10	31689310	32890462	-1	17.7002	-0.140662	0.0827809	-1.69921	0.0892801	0.821244
ENSMUSG00000022840	Adcy5	16	35154877	35305737	1	54.5333	0.178717	0.10522	1.69852	0.0894104	0.821974
ENSMUSG00000022307	Oxr1	15	41447482	41861048	1	2282.39	-0.127632	0.0751757	-1.69779	0.0895483	0.822304
ENSMUSG00000039473	Ubn1	16	5050068	5086285	1	1786.2	-0.108326	0.0637943	-1.69805	0.089499	0.822304
ENSMUSG00000015652	Steap1	5	5736317	5749326	-1	509.555	-0.152215	0.0897063	-1.69681	0.0897319	0.823038
ENSMUSG00000030109	Slc6a12	6	121343076	121365775	1	20.0944	0.130964	0.0771817	1.69683	0.0897294	0.823038
ENSMUSG00000056486	Chn1	2	73610660	73775346	-1	285.583	0.172088	0.101458	1.69615	0.0898567	0.823038
ENSMUSG00000060675	Pla2g16	19	7557459	7588545	1	536.967	0.157472	0.0928482	1.69601	0.0898834	0.823038
ENSMUSG00000089774	Slc5a3	16	92058322	92087473	1	4849.87	-0.125078	0.0737267	-1.69651	0.089789	0.823038
ENSMUSG00000029851	Tcaf2	6	42623016	42645254	-1	689.114	0.138309	0.0815809	1.69536	0.0900068	0.823232
ENSMUSG00000039985	Fam60a	6	148921035	148946467	-1	544.117	0.148417	0.0875361	1.6955	0.0899814	0.823232
ENSMUSG00000026188	Tmem169	1	72284369	72303104	1	20.4275	0.138309	0.0816151	1.69464	0.0901432	0.823546
ENSMUSG00000032231	Anxa2	9	69453620	69491795	1	29588.9	-0.0879934	0.0519195	-1.6948	0.0901128	0.823546
ENSMUSG00000047090	Tmem198b	10	128800036	128804370	-1	989.904	-0.130477	0.0770111	-1.69426	0.0902161	0.823745
ENSMUSG00000002825	Qtrt1	9	21411837	21420277	1	566.726	0.146671	0.0866416	1.69284	0.0904853	0.823871
ENSMUSG00000022094	Slc39a14	14	70303469	70351425	-1	2456.6	0.123304	0.0728324	1.69298	0.0904583	0.823871
ENSMUSG00000025193	Cutc	19	43752996	43768638	1	90.8434	0.182824	0.107978	1.69316	0.0904254	0.823871
ENSMUSG00000030313	Dennd5b	6	148988071	149101680	-1	597.493	0.150991	0.0891853	1.693	0.0904549	0.823871
ENSMUSG00000054027	Nt5dc3	10	86779005	86838389	1	615.326	-0.142089	0.0839118	-1.69331	0.0903957	0.823871
ENSMUSG00000031983	2310022B05Rik	8	124635766	124663369	-1	2774.54	-0.137283	0.0812496	-1.68965	0.0910959	0.827171
ENSMUSG00000032812	Arap1	7	101348067	101412586	1	2458.5	-0.122889	0.0727398	-1.68943	0.0911364	0.827171
ENSMUSG00000033705	Stard9	2	120629126	120731895	1	864.546	-0.133965	0.0792506	-1.6904	0.0909509	0.827171
ENSMUSG00000074797	Itpa	2	130667610	130681614	1	885.364	0.126477	0.0748681	1.68933	0.0911555	0.827171
ENSMUSG00000090841	Myl6	10	128490860	128493875	-1	22867.2	0.0875017	0.051772	1.69014	0.0910021	0.827171
ENSMUSG00000095253	Zfp799	17	32815449	32830261	-1	551.376	0.144937	0.0857346	1.69053	0.0909262	0.827171
ENSMUSG00000028936	Rpl22	4	152325742	152334071	1	8222.12	0.0964394	0.0571002	1.68895	0.091229	0.827372
ENSMUSG00000001786	Fbxo7	10	86021972	86051873	1	526.422	0.143606	0.0851492	1.68652	0.0916954	0.828166
ENSMUSG00000001855	Nup214	2	31974436	32053975	1	771.574	-0.14005	0.0830034	-1.68728	0.0915489	0.828166
ENSMUSG00000025887	Casp12	9	5345430	5373032	1	1756.23	0.113573	0.0672814	1.68804	0.0914042	0.828166
ENSMUSG00000025892	Gria4	9	4417899	4796234	-1	18.1804	-0.14048	0.0832708	-1.68703	0.0915981	0.828166
ENSMUSG00000028456	Unc13b	4	43058953	43264871	1	148.004	0.181231	0.107442	1.68678	0.0916466	0.828166
ENSMUSG00000030847	Bag3	7	128523616	128546981	1	478.178	-0.148398	0.0879917	-1.6865	0.0917	0.828166
ENSMUSG00000036292	Gramd1c	16	43980350	44027945	-1	92.7619	-0.181966	0.107926	-1.68602	0.0917913	0.828166
ENSMUSG00000039242	B3galnt2	13	13954674	13999068	1	1759.5	0.109401	0.0648758	1.68632	0.0917351	0.828166
ENSMUSG00000041420	Meis3	7	16175090	16186504	1	606.544	-0.139571	0.0828022	-1.68559	0.091874	0.828166
ENSMUSG00000052446	Zfp961	8	71951038	71993408	1	201.828	0.174699	0.103644	1.68557	0.091878	0.828166
ENSMUSG00000053436	Mapk14	17	28691342	28748404	1	1858.98	-0.11564	0.0686063	-1.68556	0.0918814	0.828166
ENSMUSG00000028559	Osbpl9	4	109061145	109202272	-1	4957.96	0.100739	0.0597886	1.68492	0.0920036	0.828387
ENSMUSG00000040209	Zfp704	3	9427020	9610085	-1	971.246	-0.125881	0.0747235	-1.68463	0.0920602	0.828387
ENSMUSG00000093979	Gm2237	14	19563801	19585135	-1	53.333	-0.174303	0.103456	-1.68479	0.0920284	0.828387
ENSMUSG00000022208	Jph4	14	55106830	55116935	-1	19.5708	-0.141897	0.0842563	-1.68411	0.092161	0.828832
ENSMUSG00000003344	Btbd2	10	80642617	80657071	-1	615.543	-0.138301	0.0822666	-1.68113	0.0927377	0.829494
ENSMUSG00000026414	Tnnt2	1	135836354	135852260	1	102.817	-0.180391	0.107222	-1.68241	0.0924887	0.829494
ENSMUSG00000026748	Plxdc2	2	16356304	16755839	1	7219.79	0.113501	0.0674415	1.68295	0.0923844	0.829494
ENSMUSG00000029101	Rgs12	5	34949445	35039644	1	2066.7	-0.114316	0.0679989	-1.68114	0.092736	0.829494
ENSMUSG00000032997	Chpf	1	75474569	75479307	-1	4325.85	0.116695	0.0693632	1.68238	0.0924956	0.829494
ENSMUSG00000041439	Mfsd6	1	52656286	52727462	-1	335.822	-0.173461	0.103185	-1.68107	0.092749	0.829494
ENSMUSG00000050697	Prkaa1	15	5143861	5181899	1	2371.66	-0.114603	0.0680921	-1.68307	0.0923622	0.829494
ENSMUSG00000061751	Kalrn	16	33974258	34573532	-1	1909.79	0.119433	0.0710138	1.68182	0.0926031	0.829494
ENSMUSG00000074024	4632427E13Rik	7	92734166	92741468	-1	1293.46	0.120308	0.0715167	1.68223	0.0925237	0.829494
ENSMUSG00000086236	5830418P13Rik	9	103423578	103461260	1	25.467	0.153422	0.0912089	1.6821	0.0925501	0.829494
ENSMUSG00000030744	Rps3	7	99477896	99483738	-1	31113.9	0.0969858	0.0577445	1.67957	0.0930411	0.830159
ENSMUSG00000031963	Bmper	9	23223076	23485202	1	1277.32	-0.141573	0.0842594	-1.6802	0.0929188	0.830159
ENSMUSG00000039678	Tbc1d13	2	30133746	30152013	1	1177.68	-0.122632	0.073024	-1.67934	0.0930861	0.830159
ENSMUSG00000044709	Gemin7	7	19564946	19577595	-1	1283.81	0.116279	0.069236	1.67947	0.0930613	0.830159
ENSMUSG00000046245	Pilra	5	137821952	137836281	-1	80.7142	-0.178744	0.106425	-1.67953	0.0930489	0.830159
ENSMUSG00000066838	Zfp772	7	7202122	7209998	-1	193.4	0.174472	0.103908	1.6791	0.0931323	0.830159
ENSMUSG00000018398	Sept8	11	53519257	53549565	1	3484.95	-0.107061	0.0637891	-1.67835	0.0932781	0.830541
ENSMUSG00000079164	Tlr5	1	182954788	182976044	1	31.0155	-0.162717	0.0969476	-1.6784	0.0932681	0.830541
ENSMUSG00000053113	Socs3	11	117966079	117970047	-1	1289.37	0.13394	0.079826	1.6779	0.0933674	0.830877
ENSMUSG00000023999	Kif6	17	49615136	49909847	1	52.0504	0.174407	0.10399	1.67715	0.0935122	0.831636
ENSMUSG00000069744	Psmb3	11	97703399	97713500	1	3199.55	0.0997351	0.0594747	1.67693	0.0935558	0.831636
ENSMUSG00000000093	Tbx2	11	85832551	85841948	1	52.0514	-0.169797	0.101585	-1.67147	0.0946285	0.835188
ENSMUSG00000000787	Ddx3x	X	13280970	13294052	1	15452.1	0.118305	0.0708246	1.67039	0.0948426	0.835188
ENSMUSG00000008090	Fgfrl1	5	108692382	108706924	1	983.468	0.130062	0.0778417	1.67086	0.0947495	0.835188
ENSMUSG00000020184	Mdm2	10	117688888	117710758	-1	6730.71	-0.107175	0.0641596	-1.67045	0.0948307	0.835188
ENSMUSG00000022272	Myo10	15	25622525	25813673	1	4374.37	0.106578	0.0636727	1.67385	0.09416	0.835188
ENSMUSG00000024885	Aldh3b1	19	3913493	3929761	-1	213.163	0.17082	0.10207	1.67355	0.0942187	0.835188
ENSMUSG00000028221	Tmem55a	4	14864076	14915176	1	2905.32	-0.101205	0.060509	-1.67256	0.094414	0.835188
ENSMUSG00000032691	Nlrp3	11	59541568	59566956	1	40.6164	-0.15729	0.0941433	-1.67075	0.0947708	0.835188
ENSMUSG00000033669	Zfp7	15	76879259	76892392	1	335.212	0.15735	0.0941761	1.67081	0.0947593	0.835188
ENSMUSG00000034429	Zfp707	15	75969123	75975868	1	171.91	0.173526	0.10376	1.67237	0.0944513	0.835188
ENSMUSG00000037022	Mmaa	8	79266424	79294956	-1	298.39	0.157404	0.09425	1.67006	0.0949068	0.835188
ENSMUSG00000045482	Trrap	5	144767732	144859778	1	3886.49	-0.115022	0.068803	-1.67176	0.0945724	0.835188
ENSMUSG00000049339	Fam134a	1	75142778	75147913	1	1420.61	0.116779	0.0699298	1.66995	0.0949288	0.835188
ENSMUSG00000056665	Them6	15	74721204	74724639	1	42.4546	0.170671	0.101993	1.67335	0.0942579	0.835188
ENSMUSG00000062127	Cttnbp2nl	3	105001915	105053146	-1	2088.58	-0.110906	0.066352	-1.67147	0.0946286	0.835188
ENSMUSG00000063146	Clip2	5	134489383	134552434	-1	2116.53	-0.118425	0.0707653	-1.67349	0.0942318	0.835188
ENSMUSG00000063316	Rpl27	11	101442298	101445529	1	9949.52	0.103964	0.0622575	1.6699	0.0949395	0.835188
ENSMUSG00000068245	Phf11d	14	59347407	59365470	-1	69.4246	-0.17264	0.103301	-1.67122	0.0946773	0.835188
ENSMUSG00000096687	AA474331	10	39890018	39899238	-1	399.585	0.149724	0.0894627	1.67359	0.0942115	0.835188
ENSMUSG00000024140	Epas1	17	86753907	86833410	1	98.9831	-0.179774	0.107699	-1.66922	0.0950739	0.835459
ENSMUSG00000038349	Plcl1	1	55405921	55754285	1	557.715	-0.153814	0.0921425	-1.66931	0.0950563	0.835459
ENSMUSG00000022150	Dab2	15	6299788	6440712	1	2705.43	-0.132045	0.0791231	-1.66886	0.0951459	0.835636
ENSMUSG00000005447	Pafah1b3	7	25295049	25297986	-1	703.127	-0.131208	0.078777	-1.66556	0.0958005	0.836552
ENSMUSG00000022684	Bfar	16	13671858	13703612	1	1742.15	0.109499	0.0657302	1.66588	0.0957365	0.836552
ENSMUSG00000031380	Figf	X	164373378	164402650	1	774.621	-0.170149	0.102176	-1.66524	0.0958641	0.836552
ENSMUSG00000032690	Oas2	5	120730333	120749853	-1	20.4643	-0.135218	0.0810871	-1.66757	0.0954021	0.836552
ENSMUSG00000033287	Kctd17	15	78428564	78438909	1	650.679	-0.136199	0.0817916	-1.6652	0.0958727	0.836552
ENSMUSG00000036073	Galt	4	41755228	41758695	1	590.219	0.14059	0.0843512	1.66672	0.0955692	0.836552
ENSMUSG00000036225	Kctd1	18	14968685	15151446	-1	377.752	-0.155686	0.0933641	-1.66751	0.0954125	0.836552
ENSMUSG00000041548	Hspb8	5	116408491	116422864	-1	1977.77	0.106829	0.0640608	1.66762	0.0953909	0.836552
ENSMUSG00000041841	Rpl37	15	5116613	5119140	1	10193.9	0.0972984	0.0583753	1.66677	0.0955597	0.836552
ENSMUSG00000048960	Prex2	1	10993465	11303681	1	222.036	0.176674	0.106022	1.66639	0.0956354	0.836552
ENSMUSG00000054280	Prr14l	5	32789820	32854256	-1	1702.77	-0.111203	0.0667381	-1.66627	0.0956604	0.836552
ENSMUSG00000090334	Gm17149	8	18656615	18656989	-1	32.0599	-0.15984	0.0959298	-1.66622	0.0956691	0.836552
ENSMUSG00000038740	Mvb12b	2	33729953	33887946	-1	722.581	-0.131042	0.0787139	-1.66479	0.0959543	0.836811
ENSMUSG00000003282	Plag1	4	3900996	3938423	-1	655.045	-0.150241	0.090374	-1.66244	0.0964247	0.836839
ENSMUSG00000003585	Sec14l2	11	4097039	4123415	-1	64.3104	0.177219	0.106518	1.66375	0.0961632	0.836839
ENSMUSG00000020812	1810032O08Rik	11	116671660	116675799	1	351.46	0.158172	0.0951222	1.66283	0.0963463	0.836839
ENSMUSG00000037034	Pax1	2	147361925	147393295	1	53.3142	0.168604	0.101416	1.66249	0.0964143	0.836839
ENSMUSG00000037503	Fam168b	1	34813219	34843065	-1	4426.81	-0.105219	0.0632301	-1.66406	0.0961007	0.836839
ENSMUSG00000038375	Trp53inp2	2	155381059	155389850	1	1671.08	-0.127396	0.07661	-1.66292	0.0963287	0.836839
ENSMUSG00000050345	4930486L24Rik	13	60842621	60864416	-1	51.4027	-0.167658	0.10076	-1.66394	0.0961237	0.836839
ENSMUSG00000056596	Trnp1	4	133491100	133498550	-1	1096.94	0.120427	0.0723966	1.66343	0.0962263	0.836839
ENSMUSG00000084235	Gm15421	5	22528321	22529244	-1	374.193	0.159844	0.0961477	1.66248	0.0964165	0.836839
ENSMUSG00000022707	Gbe1	16	70313949	70569716	1	447.801	-0.147503	0.0887417	-1.66216	0.0964809	0.836877
ENSMUSG00000026743	Mllt10	2	18055237	18212388	1	1283.61	-0.121525	0.0731345	-1.66167	0.0965793	0.83728
ENSMUSG00000034259	Exosc4	15	76327397	76330677	1	736.149	0.138472	0.0833782	1.66077	0.0967591	0.838205
ENSMUSG00000039145	Camk1d	2	5293457	5714515	-1	165.887	0.172778	0.104044	1.66062	0.0967899	0.838205
ENSMUSG00000020092	Pald1	10	61319657	61383523	-1	520.181	0.150259	0.0905075	1.66018	0.0968786	0.838523
ENSMUSG00000002393	Nr2f6	8	71374123	71381960	-1	2067.41	0.117185	0.0706417	1.65887	0.097142	0.838704
ENSMUSG00000030678	Maz	7	127022130	127027037	-1	1640.42	-0.119771	0.0721712	-1.65955	0.0970058	0.838704
ENSMUSG00000032719	Sbspon	1	15853862	15892722	-1	55.245	0.171852	0.103602	1.65878	0.0971596	0.838704
ENSMUSG00000047003	Zfp41	15	75616679	75625300	1	333.433	0.15518	0.0935484	1.65882	0.0971521	0.838704
ENSMUSG00000068328	Aup1	6	83054521	83057808	1	2121.16	-0.107912	0.0650425	-1.6591	0.0970947	0.838704
ENSMUSG00000002346	Slc25a42	8	70184340	70212305	-1	74.8463	-0.177693	0.107484	-1.6532	0.0982899	0.844023
ENSMUSG00000004931	Apba3	10	81268172	81273246	1	1182.45	0.128202	0.0776751	1.65049	0.0988425	0.844023
ENSMUSG00000016552	Foxred2	15	77940522	77956722	-1	232.768	-0.166349	0.100658	-1.65262	0.0984085	0.844023
ENSMUSG00000022463	Srebf2	15	82147266	82205376	1	2176.34	-0.134902	0.0816097	-1.65302	0.0983274	0.844023
ENSMUSG00000022768	Ccdc116	16	17139064	17147229	-1	41.9207	-0.170529	0.103175	-1.65282	0.0983685	0.844023
ENSMUSG00000024431	Nr3c1	18	39410545	39491301	-1	4446.53	-0.105271	0.063608	-1.655	0.0979254	0.844023
ENSMUSG00000024481	Lvrn	18	46850039	46905446	1	27.7115	-0.133147	0.0806759	-1.6504	0.0988619	0.844023
ENSMUSG00000027953	Slc50a1	3	89268246	89270570	-1	1073.07	-0.116731	0.0705279	-1.65511	0.0979032	0.844023
ENSMUSG00000028033	Kcnq5	1	21398403	21961942	-1	207.282	-0.169252	0.102546	-1.65051	0.0988386	0.844023
ENSMUSG00000030623	Prss23os	7	89510007	89511873	1	112.261	-0.169984	0.102748	-1.65438	0.0980503	0.844023
ENSMUSG00000031434	Morc4	X	139821632	139871677	-1	707.031	-0.132677	0.0803193	-1.65187	0.0985602	0.844023
ENSMUSG00000031731	Ap1g1	8	109778554	109864204	1	3297.02	-0.106972	0.0647773	-1.65138	0.0986614	0.844023
ENSMUSG00000033991	Ttc37	13	76098734	76187983	1	3429.91	0.102698	0.0621219	1.65317	0.098296	0.844023
ENSMUSG00000038717	Atp5l	9	44913250	44920742	-1	2927.72	0.105522	0.0639366	1.65041	0.0988582	0.844023
ENSMUSG00000038775	Vill	9	119052778	119071525	1	435.999	0.147602	0.089438	1.65033	0.0988749	0.844023
ENSMUSG00000038902	Pogz	3	94837567	94882326	1	604.17	-0.139452	0.0843777	-1.65271	0.0983906	0.844023
ENSMUSG00000045333	Zfp423	8	87661810	87959595	-1	69.2099	0.174943	0.105927	1.65155	0.0986261	0.844023
ENSMUSG00000047767	Atg16l2	7	101263034	101302251	-1	463.415	0.146818	0.0889175	1.65118	0.0987024	0.844023
ENSMUSG00000048779	P2ry6	7	100937630	100974649	-1	243.387	-0.177748	0.107689	-1.65056	0.0988275	0.844023
ENSMUSG00000056204	Pgpep1	8	70646436	70659738	-1	1434.68	0.11517	0.0696199	1.65427	0.0980726	0.844023
ENSMUSG00000079179	Rab10os	12	3235504	3250377	1	476.879	0.154368	0.093427	1.65229	0.0984762	0.844023
ENSMUSG00000026211	Obsl1	1	75479310	75506452	-1	1649.86	0.130719	0.0792267	1.64994	0.0989562	0.844269
ENSMUSG00000002688	Prkd1	12	50341231	50649223	-1	680.66	0.135506	0.0821496	1.64951	0.0990437	0.844569
ENSMUSG00000007880	Arid1a	4	133679008	133756769	-1	823.05	-0.140952	0.0855033	-1.6485	0.0992497	0.8451
ENSMUSG00000015568	Lpl	8	68880491	68907448	1	678.469	-0.175862	0.106688	-1.64838	0.099274	0.8451
ENSMUSG00000020108	Ddit4	10	59949675	59951770	-1	1864.42	0.115307	0.0699358	1.64876	0.0991977	0.8451
ENSMUSG00000058569	Tmed9	13	55593135	55597663	1	6280.09	0.104856	0.063619	1.64818	0.0993156	0.8451
ENSMUSG00000034285	Nipsnap1	11	4873951	4894200	1	433.573	0.149407	0.0906837	1.64756	0.0994431	0.845293
ENSMUSG00000034994	Eef2	10	81176631	81182507	1	114739	0.0955713	0.0580076	1.64756	0.0994421	0.845293
ENSMUSG00000033021	Gmppa	1	75435930	75443179	1	1728.89	0.108079	0.0656275	1.64686	0.0995874	0.845845
ENSMUSG00000035476	Tab3	X	85574022	85634469	1	363.573	-0.157324	0.0955371	-1.64673	0.0996131	0.845845
ENSMUSG00000004085	Zak	2	72285637	72442610	1	6907.54	-0.0957697	0.0581874	-1.64588	0.0997878	0.846883
ENSMUSG00000025793	Hgs	11	120467635	120483984	1	1570.25	-0.11187	0.0680284	-1.64446	0.100081	0.848042
ENSMUSG00000034714	Ttyh2	11	114675431	114720977	1	2241.87	-0.13445	0.0817957	-1.64373	0.100233	0.848042
ENSMUSG00000034825	Nrip3	7	109758055	109782025	-1	17.0637	0.129704	0.0789049	1.6438	0.100217	0.848042
ENSMUSG00000037321	Tap1	17	34187553	34197225	1	868.87	-0.144396	0.0878002	-1.64459	0.100054	0.848042
ENSMUSG00000038679	Trps1	15	50654752	50890463	-1	3126.33	0.129097	0.0785071	1.6444	0.100094	0.848042
ENSMUSG00000080268	Brms1	19	5041404	5049917	1	579.67	0.137045	0.0833762	1.64369	0.10024	0.848042
ENSMUSG00000047676	Rpsa-ps10	3	150072658	150073542	-1	1575.71	0.116266	0.0707573	1.64317	0.100349	0.848518
ENSMUSG00000027109	Sp3	2	72936427	72980446	-1	4097.53	-0.10591	0.0644728	-1.64271	0.100442	0.848863
ENSMUSG00000020135	Apc2	10	80295977	80318263	1	164.299	-0.176084	0.107242	-1.64193	0.100605	0.849346
ENSMUSG00000031712	Il15	8	82331637	82403222	-1	85.1544	-0.177101	0.107846	-1.64216	0.100557	0.849346
ENSMUSG00000028706	Nsun4	4	116032842	116053876	-1	586.874	0.138072	0.0841172	1.64142	0.10071	0.849792
ENSMUSG00000022193	Psmb5	14	54614120	54617995	-1	1970.46	0.111093	0.067695	1.64108	0.10078	0.849938
ENSMUSG00000030641	Ddias	7	92857525	92874247	-1	965.613	-0.138977	0.0847278	-1.64028	0.100947	0.850629
ENSMUSG00000103621	Gm38366	9	108530832	108532765	1	39.3625	0.165369	0.100824	1.64018	0.100968	0.850629
ENSMUSG00000002957	Ap2a2	7	141562173	141633011	1	8697.05	-0.0973101	0.0593912	-1.63846	0.101326	0.8532
ENSMUSG00000028545	Bend5	4	111415006	111460298	1	99.4041	0.176526	0.107759	1.63816	0.101388	0.853279
ENSMUSG00000019810	Fuca2	10	13499540	13519035	1	1838.81	0.112505	0.0687087	1.63742	0.101542	0.853682
ENSMUSG00000043531	Sorcs1	19	50143301	50678646	-1	202.438	-0.171649	0.104812	-1.63767	0.10149	0.853682
ENSMUSG00000085311	Gm15445	1	135152963	135153806	1	17.5362	0.133878	0.0817762	1.63712	0.101605	0.853711
ENSMUSG00000089988	Gm16238	3	127691935	127692520	-1	762.661	0.130974	0.0800256	1.63665	0.101704	0.853711
ENSMUSG00000095590	Gm24305	12	54734555	54734718	-1	264.372	0.166452	0.101694	1.6368	0.101673	0.853711
ENSMUSG00000047104	Pbp2	6	135309127	135310405	-1	71.3243	-0.175518	0.107391	-1.63438	0.102179	0.857251
ENSMUSG00000031848	Lsm4	8	70673248	70678752	1	866.647	0.122745	0.0751436	1.63347	0.10237	0.857495
ENSMUSG00000046997	Spsb4	9	96943482	97018843	-1	34.8616	-0.162632	0.0995663	-1.63341	0.102384	0.857495
ENSMUSG00000059540	Tcea2	2	181680310	181688071	1	203.957	0.164796	0.100885	1.6335	0.102363	0.857495
ENSMUSG00000071708	Sms	X	157443855	157492287	-1	809.903	-0.130765	0.0800653	-1.63323	0.102421	0.857495
ENSMUSG00000022438	Parvb	15	84232043	84315688	1	103.825	-0.175503	0.10753	-1.63213	0.102651	0.858978
ENSMUSG00000005362	Crbn	6	106780201	106800077	-1	1221.8	-0.11541	0.0707471	-1.6313	0.102826	0.859232
ENSMUSG00000055538	Zcchc24	14	25711642	25769039	-1	4751.51	-0.0930189	0.0570149	-1.63149	0.102788	0.859232
ENSMUSG00000056144	Trim34a	7	104244457	104340693	1	150.015	-0.172657	0.105845	-1.63123	0.102841	0.859232
ENSMUSG00000024952	Rps6ka4	19	6829085	6840601	-1	1854.24	0.11151	0.0684038	1.63017	0.103066	0.859611
ENSMUSG00000048897	Zfp710	7	80024814	80094173	1	474.744	-0.154742	0.0949223	-1.63019	0.10306	0.859611
ENSMUSG00000051355	Commd1	11	22896136	22982382	-1	402.784	-0.145539	0.0892873	-1.63001	0.1031	0.859611
ENSMUSG00000086264	Gm15850	1	136126178	136131183	-1	32.5727	0.154886	0.0950123	1.63017	0.103065	0.859611
ENSMUSG00000009566	Fpgs	2	32682609	32704145	-1	756.098	0.128981	0.0792074	1.62839	0.103442	0.860636
ENSMUSG00000025935	Tram1	1	13564698	13589910	-1	8810.82	0.0900321	0.0552734	1.62885	0.103344	0.860636
ENSMUSG00000025995	Wdr75	1	45795166	45823619	1	3225.34	0.0984462	0.0604621	1.62823	0.103476	0.860636
ENSMUSG00000038046	Rnmtl1	11	76243715	76250619	1	220.062	0.161489	0.0991646	1.62849	0.103421	0.860636
ENSMUSG00000039328	Rnf122	8	31111820	31131482	1	332.294	0.15074	0.0925858	1.62811	0.103501	0.860636
ENSMUSG00000055839	Tceb2	17	23824740	23829109	-1	5284.2	0.102139	0.0627474	1.62778	0.103572	0.860636
ENSMUSG00000066800	Rnasel	1	153749426	153764221	1	208.655	-0.174763	0.107371	-1.62766	0.103597	0.860636
ENSMUSG00000002763	Pex6	17	46711463	46725541	1	953.092	0.134692	0.0828213	1.62629	0.103887	0.860864
ENSMUSG00000005611	Mrvi1	7	110868266	110982461	-1	387.48	-0.149229	0.0917102	-1.62718	0.103699	0.860864
ENSMUSG00000049404	Rarres1	3	67478972	67515523	-1	205.509	-0.174541	0.107326	-1.62628	0.103891	0.860864
ENSMUSG00000098090	2700099C18Rik	17	94750100	94775132	1	93.9436	-0.175469	0.107867	-1.62671	0.103798	0.860864
ENSMUSG00000102972	Gm37348	3	41976335	41978123	1	21.8175	-0.132588	0.0815029	-1.62679	0.103782	0.860864
ENSMUSG00000018412	Kansl1	11	104333229	104468861	-1	1785.46	-0.107171	0.0659209	-1.62575	0.104004	0.861065
ENSMUSG00000020152	Actr2	11	20062304	20112913	-1	7878.04	-0.100458	0.0617952	-1.62566	0.104022	0.861065
ENSMUSG00000009894	Snap47	11	59407134	59451186	-1	3185.55	0.0954716	0.058744	1.62521	0.104117	0.861408
ENSMUSG00000024186	Rgs11	17	26202951	26211324	1	55.9287	0.172267	0.106024	1.6248	0.104206	0.861703
ENSMUSG00000021559	Dapk1	13	60601947	60763185	1	1113.88	-0.124046	0.0763668	-1.62435	0.104301	0.862045
ENSMUSG00000027947	Il6ra	3	89864059	89913196	-1	186.175	-0.1731	0.106614	-1.62361	0.104459	0.862909
ENSMUSG00000068959	Zfp619	7	39517766	39540420	1	195.135	-0.166484	0.102575	-1.62305	0.104579	0.863458
ENSMUSG00000001910	Nacc1	8	84670483	84687862	-1	1732.86	-0.111597	0.0688006	-1.62204	0.104796	0.864806
ENSMUSG00000032540	Abhd5	9	122351608	122381524	1	2122.61	0.105794	0.0652658	1.62097	0.105023	0.866241
ENSMUSG00000016494	Cd34	1	194938819	194961279	1	392.203	-0.169049	0.104322	-1.62046	0.105133	0.866703
ENSMUSG00000000782	Tcf7	11	52252371	52283014	-1	25.1489	0.149313	0.0921731	1.61992	0.105249	0.866732
ENSMUSG00000058558	Rpl5	5	107900502	107909005	1	24416.3	0.0861204	0.0531708	1.61969	0.105298	0.866732
ENSMUSG00000078921	Tgtp2	11	49057194	49064206	-1	35.6126	-0.153861	0.0949752	-1.62002	0.105229	0.866732
ENSMUSG00000033327	Tnxb	17	34670535	34719815	1	35.5362	-0.151854	0.0937864	-1.61915	0.105415	0.86725
ENSMUSG00000019822	Smpd2	10	41485642	41490369	-1	663.891	0.127307	0.0786632	1.61839	0.10558	0.868164
ENSMUSG00000058099	Nfam1	15	82997721	83033306	-1	131.351	-0.174306	0.107761	-1.61752	0.105765	0.869248
ENSMUSG00000031023	Akip1	7	109703690	109712189	1	366.149	0.146154	0.0903904	1.61692	0.105896	0.869881
ENSMUSG00000032534	Cep63	9	102584598	102626534	-1	659.071	0.13283	0.0821736	1.61645	0.105997	0.870266
ENSMUSG00000003810	Mast2	4	116306762	116464183	-1	2078.78	-0.122222	0.0757223	-1.61409	0.106509	0.872425
ENSMUSG00000028108	Ecm1	3	95734147	95739569	-1	1512.1	-0.140324	0.0869551	-1.61375	0.106582	0.872425
ENSMUSG00000042390	Gatad2b	3	90293178	90363407	1	968.565	-0.123312	0.0764184	-1.61364	0.106606	0.872425
ENSMUSG00000052407	Ccdc171	4	83525545	83864670	1	130.897	-0.172763	0.10707	-1.61355	0.106626	0.872425
ENSMUSG00000059273	Zc3h4	7	16401196	16437694	1	1126.9	-0.115659	0.0716704	-1.61376	0.106579	0.872425
ENSMUSG00000074277	Phldb3	7	24610763	24629297	1	46.5061	0.166689	0.103309	1.61349	0.106639	0.872425
ENSMUSG00000095478	Gm9824	10	29030128	29030691	1	253.27	0.158964	0.0985189	1.61354	0.106628	0.872425
ENSMUSG00000028626	Col9a2	4	121039385	121055322	1	66.1824	0.156402	0.0970701	1.61122	0.107131	0.875566
ENSMUSG00000076459	Mir758	12	109712810	109712890	1	51.5618	0.169828	0.105394	1.61136	0.107102	0.875566
ENSMUSG00000009905	Kdsr	1	106720459	106759727	-1	1442.79	-0.120876	0.0751212	-1.60908	0.107598	0.875833
ENSMUSG00000018217	Pmp22	11	63128982	63159547	1	3491.12	-0.0977663	0.0607482	-1.60937	0.107536	0.875833
ENSMUSG00000024414	Mrpl27	11	94653767	94660089	1	653.112	0.127986	0.0795241	1.6094	0.10753	0.875833
ENSMUSG00000027322	Siglec1	2	131069220	131086765	-1	145.389	-0.172496	0.107159	-1.60972	0.10746	0.875833
ENSMUSG00000028270	Gbp2	3	142620602	142638008	1	378.265	-0.159321	0.098983	-1.60958	0.10749	0.875833
ENSMUSG00000031486	Adgra2	8	27085583	27123436	1	3901.75	-0.115559	0.0717538	-1.6105	0.107289	0.875833
ENSMUSG00000034205	Loxl2	14	69609068	69695834	1	12980	-0.108066	0.067125	-1.60992	0.107416	0.875833
ENSMUSG00000036437	Npy1r	8	66697422	66706798	1	172.272	-0.169057	0.105056	-1.60921	0.107569	0.875833
ENSMUSG00000040430	Pitpnc1	11	107207892	107470699	-1	548.895	-0.146864	0.0912902	-1.60876	0.10767	0.87597
ENSMUSG00000022946	Dopey2	16	93711907	93810585	1	370.007	-0.151091	0.0939502	-1.60821	0.10779	0.876272
ENSMUSG00000024163	Mapk8ip3	17	24892153	24936977	-1	1698.75	-0.105353	0.0655146	-1.60809	0.107815	0.876272
ENSMUSG00000029916	Agk	6	40325172	40396762	1	677.236	0.129499	0.0805421	1.60784	0.107871	0.87628
ENSMUSG00000031422	Morf4l2	X	136732942	136743690	-1	15306.6	0.0903226	0.0562187	1.60663	0.108136	0.876666
ENSMUSG00000050148	Ubqln2	X	153498227	153501570	1	410.657	-0.149557	0.0930504	-1.60727	0.107995	0.876666
ENSMUSG00000052253	Zfp622	15	25984366	25998482	1	1549.86	0.110191	0.0685761	1.60684	0.10809	0.876666
ENSMUSG00000061315	Naca	10	128035346	128048637	1	13355.1	0.085916	0.0534751	1.60665	0.10813	0.876666
ENSMUSG00000024134	Six2	17	85684277	85688274	-1	18.7965	0.132861	0.0827473	1.60562	0.108358	0.876791
ENSMUSG00000025203	Scd2	19	44293676	44306864	1	33274.2	-0.0970018	0.0604251	-1.60532	0.108423	0.876791
ENSMUSG00000029918	Mrps33	6	39801804	39810988	-1	494.142	0.137114	0.0853966	1.60562	0.108358	0.876791
ENSMUSG00000055172	C1ra	6	124512405	124523443	1	787.921	-0.134211	0.0835927	-1.60554	0.108376	0.876791
ENSMUSG00000105263	Gm42427	5	44137980	44143271	1	161.711	-0.167444	0.10427	-1.60586	0.108304	0.876791
ENSMUSG00000018509	Cenpv	11	62524946	62539261	-1	133.928	0.170249	0.106159	1.60372	0.108776	0.87757
ENSMUSG00000027217	Tspan18	2	93201760	93334505	-1	141.234	0.170095	0.106087	1.60336	0.108856	0.87757
ENSMUSG00000040714	Klc3	7	19394437	19404104	-1	435.697	0.147875	0.0921861	1.6041	0.108693	0.87757
ENSMUSG00000048216	Gpr85	6	13834458	13839942	-1	218.955	-0.160823	0.100337	-1.60282	0.108974	0.87757
ENSMUSG00000054942	Fam73a	3	152273849	152340407	-1	352.186	0.155662	0.0970355	1.60418	0.108675	0.87757
[truncated: 45,730 more rows]

## Sheet: GO enrichment
GO term		ontologyType	numberInCategory	numberDE	pvalue	FDR
GO:0005615	extracellular space	CC	787	56	1.27e-15	2.56e-11
GO:0044767	single-organism developmental process	BP	4009	145	4.16e-13	2.87e-09
GO:0032502	developmental process	BP	4051	146	4.26e-13	2.87e-09
GO:0048856	anatomical structure development	BP	3759	136	4.6e-12	2.12e-08
GO:0032501	multicellular organismal process	BP	4339	150	5.25e-12	2.12e-08
GO:0005576	extracellular region	CC	2768	110	7.04e-12	2.37e-08
GO:0007155	cell adhesion	BP	893	53	9.9e-12	2.85e-08
GO:0048869	cellular developmental process	BP	2871	112	1.15e-11	2.9e-08
GO:0022610	biological adhesion	BP	900	53	1.32e-11	2.96e-08
GO:0050793	regulation of developmental process	BP	1783	81	2.09e-11	4.22e-08
GO:0030154	cell differentiation	BP	2718	107	2.57e-11	4.72e-08
GO:0044707	single-multicellular organism process	BP	4108	142	3.55e-11	5.98e-08
GO:0044421	extracellular region part	CC	2592	103	4.94e-11	7.67e-08
GO:0042221	response to chemical	BP	2270	94	5.33e-11	7.68e-08
GO:0009888	tissue development	BP	1273	64	8.1e-11	1.06e-07
GO:0070371	ERK1 and ERK2 cascade	BP	204	23	8.4e-11	1.06e-07
GO:0040011	locomotion	BP	1156	60	9.2e-11	1.09e-07
GO:0016477	cell migration	BP	951	53	1.16e-10	1.3e-07
GO:0008283	cell proliferation	BP	1414	68	1.31e-10	1.39e-07
GO:0009605	response to external stimulus	BP	1216	61	2.41e-10	2.38e-07
GO:0050896	response to stimulus	BP	4934	159	2.57e-10	2.38e-07
GO:0007275	multicellular organism development	BP	3483	124	2.59e-10	2.38e-07
GO:0042127	regulation of cell proliferation	BP	1156	59	2.75e-10	2.41e-07
GO:0030334	regulation of cell migration	BP	588	39	3.63e-10	3.05e-07
GO:0048731	system development	BP	3113	114	4.08e-10	3.29e-07
GO:0000165	MAPK cascade	BP	541	37	4.64e-10	3.6e-07
GO:0023014	signal transduction by protein phosphorylation	BP	545	37	5.64e-10	4.22e-07
GO:0006928	movement of cell or subcellular component	BP	1277	62	6.16e-10	4.44e-07
GO:0048870	cell motility	BP	1012	53	1.02e-09	6.85e-07
GO:0051674	localization of cell	BP	1012	53	1.02e-09	6.85e-07
GO:0040012	regulation of locomotion	BP	665	41	1.06e-09	6.88e-07
GO:2000145	regulation of cell motility	BP	612	39	1.1e-09	6.96e-07
GO:1902533	positive regulation of intracellular signal transduction	BP	668	41	1.24e-09	7.59e-07
GO:0051239	regulation of multicellular organismal process	BP	1978	82	1.3e-09	7.73e-07
GO:0022603	regulation of anatomical structure morphogenesis	BP	739	43	2.13e-09	1.23e-06
GO:0009653	anatomical structure morphogenesis	BP	1861	78	2.31e-09	1.3e-06
GO:0071944	cell periphery	CC	2825	104	2.71e-09	1.43e-06
GO:0007165	signal transduction	BP	3212	114	2.76e-09	1.43e-06
GO:0001932	regulation of protein phosphorylation	BP	977	51	2.77e-09	1.43e-06
GO:0051270	regulation of cellular component movement	BP	661	40	2.89e-09	1.46e-06
GO:0070372	regulation of ERK1 and ERK2 cascade	BP	191	20	6.18e-09	3.04e-06
GO:0006935	chemotaxis	BP	345	27	7.82e-09	3.76e-06
GO:0043408	regulation of MAPK cascade	BP	492	33	8.69e-09	4e-06
GO:0042330	taxis	BP	347	27	8.75e-09	4e-06
GO:0044699	single-organism process	BP	8439	228	8.92e-09	4e-06
GO:2000026	regulation of multicellular organismal development	BP	1370	62	9.11e-09	4e-06
GO:0009986	cell surface	CC	495	33	9.34e-09	4.01e-06
GO:0035556	intracellular signal transduction	BP	1743	73	9.53e-09	4.01e-06
GO:0060429	epithelium development	BP	781	43	1.19e-08	4.91e-06
GO:0048513	animal organ development	BP	2222	86	1.29e-08	5.19e-06
GO:0006468	protein phosphorylation	BP	1314	60	1.32e-08	5.22e-06
GO:0044700	single organism signaling	BP	3502	119	1.36e-08	5.28e-06
GO:0051240	positive regulation of multicellular organismal process	BP	1158	55	1.48e-08	5.61e-06
GO:0023052	signaling	BP	3508	119	1.5e-08	5.61e-06
GO:0051174	regulation of phosphorus metabolic process	BP	1223	57	1.54e-08	5.64e-06
GO:0043410	positive regulation of MAPK cascade	BP	335	26	2.05e-08	7.4e-06
GO:1902531	regulation of intracellular signal transduction	BP	1172	55	2.18e-08	7.73e-06
GO:0051094	positive regulation of developmental process	BP	985	49	2.33e-08	8.12e-06
GO:0007154	cell communication	BP	3543	119	2.69e-08	9.2e-06
GO:0030335	positive regulation of cell migration	BP	362	27	2.79e-08	9.38e-06
GO:0009967	positive regulation of signal transduction	BP	1022	50	3.22e-08	1.06e-05
GO:0019220	regulation of phosphate metabolic process	BP	1218	56	3.34e-08	1.09e-05
GO:2000147	positive regulation of cell motility	BP	368	27	3.88e-08	1.22e-05
GO:0042325	regulation of phosphorylation	BP	1061	51	3.92e-08	1.22e-05
GO:0005886	plasma membrane	CC	2736	98	3.94e-08	1.22e-05
GO:0010647	positive regulation of cell communication	BP	1130	53	4.53e-08	1.39e-05
GO:0048584	positive regulation of response to stimulus	BP	1360	60	4.64e-08	1.4e-05
GO:0023056	positive regulation of signaling	BP	1139	53	5.75e-08	1.71e-05
GO:0007166	cell surface receptor signaling pathway	BP	1617	67	6.37e-08	1.86e-05
GO:0051272	positive regulation of cellular component movement	BP	378	27	6.75e-08	1.95e-05
GO:0061138	morphogenesis of a branching epithelium	BP	177	18	6.85e-08	1.95e-05
GO:0007167	enzyme linked receptor protein signaling pathway	BP	650	37	7.66e-08	2.15e-05
GO:0048015	phosphatidylinositol-mediated signaling	BP	108	14	8.63e-08	2.39e-05
GO:0051716	cellular response to stimulus	BP	4152	132	8.8e-08	2.4e-05
GO:0048518	positive regulation of biological process	BP	3948	127	9.77e-08	2.63e-05
GO:0048017	inositol lipid-mediated signaling	BP	110	14	1.09e-07	2.87e-05
GO:0010033	response to organic substance	BP	1746	70	1.09e-07	2.87e-05
GO:0044459	plasma membrane part	CC	1375	59	1.27e-07	3.25e-05
GO:0006950	response to stress	BP	2333	86	1.27e-07	3.25e-05
GO:0070374	positive regulation of ERK1 and ERK2 cascade	BP	129	15	1.3e-07	3.29e-05
GO:0048754	branching morphogenesis of an epithelial tube	BP	147	16	1.39e-07	3.42e-05
GO:0005578	proteinaceous extracellular matrix	CC	251	21	1.39e-07	3.42e-05
GO:0040017	positive regulation of locomotion	BP	393	27	1.46e-07	3.55e-05
GO:0071363	cellular response to growth factor stimulus	BP	424	28	1.69e-07	4.06e-05
GO:0006952	defense response	BP	787	41	1.72e-07	4.09e-05
GO:0001763	morphogenesis of a branching structure	BP	190	18	1.96e-07	4.6e-05
GO:0008284	positive regulation of cell proliferation	BP	646	36	2.08e-07	4.82e-05
GO:0031399	regulation of protein modification process	BP	1255	55	2.17e-07	4.98e-05
GO:0048583	regulation of response to stimulus	BP	2413	87	2.49e-07	5.64e-05
GO:0001934	positive regulation of protein phosphorylation	BP	650	36	2.57e-07	5.75e-05
GO:0070848	response to growth factor	BP	435	28	2.85e-07	6.33e-05
GO:0010562	positive regulation of phosphorus metabolic process	BP	755	39	4.37e-07	9.48e-05
GO:0045937	positive regulation of phosphate metabolic process	BP	755	39	4.37e-07	9.48e-05
GO:0051246	regulation of protein metabolic process	BP	1882	72	4.53e-07	9.73e-05
GO:0014065	phosphatidylinositol 3-kinase signaling	BP	89	12	4.73e-07	0.000100464
GO:0032879	regulation of localization	BP	1863	71	5.7e-07	0.000119871
GO:0005515	protein binding	MF	6246	176	6.96e-07	0.000144893
GO:0002376	immune system process	BP	1466	60	8.04e-07	0.000165608
GO:0042327	positive regulation of phosphorylation	BP	683	36	8.2e-07	0.000167268
GO:0009966	regulation of signal transduction	BP	1899	72	8.82e-07	0.000178101
GO:0031012	extracellular matrix	CC	381	25	9e-07	0.000179788
GO:0005102	receptor binding	MF	1003	46	1.1e-06	0.000214755
GO:0044763	single-organism cellular process	BP	7030	192	1.1e-06	0.000214755
GO:0014066	regulation of phosphatidylinositol 3-kinase signaling	BP	65	10	1.3e-06	0.000251919
GO:0030054	cell junction	CC	920	43	1.5e-06	0.000288318
GO:0009887	animal organ morphogenesis	BP	734	37	1.67e-06	0.000317068
GO:0007204	positive regulation of cytosolic calcium ion concentration	BP	158	15	1.86e-06	0.000350649
GO:0002009	morphogenesis of an epithelium	BP	423	26	2.02e-06	0.000377081
GO:0048468	cell development	BP	1511	60	2.24e-06	0.000414691
GO:0010646	regulation of cell communication	BP	2095	76	2.5e-06	0.000458524
GO:0050678	regulation of epithelial cell proliferation	BP	251	19	2.7e-06	0.000490628
GO:0032268	regulation of cellular protein metabolic process	BP	1732	66	3.06e-06	0.000551994
GO:0030198	extracellular matrix organization	BP	165	15	3.14e-06	0.000560486
GO:0051057	positive regulation of small GTPase mediated signal transduction	BP	43	8	3.21e-06	0.000568734
GO:0043062	extracellular structure organization	BP	166	15	3.38e-06	0.000593546
GO:0023051	regulation of signaling	BP	2116	76	3.6e-06	0.000626916
GO:0031401	positive regulation of protein modification process	BP	825	39	4.27e-06	0.000736199
GO:0009611	response to wounding	BP	311	21	4.35e-06	0.000743914
GO:0070887	cellular response to chemical stimulus	BP	1686	64	4.61e-06	0.000782089
GO:0009897	external side of plasma membrane	CC	170	15	4.83e-06	0.000812482
GO:0098552	side of membrane	CC	314	21	5.34e-06	0.000890135
GO:0016310	phosphorylation	BP	1584	61	5.46e-06	0.000902726
GO:0007169	transmembrane receptor protein tyrosine kinase signaling pathway	BP	422	25	5.64e-06	0.000925158
GO:0031224	intrinsic component of membrane	CC	2919	96	6.05e-06	0.000984913
GO:0006874	cellular calcium ion homeostasis	BP	244	18	6.14e-06	0.000991234
GO:0044344	cellular response to fibroblast growth factor stimulus	BP	62	9	6.3e-06	0.00100995
GO:0050900	leukocyte migration	BP	197	16	6.59e-06	0.00104734
GO:0051480	regulation of cytosolic calcium ion concentration	BP	176	15	6.66e-06	0.0010509
GO:0014068	positive regulation of phosphatidylinositol 3-kinase signaling	BP	48	8	7.63e-06	0.00119321
GO:0098542	defense response to other organism	BP	249	18	8.16e-06	0.00126668
GO:0071774	response to fibroblast growth factor	BP	64	9	8.28e-06	0.00127534
GO:0030155	regulation of cell adhesion	BP	488	27	8.83e-06	0.00134988
GO:0048729	tissue morphogenesis	BP	489	27	9.11e-06	0.00137209
GO:0055074	calcium ion homeostasis	BP	251	18	9.11e-06	0.00137209
GO:0032270	positive regulation of cellular protein metabolic process	BP	1050	45	9.95e-06	0.00148759
GO:0050673	epithelial cell proliferation	BP	300	20	1.03e-05	0.00152926
GO:0046579	positive regulation of Ras protein signal transduction	BP	37	7	1.19e-05	0.00174708
GO:0072359	circulatory system development	BP	803	37	1.26e-05	0.00183991
GO:0032835	glomerulus development	BP	50	8	1.27e-05	0.00184526
GO:0072503	cellular divalent inorganic cation homeostasis	BP	260	18	1.47e-05	0.00212116
GO:0051247	positive regulation of protein metabolic process	BP	1135	47	1.5e-05	0.00214753
GO:0005887	integral component of plasma membrane	CC	620	31	1.53e-05	0.00217029
GO:0048523	negative regulation of cellular process	BP	3265	103	1.56e-05	0.00220108
GO:0008083	growth factor activity	MF	85	10	1.57e-05	0.00220108
GO:0045785	positive regulation of cell adhesion	BP	289	19	1.84e-05	0.00256813
GO:0072678	T cell migration	BP	27	6	1.88e-05	0.00260086
GO:0001822	kidney development	BP	214	16	1.97e-05	0.00269881
GO:0031226	intrinsic component of plasma membrane	CC	660	32	2.02e-05	0.00275259
GO:0071310	cellular response to organic substance	BP	1369	53	2.13e-05	0.00288604
GO:0098609	cell-cell adhesion	BP	485	26	2.18e-05	0.00293068
GO:0032845	negative regulation of homeostatic process	BP	148	13	2.29e-05	0.00301307
GO:0045595	regulation of cell differentiation	BP	1265	50	2.29e-05	0.00301307
GO:0016049	cell growth	BP	402	23	2.31e-05	0.00301307
GO:0016021	integral component of membrane	CC	2847	92	2.33e-05	0.00301307
GO:0008285	negative regulation of cell proliferation	BP	485	26	2.33e-05	0.00301307
GO:0032101	regulation of response to external stimulus	BP	457	25	2.33e-05	0.00301307
GO:0001525	angiogenesis	BP	345	21	2.45e-05	0.00313849
GO:0072006	nephron development	BP	107	11	2.46e-05	0.00313849
GO:0051928	positive regulation of calcium ion transport	BP	72	9	2.49e-05	0.00316043
GO:0040007	growth	BP	795	36	2.53e-05	0.00317014
GO:0048871	multicellular organismal homeostasis	BP	220	16	2.53e-05	0.00317014
GO:0018108	peptidyl-tyrosine phosphorylation	BP	220	16	2.55e-05	0.00317579
GO:0001667	ameboidal-type cell migration	BP	269	18	2.6e-05	0.00322337
GO:0034103	regulation of tissue remodeling	BP	56	8	2.63e-05	0.00323537
GO:2000021	regulation of ion homeostasis	BP	131	12	2.74e-05	0.00335365
GO:0035295	tube development	BP	520	27	2.84e-05	0.00344946
GO:0018212	peptidyl-tyrosine modification	BP	222	16	2.86e-05	0.00346207
GO:0019838	growth factor binding	MF	111	11	2.91e-05	0.00349259
GO:0072507	divalent inorganic cation homeostasis	BP	274	18	2.95e-05	0.00351922
GO:0051607	defense response to virus	BP	132	12	3.02e-05	0.00358727
GO:0060548	negative regulation of cell death	BP	771	35	3.13e-05	0.00369311
GO:0034113	heterotypic cell-cell adhesion	BP	29	6	3.2e-05	0.00373575
GO:1901342	regulation of vasculature development	BP	198	15	3.2e-05	0.00373575
GO:0007399	nervous system development	BP	1606	59	3.27e-05	0.00379771
GO:0048771	tissue remodeling	BP	134	12	3.79e-05	0.00437056
GO:0048146	positive regulation of fibroblast proliferation	BP	59	8	3.86e-05	0.00442163
GO:0048144	fibroblast proliferation	BP	94	10	3.96e-05	0.00451203
GO:0050891	multicellular organismal water homeostasis	BP	19	5	4.03e-05	0.0045649
GO:0050878	regulation of body fluid levels	BP	204	15	4.05e-05	0.0045649
GO:0042995	cell projection	CC	1511	56	4.2e-05	0.00470917
GO:0001944	vasculature development	BP	534	27	4.44e-05	0.00494361
GO:0048519	negative regulation of biological process	BP	3548	108	4.46e-05	0.00494361
GO:0072012	glomerulus vasculature development	BP	19	5	4.72e-05	0.00516369
GO:0060441	epithelial tube branching involved in lung morphogenesis	BP	30	6	4.73e-05	0.00516369
GO:0022612	gland morphogenesis	BP	116	11	4.73e-05	0.00516369
GO:0006875	cellular metal ion homeostasis	BP	311	19	4.83e-05	0.0052366
GO:0045087	innate immune response	BP	390	22	4.86e-05	0.0052495
GO:0002685	regulation of leukocyte migration	BP	117	11	5.03e-05	0.00539723
GO:0009615	response to virus	BP	161	13	5.12e-05	0.00546811
GO:0044425	membrane part	CC	3732	112	5.28e-05	0.00561093
GO:0043069	negative regulation of programmed cell death	BP	696	32	5.61e-05	0.00590747
GO:0007492	endoderm development	BP	46	7	5.62e-05	0.00590747
GO:0052547	regulation of peptidase activity	BP	233	16	5.72e-05	0.00598085
GO:0009607	response to biotic stimulus	BP	483	25	5.88e-05	0.00609453
GO:0072001	renal system development	BP	234	16	5.89e-05	0.00609453
GO:0005126	cytokine receptor binding	MF	164	13	5.93e-05	0.0061023
GO:0031646	positive regulation of neurological system process	BP	20	5	5.96e-05	0.0061023
GO:0061437	renal system vasculature development	BP	20	5	6.06e-05	0.00614385
GO:0061440	kidney vasculature development	BP	20	5	6.06e-05	0.00614385
GO:0072358	cardiovascular system development	BP	545	27	6.24e-05	0.00629309
GO:0065009	regulation of molecular function	BP	1709	61	6.27e-05	0.00629514
GO:0050840	extracellular matrix binding	MF	47	7	6.31e-05	0.00630194
GO:0010941	regulation of cell death	BP	1241	48	6.42e-05	0.00638143
GO:0098590	plasma membrane region	CC	613	29	6.5e-05	0.00641144
GO:0050789	regulation of biological process	BP	7084	187	6.54e-05	0.00641144
GO:0048878	chemical homeostasis	BP	675	31	6.54e-05	0.00641144
GO:0002252	immune effector process	BP	428	23	6.63e-05	0.00643421
GO:0050801	ion homeostasis	BP	461	24	6.63e-05	0.00643421
GO:0050790	regulation of catalytic activity	BP	1279	49	6.72e-05	0.00649068
GO:0098602	single organism cell adhesion	BP	459	24	6.79e-05	0.0065267
GO:0006796	phosphate-containing compound metabolic process	BP	2175	73	6.89e-05	0.00658835
GO:0043207	response to external biotic stimulus	BP	459	24	6.95e-05	0.00658835
GO:0051707	response to other organism	BP	459	24	6.95e-05	0.00658835
GO:0010811	positive regulation of cell-substrate adhesion	BP	103	10	7.65e-05	0.00719567
GO:0016337	single organismal cell-cell adhesion	BP	404	22	7.66e-05	0.00719567
GO:1901700	response to oxygen-containing compound	BP	942	39	7.93e-05	0.00741311
GO:0048514	blood vessel morphogenesis	BP	432	23	8.04e-05	0.00747706
GO:0033561	regulation of water loss via skin	BP	12	4	8.32e-05	0.00770705
GO:0030104	water homeostasis	BP	22	5	8.39e-05	0.00773319
GO:0098742	cell-cell adhesion via plasma-membrane adhesion molecules	BP	103	10	8.46e-05	0.00775784
GO:0048522	positive regulation of cellular process	BP	3602	108	8.82e-05	0.00805162
GO:0031643	positive regulation of myelination	BP	12	4	9.07e-05	0.00824908
GO:0031005	filamin binding	MF	12	4	9.18e-05	0.0083086
GO:0048646	anatomical structure formation involved in morphogenesis	BP	780	34	9.35e-05	0.00842789
GO:0043549	regulation of kinase activity	BP	557	27	9.41e-05	0.00844286
GO:0065008	regulation of biological quality	BP	2354	77	9.54e-05	0.0085182
GO:0043066	negative regulation of apoptotic process	BP	684	31	9.65e-05	0.00854634
GO:0001706	endoderm formation	BP	22	5	9.65e-05	0.00854634
GO:0002687	positive regulation of leukocyte migration	BP	85	9	9.84e-05	0.00865937
GO:0060326	cell chemotaxis	BP	172	13	9.87e-05	0.00865937
GO:0019960	C-X3-C chemokine binding	MF	5	3	0.000103785	0.00906834
GO:0060402	calcium ion transport into cytosol	BP	86	9	0.00010768	0.00936817
GO:0009968	negative regulation of signal transduction	BP	855	36	0.000109865	0.00948989
GO:0051336	regulation of hydrolase activity	BP	658	30	0.000110019	0.00948989
GO:2000027	regulation of organ morphogenesis	BP	151	12	0.000113673	0.0097633
GO:0051924	regulation of calcium ion transport	BP	152	12	0.000115161	0.00984917
GO:0032844	regulation of homeostatic process	BP	360	20	0.000120434	0.0102567
GO:0005539	glycosaminoglycan binding	MF	130	11	0.000121193	0.010278
GO:0042277	peptide binding	MF	177	13	0.00012658	0.0106899
GO:0009719	response to endogenous stimulus	BP	963	39	0.000127796	0.0107476
GO:0002682	regulation of immune system process	BP	792	34	0.000129476	0.0108437
GO:0006793	phosphorus metabolic process	BP	2218	73	0.000130256	0.010864
GO:0003094	glomerular filtration	BP	13	4	0.000132687	0.0110212
GO:0031589	cell-substrate adhesion	BP	254	16	0.000135363	0.0111533
GO:0048585	negative regulation of response to stimulus	BP	1070	42	0.000135383	0.0111533
GO:0051050	positive regulation of transport	BP	732	32	0.000135935	0.0111533
GO:0001568	blood vessel development	BP	510	25	0.000140863	0.0115109
GO:0045859	regulation of protein kinase activity	BP	509	25	0.00014154	0.0115195
GO:0060425	lung morphogenesis	BP	52	7	0.000153483	0.0124414
GO:0072643	interferon-gamma secretion	BP	13	4	0.000155465	0.0125516
GO:0031252	cell leading edge	CC	283	17	0.000157162	0.0126381
GO:0001816	cytokine production	BP	455	23	0.000166235	0.0133146
GO:0051241	negative regulation of multicellular organismal process	BP	807	34	0.000172307	0.0137464
GO:0045597	positive regulation of cell differentiation	BP	743	32	0.000173092	0.0137547
GO:0048145	regulation of fibroblast proliferation	BP	92	9	0.000184141	0.0145384
GO:1904706	negative regulation of vascular smooth muscle cell proliferation	BP	6	3	0.000184395	0.0145384
GO:0006954	inflammatory response	BP	397	21	0.00018515	0.0145412
GO:0097205	renal filtration	BP	14	4	0.000186991	0.0145744
GO:0051338	regulation of transferase activity	BP	645	29	0.000187018	0.0145744
GO:1904427	positive regulation of calcium ion transmembrane transport	BP	39	6	0.000191669	0.0148794
GO:0001818	negative regulation of cytokine production	BP	159	12	0.000195072	0.0150856
GO:0010470	regulation of gastrulation	BP	26	5	0.000196946	0.0151724
GO:0042482	positive regulation of odontogenesis	BP	6	3	0.000197739	0.0151755
GO:0005021	vascular endothelial growth factor-activated receptor activity	MF	6	3	0.000199193	0.0152292
GO:0051093	negative regulation of developmental process	BP	683	30	0.000204141	0.0155486
GO:0099600	transmembrane receptor activity	MF	375	20	0.000206381	0.0156354
GO:0048732	gland development	BP	315	18	0.00020683	0.0156354
GO:0010810	regulation of cell-substrate adhesion	BP	162	12	0.000211103	0.0158989
GO:0044092	negative regulation of molecular function	BP	684	30	0.000224456	0.0168417
GO:0010466	negative regulation of peptidase activity	BP	116	10	0.000228769	0.0171018
GO:0043281	regulation of cysteine-type endopeptidase activity involved in apoptotic process	BP	161	12	0.000231447	0.0172381
GO:0065007	biological regulation	BP	7401	191	0.000236655	0.017536
GO:0050731	positive regulation of peptidyl-tyrosine phosphorylation	BP	118	10	0.000237184	0.017536
GO:0010648	negative regulation of cell communication	BP	924	37	0.000241659	0.0178016
GO:1904018	positive regulation of vasculature development	BP	116	10	0.000243431	0.017867
GO:0001726	ruffle	CC	118	10	0.000250019	0.018284
GO:2000401	regulation of lymphocyte migration	BP	27	5	0.000256104	0.0186614
GO:0023057	negative regulation of signaling	BP	927	37	0.000257796	0.0187171
GO:0042060	wound healing	BP	243	15	0.000272001	0.0196684
GO:0060401	cytosolic calcium ion transport	BP	97	9	0.000272847	0.0196684
GO:0043067	regulation of programmed cell death	BP	1139	43	0.000278382	0.019996
GO:0031982	vesicle	CC	2916	89	0.000285582	0.0204404
GO:0001655	urogenital system development	BP	269	16	0.000290641	0.020729
GO:0060562	epithelial tube morphogenesis	BP	298	17	0.000292614	0.0207962
GO:0001968	fibronectin binding	MF	28	5	0.000293876	0.0208126
GO:0071495	cellular response to endogenous stimulus	BP	800	33	0.000299429	0.0211317
GO:0055065	metal ion homeostasis	BP	359	19	0.000306535	0.0215578
GO:0044093	positive regulation of molecular function	BP	1038	40	0.000309487	0.0216899
GO:0019538	protein metabolic process	BP	3708	108	0.000310618	0.0216938
GO:0030003	cellular cation homeostasis	BP	358	19	0.000313099	0.0217917
GO:0031347	regulation of defense response	BP	355	19	0.000315754	0.021901
GO:0004872	receptor activity	MF	541	25	0.000328285	0.0226147
GO:0060089	molecular transducer activity	MF	541	25	0.000328285	0.0226147
GO:0098771	inorganic ion homeostasis	BP	420	21	0.000334836	0.0229875
GO:0045124	regulation of bone resorption	BP	29	5	0.000348082	0.0238159
GO:0080134	regulation of response to stress	BP	870	35	0.000357833	0.0244004
GO:0050730	regulation of peptidyl-tyrosine phosphorylation	BP	171	12	0.000359517	0.024431
GO:0031253	cell projection membrane	CC	171	12	0.000360704	0.024431
GO:0002684	positive regulation of immune system process	BP	542	25	0.000365693	0.0246464
GO:0035239	tube morphogenesis	BP	332	18	0.000366326	0.0246464
GO:0004888	transmembrane signaling receptor activity	MF	363	19	0.000372904	0.0250056
GO:0010522	regulation of calcium ion transport into cytosol	BP	62	7	0.000377554	0.0252336
GO:0001933	negative regulation of protein phosphorylation	BP	333	18	0.000380194	0.0253262
GO:0038023	signaling receptor activity	MF	424	21	0.000388189	0.0257473
GO:0051248	negative regulation of protein metabolic process	BP	775	32	0.000389067	0.0257473
GO:0007200	phospholipase C-activating G-protein coupled receptor signaling pathway	BP	44	6	0.000390421	0.0257525
GO:0072239	metanephric glomerulus vasculature development	BP	7	3	0.000398047	0.02617
GO:0052548	regulation of endopeptidase activity	BP	196	13	0.000406394	0.026632
GO:0043085	positive regulation of catalytic activity	BP	778	32	0.000410177	0.0267929
GO:0042981	regulation of apoptotic process	BP	1125	42	0.000416143	0.0270532
GO:0006873	cellular ion homeostasis	BP	366	19	0.000416843	0.0270532
GO:2000406	positive regulation of T cell migration	BP	17	4	0.000424797	0.0273486
GO:0006464	cellular protein modification process	BP	2580	80	0.000425458	0.0273486
GO:0036211	protein modification process	BP	2580	80	0.000425458	0.0273486
GO:0010863	positive regulation of phospholipase C activity	BP	17	4	0.0004286	0.0273918
GO:2000116	regulation of cysteine-type endopeptidase activity	BP	172	12	0.000428846	0.0273918
GO:0010966	regulation of phosphate transport	BP	2	2	0.000446401	0.028245
GO:0044341	sodium-dependent phosphate transport	BP	2	2	0.000446401	0.028245
GO:2000118	regulation of sodium-dependent phosphate transport	BP	2	2	0.000446401	0.028245
GO:0043230	extracellular organelle	CC	2030	66	0.000452233	0.0285246
GO:0042488	positive regulation of odontogenesis of dentin-containing tooth	BP	2	2	0.000492835	0.0309438
GO:0000902	cell morphogenesis	BP	757	31	0.000496621	0.0309438
GO:0045715	negative regulation of low-density lipoprotein particle receptor biosynthetic process	BP	2	2	0.000498211	0.0309438
GO:0034683	integrin alphav-beta3 complex	CC	2	2	0.000498211	0.0309438
GO:0071345	cellular response to cytokine stimulus	BP	339	18	0.000498252	0.0309438
GO:0045740	positive regulation of DNA replication	BP	47	6	0.000508349	0.031474
GO:0030424	axon	CC	342	18	0.000514672	0.0317148
GO:0006955	immune response	BP	753	31	0.000515693	0.0317148
GO:0043405	regulation of MAP kinase activity	BP	229	14	0.000517625	0.0317148
GO:0033218	amide binding	MF	204	13	0.000518524	0.0317148
GO:0010524	positive regulation of calcium ion transport into cytosol	BP	31	5	0.000532975	0.0325002
GO:0060732	positive regulation of inositol phosphate biosynthetic process	BP	8	3	0.000535585	0.032561
GO:0043235	receptor complex	CC	204	13	0.000539799	0.0327186
GO:0072676	lymphocyte migration	BP	48	6	0.00055383	0.0334686
GO:0043086	negative regulation of catalytic activity	BP	464	22	0.000560268	0.0337566
GO:0045765	regulation of angiogenesis	BP	178	12	0.00056418	0.0338911
GO:0046849	bone remodeling	BP	66	7	0.000567926	0.0340149
GO:0070852	cell body fiber	CC	8	3	0.000569799	0.0340261
GO:1902713	regulation of interferon-gamma secretion	BP	8	3	0.00057377	0.0341622
GO:0045453	bone resorption	BP	48	6	0.000582341	0.0345705
GO:0090280	positive regulation of calcium ion import	BP	31	5	0.000584492	0.0345964
GO:0022604	regulation of cell morphogenesis	BP	378	19	0.000588128	0.0347098
GO:0004962	endothelin receptor activity	MF	2	2	0.000600604	0.0353428
GO:1902107	positive regulation of leukocyte differentiation	BP	108	9	0.00061137	0.0358718
GO:0002526	acute inflammatory response	BP	67	7	0.000613524	0.0358938
GO:0050679	positive regulation of epithelial cell proliferation	BP	131	10	0.000622915	0.0362366
GO:0070062	extracellular exosome	CC	2014	65	0.000622974	0.0362366
GO:0055080	cation homeostasis	BP	410	20	0.000626487	0.0363362
GO:0022008	neurogenesis	BP	1191	43	0.00062978	0.0364226
GO:0010951	negative regulation of endopeptidase activity	BP	87	8	0.000653315	0.0376758
GO:0044403	symbiosis, encompassing mutualism through parasitism	BP	379	19	0.000657034	0.0377823
GO:0034097	response to cytokine	BP	407	20	0.0006757	0.0387453
GO:0031644	regulation of neurological system process	BP	50	6	0.000687185	0.0392922
GO:0001817	regulation of cytokine production	BP	410	20	0.00069102	0.0393999
GO:0005125	cytokine activity	MF	89	8	0.00069539	0.0395217
GO:0019955	cytokine binding	MF	68	7	0.000697074	0.0395217
GO:0051209	release of sequestered calcium ion into cytosol	BP	68	7	0.000711811	0.0401269
GO:0051283	negative regulation of sequestering of calcium ion	BP	68	7	0.000711811	0.0401269
GO:0001704	formation of primary germ layer	BP	68	7	0.000713712	0.0401269
GO:0035924	cellular response to vascular endothelial growth factor stimulus	BP	33	5	0.000718284	0.0402046
GO:1903561	extracellular vesicle	CC	2025	65	0.000719078	0.0402046
GO:0031256	leading edge membrane	CC	90	8	0.00072716	0.0405442
GO:0006816	calcium ion transport	BP	239	14	0.000733054	0.0407602
GO:0061436	establishment of skin barrier	BP	9	3	0.000744177	0.0412362
GO:0044419	interspecies interaction between organisms	BP	383	19	0.0007457	0.0412362
GO:0033993	response to lipid	BP	503	23	0.000756704	0.0415507
GO:0044420	extracellular matrix component	CC	113	9	0.000757179	0.0415507
GO:0003680	AT DNA binding	MF	9	3	0.000757564	0.0415507
GO:0051208	sequestering of calcium ion	BP	69	7	0.000778573	0.042419
GO:0051282	regulation of sequestering of calcium ion	BP	69	7	0.000778573	0.042419
GO:0050794	regulation of cellular process	BP	6732	174	0.0007797	0.042419
GO:0030175	filopodium	CC	69	7	0.0007932	0.0430143
GO:2000404	regulation of T cell migration	BP	20	4	0.000794903	0.0430143
GO:1903708	positive regulation of hemopoiesis	BP	136	10	0.000807419	0.0435747
GO:2000403	positive regulation of lymphocyte migration	BP	20	4	0.000813438	0.0437825
GO:0051056	regulation of small GTPase mediated signal transduction	BP	188	12	0.000815732	0.0437892
GO:0008543	fibroblast growth factor receptor signaling pathway	BP	52	6	0.000818369	0.0438142
GO:1900274	regulation of phospholipase C activity	BP	20	4	0.000821022	0.04384
GO:0097553	calcium ion transmembrane import into cytosol	BP	70	7	0.000835394	0.0443726
GO:1902656	calcium ion import into cytosol	BP	70	7	0.000835394	0.0443726
GO:0051962	positive regulation of nervous system development	BP	418	20	0.000846885	0.0447492
GO:0010959	regulation of metal ion transport	BP	243	14	0.000848413	0.0447492
GO:0032675	regulation of interleukin-6 production	BP	91	8	0.000849135	0.0447492
GO:0120025	plasma membrane bounded cell projection	CC	1356	47	0.00085698	0.0449436
GO:0043154	negative regulation of cysteine-type endopeptidase activity involved in apoptotic process	BP	70	7	0.000857277	0.0449436
GO:0040008	regulation of growth	BP	513	23	0.00087195	0.0455944
GO:0005509	calcium ion binding	MF	358	18	0.000883203	0.0460303
GO:0019207	kinase regulator activity	MF	162	11	0.000884848	0.0460303
GO:0008219	cell death	BP	1540	52	0.000892202	0.0462936
GO:0043588	skin development	BP	163	11	0.000907289	0.0469557
GO:0070373	negative regulation of ERK1 and ERK2 cascade	BP	52	6	0.000920585	0.047522
GO:0030324	lung development	BP	161	11	0.000928659	0.0478165
GO:0050746	regulation of lipoprotein metabolic process	BP	10	3	0.000935089	0.0480251
GO:0051704	multi-organism process	BP	1139	41	0.000942818	0.0482991
GO:0070851	growth factor receptor binding	MF	93	8	0.000959413	0.0490248
GO:0032989	cellular component morphogenesis	BP	823	32	0.000969141	0.0493968
GO:0042592	homeostatic process	BP	1142	41	0.000973223	0.04948
GO:0032635	interleukin-6 production	BP	93	8	0.000977249	0.0495598
GO:0010574	regulation of vascular endothelial growth factor production	BP	21	4	0.000984657	0.0498103
GO:0046578	regulation of Ras protein signal transduction	BP	166	11	0.000995078	0.0502116
GO:0051128	regulation of cellular component organization	BP	1899	61	0.00102037	0.0513592
GO:0001101	response to acid chemical	BP	194	12	0.00105712	0.0530769
GO:0051281	positive regulation of release of sequestered calcium ion into cytosol	BP	21	4	0.00106742	0.0534612
GO:0030323	respiratory tube development	BP	164	11	0.00107972	0.0538704
GO:0051017	actin filament bundle assembly	BP	119	9	0.00108093	0.0538704
GO:0005520	insulin-like growth factor binding	MF	22	4	0.00109376	0.0543656
GO:0031960	response to corticosteroid	BP	53	6	0.00109888	0.0543656
GO:0046850	regulation of bone remodeling	BP	37	5	0.00109896	0.0543656
GO:2000117	negative regulation of cysteine-type endopeptidase activity	BP	73	7	0.00110164	0.0543656
GO:1904994	regulation of leukocyte adhesion to vascular endothelial cell	BP	10	3	0.00110971	0.0545004
GO:0042326	negative regulation of phosphorylation	BP	365	18	0.00110977	0.0545004
GO:0035335	peptidyl-tyrosine dephosphorylation	BP	21	4	0.00111757	0.0547502
GO:0060485	mesenchyme development	BP	195	12	0.00113073	0.0552607
GO:0070161	anchoring junction	CC	428	20	0.00114798	0.0559684
GO:0030276	clathrin binding	MF	37	5	0.00115706	0.0562747
GO:0019887	protein kinase regulator activity	MF	142	10	0.00117982	0.057244
GO:0070838	divalent metal ion transport	BP	280	15	0.00120293	0.0582251
GO:0043270	positive regulation of ion transport	BP	170	11	0.0012065	0.0582585
GO:0007159	leukocyte cell-cell adhesion	BP	222	13	0.00123546	0.0595105
GO:0071900	regulation of protein serine/threonine kinase activity	BP	338	17	0.00123833	0.0595105
GO:0072511	divalent inorganic cation transport	BP	281	15	0.00124154	0.0595233
GO:1903224	regulation of endodermal cell differentiation	BP	3	2	0.00125526	0.0600385
GO:0061572	actin filament bundle organization	BP	122	9	0.00128112	0.0611303
GO:0051701	interaction with host	BP	97	8	0.00129267	0.0615359
GO:0008630	intrinsic apoptotic signaling pathway in response to DNA damage	BP	96	8	0.00132119	0.0627455
GO:0001558	regulation of cell growth	BP	313	16	0.0013391	0.0634471
GO:0005588	collagen type V trimer	CC	3	2	0.00134291	0.0634784
GO:0050748	negative regulation of lipoprotein metabolic process	BP	3	2	0.0013518	0.0637492
GO:0010573	vascular endothelial growth factor production	BP	23	4	0.00137798	0.0648327
GO:0035914	skeletal muscle cell differentiation	BP	56	6	0.00139474	0.0654687
GO:0045655	regulation of monocyte differentiation	BP	11	3	0.00139904	0.0655177
GO:0010919	regulation of inositol phosphate biosynthetic process	BP	11	3	0.00143654	0.0671185
GO:0033674	positive regulation of kinase activity	BP	343	17	0.00146888	0.0684012
GO:0060445	branching involved in salivary gland morphogenesis	BP	23	4	0.00147439	0.0684012
GO:0009893	positive regulation of metabolic process	BP	2362	72	0.00147671	0.0684012
GO:0072593	reactive oxygen species metabolic process	BP	199	12	0.00147755	0.0684012
GO:0017017	MAP kinase tyrosine/serine/threonine phosphatase activity	MF	11	3	0.00150306	0.0694227
GO:0051238	sequestering of metal ion	BP	77	7	0.00151165	0.0696601
GO:0006817	phosphate ion transport	BP	11	3	0.00152483	0.0701072
GO:0031325	positive regulation of cellular metabolic process	BP	2205	68	0.00153839	0.0705703
GO:0006979	response to oxidative stress	BP	315	16	0.00155829	0.0711695
GO:0007369	gastrulation	BP	124	9	0.00155851	0.0711695
GO:0005911	cell-cell junction	CC	318	16	0.00159398	0.0726248
GO:0044456	synapse part	CC	508	22	0.0016157	0.0734489
GO:1903977	positive regulation of glial cell migration	BP	3	2	0.00162297	0.0736133
GO:0070588	calcium ion transmembrane transport	BP	150	10	0.00166256	0.0752401
GO:0090288	negative regulation of cellular response to growth factor stimulus	BP	101	8	0.00167811	0.0757651
GO:0007411	axon guidance	BP	126	9	0.00168167	0.0757651
GO:0002697	regulation of immune effector process	BP	229	13	0.00171744	0.0772045
GO:0002763	positive regulation of myeloid leukocyte differentiation	BP	40	5	0.00173105	0.0776435
GO:0097060	synaptic membrane	CC	206	12	0.00173649	0.0777145
GO:0051347	positive regulation of transferase activity	BP	411	19	0.00176474	0.0788042
GO:0072224	metanephric glomerulus development	BP	11	3	0.00177307	0.0790014
GO:0030595	leukocyte chemotaxis	BP	127	9	0.00180724	0.0803465
GO:0097485	neuron projection guidance	BP	128	9	0.0018654	0.08275
GO:0034767	positive regulation of ion transmembrane transport	BP	81	7	0.00188048	0.0832358
GO:0033549	MAP kinase phosphatase activity	MF	12	3	0.00192789	0.0851479
GO:0034114	regulation of heterotypic cell-cell adhesion	BP	12	3	0.00193455	0.0852555
GO:0045211	postsynaptic membrane	CC	155	10	0.00199394	0.0876811
GO:0046718	viral entry into host cell	BP	41	5	0.00200378	0.0879222
GO:0071260	cellular response to mechanical stimulus	BP	25	4	0.00201639	0.0882838
GO:0050920	regulation of chemotaxis	BP	129	9	0.00206211	0.0900901
GO:0001954	positive regulation of cell-matrix adhesion	BP	43	5	0.00207121	0.0902923
GO:0031346	positive regulation of cell projection organization	BP	327	16	0.00210808	0.0917016
GO:0010604	positive regulation of macromolecule metabolic process	BP	2192	67	0.00212375	0.0921725
GO:0051179	localization	BP	4077	112	0.00212804	0.0921725
GO:0090036	regulation of protein kinase C signaling	BP	12	3	0.00214801	0.0928384
GO:0002040	sprouting angiogenesis	BP	61	6	0.00220239	0.0949852
GO:0040036	regulation of fibroblast growth factor receptor signaling pathway	BP	26	4	0.0022335	0.0961213
GO:0071902	positive regulation of protein serine/threonine kinase activity	BP	211	12	0.00229052	0.0983658
GO:0061061	muscle structure development	BP	484	21	0.00235669	0.100992
GO:0043005	neuron projection	CC	869	32	0.00238034	0.10179
GO:0031527	filopodium membrane	CC	13	3	0.00238898	0.101943
GO:0032269	negative regulation of cellular protein metabolic process	BP	725	28	0.0024555	0.104561
GO:0060541	respiratory system development	BP	182	11	0.00246622	0.104633
GO:0010563	negative regulation of phosphorus metabolic process	BP	457	20	0.00247275	0.104633
GO:0045936	negative regulation of phosphate metabolic process	BP	457	20	0.00247275	0.104633
GO:0098858	actin-based cell projection	CC	131	9	0.00250222	0.105659
GO:0060054	positive regulation of epithelial cell proliferation involved in wound healing	BP	4	2	0.0025114	0.105825
GO:0010518	positive regulation of phospholipase activity	BP	27	4	0.00255464	0.107423
GO:0035867	alphav-beta3 integrin-IGF-1-IGF1R complex	CC	4	2	0.0025968	0.108903
GO:0038027	apolipoprotein A-I-mediated signaling pathway	BP	4	2	0.00260064	0.108903
GO:0045861	negative regulation of proteolysis	BP	185	11	0.00261443	0.109254
GO:1903169	regulation of calcium ion transmembrane transport	BP	86	7	0.0026386	0.110036
GO:0031344	regulation of cell projection organization	BP	529	22	0.00266181	0.110268
GO:0032682	negative regulation of chemokine production	BP	13	3	0.00266332	0.110268
GO:0030260	entry into host cell	BP	44	5	0.00267694	0.110268
GO:0044409	entry into host	BP	44	5	0.00267694	0.110268
GO:0051806	entry into cell of other organism involved in symbiotic interaction	BP	44	5	0.00267694	0.110268
GO:0051828	entry into other organism involved in symbiotic interaction	BP	44	5	0.00267694	0.110268
GO:0061339	establishment or maintenance of monopolar cell polarity	BP	13	3	0.00272129	0.111783
GO:2000562	negative regulation of CD4-positive, alpha-beta T cell proliferation	BP	4	2	0.00272479	0.111783
GO:0035634	response to stilbenoid	BP	4	2	0.00275336	0.112726
GO:0007264	small GTPase mediated signal transduction	BP	336	16	0.00278774	0.113902
GO:0044710	single-organism metabolic process	BP	2748	80	0.00280559	0.114345
GO:0042742	defense response to bacterium	BP	111	8	0.00281032	0.114345
GO:0090403	oxidative stress-induced premature senescence	BP	4	2	0.00282107	0.114345
GO:1904995	negative regulation of leukocyte adhesion to vascular endothelial cell	BP	4	2	0.00282124	0.114345
GO:0048246	macrophage chemotaxis	BP	27	4	0.00287512	0.116296
GO:1902105	regulation of leukocyte differentiation	BP	189	11	0.00288579	0.116494
GO:0001910	regulation of leukocyte mediated cytotoxicity	BP	44	5	0.00290801	0.117156
GO:1905065	positive regulation of vascular smooth muscle cell differentiation	BP	4	2	0.0029292	0.117775
GO:0032613	interleukin-10 production	BP	28	4	0.002953	0.118496
GO:0030162	regulation of proteolysis	BP	461	20	0.00297914	0.119308
GO:0070509	calcium ion import	BP	110	8	0.00300191	0.119981
GO:0034764	positive regulation of transmembrane transport	BP	88	7	0.00301611	0.120311
GO:0007178	transmembrane receptor protein serine/threonine kinase signaling pathway	BP	247	13	0.00302823	0.120556
GO:0061056	sclerotome development	BP	4	2	0.00308166	0.122441
GO:0009617	response to bacterium	BP	306	15	0.0031009	0.122964
GO:0016525	negative regulation of angiogenesis	BP	66	6	0.00311145	0.12314
GO:0016020	membrane	CC	5754	149	0.00315728	0.124709
GO:0010720	positive regulation of cell development	BP	435	19	0.00317375	0.125115
GO:0019956	chemokine binding	MF	14	3	0.00319859	0.125849
GO:0030027	lamellipodium	CC	138	9	0.00322826	0.126569
GO:0003401	axis elongation	BP	28	4	0.00322943	0.126569
GO:0072210	metanephric nephron development	BP	28	4	0.0032558	0.127355
GO:0000904	cell morphogenesis involved in differentiation	BP	538	22	0.00327875	0.128005
GO:0044297	cell body	CC	505	21	0.0033119	0.129049
GO:0043901	negative regulation of multi-organism process	BP	114	8	0.00335632	0.130376
GO:0007265	Ras protein signal transduction	BP	253	13	0.00336101	0.130376
GO:0048699	generation of neurons	BP	1108	38	0.00336535	0.130376
GO:0001909	leukocyte mediated cytotoxicity	BP	66	6	0.0034284	0.132565
GO:1902532	negative regulation of intracellular signal transduction	BP	406	18	0.00345123	0.133192
GO:0043412	macromolecule modification	BP	2767	80	0.00348667	0.134303
GO:0005925	focal adhesion	CC	343	16	0.00352295	0.135442
GO:0090398	cellular senescence	BP	48	5	0.00353692	0.135721
GO:0043269	regulation of ion transport	BP	376	17	0.00355798	0.13627
GO:0051960	regulation of nervous system development	BP	676	26	0.00356545	0.136298
GO:0030001	metal ion transport	BP	475	20	0.00361391	0.137889
GO:0040014	regulation of multicellular organism growth	BP	67	6	0.0036324	0.138333
GO:0051049	regulation of transport	BP	1301	43	0.00371073	0.14105
GO:0018193	peptidyl-amino acid modification	BP	819	30	0.00374761	0.142184
GO:0016032	viral process	BP	345	16	0.00376183	0.142455
GO:0035987	endodermal cell differentiation	BP	15	3	0.00381072	0.144037
GO:0051279	regulation of release of sequestered calcium ion into cytosol	BP	48	5	0.00382167	0.14418
GO:0045682	regulation of epidermis development	BP	48	5	0.00386434	0.145519
GO:2000181	negative regulation of blood vessel morphogenesis	BP	69	6	0.00387962	0.145822
GO:1902932	positive regulation of alcohol biosynthetic process	BP	15	3	0.00389955	0.146298
GO:0005924	cell-substrate adherens junction	CC	347	16	0.00390814	0.146349
GO:0051482	positive regulation of cytosolic calcium ion concentration involved in phospholipase C-activating G-protein coupled signaling pathway	BP	15	3	0.00392412	0.146675
GO:0045202	synapse	CC	650	25	0.00394364	0.147132
GO:0044764	multi-organism cellular process	BP	347	16	0.00398396	0.148362
GO:0007435	salivary gland morphogenesis	BP	30	4	0.00400981	0.148689
GO:0090279	regulation of calcium ion import	BP	69	6	0.00401238	0.148689
GO:0032965	regulation of collagen biosynthetic process	BP	31	4	0.00401483	0.148689
GO:0005540	hyaluronic acid binding	MF	15	3	0.00404631	0.149353
GO:0002688	regulation of leukocyte chemotaxis	BP	70	6	0.00404756	0.149353
GO:0043406	positive regulation of MAP kinase activity	BP	143	9	0.00405717	0.149434
GO:0030036	actin cytoskeleton organization	BP	483	20	0.00406849	0.149578
GO:0040037	negative regulation of fibroblast growth factor receptor signaling pathway	BP	15	3	0.00412209	0.151273
GO:0045860	positive regulation of protein kinase activity	BP	316	15	0.00413019	0.151295
GO:0044267	cellular protein metabolic process	BP	3331	93	0.00415564	0.151952
GO:1905517	macrophage migration	BP	30	4	0.00418209	0.152643
GO:0051346	negative regulation of hydrolase activity	BP	226	12	0.00420009	0.153023
GO:0097529	myeloid leukocyte migration	BP	118	8	0.00421849	0.153416
GO:0061028	establishment of endothelial barrier	BP	31	4	0.00429429	0.155795
GO:0038132	neuregulin binding	MF	5	2	0.00429933	0.155795
GO:0048598	embryonic morphogenesis	BP	480	20	0.00433297	0.156646
GO:0001885	endothelial cell development	BP	49	5	0.00433834	0.156646
GO:0031348	negative regulation of defense response	BP	117	8	0.00435598	0.157002
GO:0060665	regulation of branching involved in salivary gland morphogenesis by mesenchymal-epithelial signaling	BP	5	2	0.00437654	0.157462
GO:0030055	cell-substrate junction	CC	352	16	0.0044502	0.159536
GO:0010871	negative regulation of receptor biosynthetic process	BP	5	2	0.00447021	0.159536
GO:0044215	other organism	CC	16	3	0.00447372	0.159536
GO:0044216	other organism cell	CC	16	3	0.00447372	0.159536
GO:0044217	other organism part	CC	16	3	0.00447372	0.159536
GO:0008360	regulation of cell shape	BP	119	8	0.00449706	0.160086
GO:0040015	negative regulation of multicellular organism growth	BP	16	3	0.00452051	0.160637
GO:0050919	negative chemotaxis	BP	16	3	0.00455734	0.161661
GO:0031341	regulation of cell killing	BP	49	5	0.00459314	0.1624
GO:0090287	regulation of cellular response to growth factor stimulus	BP	202	11	0.00459425	0.1624
GO:0034599	cellular response to oxidative stress	BP	201	11	0.00469025	0.16422
GO:0035739	CD4-positive, alpha-beta T cell proliferation	BP	5	2	0.00471159	0.16422
GO:2000561	regulation of CD4-positive, alpha-beta T cell proliferation	BP	5	2	0.00471159	0.16422
GO:0051047	positive regulation of secretion	BP	289	14	0.0047173	0.16422
GO:0050776	regulation of immune response	BP	415	18	0.00473159	0.16422
GO:0004860	protein kinase inhibitor activity	MF	72	6	0.00474469	0.16422
GO:0031400	negative regulation of protein modification process	BP	451	19	0.00475082	0.16422
GO:0060057	apoptotic process involved in mammary gland involution	BP	5	2	0.0047515	0.16422
GO:0060058	positive regulation of apoptotic process involved in mammary gland involution	BP	5	2	0.0047515	0.16422
GO:1902339	positive regulation of apoptotic process involved in morphogenesis	BP	5	2	0.0047515	0.16422
GO:1903519	regulation of mammary gland involution	BP	5	2	0.0047515	0.16422
GO:1903521	positive regulation of mammary gland involution	BP	5	2	0.0047515	0.16422
GO:1904747	positive regulation of apoptotic process involved in development	BP	5	2	0.0047515	0.16422
GO:0038066	p38MAPK cascade	BP	32	4	0.00478944	0.165248
GO:0005912	adherens junction	CC	419	18	0.00487521	0.16786
GO:0001906	cell killing	BP	71	6	0.00488178	0.16786
GO:0055082	cellular chemical homeostasis	BP	454	19	0.00492441	0.168953
GO:0043900	regulation of multi-organism process	BP	262	13	0.00493933	0.168953
GO:0001894	tissue homeostasis	BP	148	9	0.00493969	0.168953
GO:0032587	ruffle membrane	CC	51	5	0.00494705	0.168953
GO:0043616	keratinocyte proliferation	BP	32	4	0.00495623	0.168981
GO:1904064	positive regulation of cation transmembrane transport	BP	73	6	0.00506493	0.172396
GO:1901343	negative regulation of vasculature development	BP	73	6	0.00509315	0.173064
GO:0099095	ligand-gated anion channel activity	MF	5	2	0.00524587	0.177954
GO:0051384	response to glucocorticoid	BP	51	5	0.00535773	0.181444
GO:0050877	neurological system process	BP	490	20	0.00544895	0.184224
GO:0014032	neural crest cell development	BP	52	5	0.00547316	0.184522
GO:0030097	hemopoiesis	BP	628	24	0.00547771	0.184522
GO:0035025	positive regulation of Rho protein signal transduction	BP	17	3	0.00549431	0.184522
GO:0007431	salivary gland development	BP	33	4	0.00549434	0.184522
GO:1903037	regulation of leukocyte cell-cell adhesion	BP	205	11	0.00553114	0.185449
GO:0007160	cell-matrix adhesion	BP	152	9	0.00557059	0.186462
GO:0060193	positive regulation of lipase activity	BP	33	4	0.00573741	0.191728
GO:0019210	kinase inhibitor activity	MF	75	6	0.00575678	0.192029
GO:0002443	leukocyte mediated immunity	BP	206	11	0.00577334	0.192029
GO:0060324	face development	BP	52	5	0.00577494	0.192029
GO:0045604	regulation of epidermal cell differentiation	BP	33	4	0.00579106	0.192248
GO:0048659	smooth muscle cell proliferation	BP	125	8	0.0058285	0.193173
GO:0060602	branch elongation of an epithelium	BP	17	3	0.0058946	0.195044
GO:0048662	negative regulation of smooth muscle cell proliferation	BP	34	4	0.00593659	0.196111
GO:0010743	regulation of macrophage derived foam cell differentiation	BP	17	3	0.00599267	0.197641
GO:0022407	regulation of cell-cell adhesion	BP	267	13	0.00602103	0.197823
GO:0006953	acute-phase response	BP	17	3	0.00602633	0.197823
GO:0030029	actin filament-based process	BP	535	21	0.00602759	0.197823
GO:0034220	ion transmembrane transport	BP	427	18	0.00605485	0.198395
GO:0010799	regulation of peptidyl-threonine phosphorylation	BP	34	4	0.00608983	0.199217
GO:0071622	regulation of granulocyte chemotaxis	BP	34	4	0.00611143	0.199601
GO:0007600	sensory perception	BP	240	12	0.00615469	0.200689
GO:0005488	binding	MF	8986	216	0.0061799	0.200906
GO:0060284	regulation of cell development	BP	705	26	0.00619037	0.200906
GO:0031641	regulation of myelination	BP	34	4	0.00619123	0.200906
GO:0019992	diacylglycerol binding	MF	6	2	0.00621428	0.201331
GO:0034138	toll-like receptor 3 signaling pathway	BP	18	3	0.00624336	0.201355
GO:0019233	sensory perception of pain	BP	77	6	0.00624341	0.201355
GO:0030182	neuron differentiation	BP	1000	34	0.0062532	0.201355
GO:0045334	clathrin-coated endocytic vesicle	CC	18	3	0.00625494	0.201355
GO:0071560	cellular response to transforming growth factor beta stimulus	BP	152	9	0.00629797	0.202253
GO:0030214	hyaluronan catabolic process	BP	6	2	0.00630286	0.202253
GO:0010712	regulation of collagen metabolic process	BP	35	4	0.00631718	0.202366
GO:0034446	substrate adhesion-dependent cell spreading	BP	77	6	0.00632643	0.202366
GO:0043409	negative regulation of MAPK cascade	BP	126	8	0.00636159	0.203168
GO:0071417	cellular response to organonitrogen compound	BP	334	15	0.00637845	0.203385
GO:0001819	positive regulation of cytokine production	BP	270	13	0.00644687	0.205038
GO:0000768	syncytium formation by plasma membrane fusion	BP	35	4	0.00646054	0.205038
GO:1900426	positive regulation of defense response to bacterium	BP	6	2	0.00646078	0.205038
GO:0004867	serine-type endopeptidase inhibitor activity	MF	34	4	0.00648705	0.205379
GO:0032642	regulation of chemokine production	BP	55	5	0.00649187	0.205379
GO:0050918	positive chemotaxis	BP	35	4	0.00662783	0.208788
GO:0060325	face morphogenesis	BP	34	4	0.00664212	0.208788
GO:1904627	response to phorbol 13-acetate 12-myristate	BP	6	2	0.00664787	0.208788
GO:1904628	cellular response to phorbol 13-acetate 12-myristate	BP	6	2	0.00664787	0.208788
GO:0045589	regulation of regulatory T cell differentiation	BP	18	3	0.00665805	0.208788
GO:0061756	leukocyte adhesion to vascular endothelial cell	BP	18	3	0.00666168	0.208788
GO:0001938	positive regulation of endothelial cell proliferation	BP	55	5	0.00669882	0.209321
GO:0034616	response to laminar fluid shear stress	BP	6	2	0.00670981	0.209321
GO:0071499	cellular response to laminar fluid shear stress	BP	6	2	0.00670981	0.209321
GO:1902715	positive regulation of interferon-gamma secretion	BP	6	2	0.00674537	0.209641
GO:0045657	positive regulation of monocyte differentiation	BP	6	2	0.00675033	0.209641
GO:0045672	positive regulation of osteoclast differentiation	BP	18	3	0.00675123	0.209641
GO:0010517	regulation of phospholipase activity	BP	35	4	0.00679286	0.210163
GO:0071559	response to transforming growth factor beta	BP	154	9	0.00679781	0.210163
GO:1903236	regulation of leukocyte tethering or rolling	BP	6	2	0.00679928	0.210163
GO:0072126	positive regulation of glomerular mesangial cell proliferation	BP	6	2	0.00682152	0.210259
GO:0031258	lamellipodium membrane	CC	6	2	0.00682322	0.210259
GO:0032102	negative regulation of response to external stimulus	BP	182	10	0.0068426	0.210535
GO:0098794	postsynapse	CC	339	15	0.00686539	0.210915
GO:0014829	vascular smooth muscle contraction	BP	18	3	0.00696683	0.213706
GO:0007015	actin filament organization	BP	277	13	0.00698336	0.21387
GO:0019221	cytokine-mediated signaling pathway	BP	211	11	0.00699337	0.21387
GO:0002690	positive regulation of leukocyte chemotaxis	BP	56	5	0.00701264	0.214122
GO:0040013	negative regulation of locomotion	BP	213	11	0.00702282	0.214122
GO:0050728	negative regulation of inflammatory response	BP	77	6	0.00703687	0.214227
GO:0045714	regulation of low-density lipoprotein particle receptor biosynthetic process	BP	6	2	0.00707899	0.21515
GO:0032602	chemokine production	BP	56	5	0.00708853	0.21515
GO:0044246	regulation of multicellular organismal metabolic process	BP	36	4	0.00710812	0.215421
GO:1905063	regulation of vascular smooth muscle cell differentiation	BP	6	2	0.00711886	0.215423
GO:0060437	lung growth	BP	6	2	0.00719147	0.217294
GO:0014070	response to organic cyclic compound	BP	500	20	0.00731351	0.220506
GO:0012501	programmed cell death	BP	1426	45	0.00731959	0.220506
GO:0048864	stem cell development	BP	56	5	0.00737449	0.221828
GO:0060560	developmental growth involved in morphogenesis	BP	186	10	0.00740144	0.222308
GO:0043204	perikaryon	CC	79	6	0.00742521	0.222373
GO:0005903	brush border	CC	78	6	0.00743068	0.222373
GO:0032958	inositol phosphate biosynthetic process	BP	19	3	0.00744722	0.222373
GO:0031579	membrane raft organization	BP	19	3	0.00744769	0.222373
GO:0045766	positive regulation of angiogenesis	BP	103	7	0.00749353	0.223411
GO:0072070	loop of Henle development	BP	6	2	0.00753559	0.223567
GO:0043542	endothelial cell migration	BP	129	8	0.00753626	0.223567
GO:0097283	keratinocyte apoptotic process	BP	6	2	0.00754307	0.223567
GO:1902172	regulation of keratinocyte apoptotic process	BP	6	2	0.00754307	0.223567
GO:0032964	collagen biosynthetic process	BP	37	4	0.00756751	0.223963
GO:0030330	DNA damage response, signal transduction by p53 class mediator	BP	57	5	0.00762877	0.225445
GO:0045066	regulatory T cell differentiation	BP	19	3	0.00769455	0.227057
GO:0042036	negative regulation of cytokine biosynthetic process	BP	19	3	0.00790411	0.2329
GO:1901698	response to nitrogen compound	BP	541	21	0.00793192	0.233306
GO:0006949	syncytium formation	BP	37	4	0.00794323	0.233306
GO:0042481	regulation of odontogenesis	BP	19	3	0.00795257	0.233306
GO:0044089	positive regulation of cellular component biogenesis	BP	375	16	0.00796462	0.233321
GO:0000302	response to reactive oxygen species	BP	158	9	0.00798601	0.233608
GO:0050767	regulation of neurogenesis	BP	613	23	0.00802301	0.234351
GO:0003014	renal system process	BP	58	5	0.00815757	0.237937
GO:0001964	startle response	BP	20	3	0.00818925	0.238516
GO:0014031	mesenchymal cell development	BP	57	5	0.0082202	0.239073
GO:0042734	presynaptic membrane	CC	37	4	0.00825573	0.239761
GO:0019725	cellular homeostasis	BP	545	21	0.00832765	0.241502
GO:0051345	positive regulation of hydrolase activity	BP	375	16	0.0083486	0.241762
GO:0042110	T cell activation	BP	311	14	0.00844146	0.244101
GO:2000107	negative regulation of leukocyte apoptotic process	BP	37	4	0.00853394	0.246422
GO:0010770	positive regulation of cell morphogenesis involved in differentiation	BP	135	8	0.00855842	0.246776
GO:0007186	G-protein coupled receptor signaling pathway	BP	347	15	0.00860003	0.247622
GO:0006915	apoptotic process	BP	1402	44	0.00874026	0.251301
GO:0061032	visceral serous pericardium development	BP	7	2	0.00875387	0.251335
GO:0002691	regulation of cellular extravasation	BP	20	3	0.00893671	0.25622
GO:0051348	negative regulation of transferase activity	BP	221	11	0.00911977	0.261097
GO:0010631	epithelial cell migration	BP	190	10	0.00916055	0.261523
GO:0090132	epithelium migration	BP	190	10	0.00916055	0.261523
GO:0050769	positive regulation of neurogenesis	BP	380	16	0.00918012	0.261711
GO:0004857	enzyme inhibitor activity	MF	221	11	0.00922691	0.262242
GO:0014033	neural crest cell differentiation	BP	59	5	0.00927017	0.262242
GO:0030534	adult behavior	BP	109	7	0.00928372	0.262242
GO:0046642	negative regulation of alpha-beta T cell proliferation	BP	7	2	0.00928904	0.262242
GO:0010714	positive regulation of collagen metabolic process	BP	21	3	0.00928968	0.262242
GO:0032967	positive regulation of collagen biosynthetic process	BP	21	3	0.00928968	0.262242
GO:0044253	positive regulation of multicellular organismal metabolic process	BP	21	3	0.00928968	0.262242
GO:0005114	type II transforming growth factor beta receptor binding	MF	7	2	0.00932056	0.262414
GO:1901724	positive regulation of cell proliferation involved in kidney development	BP	7	2	0.0093218	0.262414
GO:0001936	regulation of endothelial cell proliferation	BP	83	6	0.00939081	0.263989
GO:1902895	positive regulation of pri-miRNA transcription from RNA polymerase II promoter	BP	21	3	0.00941086	0.264012
GO:0051130	positive regulation of cellular component organization	BP	990	33	0.00941777	0.264012
GO:0034115	negative regulation of heterotypic cell-cell adhesion	BP	7	2	0.00949918	0.265494
GO:0070587	regulation of cell-cell adhesion involved in gastrulation	BP	7	2	0.00949918	0.265494
GO:0007157	heterophilic cell-cell adhesion via plasma membrane cell adhesion molecules	BP	38	4	0.00952158	0.265494
GO:0090130	tissue migration	BP	191	10	0.00952325	0.265494
GO:0050727	regulation of inflammatory response	BP	191	10	0.00954092	0.265589
GO:0090400	stress-induced premature senescence	BP	7	2	0.009553	0.265589
GO:0060449	bud elongation involved in lung branching	BP	7	2	0.00960619	0.266701
GO:0010942	positive regulation of cell death	BP	517	20	0.00965375	0.26744
GO:0050839	cell adhesion molecule binding	MF	383	16	0.00965932	0.26744
GO:0050710	negative regulation of cytokine secretion	BP	38	4	0.00967682	0.267557
GO:0045713	low-density lipoprotein particle receptor biosynthetic process	BP	7	2	0.00972131	0.268197
GO:0017134	fibroblast growth factor binding	MF	20	3	0.00974066	0.268197
GO:2000051	negative regulation of non-canonical Wnt signaling pathway	BP	7	2	0.00974914	0.268197
GO:0060323	head morphogenesis	BP	38	4	0.00975311	0.268197
GO:0031032	actomyosin structure organization	BP	138	8	0.00984005	0.27022
GO:0090037	positive regulation of protein kinase C signaling	BP	7	2	0.0098795	0.270935
GO:0051403	stress-activated MAPK cascade	BP	191	10	0.00990876	0.271368
GO:0048863	stem cell differentiation	BP	136	8	0.0100175	0.272874
GO:0042033	chemokine biosynthetic process	BP	7	2	0.0100177	0.272874
GO:0045073	regulation of chemokine biosynthetic process	BP	7	2	0.0100177	0.272874
GO:0019800	peptide cross-linking via chondroitin 4-sulfate glycosaminoglycan	BP	7	2	0.0100178	0.272874
GO:0042045	epithelial fluid transport	BP	7	2	0.0101794	0.276744
GO:0004252	serine-type endopeptidase activity	MF	61	5	0.0101873	0.276744
GO:0002761	regulation of myeloid leukocyte differentiation	BP	85	6	0.0102715	0.278655
GO:0030030	cell projection organization	BP	1077	35	0.0103332	0.279953
GO:0033673	negative regulation of kinase activity	BP	195	10	0.0104244	0.281594
GO:0046426	negative regulation of JAK-STAT cascade	BP	39	4	0.0104356	0.281594
GO:1904893	negative regulation of STAT cascade	BP	39	4	0.0104356	0.281594
GO:0034122	negative regulation of toll-like receptor signaling pathway	BP	21	3	0.0106001	0.28565
GO:0048534	hematopoietic or lymphoid organ development	BP	664	24	0.010628	0.28602
GO:0010742	macrophage derived foam cell differentiation	BP	21	3	0.0106731	0.286853
GO:0071229	cellular response to acid chemical	BP	141	8	0.0110618	0.29673
GO:0042771	intrinsic apoptotic signaling pathway in response to DNA damage by p53 class mediator	BP	40	4	0.01107	0.29673
GO:0030224	monocyte differentiation	BP	22	3	0.0112268	0.300135
GO:1903131	mononuclear cell differentiation	BP	22	3	0.0112268	0.300135
GO:0042383	sarcolemma	CC	111	7	0.0113052	0.301831
GO:0035612	AP-2 adaptor complex binding	MF	8	2	0.0114079	0.30417
GO:0032846	positive regulation of homeostatic process	BP	168	9	0.0114261	0.304255
GO:0020003	symbiont-containing vacuole	CC	8	2	0.0114999	0.305004
GO:0065010	extracellular membrane-bounded organelle	CC	8	2	0.0114999	0.305004
GO:0010800	positive regulation of peptidyl-threonine phosphorylation	BP	22	3	0.0115116	0.305004
GO:1901021	positive regulation of calcium ion transmembrane transporter activity	BP	22	3	0.0115147	0.305004
GO:0060710	chorio-allantoic fusion	BP	8	2	0.0115622	0.30586
GO:0097458	neuron part	CC	1083	35	0.0116764	0.308477
GO:0072608	interleukin-10 secretion	BP	8	2	0.0117031	0.308778
GO:1901299	negative regulation of hydrogen peroxide-mediated programmed cell death	BP	8	2	0.0117409	0.309372
GO:0006027	glycosaminoglycan catabolic process	BP	8	2	0.0117953	0.310399
GO:0045773	positive regulation of axon extension	BP	42	4	0.0118207	0.310663
GO:0072124	regulation of glomerular mesangial cell proliferation	BP	8	2	0.0118496	0.311017
GO:0045499	chemorepellent activity	MF	8	2	0.0118764	0.311043
GO:0009987	cellular process	BP	10054	236	0.0118909	0.311043
GO:1900029	positive regulation of ruffle assembly	BP	8	2	0.0118968	0.311043
GO:0043679	axon terminus	CC	114	7	0.0119767	0.312726
GO:1902230	negative regulation of intrinsic apoptotic signaling pathway in response to DNA damage	BP	22	3	0.0120287	0.313442
GO:0070493	thrombin-activated receptor signaling pathway	BP	8	2	0.0120352	0.313442
GO:0005604	basement membrane	CC	88	6	0.0120967	0.314638
GO:0070586	cell-cell adhesion involved in gastrulation	BP	8	2	0.0121874	0.316442
GO:0014824	artery smooth muscle contraction	BP	8	2	0.0121974	0.316442
GO:0050778	positive regulation of immune response	BP	323	14	0.0122412	0.316865
GO:0080090	regulation of primary metabolic process	BP	4065	107	0.0122451	0.316865
GO:0070528	protein kinase C signaling	BP	22	3	0.0123128	0.318204
GO:0016048	detection of temperature stimulus	BP	8	2	0.0123674	0.318204
GO:0090077	foam cell differentiation	BP	22	3	0.012378	0.318204
GO:0045779	negative regulation of bone resorption	BP	8	2	0.0123797	0.318204
GO:0004714	transmembrane receptor protein tyrosine kinase activity	MF	42	4	0.0123933	0.318204
GO:0000003	reproduction	BP	820	28	0.0124151	0.318204
GO:0022414	reproductive process	BP	820	28	0.0124151	0.318204
GO:0030509	BMP signaling pathway	BP	114	7	0.0124417	0.318204
GO:2000425	regulation of apoptotic cell clearance	BP	8	2	0.0124469	0.318204
GO:0098660	inorganic ion transmembrane transport	BP	326	14	0.0124545	0.318204
GO:0010745	negative regulation of macrophage derived foam cell differentiation	BP	8	2	0.0124885	0.318285
GO:0031098	stress-activated protein kinase signaling cascade	BP	198	10	0.0124892	0.318285
GO:0046425	regulation of JAK-STAT cascade	BP	88	6	0.0125337	0.318615
GO:1904892	regulation of STAT cascade	BP	88	6	0.0125337	0.318615
GO:0034614	cellular response to reactive oxygen species	BP	114	7	0.0125564	0.31879
GO:1904705	regulation of vascular smooth muscle cell proliferation	BP	22	3	0.0125892	0.318822
GO:1990874	vascular smooth muscle cell proliferation	BP	22	3	0.0125892	0.318822
GO:0001781	neutrophil apoptotic process	BP	8	2	0.0126773	0.320649
GO:0006508	proteolysis	BP	1088	35	0.0127009	0.320844
GO:1901699	cellular response to nitrogen compound	BP	395	16	0.0127396	0.321331
GO:0004930	G-protein coupled receptor activity	MF	143	8	0.012752	0.321331
GO:0006811	ion transport	BP	862	29	0.0128167	0.322558
GO:0071472	cellular response to salt stress	BP	8	2	0.0130252	0.327399
GO:0002521	leukocyte differentiation	BP	362	15	0.0130593	0.327846
GO:0032872	regulation of stress-activated MAPK cascade	BP	170	9	0.0132365	0.331566
GO:0030836	positive regulation of actin filament depolymerization	BP	9	2	0.0132403	0.331566
GO:0090399	replicative senescence	BP	8	2	0.0132603	0.331655
GO:0050926	regulation of positive chemotaxis	BP	23	3	0.0133065	0.332399
GO:0009593	detection of chemical stimulus	BP	23	3	0.013483	0.336393
GO:0050755	chemokine metabolic process	BP	8	2	0.0135289	0.33712
GO:0045639	positive regulation of myeloid cell differentiation	BP	65	5	0.0135866	0.33814
GO:0007229	integrin-mediated signaling pathway	BP	65	5	0.0136359	0.33895
GO:0048638	regulation of developmental growth	BP	265	12	0.013667	0.339305
GO:1903034	regulation of response to wounding	BP	116	7	0.0137012	0.339735
GO:0070302	regulation of stress-activated protein kinase signaling cascade	BP	171	9	0.0137524	0.340587
GO:0048666	neuron development	BP	832	28	0.0138585	0.342794
GO:0031045	dense core granule	CC	9	2	0.0140838	0.347941
GO:0002683	negative regulation of immune system process	BP	297	13	0.0142021	0.349823
GO:0001656	metanephros development	BP	65	5	0.0142156	0.349823
GO:0003008	system process	BP	905	30	0.0142242	0.349823
GO:0032874	positive regulation of stress-activated MAPK cascade	BP	116	7	0.0142293	0.349823
GO:0008347	glial cell migration	BP	44	4	0.0142494	0.349891
GO:0035272	exocrine system development	BP	43	4	0.0143052	0.350834
GO:0001846	opsonin binding	MF	9	2	0.0143907	0.352503
GO:0010243	response to organonitrogen compound	BP	468	18	0.0144558	0.353243
GO:0034105	positive regulation of tissue remodeling	BP	24	3	0.0144559	0.353243
GO:0015698	inorganic anion transport	BP	65	5	0.0145044	0.353998
GO:0001764	neuron migration	BP	119	7	0.0146074	0.355721
GO:0010769	regulation of cell morphogenesis involved in differentiation	BP	239	11	0.0146102	0.355721
GO:0030855	epithelial cell differentiation	BP	365	15	0.0146352	0.3559
GO:0044708	single-organism behavior	BP	302	13	0.0146696	0.355975
GO:0048858	cell projection morphogenesis	BP	473	18	0.0146736	0.355975
GO:0009612	response to mechanical stimulus	BP	91	6	0.0146917	0.355988
GO:0051492	regulation of stress fiber assembly	BP	67	5	0.014808	0.358374
GO:0044319	wound healing, spreading of cells	BP	24	3	0.0148453	0.358418
GO:0090505	epiboly involved in wound healing	BP	24	3	0.0148453	0.358418
GO:0042562	hormone binding	MF	44	4	0.0148665	0.358501
GO:0070304	positive regulation of stress-activated protein kinase signaling cascade	BP	117	7	0.0149161	0.359268
GO:0006026	aminoglycan catabolic process	BP	9	2	0.01495	0.359655
GO:0045591	positive regulation of regulatory T cell differentiation	BP	9	2	0.0150199	0.36065
GO:0072110	glomerular mesangial cell proliferation	BP	9	2	0.0150531	0.36065
GO:0003779	actin binding	MF	303	13	0.0150538	0.36065
GO:0010837	regulation of keratinocyte proliferation	BP	24	3	0.0150628	0.36065
GO:0007596	blood coagulation	BP	119	7	0.015191	0.362891
GO:0032836	glomerular basement membrane development	BP	9	2	0.0151924	0.362891
GO:0010984	regulation of lipoprotein particle clearance	BP	9	2	0.0153111	0.364881
GO:0014820	tonic smooth muscle contraction	BP	9	2	0.0153123	0.364881
GO:0044304	main axon	CC	45	4	0.0153299	0.364881
GO:0002573	myeloid leukocyte differentiation	BP	148	8	0.0153747	0.365516
GO:0030425	dendrite	CC	439	17	0.0153936	0.365534
GO:0031349	positive regulation of defense response	BP	205	10	0.0154699	0.366829
GO:0045995	regulation of embryonic development	BP	92	6	0.0154948	0.366829
GO:0071772	response to BMP	BP	119	7	0.015553	0.366829
GO:0071773	cellular response to BMP stimulus	BP	119	7	0.015553	0.366829
GO:0010632	regulation of epithelial cell migration	BP	147	8	0.0155652	0.366829
GO:0070301	cellular response to hydrogen peroxide	BP	67	5	0.0155678	0.366829
GO:0031528	microvillus membrane	CC	9	2	0.0155928	0.366829
GO:0090193	positive regulation of glomerulus development	BP	9	2	0.0156045	0.366829
GO:0048660	regulation of smooth muscle cell proliferation	BP	120	7	0.0156397	0.366829
GO:0061041	regulation of wound healing	BP	92	6	0.0156537	0.366829
GO:0060638	mesenchymal-epithelial cell signaling	BP	9	2	0.0156553	0.366829
GO:0007202	activation of phospholipase C activity	BP	9	2	0.0156799	0.366829
GO:0030336	negative regulation of cell migration	BP	178	9	0.0156844	0.366829
GO:0042487	regulation of odontogenesis of dentin-containing tooth	BP	9	2	0.0159145	0.371781
GO:0035023	regulation of Rho protein signal transduction	BP	94	6	0.0159547	0.372288
GO:0046596	regulation of viral entry into host cell	BP	24	3	0.0159775	0.37239
GO:0048484	enteric nervous system development	BP	9	2	0.0160089	0.372691
GO:0022409	positive regulation of cell-cell adhesion	BP	149	8	0.0161368	0.375237
GO:0060395	SMAD protein signal transduction	BP	45	4	0.016202	0.376318
GO:0060056	mammary gland involution	BP	9	2	0.0162297	0.376529
GO:1903706	regulation of hemopoiesis	BP	272	12	0.0162758	0.376775
GO:0031175	neuron projection development	BP	731	25	0.0162945	0.376775
GO:0030315	T-tubule	CC	45	4	0.0162963	0.376775
GO:0032653	regulation of interleukin-10 production	BP	25	3	0.0163513	0.377615
GO:0061564	axon development	BP	341	14	0.0164279	0.378382
GO:0051235	maintenance of location	BP	206	10	0.0164397	0.378382
GO:1903510	mucopolysaccharide metabolic process	BP	45	4	0.0164509	0.378382
GO:0007599	hemostasis	BP	121	7	0.0164596	0.378382
GO:0090504	epiboly	BP	25	3	0.0165323	0.379623
GO:0007162	negative regulation of cell adhesion	BP	179	9	0.0166514	0.381923
GO:0031077	post-embryonic camera-type eye development	BP	9	2	0.0167188	0.383033
GO:1904264	ubiquitin protein ligase activity involved in ERAD pathway	MF	10	2	0.0168058	0.38459
GO:0042542	response to hydrogen peroxide	BP	94	6	0.0168279	0.38466
GO:0060444	branching involved in mammary gland duct morphogenesis	BP	25	3	0.0169119	0.385841
GO:0050921	positive regulation of chemotaxis	BP	95	6	0.0169178	0.385841
GO:0016324	apical plasma membrane	CC	182	9	0.01707	0.388873
GO:0050817	coagulation	BP	122	7	0.0171135	0.389423
GO:0060191	regulation of lipase activity	BP	45	4	0.0171636	0.38977
GO:0032103	positive regulation of response to external stimulus	BP	181	9	0.0171921	0.38977
GO:0002715	regulation of natural killer cell mediated immunity	BP	24	3	0.017206	0.38977
GO:0042269	regulation of natural killer cell mediated cytotoxicity	BP	24	3	0.017206	0.38977
GO:0006469	negative regulation of protein kinase activity	BP	180	9	0.0172917	0.391135
GO:0043025	neuronal cell body	CC	446	17	0.017305	0.391135
GO:0002718	regulation of cytokine production involved in immune response	BP	46	4	0.0174805	0.394659
GO:0010594	regulation of endothelial cell migration	BP	95	6	0.0175822	0.396512
GO:0032956	regulation of actin cytoskeleton organization	BP	246	11	0.0176511	0.397623
GO:0001765	membrane raft assembly	BP	10	2	0.0177012	0.398307
GO:0004871	signal transducer activity	MF	659	23	0.0177222	0.398336
GO:0001991	regulation of systemic arterial blood pressure by circulatory renin-angiotensin	BP	10	2	0.0181018	0.406415
GO:1900744	regulation of p38MAPK cascade	BP	26	3	0.0181933	0.408014
GO:0060693	regulation of branching involved in salivary gland morphogenesis	BP	10	2	0.0182931	0.409798
GO:1903975	regulation of glial cell migration	BP	10	2	0.0184396	0.412622
GO:0090026	positive regulation of monocyte chemotaxis	BP	10	2	0.0185203	0.413786
GO:0010975	regulation of neuron projection development	BP	414	16	0.018563	0.413786
GO:0048286	lung alveolus development	BP	46	4	0.0185665	0.413786
GO:0033690	positive regulation of osteoblast proliferation	BP	10	2	0.0185863	0.413786
GO:0042770	signal transduction in response to DNA damage	BP	71	5	0.0185941	0.413786
GO:0001935	endothelial cell proliferation	BP	96	6	0.0186394	0.414336
GO:0044702	single organism reproductive process	BP	773	26	0.0186614	0.414369
GO:0002221	pattern recognition receptor signaling pathway	BP	96	6	0.018693	0.414614
GO:0005216	ion channel activity	MF	182	9	0.0187857	0.416214
GO:0045666	positive regulation of neuron differentiation	BP	311	13	0.0188174	0.41646
GO:0043065	positive regulation of apoptotic process	BP	482	18	0.0188808	0.417006
GO:0031143	pseudopodium	CC	10	2	0.018887	0.417006
GO:0043084	penile erection	BP	10	2	0.0189041	0.417006
GO:0016805	dipeptidase activity	MF	10	2	0.0191337	0.417515
GO:0070678	preprotein binding	MF	1	1	0.0192471	0.417515
GO:0052652	cyclic purine nucleotide metabolic process	BP	71	5	0.0192496	0.417515
GO:0002520	immune system development	BP	701	24	0.0192576	0.417515
GO:0007409	axonogenesis	BP	314	13	0.0192596	0.417515
GO:0007179	transforming growth factor beta receptor signaling pathway	BP	124	7	0.0193972	0.417515
GO:1901741	positive regulation of myoblast fusion	BP	10	2	0.0194267	0.417515
GO:0042445	hormone metabolic process	BP	95	6	0.0194291	0.417515
GO:0061772	drug transport across blood-nerve barrier	BP	1	1	0.019445	0.417515
GO:0005589	collagen type VI trimer	CC	1	1	0.0194477	0.417515
GO:0098647	collagen beaded filament	CC	1	1	0.0194477	0.417515
GO:0004573	mannosyl-oligosaccharide glucosidase activity	MF	1	1	0.0194528	0.417515
GO:2000296	negative regulation of hydrogen peroxide catabolic process	BP	1	1	0.0194557	0.417515
GO:0031838	haptoglobin-hemoglobin complex	CC	1	1	0.0194557	0.417515
GO:0002758	innate immune response-activating signal transduction	BP	97	6	0.0194679	0.417515
GO:0008305	integrin complex	CC	26	3	0.0194688	0.417515
GO:0031635	adenylate cyclase-inhibiting opioid receptor signaling pathway	BP	1	1	0.019471	0.417515
GO:1900729	regulation of adenylate cyclase-inhibiting opioid receptor signaling pathway	BP	1	1	0.019471	0.417515
GO:1900731	positive regulation of adenylate cyclase-inhibiting opioid receptor signaling pathway	BP	1	1	0.019471	0.417515
GO:2000476	positive regulation of opioid receptor signaling pathway	BP	1	1	0.019471	0.417515
GO:0039506	modulation by virus of host molecular function	BP	1	1	0.0194804	0.417515
GO:0039507	suppression by virus of host molecular function	BP	1	1	0.0194804	0.417515
GO:0052056	negative regulation by symbiont of host molecular function	BP	1	1	0.0194804	0.417515
GO:0046851	negative regulation of bone remodeling	BP	10	2	0.019483	0.417515
GO:2000171	negative regulation of dendrite development	BP	27	3	0.0194841	0.417515
GO:0006196	AMP catabolic process	BP	1	1	0.019491	0.417515
GO:0036275	response to 5-fluorouracil	BP	1	1	0.0195064	0.417515
GO:0097132	cyclin D2-CDK6 complex	CC	1	1	0.0195064	0.417515
GO:0007266	Rho protein signal transduction	BP	127	7	0.0195686	0.418093
GO:0001714	endodermal cell fate specification	BP	1	1	0.0195955	0.418093
GO:0042663	regulation of endodermal cell fate specification	BP	1	1	0.0195955	0.418093
GO:0033028	myeloid cell apoptotic process	BP	26	3	0.0196417	0.418636
GO:0044306	neuron projection terminus	CC	126	7	0.0197543	0.419517
GO:0021840	directional guidance of interneurons involved in migration from the subpallium to the cortex	BP	1	1	0.0199057	0.419517
GO:0021842	chemorepulsion involved in interneuron migration from the subpallium to the cortex	BP	1	1	0.0199057	0.419517
GO:0006977	DNA damage response, signal transduction by p53 class mediator resulting in cell cycle arrest	BP	10	2	0.019919	0.419517
GO:0007259	JAK-STAT cascade	BP	97	6	0.019928	0.419517
GO:0097696	STAT cascade	BP	97	6	0.019928	0.419517
GO:0022838	substrate-specific channel activity	MF	184	9	0.0199863	0.419517
GO:0030108	HLA-A specific activating MHC class I receptor activity	MF	1	1	0.0199966	0.419517
GO:0032393	MHC class I receptor activity	MF	1	1	0.0199966	0.419517
GO:0032397	activating MHC class I receptor activity	MF	1	1	0.0199966	0.419517
GO:0001666	response to hypoxia	BP	154	8	0.0200378	0.419517
GO:0002436	immune complex clearance by monocytes and macrophages	BP	1	1	0.0201658	0.419517
GO:0035684	helper T cell extravasation	BP	1	1	0.0201658	0.419517
GO:0035702	monocyte homeostasis	BP	1	1	0.0201658	0.419517
GO:0090264	regulation of immune complex clearance by monocytes and macrophages	BP	1	1	0.0201658	0.419517
GO:0090265	positive regulation of immune complex clearance by monocytes and macrophages	BP	1	1	0.0201658	0.419517
GO:0044299	C-fiber	CC	1	1	0.0201658	0.419517
GO:1902904	negative regulation of supramolecular fiber organization	BP	99	6	0.0201957	0.419517
GO:0009190	cyclic nucleotide biosynthetic process	BP	72	5	0.0202061	0.419517
GO:0051149	positive regulation of muscle cell differentiation	BP	72	5	0.0202187	0.419517
GO:0036323	vascular endothelial growth factor receptor-1 signaling pathway	BP	1	1	0.0202326	0.419517
GO:0036326	VEGF-A-activated receptor activity	MF	1	1	0.0202326	0.419517
GO:0036327	VEGF-B-activated receptor activity	MF	1	1	0.0202326	0.419517
GO:0036332	placental growth factor-activated receptor activity	MF	1	1	0.0202326	0.419517
GO:0008281	sulfonylurea receptor activity	MF	1	1	0.0202514	0.419517
GO:1902337	regulation of apoptotic process involved in morphogenesis	BP	10	2	0.0202635	0.419517
GO:0060443	mammary gland morphogenesis	BP	48	4	0.020273	0.419517
GO:0033626	positive regulation of integrin activation by cell surface receptor linked signal transduction	BP	1	1	0.0203147	0.419517
GO:0005427	proton-dependent oligopeptide secondary active transmembrane transporter activity	MF	1	1	0.0203147	0.419517
GO:0015322	secondary active oligopeptide transmembrane transporter activity	MF	1	1	0.0203147	0.419517
GO:0045165	cell fate commitment	BP	154	8	0.0203372	0.419517
GO:0004999	vasoactive intestinal polypeptide receptor activity	MF	1	1	0.0203481	0.419517
GO:0050850	positive regulation of calcium-mediated signaling	BP	27	3	0.0203777	0.419683
GO:0019222	regulation of metabolic process	BP	4446	114	0.0203978	0.419683
GO:0043491	protein kinase B signaling	BP	127	7	0.0204434	0.420193
GO:0043068	positive regulation of programmed cell death	BP	486	18	0.0205025	0.420901
GO:0004055	argininosuccinate synthase activity	MF	1	1	0.0205235	0.420901
GO:0008037	cell recognition	BP	73	5	0.0207644	0.420901
GO:0040030	regulation of molecular function, epigenetic	BP	1	1	0.0207759	0.420901
GO:0043035	chromatin insulator sequence binding	MF	1	1	0.0207759	0.420901
GO:0098589	membrane region	CC	317	13	0.0208058	0.420901
GO:0003366	cell-matrix adhesion involved in ameboidal cell migration	BP	1	1	0.0208359	0.420901
GO:1990771	clathrin-dependent extracellular exosome endocytosis	BP	1	1	0.0208359	0.420901
GO:0034669	integrin alpha4-beta7 complex	CC	1	1	0.0208359	0.420901
GO:0005984	disaccharide metabolic process	BP	1	1	0.0208552	0.420901
GO:0005988	lactose metabolic process	BP	1	1	0.0208552	0.420901
GO:0005989	lactose biosynthetic process	BP	1	1	0.0208552	0.420901
GO:0046351	disaccharide biosynthetic process	BP	1	1	0.0208552	0.420901
GO:1904530	negative regulation of actin filament binding	BP	1	1	0.020884	0.420901
GO:1904617	negative regulation of actin binding	BP	1	1	0.020884	0.420901
GO:0005008	hepatocyte growth factor-activated receptor activity	MF	1	1	0.0209095	0.420901
GO:0031994	insulin-like growth factor I binding	MF	11	2	0.0209737	0.420901
GO:2000146	negative regulation of cell motility	BP	187	9	0.0209982	0.420901
GO:0042138	meiotic DNA double-strand break formation	BP	1	1	0.0210337	0.420901
GO:0044087	regulation of cellular component biogenesis	BP	672	23	0.0210376	0.420901
GO:0043621	protein self-association	MF	48	4	0.0210748	0.420901
GO:0032990	cell part morphogenesis	BP	492	18	0.0211002	0.420901
GO:0034341	response to interferon-gamma	BP	48	4	0.021106	0.420901
GO:1902930	regulation of alcohol biosynthetic process	BP	28	3	0.0211175	0.420901
GO:0048667	cell morphogenesis involved in neuron differentiation	BP	421	16	0.0211185	0.420901
GO:0048545	response to steroid hormone	BP	185	9	0.0211744	0.420901
GO:1901701	cellular response to oxygen-containing compound	BP	673	23	0.0212552	0.420901
GO:0048812	neuron projection morphogenesis	BP	457	17	0.0214222	0.420901
GO:0048762	mesenchymal cell differentiation	BP	157	8	0.0214731	0.420901
GO:0008236	serine-type peptidase activity	MF	73	5	0.0214807	0.420901
GO:0005316	high-affinity inorganic phosphate:sodium symporter activity	MF	1	1	0.0214912	0.420901
GO:0005436	sodium:phosphate symporter activity	MF	1	1	0.0214912	0.420901
GO:0009311	oligosaccharide metabolic process	BP	28	3	0.0215229	0.420901
GO:0006275	regulation of DNA replication	BP	98	6	0.0215608	0.420901
GO:0050928	negative regulation of positive chemotaxis	BP	1	1	0.0216018	0.420901
GO:0002449	lymphocyte mediated immunity	BP	156	8	0.021616	0.420901
GO:1900424	regulation of defense response to bacterium	BP	11	2	0.0217318	0.420901
GO:0042988	X11-like protein binding	MF	1	1	0.0217644	0.420901
GO:1901193	regulation of formation of translation preinitiation complex	BP	1	1	0.021772	0.420901
GO:1901194	negative regulation of formation of translation preinitiation complex	BP	1	1	0.021772	0.420901
GO:1904689	negative regulation of cytoplasmic translational initiation	BP	1	1	0.021772	0.420901
GO:0007628	adult walking behavior	BP	28	3	0.0217727	0.420901
GO:0015793	glycerol transport	BP	1	1	0.0219283	0.420901
GO:0035378	carbon dioxide transmembrane transport	BP	1	1	0.0219283	0.420901
GO:0070295	renal water absorption	BP	1	1	0.0219283	0.420901
GO:0072019	proximal convoluted tubule development	BP	1	1	0.0219283	0.420901
GO:0072020	proximal straight tubule development	BP	1	1	0.0219283	0.420901
GO:0072022	descending thin limb development	BP	1	1	0.0219283	0.420901
GO:0072032	proximal convoluted tubule segment 2 development	BP	1	1	0.0219283	0.420901
GO:0072220	metanephric descending thin limb development	BP	1	1	0.0219283	0.420901
GO:0072229	metanephric proximal convoluted tubule development	BP	1	1	0.0219283	0.420901
GO:0072230	metanephric proximal straight tubule development	BP	1	1	0.0219283	0.420901
GO:0072232	metanephric proximal convoluted tubule segment 2 development	BP	1	1	0.0219283	0.420901
GO:0072237	metanephric proximal tubule development	BP	1	1	0.0219283	0.420901
GO:0072488	ammonium transmembrane transport	BP	1	1	0.0219283	0.420901
GO:0085018	maintenance of symbiont-containing vacuole by host	BP	1	1	0.0219283	0.420901
GO:0005223	intracellular cGMP activated cation channel activity	MF	1	1	0.0219283	0.420901
GO:0015168	glycerol transmembrane transporter activity	MF	1	1	0.0219283	0.420901
GO:0030184	nitric oxide transmembrane transporter activity	MF	1	1	0.0219283	0.420901
GO:0035379	carbon dioxide transmembrane transporter activity	MF	1	1	0.0219283	0.420901
GO:0030430	host cell cytoplasm	CC	11	2	0.0219453	0.420901
GO:0033655	host cell cytoplasm part	CC	11	2	0.0219453	0.420901
GO:0002703	regulation of leukocyte mediated immunity	BP	126	7	0.0220265	0.420901
GO:0018272	protein-pyridoxal-5-phosphate linkage via peptidyl-N6-pyridoxal phosphate-L-lysine	BP	1	1	0.0220356	0.420901
GO:0018352	protein-pyridoxal-5-phosphate linkage	BP	1	1	0.0220356	0.420901
GO:0044524	protein sulfhydration	BP	1	1	0.0220356	0.420901
GO:0071266	'de novo' L-methionine biosynthetic process	BP	1	1	0.0220356	0.420901
GO:1904829	regulation of aortic smooth muscle cell differentiation	BP	1	1	0.0220356	0.420901
GO:1904831	positive regulation of aortic smooth muscle cell differentiation	BP	1	1	0.0220356	0.420901
GO:0003962	cystathionine gamma-synthase activity	MF	1	1	0.0220356	0.420901
GO:0004121	cystathionine beta-lyase activity	MF	1	1	0.0220356	0.420901
GO:0004123	cystathionine gamma-lyase activity	MF	1	1	0.0220356	0.420901
GO:0044540	L-cystine L-cysteine-lyase (deaminating)	MF	1	1	0.0220356	0.420901
GO:0080146	L-cysteine desulfhydrase activity	MF	1	1	0.0220356	0.420901
GO:0043299	leukocyte degranulation	BP	48	4	0.0220418	0.420901
GO:0045177	apical part of cell	CC	253	11	0.0221007	0.421625
GO:0036293	response to decreased oxygen levels	BP	157	8	0.0222904	0.424674
GO:2000119	negative regulation of sodium-dependent phosphate transport	BP	1	1	0.0223025	0.424674
GO:0072567	chemokine (C-X-C motif) ligand 2 production	BP	11	2	0.0223698	0.425437
GO:0090192	regulation of glomerulus development	BP	11	2	0.0224853	0.425437
GO:0046330	positive regulation of JNK cascade	BP	99	6	0.0224985	0.425437
GO:0051450	myoblast proliferation	BP	11	2	0.0224998	0.425437
GO:0051764	actin crosslink formation	BP	11	2	0.0225297	0.425437
GO:0004991	parathyroid hormone receptor activity	MF	1	1	0.02253	0.425437
GO:0032799	low-density lipoprotein receptor particle metabolic process	BP	11	2	0.0225505	0.425437
GO:0070378	positive regulation of ERK5 cascade	BP	1	1	0.0225657	0.425437
GO:0030298	receptor signaling protein tyrosine kinase activator activity	MF	1	1	0.0225657	0.425437
GO:1901722	regulation of cell proliferation involved in kidney development	BP	11	2	0.0226053	0.425437
GO:0042692	muscle cell differentiation	BP	317	13	0.0226175	0.425437
GO:0033623	regulation of integrin activation	BP	11	2	0.0226294	0.425437
GO:0098984	neuron to neuron synapse	CC	191	9	0.0226326	0.425437
GO:0017171	serine hydrolase activity	MF	74	5	0.0226377	0.425437
GO:0071674	mononuclear cell migration	BP	49	4	0.0227458	0.426555
GO:0005914	spot adherens junction	CC	1	1	0.0227498	0.426555
GO:0048589	developmental growth	BP	528	19	0.0227787	0.426555
GO:0002224	toll-like receptor signaling pathway	BP	74	5	0.0227817	0.426555
GO:1903039	positive regulation of leukocyte cell-cell adhesion	BP	129	7	0.0228105	0.426698
GO:0035729	cellular response to hepatocyte growth factor stimulus	BP	11	2	0.0228576	0.427182
GO:0001540	beta-amyloid binding	MF	29	3	0.0229045	0.427665
GO:0070962	positive regulation of neutrophil mediated killing of bacterium	BP	1	1	0.0231007	0.429736
GO:0070963	positive regulation of neutrophil mediated killing of gram-negative bacterium	BP	1	1	0.0231007	0.429736
GO:0090198	negative regulation of chemokine secretion	BP	1	1	0.0231007	0.429736
GO:0097029	mature conventional dendritic cell differentiation	BP	1	1	0.0231007	0.429736
GO:0072109	glomerular mesangium development	BP	11	2	0.0231834	0.430645
GO:0014740	negative regulation of muscle hyperplasia	BP	1	1	0.0232146	0.430645
GO:1904998	negative regulation of leukocyte adhesion to arterial endothelial cell	BP	1	1	0.0232146	0.430645
GO:0030011	maintenance of cell polarity	BP	11	2	0.0232384	0.430645
GO:1903727	positive regulation of phospholipid metabolic process	BP	29	3	0.0232586	0.430645
GO:0097435	supramolecular fiber organization	BP	462	17	0.0232775	0.430645
GO:0010839	negative regulation of keratinocyte proliferation	BP	11	2	0.0233296	0.431214
GO:0048012	hepatocyte growth factor receptor signaling pathway	BP	11	2	0.0234	0.432119
GO:0051152	positive regulation of smooth muscle cell differentiation	BP	11	2	0.0234714	0.432902
GO:0019785	ISG15-specific protease activity	MF	1	1	0.0235713	0.432902
GO:0002253	activation of immune response	BP	221	10	0.0236278	0.432902
GO:0072431	signal transduction involved in mitotic G1 DNA damage checkpoint	BP	11	2	0.0236623	0.432902
GO:1902400	intracellular signal transduction involved in G1 DNA damage checkpoint	BP	11	2	0.0236623	0.432902
GO:0050720	interleukin-1 beta biosynthetic process	BP	1	1	0.0236783	0.432902
GO:0050722	regulation of interleukin-1 beta biosynthetic process	BP	1	1	0.0236783	0.432902
GO:0050725	positive regulation of interleukin-1 beta biosynthetic process	BP	1	1	0.0236783	0.432902
GO:0072303	positive regulation of glomerular metanephric mesangial cell proliferation	BP	1	1	0.0236783	0.432902
GO:0098758	response to interleukin-8	BP	1	1	0.0236783	0.432902
GO:0098759	cellular response to interleukin-8	BP	1	1	0.0236783	0.432902
GO:0032823	regulation of natural killer cell differentiation	BP	11	2	0.0237193	0.433259
GO:0098636	protein complex involved in cell adhesion	CC	28	3	0.0237604	0.433311
GO:0043322	negative regulation of natural killer cell degranulation	BP	1	1	0.0237651	0.433311
GO:0003342	proepicardium development	BP	1	1	0.0238709	0.433672
GO:0003343	septum transversum development	BP	1	1	0.0238709	0.433672
GO:0097403	cellular response to raffinose	BP	1	1	0.0238709	0.433672
GO:1901545	response to raffinose	BP	1	1	0.0238709	0.433672
GO:0090659	walking behavior	BP	29	3	0.0239564	0.434835
GO:1903671	negative regulation of sprouting angiogenesis	BP	11	2	0.0239915	0.435081
GO:1904748	regulation of apoptotic process involved in development	BP	11	2	0.0240202	0.43521
GO:1900026	positive regulation of substrate adhesion-dependent cell spreading	BP	29	3	0.02408	0.435901
GO:0006939	smooth muscle contraction	BP	75	5	0.0241751	0.437232
GO:0043152	induction of bacterial agglutination	BP	1	1	0.0243435	0.437859
GO:0031323	regulation of cellular metabolic process	BP	4163	107	0.0243557	0.437859
GO:0003947	(N-acetylneuraminyl)-galactosylglucosylceramide N-acetylgalactosaminyltransferase activity	MF	1	1	0.0243559	0.437859
GO:0002716	negative regulation of natural killer cell mediated immunity	BP	11	2	0.0243954	0.437859
GO:0045953	negative regulation of natural killer cell mediated cytotoxicity	BP	11	2	0.0243954	0.437859
GO:0045444	fat cell differentiation	BP	191	9	0.0244108	0.437859
GO:0033798	thyroxine 5-deiodinase activity	MF	1	1	0.0244159	0.437859
GO:1901881	positive regulation of protein depolymerization	BP	12	2	0.0244349	0.437859
GO:0002384	hepatic immune response	BP	1	1	0.024455	0.437859
GO:0045079	negative regulation of chemokine biosynthetic process	BP	1	1	0.024455	0.437859
GO:0045121	membrane raft	CC	257	11	0.0244718	0.437859
GO:0098857	membrane microdomain	CC	257	11	0.0244718	0.437859
GO:0035970	peptidyl-threonine dephosphorylation	BP	11	2	0.0244918	0.437859
GO:0045081	negative regulation of interleukin-10 biosynthetic process	BP	1	1	0.0245744	0.438947
GO:1990923	PET complex	CC	1	1	0.0246093	0.439181
GO:0008344	adult locomotory behavior	BP	77	5	0.0246465	0.439203
GO:0050129	N-formylglutamate deformylase activity	MF	1	1	0.0246749	0.439203
GO:0010976	positive regulation of neuron projection development	BP	257	11	0.0247018	0.439203
GO:0043903	regulation of symbiosis, encompassing mutualism through parasitism	BP	192	9	0.0247191	0.439203
GO:0030516	regulation of axon extension	BP	77	5	0.0247193	0.439203
GO:1990439	MAP kinase threonine phosphatase activity	MF	1	1	0.0247451	0.43924
GO:0007422	peripheral nervous system development	BP	52	4	0.0247945	0.43924
GO:0007497	posterior midgut development	BP	1	1	0.0248302	0.43924
GO:0035645	enteric smooth muscle cell differentiation	BP	1	1	0.0248302	0.43924
GO:0086100	endothelin receptor signaling pathway	BP	1	1	0.0248302	0.43924
GO:0005104	fibroblast growth factor receptor binding	MF	12	2	0.0250955	0.44317
GO:0060611	mammary gland fat development	BP	1	1	0.025218	0.44317
GO:1902228	positive regulation of macrophage colony-stimulating factor signaling pathway	BP	1	1	0.025218	0.44317
GO:1903971	positive regulation of response to macrophage colony-stimulating factor	BP	1	1	0.025218	0.44317
GO:1903974	positive regulation of cellular response to macrophage colony-stimulating factor stimulus	BP	1	1	0.025218	0.44317
GO:1904141	positive regulation of microglial cell migration	BP	1	1	0.025218	0.44317
GO:2000536	negative regulation of entry of bacterium into host cell	BP	1	1	0.0252367	0.44317
GO:0032938	negative regulation of translation in response to oxidative stress	BP	1	1	0.0252778	0.44317
GO:0043556	regulation of translation in response to oxidative stress	BP	1	1	0.0252778	0.44317
GO:0005018	platelet-derived growth factor alpha-receptor activity	MF	1	1	0.0253483	0.44317
GO:0071886	1-(4-iodo-2,5-dimethoxyphenyl)propan-2-amine binding	MF	1	1	0.0254054	0.44317
GO:0016935	glycine-gated chloride channel complex	CC	1	1	0.0254176	0.44317
GO:0098982	GABA-ergic synapse	CC	1	1	0.0254176	0.44317
GO:0016933	extracellular-glycine-gated ion channel activity	MF	1	1	0.0254176	0.44317
GO:0016934	extracellular-glycine-gated chloride channel activity	MF	1	1	0.0254176	0.44317
GO:0034702	ion channel complex	CC	132	7	0.0254324	0.44317
GO:1903038	negative regulation of leukocyte cell-cell adhesion	BP	76	5	0.0254472	0.44317
GO:0002720	positive regulation of cytokine production involved in immune response	BP	29	3	0.0254476	0.44317
GO:2001222	regulation of neuron migration	BP	30	3	0.0254983	0.443578
GO:0043200	response to amino acid	BP	78	5	0.0255178	0.443578
GO:0042089	cytokine biosynthetic process	BP	75	5	0.0255369	0.443578
GO:0009913	epidermal cell differentiation	BP	103	6	0.0256105	0.444472
GO:0004713	protein tyrosine kinase activity	MF	104	6	0.0258692	0.448577
GO:0002218	activation of innate immune response	BP	104	6	0.0259576	0.449723
GO:0010817	regulation of hormone levels	BP	289	12	0.026064	0.45118
GO:0032612	interleukin-1 production	BP	52	4	0.0263591	0.455157
GO:0051054	positive regulation of DNA metabolic process	BP	194	9	0.0263641	0.455157
GO:0042476	odontogenesis	BP	77	5	0.0263859	0.455157
GO:0032368	regulation of lipid transport	BP	77	5	0.026405	0.455157
GO:0098655	cation transmembrane transport	BP	326	13	0.0264065	0.455157
GO:0045926	negative regulation of growth	BP	195	9	0.0264992	0.456365
GO:0007379	segment specification	BP	12	2	0.0266405	0.458408
GO:1901739	regulation of myoblast fusion	BP	12	2	0.0267203	0.459389
GO:0051129	negative regulation of cellular component organization	BP	538	19	0.0267528	0.459556
GO:0002693	positive regulation of cellular extravasation	BP	12	2	0.0268256	0.460255
GO:0045446	endothelial cell differentiation	BP	77	5	0.0268391	0.460255
GO:0004033	aldo-keto reductase (NADP) activity	MF	12	2	0.0269146	0.461158
GO:0032231	regulation of actin filament bundle assembly	BP	78	5	0.0270007	0.46224
GO:0071731	response to nitric oxide	BP	12	2	0.0270888	0.463356
GO:0040018	positive regulation of multicellular organism growth	BP	29	3	0.0271875	0.464191
GO:0007620	copulation	BP	12	2	0.0271985	0.464191
GO:0002699	positive regulation of immune effector process	BP	131	7	0.0272066	0.464191
GO:1901298	regulation of hydrogen peroxide-mediated programmed cell death	BP	12	2	0.027276	0.464938
GO:0001912	positive regulation of leukocyte mediated cytotoxicity	BP	29	3	0.0272964	0.464938
GO:0005583	fibrillar collagen trimer	CC	12	2	0.0274	0.465916
GO:0098643	banded collagen fibril	CC	12	2	0.0274	0.465916
GO:0051896	regulation of protein kinase B signaling	BP	106	6	0.0274454	0.466294
GO:0030971	receptor tyrosine kinase binding	MF	52	4	0.0274737	0.466383
GO:0098862	cluster of actin-based cell projections	CC	104	6	0.0275257	0.466737
GO:0010596	negative regulation of endothelial cell migration	BP	30	3	0.0275712	0.466737
GO:0030038	contractile actin filament bundle assembly	BP	79	5	0.0275871	0.466737
GO:0043149	stress fiber assembly	BP	79	5	0.0275871	0.466737
GO:0070482	response to oxygen levels	BP	164	8	0.0277305	0.468771
GO:0048008	platelet-derived growth factor receptor signaling pathway	BP	52	4	0.0278441	0.470297
GO:0032589	neuron projection membrane	CC	31	3	0.0279343	0.471427
GO:0044723	single-organism carbohydrate metabolic process	BP	328	13	0.0280475	0.472866
GO:0046173	polyol biosynthetic process	BP	31	3	0.0280755	0.472866
GO:0051046	regulation of secretion	BP	502	18	0.0281034	0.472866
GO:0071384	cellular response to corticosteroid stimulus	BP	30	3	0.0281133	0.472866
GO:0042044	fluid transport	BP	12	2	0.0281911	0.473084
GO:0060021	palate development	BP	77	5	0.0281995	0.473084
GO:0007519	skeletal muscle tissue development	BP	134	7	0.0282122	0.473084
GO:0030295	protein kinase activator activity	MF	52	4	0.0282215	0.473084
GO:1902893	regulation of pri-miRNA transcription from RNA polymerase II promoter	BP	31	3	0.0282435	0.473084
GO:0008484	sulfuric ester hydrolase activity	MF	12	2	0.0282887	0.473449
GO:0097190	apoptotic signaling pathway	BP	502	18	0.028365	0.474332
GO:0002064	epithelial cell development	BP	164	8	0.028425	0.474942
GO:0001775	cell activation	BP	614	21	0.0284996	0.475489
GO:0001755	neural crest cell migration	BP	31	3	0.0285048	0.475489
GO:0010035	response to inorganic substance	BP	294	12	0.0286145	0.476925
GO:0051494	negative regulation of cytoskeleton organization	BP	107	6	0.0286686	0.477431
GO:0032414	positive regulation of ion transmembrane transporter activity	BP	54	4	0.0287374	0.478182
GO:0030879	mammary gland development	BP	106	6	0.0288255	0.479253
GO:0019199	transmembrane receptor protein kinase activity	MF	54	4	0.0288802	0.479767
GO:0010888	negative regulation of lipid storage	BP	12	2	0.0289117	0.479896
GO:0030193	regulation of blood coagulation	BP	53	4	0.0290332	0.481122
GO:1900046	regulation of hemostasis	BP	53	4	0.0290332	0.481122
GO:0005179	hormone activity	MF	31	3	0.0291066	0.481602
GO:0030817	regulation of cAMP biosynthetic process	BP	54	4	0.0291099	0.481602
GO:0002764	immune response-regulating signaling pathway	BP	196	9	0.0291519	0.481902
GO:0061162	establishment of monopolar cell polarity	BP	12	2	0.0292464	0.483068
GO:0060688	regulation of morphogenesis of a branching structure	BP	54	4	0.0293094	0.483713
GO:0005172	vascular endothelial growth factor receptor binding	MF	13	2	0.029444	0.485537
GO:0005178	integrin binding	MF	80	5	0.0296998	0.489356
GO:0051271	negative regulation of cellular component movement	BP	199	9	0.0298087	0.490749
GO:0042107	cytokine metabolic process	BP	78	5	0.0298466	0.490974
GO:0045596	negative regulation of cell differentiation	BP	508	18	0.0301403	0.4954
GO:0010171	body morphogenesis	BP	54	4	0.0302309	0.496486
GO:0042475	odontogenesis of dentin-containing tooth	BP	54	4	0.0304064	0.498961
GO:1904062	regulation of cation transmembrane transport	BP	168	8	0.03064	0.502386
GO:0032715	negative regulation of interleukin-6 production	BP	31	3	0.0306812	0.502654
GO:0070661	leukocyte proliferation	BP	199	9	0.0307396	0.503201
GO:0042063	gliogenesis	BP	200	9	0.0309393	0.50606
GO:0060143	positive regulation of syncytium formation by plasma membrane fusion	BP	13	2	0.0310263	0.507073
GO:0015267	channel activity	MF	199	9	0.0313043	0.510789
GO:0022803	passive transmembrane transporter activity	MF	199	9	0.0313043	0.510789
GO:1902905	positive regulation of supramolecular fiber organization	BP	139	7	0.0313617	0.510842
GO:0010801	negative regulation of peptidyl-threonine phosphorylation	BP	13	2	0.0313914	0.510842
GO:0033646	host intracellular part	CC	13	2	0.0314191	0.510842
GO:0043656	intracellular region of host	CC	13	2	0.0314191	0.510842
GO:0098662	inorganic cation transmembrane transport	BP	300	12	0.0314341	0.510842
GO:0045088	regulation of innate immune response	BP	167	8	0.0315122	0.5117
GO:0030431	sleep	BP	13	2	0.0315599	0.512062
GO:0007340	acrosome reaction	BP	13	2	0.0316519	0.513142
GO:0035728	response to hepatocyte growth factor	BP	13	2	0.0318819	0.516456
GO:0044765	single-organism transport	BP	1728	49	0.0319453	0.517067
GO:2000514	regulation of CD4-positive, alpha-beta T cell activation	BP	32	3	0.0321247	0.519556
GO:0000188	inactivation of MAPK activity	BP	13	2	0.0322089	0.5205
GO:0022408	negative regulation of cell-cell adhesion	BP	109	6	0.0322381	0.520556
GO:2000193	positive regulation of fatty acid transport	BP	13	2	0.032288	0.520944
GO:0033002	muscle cell proliferation	BP	170	8	0.0324664	0.523404
GO:0016010	dystrophin-associated glycoprotein complex	CC	13	2	0.0326432	0.525165
GO:0090665	glycoprotein complex	CC	13	2	0.0326432	0.525165
GO:0046328	regulation of JNK cascade	BP	137	7	0.0326537	0.525165
GO:0071675	regulation of mononuclear cell migration	BP	32	3	0.0328467	0.52771
GO:0005902	microvillus	CC	55	4	0.0328642	0.52771
GO:0031410	cytoplasmic vesicle	CC	1210	36	0.0330151	0.529342
GO:0016323	basolateral plasma membrane	CC	141	7	0.0330183	0.529342
GO:0045664	regulation of neuron differentiation	BP	515	18	0.0330776	0.529871
GO:0010935	regulation of macrophage cytokine production	BP	13	2	0.0331201	0.530131
GO:0005518	collagen binding	MF	56	4	0.0333161	0.532501
GO:0048525	negative regulation of viral process	BP	83	5	0.0333209	0.532501
GO:0060538	skeletal muscle organ development	BP	139	7	0.0333781	0.532993
GO:0072073	kidney epithelium development	BP	109	6	0.033441	0.533576
GO:0002367	cytokine production involved in immune response	BP	56	4	0.03352	0.534414
GO:0072562	blood microparticle	CC	57	4	0.0337484	0.53763
GO:0070633	transepithelial transport	BP	13	2	0.0338167	0.538294
GO:0045089	positive regulation of innate immune response	BP	139	7	0.0339443	0.539898
GO:0001569	branching involved in blood vessel morphogenesis	BP	33	3	0.0340419	0.540749
GO:0097708	intracellular vesicle	CC	1213	36	0.0340513	0.540749
GO:0001673	male germ cell nucleus	CC	13	2	0.0341567	0.541996
GO:0060255	regulation of macromolecule metabolic process	BP	4127	105	0.0342102	0.54202
GO:0012505	endomembrane system	CC	2739	73	0.0342119	0.54202
GO:0002548	monocyte chemotaxis	BP	33	3	0.0344165	0.544761
GO:0008643	carbohydrate transport	BP	111	6	0.0344389	0.544761
GO:0003906	DNA-(apurinic or apyrimidinic site) lyase activity	MF	14	2	0.0350545	0.553646
GO:0043169	cation binding	MF	2622	70	0.0350554	0.553646
GO:0002833	positive regulation of response to biotic stimulus	BP	33	3	0.0351013	0.553936
GO:0006171	cAMP biosynthetic process	BP	57	4	0.0351423	0.55415
GO:1902229	regulation of intrinsic apoptotic signaling pathway in response to DNA damage	BP	33	3	0.0352569	0.555523
GO:0051147	regulation of muscle cell differentiation	BP	141	7	0.0354012	0.557362
GO:0060055	angiogenesis involved in wound healing	BP	14	2	0.0354671	0.557773
GO:0046983	protein dimerization activity	MF	933	29	0.0354826	0.557773
GO:0071677	positive regulation of mononuclear cell migration	BP	14	2	0.0355943	0.559041
GO:0032755	positive regulation of interleukin-6 production	BP	57	4	0.0356186	0.559041
GO:0071887	leukocyte apoptotic process	BP	83	5	0.0359052	0.5631
GO:0002244	hematopoietic progenitor cell differentiation	BP	113	6	0.0361647	0.56673
GO:0030057	desmosome	CC	14	2	0.0362157	0.56709
GO:0050818	regulation of coagulation	BP	57	4	0.0363077	0.568088
GO:0010421	hydrogen peroxide-mediated programmed cell death	BP	14	2	0.0364037	0.568358
GO:0097468	programmed cell death in response to reactive oxygen species	BP	14	2	0.0364037	0.568358
GO:1901879	regulation of protein depolymerization	BP	58	4	0.0364094	0.568358
GO:0072091	regulation of stem cell proliferation	BP	57	4	0.0366019	0.570685
GO:0071375	cellular response to peptide hormone stimulus	BP	174	8	0.036615	0.570685
GO:0030217	T cell differentiation	BP	174	8	0.0366553	0.570873
GO:0045619	regulation of lymphocyte differentiation	BP	112	6	0.0367369	0.571532
GO:0060603	mammary gland duct morphogenesis	BP	34	3	0.0367543	0.571532
GO:0045824	negative regulation of innate immune response	BP	33	3	0.0368642	0.572739
GO:0030819	positive regulation of cAMP biosynthetic process	BP	34	3	0.0368886	0.572739
GO:0010862	positive regulation of pathway-restricted SMAD protein phosphorylation	BP	34	3	0.0369696	0.573554
GO:0032970	regulation of actin filament-based process	BP	276	11	0.0371065	0.575236
GO:0032760	positive regulation of tumor necrosis factor production	BP	57	4	0.0371799	0.575542
GO:0036477	somatodendritic compartment	CC	637	21	0.0371833	0.575542
GO:0008528	G-protein coupled peptide receptor activity	MF	34	3	0.0374552	0.5792
GO:0031345	negative regulation of cell projection organization	BP	144	7	0.0375018	0.5792
GO:0044463	cell projection part	CC	754	24	0.0375056	0.5792
GO:2000377	regulation of reactive oxygen species metabolic process	BP	143	7	0.0377491	0.581869
GO:0048639	positive regulation of developmental growth	BP	144	7	0.0377651	0.581869
GO:0090066	regulation of anatomical structure size	BP	380	14	0.0377932	0.581869
GO:0045123	cellular extravasation	BP	34	3	0.0378146	0.581869
GO:0045606	positive regulation of epidermal cell differentiation	BP	14	2	0.0378227	0.581869
GO:0031343	positive regulation of cell killing	BP	33	3	0.0379106	0.582778
GO:0030325	adrenal gland development	BP	14	2	0.0380353	0.58425
GO:0008138	protein tyrosine/serine/threonine phosphatase activity	MF	34	3	0.0380805	0.5845
GO:0043300	regulation of leukocyte degranulation	BP	33	3	0.0382223	0.586045
GO:0061614	pri-miRNA transcription from RNA polymerase II promoter	BP	35	3	0.0382392	0.586045
GO:0008269	JAK pathway signal transduction adaptor activity	MF	2	1	0.0383138	0.586527
GO:0030178	negative regulation of Wnt signaling pathway	BP	113	6	0.038341	0.586527
GO:0071133	alpha9-beta1 integrin-ADAM8 complex	CC	2	1	0.0383579	0.586527
GO:0035692	macrophage migration inhibitory factor receptor complex	CC	2	1	0.0384333	0.586999
GO:0001565	phorbol ester receptor activity	MF	2	1	0.0384764	0.586999
GO:0001566	non-kinase phorbol ester receptor activity	MF	2	1	0.0384764	0.586999
GO:0032609	interferon-gamma production	BP	59	4	0.0385051	0.586999
GO:2000813	negative regulation of barbed-end actin filament capping	BP	2	1	0.038555	0.587316
GO:0072413	signal transduction involved in mitotic cell cycle checkpoint	BP	14	2	0.038673	0.587782
GO:1902402	signal transduction involved in mitotic DNA damage checkpoint	BP	14	2	0.038673	0.587782
GO:1902403	signal transduction involved in mitotic DNA integrity checkpoint	BP	14	2	0.038673	0.587782
GO:0010759	positive regulation of macrophage chemotaxis	BP	14	2	0.038706	0.587842
GO:0003081	regulation of systemic arterial blood pressure by renin-angiotensin	BP	15	2	0.038859	0.589721
GO:1903557	positive regulation of tumor necrosis factor superfamily cytokine production	BP	58	4	0.0389945	0.591229
GO:0001911	negative regulation of leukocyte mediated cytotoxicity	BP	14	2	0.0390169	0.591229
GO:0051219	phosphoprotein binding	MF	87	5	0.0391336	0.592436
GO:1902903	regulation of supramolecular fiber organization	BP	244	10	0.0391553	0.592436
GO:0010952	positive regulation of peptidase activity	BP	113	6	0.0391917	0.592543
GO:0002444	myeloid leukocyte mediated immunity	BP	58	4	0.0392973	0.593695
GO:0060761	negative regulation of response to cytokine stimulus	BP	34	3	0.0395112	0.59648
GO:0032411	positive regulation of transporter activity	BP	60	4	0.039673	0.597979
GO:0010813	neuropeptide catabolic process	BP	2	1	0.0397327	0.597979
GO:2000383	regulation of ectoderm development	BP	2	1	0.0398186	0.597979
GO:2000384	negative regulation of ectoderm development	BP	2	1	0.0398186	0.597979
GO:0005614	interstitial matrix	CC	15	2	0.0398521	0.597979
GO:0045429	positive regulation of nitric oxide biosynthetic process	BP	35	3	0.0398873	0.597979
GO:1904407	positive regulation of nitric oxide metabolic process	BP	35	3	0.0398873	0.597979
GO:0035673	oligopeptide transmembrane transporter activity	MF	2	1	0.0398952	0.597979
GO:0045321	leukocyte activation	BP	524	18	0.0399114	0.597979
GO:0007569	cell aging	BP	87	5	0.0399356	0.597979
GO:0019897	extrinsic component of plasma membrane	CC	116	6	0.0400067	0.597979
GO:0045590	negative regulation of regulatory T cell differentiation	BP	2	1	0.0400098	0.597979
GO:0004465	lipoprotein lipase activity	MF	2	1	0.0400469	0.597979
GO:0002448	mast cell mediated immunity	BP	34	3	0.0400602	0.597979
GO:0003158	endothelium development	BP	86	5	0.0401665	0.597979
GO:0097058	CRLF-CLCF1 complex	CC	2	1	0.040228	0.597979
GO:0001952	regulation of cell-matrix adhesion	BP	88	5	0.0402283	0.597979
GO:0051016	barbed-end actin filament capping	BP	15	2	0.040338	0.597979
GO:0005160	transforming growth factor beta receptor binding	MF	35	3	0.0403758	0.597979
GO:0090025	regulation of monocyte chemotaxis	BP	15	2	0.0404025	0.597979
GO:0001653	peptide receptor activity	MF	35	3	0.040411	0.597979
GO:0017186	peptidyl-pyroglutamic acid biosynthetic process, using glutaminyl-peptide cyclotransferase	BP	2	1	0.0404331	0.597979
GO:0016603	glutaminyl-peptide cyclotransferase activity	MF	2	1	0.0404331	0.597979
GO:0003006	developmental process involved in reproduction	BP	452	16	0.0404348	0.597979
GO:0019209	kinase activator activity	MF	59	4	0.0405462	0.597979
GO:0051606	detection of stimulus	BP	86	5	0.0405545	0.597979
GO:0050714	positive regulation of protein secretion	BP	177	8	0.0405896	0.597979
GO:1903829	positive regulation of cellular protein localization	BP	311	12	0.0405967	0.597979
GO:0018995	host	CC	15	2	0.0406613	0.597979
GO:0033643	host cell part	CC	15	2	0.0406613	0.597979
GO:0043657	host cell	CC	15	2	0.0406613	0.597979
GO:0035456	response to interferon-beta	BP	36	3	0.0406662	0.597979
GO:0072111	cell proliferation involved in kidney development	BP	15	2	0.0406662	0.597979
GO:0007341	penetration of zona pellucida	BP	2	1	0.0407128	0.597979
GO:1902187	negative regulation of viral release from host cell	BP	15	2	0.0407443	0.597979
GO:0098770	FBXO family protein binding	MF	2	1	0.040746	0.597979
GO:0045927	positive regulation of growth	BP	210	9	0.0407852	0.597979
GO:0071288	cellular response to mercury ion	BP	2	1	0.0407966	0.597979
GO:0060448	dichotomous subdivision of terminal units involved in lung branching	BP	2	1	0.040822	0.597979
GO:0045720	negative regulation of integrin biosynthetic process	BP	2	1	0.040848	0.597979
GO:0015696	ammonium transport	BP	59	4	0.0409246	0.597979
GO:0007507	heart development	BP	455	16	0.0409276	0.597979
GO:0015166	polyol transmembrane transporter activity	MF	2	1	0.0409399	0.597979
GO:0015665	alcohol transmembrane transporter activity	MF	2	1	0.0409399	0.597979
GO:0015250	water channel activity	MF	2	1	0.0409437	0.597979
GO:0014846	esophagus smooth muscle contraction	BP	2	1	0.0410194	0.598652
GO:0043274	phospholipase binding	MF	15	2	0.0410675	0.598921
GO:0008092	cytoskeletal protein binding	MF	681	22	0.0411627	0.599875
GO:0098656	anion transmembrane transport	BP	85	5	0.0412286	0.599922
GO:0004461	lactose synthase activity	MF	2	1	0.0412526	0.599922
GO:2000588	positive regulation of platelet-derived growth factor receptor-beta signaling pathway	BP	2	1	0.041255	0.599922
GO:1990782	protein tyrosine kinase binding	MF	59	4	0.0413451	0.60026
GO:1904529	regulation of actin filament binding	BP	2	1	0.0413734	0.60026
GO:1904616	regulation of actin binding	BP	2	1	0.0413734	0.60026
GO:1903699	tarsal gland development	BP	2	1	0.0413972	0.60026
GO:0045582	positive regulation of T cell differentiation	BP	59	4	0.0414806	0.60061
GO:0050901	leukocyte tethering or rolling	BP	15	2	0.0414809	0.60061
GO:0033267	axon part	CC	148	7	0.0415175	0.60071
GO:0016339	calcium-dependent cell-cell adhesion via plasma membrane cell adhesion molecules	BP	15	2	0.0416878	0.602244
GO:0001780	neutrophil homeostasis	BP	15	2	0.0417014	0.602244
GO:0002003	angiotensin maturation	BP	2	1	0.0417131	0.602244
GO:0070483	detection of hypoxia	BP	2	1	0.0417932	0.602948
GO:0030185	nitric oxide transport	BP	2	1	0.0418378	0.602948
GO:1903225	negative regulation of endodermal cell differentiation	BP	2	1	0.0418515	0.602948
GO:0034104	negative regulation of tissue remodeling	BP	15	2	0.0420403	0.605175
GO:0070960	positive regulation of neutrophil mediated cytotoxicity	BP	2	1	0.042096	0.605175
GO:0070961	positive regulation of neutrophil mediated killing of symbiont cell	BP	2	1	0.042096	0.605175
GO:0072331	signal transduction by p53 class mediator	BP	117	6	0.0421458	0.60546
GO:0019853	L-ascorbic acid biosynthetic process	BP	2	1	0.0422113	0.605894
GO:0050768	negative regulation of neurogenesis	BP	211	9	0.0422408	0.605894
GO:0070950	regulation of neutrophil mediated killing of bacterium	BP	2	1	0.0422961	0.605894
GO:0070951	regulation of neutrophil mediated killing of gram-negative bacterium	BP	2	1	0.0422961	0.605894
GO:1903587	regulation of blood vessel endothelial cell proliferation involved in sprouting angiogenesis	BP	2	1	0.0423983	0.606497
GO:1903588	negative regulation of blood vessel endothelial cell proliferation involved in sprouting angiogenesis	BP	2	1	0.0423983	0.606497
GO:0030450	regulation of complement activation, classical pathway	BP	2	1	0.0425425	0.606839
GO:2000182	regulation of progesterone biosynthetic process	BP	2	1	0.042571	0.606839
GO:0032809	neuronal cell body membrane	CC	16	2	0.0426306	0.606839
GO:0014738	regulation of muscle hyperplasia	BP	2	1	0.0426548	0.606839
GO:0014900	muscle hyperplasia	BP	2	1	0.0426548	0.606839
GO:2001258	negative regulation of cation channel activity	BP	15	2	0.0426771	0.606839
GO:0061387	regulation of extent of cell growth	BP	89	5	0.0427313	0.606839
GO:0032280	symmetric synapse	CC	2	1	0.0427574	0.606839
GO:0036128	CatSper complex	CC	2	1	0.0427664	0.606839
GO:0002434	immune complex clearance	BP	2	1	0.0428358	0.606839
GO:0072534	perineuronal net	CC	2	1	0.0428433	0.606839
GO:1900135	positive regulation of renin secretion into blood stream	BP	2	1	0.0428509	0.606839
GO:1904582	positive regulation of intracellular mRNA localization	BP	2	1	0.0429057	0.606839
GO:0038003	opioid receptor signaling pathway	BP	2	1	0.0429514	0.606839
GO:2000474	regulation of opioid receptor signaling pathway	BP	2	1	0.0429514	0.606839
GO:0018479	benzaldehyde dehydrogenase (NAD+) activity	MF	2	1	0.0430108	0.606839
GO:0050904	diapedesis	BP	2	1	0.0430892	0.606839
GO:0045913	positive regulation of carbohydrate metabolic process	BP	60	4	0.0431349	0.606839
GO:1903964	monounsaturated fatty acid metabolic process	BP	2	1	0.0431414	0.606839
GO:1903966	monounsaturated fatty acid biosynthetic process	BP	2	1	0.0431414	0.606839
GO:0032896	palmitoyl-CoA 9-desaturase activity	MF	2	1	0.0431414	0.606839
GO:0010934	macrophage cytokine production	BP	15	2	0.0431633	0.606839
GO:0015057	thrombin-activated receptor activity	MF	2	1	0.0431844	0.606839
GO:0003097	renal water transport	BP	2	1	0.043187	0.606839
GO:0010982	regulation of high-density lipoprotein particle clearance	BP	2	1	0.0432633	0.606839
GO:0010983	positive regulation of high-density lipoprotein particle clearance	BP	2	1	0.0432633	0.606839
GO:0061757	leukocyte adhesion to arterial endothelial cell	BP	2	1	0.043264	0.606839
GO:1904997	regulation of leukocyte adhesion to arterial endothelial cell	BP	2	1	0.043264	0.606839
GO:2000648	positive regulation of stem cell proliferation	BP	36	3	0.0434642	0.608501
GO:0030802	regulation of cyclic nucleotide biosynthetic process	BP	61	4	0.0434801	0.608501
GO:0031342	negative regulation of cell killing	BP	15	2	0.0435956	0.608501
GO:0002831	regulation of response to biotic stimulus	BP	88	5	0.0436572	0.608501
GO:0072301	regulation of metanephric glomerular mesangial cell proliferation	BP	2	1	0.0436712	0.608501
GO:0000053	argininosuccinate metabolic process	BP	2	1	0.0437018	0.608501
GO:0006526	arginine biosynthetic process	BP	2	1	0.0437018	0.608501
GO:0019343	cysteine biosynthetic process via cystathionine	BP	2	1	0.0437144	0.608501
GO:0019344	cysteine biosynthetic process	BP	2	1	0.0437144	0.608501
GO:0033554	cellular response to stress	BP	1348	39	0.0437353	0.608501
GO:0010046	response to mycotoxin	BP	2	1	0.0437702	0.608501
GO:0010481	epidermal cell division	BP	2	1	0.0437893	0.608501
GO:0010482	regulation of epidermal cell division	BP	2	1	0.0437893	0.608501
GO:0050865	regulation of cell activation	BP	347	13	0.0438723	0.608501
GO:1903901	negative regulation of viral life cycle	BP	62	4	0.0439392	0.608501
GO:0007156	homophilic cell adhesion via plasma membrane adhesion molecules	BP	61	4	0.0439562	0.608501
GO:0042091	interleukin-10 biosynthetic process	BP	2	1	0.0439958	0.608501
GO:0045074	regulation of interleukin-10 biosynthetic process	BP	2	1	0.0439958	0.608501
GO:1905071	occluding junction disassembly	BP	2	1	0.0440567	0.608501
GO:1905073	regulation of occluding junction disassembly	BP	2	1	0.0440567	0.608501
GO:1905075	positive regulation of occluding junction disassembly	BP	2	1	0.0440567	0.608501
GO:0030264	nuclear fragmentation involved in apoptotic nuclear change	BP	2	1	0.044062	0.608501
GO:0015758	glucose transport	BP	89	5	0.0440759	0.608501
GO:0006858	extracellular transport	BP	2	1	0.0441194	0.608505
GO:0046688	response to copper ion	BP	15	2	0.0441365	0.608505
GO:0090184	positive regulation of kidney development	BP	36	3	0.0441924	0.608509
GO:0035591	signaling adaptor activity	MF	37	3	0.0442609	0.608509
GO:0046086	adenosine biosynthetic process	BP	2	1	0.0442676	0.608509
GO:0070194	synaptonemal complex disassembly	BP	2	1	0.044298	0.608509
GO:0005161	platelet-derived growth factor receptor binding	MF	15	2	0.0443048	0.608509
GO:1902578	single-organism localization	BP	1848	51	0.0443177	0.608509
GO:0008282	ATP-sensitive potassium channel complex	CC	2	1	0.0443998	0.608923
GO:2000295	regulation of hydrogen peroxide catabolic process	BP	2	1	0.0444082	0.608923
GO:1905523	positive regulation of macrophage migration	BP	15	2	0.0444738	0.609099
GO:0060142	regulation of syncytium formation by plasma membrane fusion	BP	16	2	0.0445119	0.609099
GO:0032915	positive regulation of transforming growth factor beta2 production	BP	2	1	0.0445586	0.609099
GO:0030613	oxidoreductase activity, acting on phosphorus or arsenic in donors	MF	2	1	0.0446322	0.609099
GO:0030614	oxidoreductase activity, acting on phosphorus or arsenic in donors, disulfide as acceptor	MF	2	1	0.0446322	0.609099
GO:0045174	glutathione dehydrogenase (ascorbate) activity	MF	2	1	0.0446322	0.609099
GO:0050610	methylarsonate reductase activity	MF	2	1	0.0446322	0.609099
GO:0014826	vein smooth muscle contraction	BP	2	1	0.0446808	0.60935
GO:1900149	positive regulation of Schwann cell migration	BP	2	1	0.0447141	0.609392
GO:0048382	mesendoderm development	BP	2	1	0.0447679	0.609714
GO:0097112	gamma-aminobutyric acid receptor clustering	BP	2	1	0.0448209	0.610023
GO:0045745	positive regulation of G-protein coupled receptor protein signaling pathway	BP	16	2	0.044865	0.610183
GO:0071498	cellular response to fluid shear stress	BP	16	2	0.0449032	0.610183
GO:0030816	positive regulation of cAMP metabolic process	BP	37	3	0.0449233	0.610183
GO:1902495	transmembrane transporter complex	CC	150	7	0.0450327	0.611258
GO:1905330	regulation of morphogenesis of an epithelium	BP	90	5	0.0452854	0.614275
GO:1990682	CSF1-CSF1R complex	CC	2	1	0.0453597	0.614869
GO:1900745	positive regulation of p38MAPK cascade	BP	16	2	0.0454376	0.614909
GO:0002237	response to molecule of bacterial origin	BP	212	9	0.0454514	0.614909
GO:0098890	extrinsic component of postsynaptic membrane	CC	2	1	0.045454	0.614909
GO:2000778	positive regulation of interleukin-6 secretion	BP	16	2	0.0454915	0.614987
GO:2000342	negative regulation of chemokine (C-X-C motif) ligand 2 production	BP	2	1	0.0455207	0.614987
GO:0004572	mannosyl-oligosaccharide 1,3-1,6-alpha-mannosidase activity	MF	2	1	0.0456444	0.615702
GO:0008645	hexose transport	BP	90	5	0.0456764	0.615702
GO:2000515	negative regulation of CD4-positive, alpha-beta T cell activation	BP	16	2	0.0457915	0.615702
GO:0072592	oxygen metabolic process	BP	2	1	0.0458466	0.615702
GO:0042446	hormone biosynthetic process	BP	36	3	0.0458499	0.615702
GO:0043309	regulation of eosinophil degranulation	BP	2	1	0.0458878	0.615702
GO:0043311	positive regulation of eosinophil degranulation	BP	2	1	0.0458878	0.615702
GO:1902568	positive regulation of eosinophil activation	BP	2	1	0.0458878	0.615702
GO:0007208	phospholipase C-activating serotonin receptor signaling pathway	BP	2	1	0.0458961	0.615702
GO:0010513	positive regulation of phosphatidylinositol biosynthetic process	BP	2	1	0.0458961	0.615702
GO:0046872	metal ion binding	MF	2574	68	0.0459416	0.615702
GO:0017082	mineralocorticoid receptor activity	MF	2	1	0.0459436	0.615702
GO:0043434	response to peptide hormone	BP	214	9	0.0459702	0.615702
GO:0051900	regulation of mitochondrial depolarization	BP	16	2	0.0460909	0.616539
GO:0035377	transepithelial water transport	BP	2	1	0.0460938	0.616539
GO:1901894	regulation of calcium-transporting ATPase activity	BP	2	1	0.046167	0.616701
GO:1901896	positive regulation of calcium-transporting ATPase activity	BP	2	1	0.046167	0.616701
GO:0070376	regulation of ERK5 cascade	BP	2	1	0.0463254	0.617853
GO:0044057	regulation of system process	BP	320	12	0.0463828	0.617853
GO:0072272	proximal/distal pattern formation involved in metanephric nephron development	BP	2	1	0.0464061	0.617853
GO:0033691	sialic acid binding	MF	2	1	0.0465127	0.617853
GO:0042802	identical protein binding	MF	1159	34	0.0465189	0.617853
GO:0072275	metanephric glomerulus morphogenesis	BP	2	1	0.0465288	0.617853
GO:0072276	metanephric glomerulus vasculature morphogenesis	BP	2	1	0.0465288	0.617853
GO:0072277	metanephric glomerular capillary formation	BP	2	1	0.0465288	0.617853
GO:0005017	platelet-derived growth factor-activated receptor activity	MF	2	1	0.0465288	0.617853
GO:0031849	olfactory receptor binding	MF	2	1	0.0465663	0.617945
GO:2000722	regulation of cardiac vascular smooth muscle cell differentiation	BP	2	1	0.0466478	0.618213
GO:2000724	positive regulation of cardiac vascular smooth muscle cell differentiation	BP	2	1	0.0466478	0.618213
GO:0072236	metanephric loop of Henle development	BP	2	1	0.0467896	0.619295
GO:0030814	regulation of cAMP metabolic process	BP	63	4	0.0467908	0.619295
GO:0050707	regulation of cytokine secretion	BP	119	6	0.0469152	0.620234
GO:0071505	response to mycophenolic acid	BP	2	1	0.0469539	0.620234
GO:0071506	cellular response to mycophenolic acid	BP	2	1	0.0469539	0.620234
GO:0098797	plasma membrane protein complex	CC	152	7	0.0469975	0.620403
GO:0018149	peptide cross-linking	BP	16	2	0.04704	0.620559
GO:0007267	cell-cell signaling	BP	885	27	0.0471746	0.621929
GO:0060012	synaptic transmission, glycinergic	BP	2	1	0.0472274	0.622218
GO:0035790	platelet-derived growth factor receptor-alpha signaling pathway	BP	2	1	0.0474109	0.624122
GO:0034686	integrin alphav-beta8 complex	CC	2	1	0.047456	0.624122
GO:1902714	negative regulation of interferon-gamma secretion	BP	2	1	0.0474823	0.624122
GO:0071389	cellular response to mineralocorticoid stimulus	BP	2	1	0.0475129	0.624122
GO:0006925	inflammatory cell apoptotic process	BP	16	2	0.0475603	0.624122
GO:0007254	JNK cascade	BP	149	7	0.0475648	0.624122
GO:0015749	monosaccharide transport	BP	91	5	0.0475884	0.624122
GO:0007517	muscle organ development	BP	284	11	0.0476572	0.624619
GO:2000660	negative regulation of interleukin-1-mediated signaling pathway	BP	2	1	0.047849	0.626726
GO:0005237	inhibitory extracellular ligand-gated ion channel activity	MF	2	1	0.0479194	0.62724
GO:0005516	calmodulin binding	MF	122	6	0.0479723	0.627414
GO:0008544	epidermis development	BP	183	8	0.0479948	0.627414
GO:0060031	mediolateral intercalation	BP	2	1	0.0481264	0.628321
GO:0060775	planar cell polarity pathway involved in gastrula mediolateral intercalation	BP	2	1	0.0481264	0.628321
GO:0014046	dopamine secretion	BP	16	2	0.0482176	0.628698
GO:0014059	regulation of dopamine secretion	BP	16	2	0.0482176	0.628698
GO:0010977	negative regulation of neuron projection development	BP	121	6	0.0482812	0.62912
GO:0006919	activation of cysteine-type endopeptidase activity involved in apoptotic process	BP	62	4	0.0484062	0.630342
GO:0044298	cell body membrane	CC	17	2	0.0487871	0.634893
GO:0042404	thyroid hormone catabolic process	BP	2	1	0.0490445	0.63742
GO:0004800	thyroxine 5'-deiodinase activity	MF	2	1	0.0490445	0.63742
GO:0034684	integrin alphav-beta5 complex	CC	2	1	0.0490789	0.637458
GO:0051496	positive regulation of stress fiber assembly	BP	38	3	0.0492946	0.638954
GO:0072395	signal transduction involved in cell cycle checkpoint	BP	16	2	0.0493289	0.638954
GO:0072401	signal transduction involved in DNA integrity checkpoint	BP	16	2	0.0493289	0.638954
GO:0072422	signal transduction involved in DNA damage checkpoint	BP	16	2	0.0493289	0.638954
GO:0043647	inositol phosphate metabolic process	BP	38	3	0.0493525	0.638954
GO:0046597	negative regulation of viral entry into host cell	BP	16	2	0.0494645	0.639995
GO:1901653	cellular response to peptide	BP	185	8	0.0495009	0.640056
GO:0050764	regulation of phagocytosis	BP	64	4	0.0495355	0.640093
GO:0031526	brush border membrane	CC	38	3	0.0495865	0.640113
GO:0030837	negative regulation of actin filament polymerization	BP	39	3	0.0496005	0.640113
GO:0070498	interleukin-1-mediated signaling pathway	BP	16	2	0.0497614	0.64178
GO:1904035	regulation of epithelial cell apoptotic process	BP	63	4	0.0499981	0.64442
GO:0001654	eye development	BP	252	10	0.0501255	0.644944
GO:0044703	multi-organism reproductive process	BP	504	17	0.0501261	0.644944
GO:0030834	regulation of actin filament depolymerization	BP	39	3	0.0501346	0.644944
GO:0006820	anion transport	BP	285	11	0.0501697	0.644985
GO:0030216	keratinocyte differentiation	BP	63	4	0.0504399	0.648045
GO:0014069	postsynaptic density	CC	188	8	0.0506142	0.64979
GO:0010605	negative regulation of macromolecule metabolic process	BP	1783	49	0.0506401	0.64979
GO:0042832	defense response to protozoan	BP	17	2	0.0506917	0.649977
GO:0002228	natural killer cell mediated immunity	BP	37	3	0.0507513	0.649977
GO:0042267	natural killer cell mediated cytotoxicity	BP	37	3	0.0507513	0.649977
GO:2000679	positive regulation of transcription regulatory region DNA binding	BP	17	2	0.0508848	0.651274
GO:0033622	integrin activation	BP	17	2	0.0509679	0.651924
GO:0001946	lymphangiogenesis	BP	17	2	0.0510764	0.652485
GO:0036303	lymph vessel morphogenesis	BP	17	2	0.0510764	0.652485
GO:0010592	positive regulation of lamellipodium assembly	BP	17	2	0.0511714	0.653285
GO:0002706	regulation of lymphocyte mediated immunity	BP	91	5	0.051435	0.656235
GO:0006812	cation transport	BP	622	20	0.0514945	0.65658
GO:0010575	positive regulation of vascular endothelial growth factor production	BP	17	2	0.0516691	0.658237
GO:0010869	regulation of receptor biosynthetic process	BP	17	2	0.0516897	0.658237
GO:0008509	anion transmembrane transporter activity	MF	153	7	0.0518725	0.660147
GO:0045742	positive regulation of epidermal growth factor receptor signaling pathway	BP	17	2	0.0520829	0.662407
GO:0045580	regulation of T cell differentiation	BP	92	5	0.0523743	0.665695
GO:0043280	positive regulation of cysteine-type endopeptidase activity involved in apoptotic process	BP	92	5	0.0525016	0.666893
GO:0051897	positive regulation of protein kinase B signaling	BP	66	4	0.0531111	0.674211
GO:0099572	postsynaptic specialization	CC	190	8	0.0532586	0.67538
GO:0010043	response to zinc ion	BP	17	2	0.0532702	0.67538
GO:0048675	axon extension	BP	95	5	0.0535553	0.678331
GO:0032279	asymmetric synapse	CC	190	8	0.0535701	0.678331
GO:0009892	negative regulation of metabolic process	BP	1959	53	0.0537611	0.680322
GO:0001990	regulation of systemic arterial blood pressure by hormone	BP	18	2	0.0540029	0.682555
GO:0032722	positive regulation of chemokine production	BP	40	3	0.0540375	0.682555
GO:1990351	transporter complex	CC	156	7	0.054039	0.682555
GO:0050795	regulation of behavior	BP	39	3	0.0542612	0.684933
GO:0032680	regulation of tumor necrosis factor production	BP	93	5	0.0544517	0.686866
GO:0048569	post-embryonic animal organ development	BP	17	2	0.0544824	0.686866
GO:0045762	positive regulation of adenylate cyclase activity	BP	18	2	0.0547882	0.69029
GO:0001228	transcriptional activator activity, RNA polymerase II transcription regulatory region sequence-specific binding	MF	256	10	0.0551066	0.693754
GO:0030203	glycosaminoglycan metabolic process	BP	65	4	0.0551319	0.693754
GO:0019905	syntaxin binding	MF	66	4	0.0551676	0.693771
GO:0050431	transforming growth factor beta binding	MF	17	2	0.0552075	0.693841
GO:0043267	negative regulation of potassium ion transport	BP	18	2	0.0555185	0.697315
GO:0045981	positive regulation of nucleotide metabolic process	BP	66	4	0.055677	0.698437
GO:1900544	positive regulation of purine nucleotide metabolic process	BP	66	4	0.055677	0.698437
GO:0002793	positive regulation of peptide secretion	BP	189	8	0.0557678	0.699141
GO:0001190	transcriptional activator activity, RNA polymerase II transcription factor binding	MF	40	3	0.0559417	0.700109
GO:0098811	transcriptional repressor activity, RNA polymerase II activating transcription factor binding	MF	40	3	0.0559417	0.700109
GO:0031100	animal organ regeneration	BP	18	2	0.0559491	0.700109
GO:0009651	response to salt stress	BP	17	2	0.0560236	0.700608
GO:0042517	positive regulation of tyrosine phosphorylation of Stat3 protein	BP	18	2	0.0561385	0.701609
GO:0032640	tumor necrosis factor production	BP	94	5	0.0563914	0.704334
GO:0001077	transcriptional activator activity, RNA polymerase II core promoter proximal region sequence-specific binding	MF	189	8	0.0564681	0.704856
GO:0030804	positive regulation of cyclic nucleotide biosynthetic process	BP	40	3	0.056699	0.707301
GO:0098644	complex of collagen trimers	CC	18	2	0.0567659	0.707697
GO:0030212	hyaluronan metabolic process	BP	18	2	0.0569542	0.709143
GO:0019953	sexual reproduction	BP	438	15	0.0570158	0.709143
GO:0033135	regulation of peptidyl-serine phosphorylation	BP	96	5	0.0570164	0.709143
GO:0019216	regulation of lipid metabolic process	BP	226	9	0.0570223	0.709143
GO:0043243	positive regulation of protein complex disassembly	BP	19	2	0.0570877	0.709518
GO:0002757	immune response-activating signal transduction	BP	189	8	0.0571487	0.709839
GO:0044070	regulation of anion transport	BP	66	4	0.0572688	0.710893
GO:0002456	T cell mediated immunity	BP	66	4	0.057371	0.711382
GO:0051817	modification of morphology or physiology of other organism involved in symbiotic interaction	BP	67	4	0.0573786	0.711382
GO:0002673	regulation of acute inflammatory response	BP	40	3	0.0576824	0.713751
GO:0070487	monocyte aggregation	BP	3	1	0.0577175	0.713751
GO:1900623	regulation of monocyte aggregation	BP	3	1	0.0577175	0.713751
GO:1900625	positive regulation of monocyte aggregation	BP	3	1	0.0577175	0.713751
GO:0035567	non-canonical Wnt signaling pathway	BP	41	3	0.0578028	0.713751
GO:0030204	chondroitin sulfate metabolic process	BP	18	2	0.0578152	0.713751
GO:0048701	embryonic cranial skeleton morphogenesis	BP	41	3	0.0578172	0.713751
GO:0042552	myelination	BP	96	5	0.0580983	0.716679
GO:0007218	neuropeptide signaling pathway	BP	18	2	0.0581254	0.716679
GO:1903555	regulation of tumor necrosis factor superfamily cytokine production	BP	95	5	0.0581755	0.716858
GO:0032963	collagen metabolic process	BP	67	4	0.0583399	0.718446
GO:0042035	regulation of cytokine biosynthetic process	BP	66	4	0.0584347	0.718927
GO:0048010	vascular endothelial growth factor receptor signaling pathway	BP	42	3	0.0584615	0.718927
GO:1900024	regulation of substrate adhesion-dependent cell spreading	BP	41	3	0.0584858	0.718927
GO:0007626	locomotory behavior	BP	160	7	0.0586625	0.719796
GO:0001515	opioid peptide activity	MF	3	1	0.0586851	0.719796
GO:0051495	positive regulation of cytoskeleton organization	BP	160	7	0.0587291	0.719796
GO:1903367	positive regulation of fear response	BP	3	1	0.0587348	0.719796
GO:2000987	positive regulation of behavioral fear response	BP	3	1	0.0587348	0.719796
GO:0030492	hemoglobin binding	MF	3	1	0.0588741	0.721065
GO:0033138	positive regulation of peptidyl-serine phosphorylation	BP	68	4	0.0589327	0.721345
GO:0005783	endoplasmic reticulum	CC	1182	34	0.0589892	0.721599
GO:0071230	cellular response to amino acid stimulus	BP	69	4	0.0590805	0.722277
GO:0010758	regulation of macrophage chemotaxis	BP	18	2	0.059259	0.724022
GO:0034238	macrophage fusion	BP	3	1	0.0593798	0.724471
GO:0098793	presynapse	CC	225	9	0.059424	0.724471
GO:0030042	actin filament depolymerization	BP	42	3	0.0594337	0.724471
GO:0043624	cellular protein complex disassembly	BP	97	5	0.0594394	0.724471
GO:0032224	positive regulation of synaptic transmission, cholinergic	BP	3	1	0.0598802	0.729107
GO:0009725	response to hormone	BP	439	15	0.0599682	0.729107
GO:0060447	bud outgrowth involved in lung branching	BP	3	1	0.0599742	0.729107
GO:0043167	ion binding	MF	4056	101	0.0600416	0.729107
GO:0052055	modulation by symbiont of host molecular function	BP	3	1	0.0600601	0.729107
GO:0071706	tumor necrosis factor superfamily cytokine production	BP	96	5	0.06019	0.729107
GO:0007272	ensheathment of neurons	BP	97	5	0.0601954	0.729107
GO:0008366	axon ensheathment	BP	97	5	0.0601954	0.729107
GO:0035821	modification of morphology or physiology of other organism	BP	68	4	0.0602041	0.729107
GO:1901032	negative regulation of response to reactive oxygen species	BP	19	2	0.0602469	0.729107
GO:1903206	negative regulation of hydrogen peroxide-induced cell death	BP	19	2	0.0602469	0.729107
GO:0071356	cellular response to tumor necrosis factor	BP	96	5	0.0602532	0.729107
GO:0035993	deltoid tuberosity development	BP	3	1	0.0605145	0.73183
GO:0005605	basal lamina	CC	18	2	0.0605541	0.731871
GO:0032590	dendrite membrane	CC	19	2	0.0605922	0.731893
GO:0001664	G-protein coupled receptor binding	MF	160	7	0.0607701	0.732339
GO:1901164	negative regulation of trophoblast cell migration	BP	3	1	0.0607798	0.732339
GO:0007184	SMAD protein import into nucleus	BP	19	2	0.060826	0.732339
GO:0032127	dense core granule membrane	CC	3	1	0.0608385	0.732339
GO:0005221	intracellular cyclic nucleotide activated cation channel activity	MF	3	1	0.0608709	0.732339
GO:0043855	cyclic nucleotide-gated ion channel activity	MF	3	1	0.0608709	0.732339
GO:0070948	regulation of neutrophil mediated cytotoxicity	BP	3	1	0.0609194	0.732339
GO:0070949	regulation of neutrophil mediated killing of symbiont cell	BP	3	1	0.0609194	0.732339
GO:0044259	multicellular organismal macromolecule metabolic process	BP	68	4	0.060983	0.732667
GO:0035887	aortic smooth muscle cell differentiation	BP	3	1	0.0610366	0.732875
GO:1901565	organonitrogen compound catabolic process	BP	162	7	0.0610943	0.732943
GO:1905114	cell surface receptor signaling pathway involved in cell-cell signaling	BP	370	13	0.0611568	0.732943
GO:0008065	establishment of blood-nerve barrier	BP	3	1	0.061181	0.732943
GO:0034765	regulation of ion transmembrane transport	BP	227	9	0.0611875	0.732943
GO:0090038	negative regulation of protein kinase C signaling	BP	3	1	0.0612713	0.733511
GO:0042056	chemoattractant activity	MF	19	2	0.0613667	0.73401
GO:0035926	chemokine (C-C motif) ligand 2 secretion	BP	3	1	0.0613857	0.73401
GO:0034140	negative regulation of toll-like receptor 3 signaling pathway	BP	3	1	0.0615318	0.735253
GO:0043073	germ cell nucleus	CC	18	2	0.0615964	0.735253
GO:1904580	regulation of intracellular mRNA localization	BP	3	1	0.0616066	0.735253
GO:0036056	filtration diaphragm	CC	3	1	0.0617033	0.735253
GO:0036057	slit diaphragm	CC	3	1	0.0617033	0.735253
GO:0034121	regulation of toll-like receptor signaling pathway	BP	41	3	0.0617259	0.735253
GO:0046332	SMAD binding	MF	69	4	0.0617723	0.735253
GO:0090140	regulation of mitochondrial fission	BP	19	2	0.0618132	0.735253
GO:1902947	regulation of tau-protein kinase activity	BP	3	1	0.0618175	0.735253
GO:0005896	interleukin-6 receptor complex	CC	3	1	0.0621184	0.738093
GO:0048245	eosinophil chemotaxis	BP	3	1	0.0621295	0.738093
GO:0005253	anion channel activity	MF	41	3	0.0622772	0.739413
GO:0005173	stem cell factor receptor binding	MF	3	1	0.0623224	0.739515
GO:0050772	positive regulation of axonogenesis	BP	70	4	0.0624183	0.739803
GO:0002314	germinal center B cell differentiation	BP	3	1	0.0624768	0.739803
GO:0034679	integrin alpha9-beta1 complex	CC	3	1	0.0624826	0.739803
GO:0046649	lymphocyte activation	BP	443	15	0.0625077	0.739803
GO:1900133	regulation of renin secretion into blood stream	BP	3	1	0.0625299	0.739803
GO:0070358	actin polymerization-dependent cell motility	BP	3	1	0.0625793	0.739857
GO:0005176	ErbB-2 class receptor binding	MF	3	1	0.0626979	0.739857
GO:0021830	interneuron migration from the subpallium to the cortex	BP	3	1	0.0627286	0.739857
GO:0035455	response to interferon-alpha	BP	19	2	0.0627611	0.739857
GO:0051902	negative regulation of mitochondrial depolarization	BP	3	1	0.062782	0.739857
GO:0030808	regulation of nucleotide biosynthetic process	BP	69	4	0.062791	0.739857
GO:1900371	regulation of purine nucleotide biosynthetic process	BP	69	4	0.062791	0.739857
GO:0090238	positive regulation of arachidonic acid secretion	BP	3	1	0.0628812	0.740084
GO:0051882	mitochondrial depolarization	BP	19	2	0.0629336	0.740084
GO:0010986	positive regulation of lipoprotein particle clearance	BP	3	1	0.062973	0.740084
GO:0032733	positive regulation of interleukin-10 production	BP	19	2	0.0630077	0.740084
GO:0046824	positive regulation of nucleocytoplasmic transport	BP	99	5	0.0630627	0.740084
GO:0043435	response to corticotropin-releasing hormone	BP	3	1	0.063067	0.740084
GO:0071376	cellular response to corticotropin-releasing hormone stimulus	BP	3	1	0.063067	0.740084
GO:0046878	positive regulation of saliva secretion	BP	3	1	0.0631865	0.740321
GO:0005372	water transmembrane transporter activity	MF	3	1	0.0633254	0.740321
GO:1902041	regulation of extrinsic apoptotic signaling pathway via death domain receptors	BP	42	3	0.0633393	0.740321
GO:0032800	receptor biosynthetic process	BP	19	2	0.0633401	0.740321
GO:0016338	calcium-independent cell-cell adhesion via plasma membrane cell-adhesion molecules	BP	3	1	0.0633643	0.740321
GO:0015670	carbon dioxide transport	BP	3	1	0.0633993	0.740321
GO:0007413	axonal fasciculation	BP	19	2	0.0635343	0.740321
GO:0032611	interleukin-1 beta production	BP	42	3	0.0635473	0.740321
GO:1903237	negative regulation of leukocyte tethering or rolling	BP	3	1	0.0635613	0.740321
GO:0046982	protein heterodimerization activity	MF	406	14	0.0636091	0.740321
GO:0033627	cell adhesion mediated by integrin	BP	42	3	0.0636162	0.740321
GO:1904124	microglial cell migration	BP	3	1	0.063633	0.740321
GO:1904139	regulation of microglial cell migration	BP	3	1	0.063633	0.740321
GO:0010989	negative regulation of low-density lipoprotein particle clearance	BP	3	1	0.0636331	0.740321
GO:0001520	outer dense fiber	CC	3	1	0.0636374	0.740321
GO:0045113	regulation of integrin biosynthetic process	BP	3	1	0.063749	0.741193
GO:0031324	negative regulation of cellular metabolic process	BP	1772	48	0.0638578	0.741601
GO:0003032	detection of oxygen	BP	3	1	0.0638751	0.741601
GO:0010898	positive regulation of triglyceride catabolic process	BP	3	1	0.0639341	0.741601
GO:0031571	mitotic G1 DNA damage checkpoint	BP	19	2	0.0640424	0.741601
GO:0005157	macrophage colony-stimulating factor receptor binding	MF	3	1	0.0640695	0.741601
GO:0016262	protein N-acetylglucosaminyltransferase activity	MF	3	1	0.0640802	0.741601
GO:0031225	anchored component of membrane	CC	70	4	0.0641052	0.741601
GO:0007171	activation of transmembrane receptor protein tyrosine kinase activity	BP	3	1	0.0641072	0.741601
GO:1901186	positive regulation of ERBB signaling pathway	BP	19	2	0.0641709	0.741601
GO:0010633	negative regulation of epithelial cell migration	BP	42	3	0.0642109	0.741601
GO:0008201	heparin binding	MF	100	5	0.0642275	0.741601
GO:0006109	regulation of carbohydrate metabolic process	BP	129	6	0.0642814	0.741601
GO:0051961	negative regulation of nervous system development	BP	229	9	0.0642927	0.741601
GO:0098888	extrinsic component of presynaptic membrane	CC	3	1	0.0642985	0.741601
GO:0043696	dedifferentiation	BP	3	1	0.0644629	0.742396
GO:0043697	cell dedifferentiation	BP	3	1	0.0644629	0.742396
GO:0003333	amino acid transmembrane transport	BP	19	2	0.0644778	0.742396
GO:0045415	negative regulation of interleukin-8 biosynthetic process	BP	3	1	0.0645265	0.742533
GO:0043244	regulation of protein complex disassembly	BP	70	4	0.0646709	0.742976
GO:0018107	peptidyl-threonine phosphorylation	BP	99	5	0.0646767	0.742976
GO:0018199	peptidyl-glutamine modification	BP	3	1	0.0647108	0.742976
GO:0010641	positive regulation of platelet-derived growth factor receptor signaling pathway	BP	3	1	0.0647608	0.742976
GO:0010634	positive regulation of epithelial cell migration	BP	98	5	0.0648245	0.742976
GO:0004415	hyalurononglucosaminidase activity	MF	3	1	0.0648475	0.742976
GO:0005245	voltage-gated calcium channel activity	MF	19	2	0.0648647	0.742976
GO:0005094	Rho GDP-dissociation inhibitor activity	MF	3	1	0.0648827	0.742976
GO:0032962	positive regulation of inositol trisphosphate biosynthetic process	BP	3	1	0.0648963	0.742976
GO:2000106	regulation of leukocyte apoptotic process	BP	69	4	0.0649755	0.743113
GO:0008330	protein tyrosine/threonine phosphatase activity	MF	3	1	0.0649819	0.743113
GO:0008449	N-acetylglucosamine-6-sulfatase activity	MF	3	1	0.0650828	0.743319
GO:1903348	positive regulation of bicellular tight junction assembly	BP	3	1	0.0651038	0.743319
GO:0038086	VEGF-activated platelet-derived growth factor receptor signaling pathway	BP	3	1	0.0651473	0.743319
GO:0038091	positive regulation of cell proliferation by VEGF-activated platelet derived growth factor receptor signaling pathway	BP	3	1	0.0651473	0.743319
GO:0090080	positive regulation of MAPKKK cascade by fibroblast growth factor receptor signaling pathway	BP	3	1	0.0652518	0.743683
GO:0005610	laminin-5 complex	CC	3	1	0.0653041	0.743683
GO:0043537	negative regulation of blood vessel endothelial cell migration	BP	19	2	0.0653047	0.743683
GO:1903238	positive regulation of leukocyte tethering or rolling	BP	3	1	0.0653265	0.743683
GO:0035860	glial cell-derived neurotrophic factor receptor signaling pathway	BP	3	1	0.0654117	0.743869
GO:0035264	multicellular organism growth	BP	160	7	0.0654166	0.743869
GO:0045621	positive regulation of lymphocyte differentiation	BP	69	4	0.0655906	0.745025
GO:1901534	positive regulation of hematopoietic progenitor cell differentiation	BP	3	1	0.0656919	0.745025
GO:0005315	inorganic phosphate transmembrane transporter activity	MF	3	1	0.0657294	0.745025
GO:0001757	somite specification	BP	3	1	0.06573	0.745025
GO:0031660	regulation of cyclin-dependent protein serine/threonine kinase activity involved in G2/M transition of mitotic cell cycle	BP	3	1	0.0657619	0.745025
GO:0031662	positive regulation of cyclin-dependent protein serine/threonine kinase activity involved in G2/M transition of mitotic cell cycle	BP	3	1	0.0657619	0.745025
GO:0008321	Ral guanyl-nucleotide exchange factor activity	MF	3	1	0.0658043	0.745025
GO:0022851	GABA-gated chloride ion channel activity	MF	3	1	0.0658135	0.745025
GO:0044838	cell quiescence	BP	3	1	0.0659329	0.745958
GO:1902566	regulation of eosinophil activation	BP	3	1	0.0660282	0.746564
GO:0004095	carnitine O-palmitoyltransferase activity	MF	3	1	0.0660974	0.746564
GO:0016416	O-palmitoyltransferase activity	MF	3	1	0.0660974	0.746564
GO:0009187	cyclic nucleotide metabolic process	BP	100	5	0.0661609	0.746786
GO:1905952	regulation of lipid localization	BP	99	5	0.0661911	0.746786
GO:1900226	negative regulation of NLRP3 inflammasome complex assembly	BP	3	1	0.0663171	0.746832
GO:0071621	granulocyte chemotaxis	BP	70	4	0.0663674	0.746832
GO:0072014	proximal tubule development	BP	3	1	0.0664147	0.746832
GO:0043259	laminin-10 complex	CC	3	1	0.0664595	0.746832
GO:0044729	hemi-methylated DNA-binding	MF	3	1	0.0665163	0.746832
GO:0032652	regulation of interleukin-1 production	BP	43	3	0.066566	0.746832
GO:0032496	response to lipopolysaccharide	BP	195	8	0.0666434	0.746832
GO:0043552	positive regulation of phosphatidylinositol 3-kinase activity	BP	20	2	0.0667318	0.746832
GO:0070662	mast cell proliferation	BP	3	1	0.0667354	0.746832
GO:0070666	regulation of mast cell proliferation	BP	3	1	0.0667354	0.746832
GO:0070668	positive regulation of mast cell proliferation	BP	3	1	0.0667354	0.746832
GO:1903428	positive regulation of reactive oxygen species biosynthetic process	BP	43	3	0.0667608	0.746832
GO:0009898	cytoplasmic side of plasma membrane	CC	132	6	0.0667888	0.746832
GO:0046903	secretion	BP	715	22	0.0669018	0.746832
GO:0045298	tubulin complex	CC	3	1	0.0669196	0.746832
GO:1902260	negative regulation of delayed rectifier potassium channel activity	BP	3	1	0.0669261	0.746832
GO:1903817	negative regulation of voltage-gated potassium channel activity	BP	3	1	0.0669261	0.746832
GO:0042222	interleukin-1 biosynthetic process	BP	3	1	0.0669352	0.746832
GO:0045360	regulation of interleukin-1 biosynthetic process	BP	3	1	0.0669352	0.746832
GO:0045362	positive regulation of interleukin-1 biosynthetic process	BP	3	1	0.0669352	0.746832
GO:0004499	N,N-dimethylaniline monooxygenase activity	MF	3	1	0.0669849	0.746975
GO:0072300	positive regulation of metanephric glomerulus development	BP	3	1	0.067102	0.747867
GO:0008270	zinc ion binding	MF	756	23	0.0671842	0.74837
GO:0033688	regulation of osteoblast proliferation	BP	20	2	0.0672285	0.74845
GO:0005519	cytoskeletal regulatory protein binding	MF	3	1	0.06737	0.749612
GO:0016672	oxidoreductase activity, acting on a sulfur group of donors, quinone or similar compound as acceptor	MF	3	1	0.0674182	0.749735
GO:0001974	blood vessel remodeling	BP	43	3	0.0675634	0.750936
GO:0072086	specification of loop of Henle identity	BP	3	1	0.067614	0.751039
GO:0051497	negative regulation of stress fiber assembly	BP	20	2	0.0676932	0.751039
GO:0001010	transcription factor activity, sequence-specific DNA binding transcription factor recruiting	MF	3	1	0.0677713	0.751039
GO:0046985	positive regulation of hemoglobin biosynthetic process	BP	3	1	0.067781	0.751039
GO:0033026	negative regulation of mast cell apoptotic process	BP	3	1	0.067804	0.751039
GO:0030316	osteoclast differentiation	BP	71	4	0.0678284	0.751039
GO:0060713	labyrinthine layer morphogenesis	BP	20	2	0.0679355	0.751039
GO:0070494	regulation of thrombin-activated receptor signaling pathway	BP	3	1	0.0679679	0.751039
GO:0070495	negative regulation of thrombin-activated receptor signaling pathway	BP	3	1	0.0679679	0.751039
GO:0051385	response to mineralocorticoid	BP	3	1	0.0679789	0.751039
GO:0017046	peptide hormone binding	MF	20	2	0.067982	0.751039
GO:2001056	positive regulation of cysteine-type endopeptidase activity	BP	99	5	0.0681244	0.752201
GO:0006022	aminoglycan metabolic process	BP	70	4	0.0683998	0.754478
GO:0090074	negative regulation of protein homodimerization activity	BP	3	1	0.0684054	0.754478
GO:0033668	negative regulation by symbiont of host apoptotic process	BP	3	1	0.0687982	0.757569
GO:0052041	negative regulation by symbiont of host programmed cell death	BP	3	1	0.0687982	0.757569
GO:0052490	negative regulation by organism of programmed cell death in other organism involved in symbiotic interaction	BP	3	1	0.0687982	0.757569
GO:0002262	myeloid cell homeostasis	BP	132	6	0.0692752	0.761783
GO:0001562	response to protozoan	BP	20	2	0.069277	0.761783
GO:0008238	exopeptidase activity	MF	72	4	0.0693565	0.761783
GO:1902174	positive regulation of keratinocyte apoptotic process	BP	3	1	0.0693804	0.761783
GO:0045665	negative regulation of neuron differentiation	BP	165	7	0.0694812	0.761783
GO:1902226	regulation of macrophage colony-stimulating factor signaling pathway	BP	3	1	0.0694829	0.761783
GO:1903969	regulation of response to macrophage colony-stimulating factor	BP	3	1	0.0694829	0.761783
GO:1903972	regulation of cellular response to macrophage colony-stimulating factor stimulus	BP	3	1	0.0694829	0.761783
GO:0043321	regulation of natural killer cell degranulation	BP	3	1	0.0696511	0.762819
GO:2001233	regulation of apoptotic signaling pathway	BP	339	12	0.069653	0.762819
GO:0098802	plasma membrane receptor complex	CC	101	5	0.0697114	0.763045
GO:0046885	regulation of hormone biosynthetic process	BP	20	2	0.0697736	0.763238
GO:0090092	regulation of transmembrane receptor protein serine/threonine kinase signaling pathway	BP	165	7	0.069815	0.763238
GO:0071496	cellular response to external stimulus	BP	165	7	0.0698725	0.763238
GO:1901532	regulation of hematopoietic progenitor cell differentiation	BP	20	2	0.0698803	0.763238
GO:1990430	extracellular matrix protein binding	MF	3	1	0.0701193	0.765434
GO:0032233	positive regulation of actin filament bundle assembly	BP	44	3	0.0702442	0.766218
GO:0035262	gonad morphogenesis	BP	3	1	0.0702671	0.766218
GO:0044783	G1 DNA damage checkpoint	BP	20	2	0.0703519	0.766332
GO:1903725	regulation of phospholipid metabolic process	BP	45	3	0.0703534	0.766332
GO:0044819	mitotic G1/S transition checkpoint	BP	20	2	0.070399	0.766415
GO:0061082	myeloid leukocyte cytokine production	BP	20	2	0.0707223	0.769111
GO:0051965	positive regulation of synapse assembly	BP	44	3	0.0707229	0.769111
GO:0050713	negative regulation of interleukin-1 beta secretion	BP	3	1	0.0710063	0.771695
GO:0034707	chloride channel complex	CC	20	2	0.0710533	0.771695
GO:0050663	cytokine secretion	BP	132	6	0.0711687	0.771695
GO:0060393	regulation of pathway-restricted SMAD protein phosphorylation	BP	45	3	0.0711901	0.771695
GO:0032370	positive regulation of lipid transport	BP	44	3	0.0712235	0.771695
GO:0035296	regulation of tube diameter	BP	102	5	0.0712873	0.771695
GO:0097746	regulation of blood vessel diameter	BP	102	5	0.0712873	0.771695
GO:0016012	sarcoglycan complex	CC	3	1	0.0713149	0.771695
GO:0034587	piRNA metabolic process	BP	3	1	0.0713462	0.771695
GO:0070474	positive regulation of uterine smooth muscle contraction	BP	3	1	0.0713697	0.771695
GO:1905521	regulation of macrophage migration	BP	20	2	0.071381	0.771695
GO:0060491	regulation of cell projection assembly	BP	134	6	0.0715024	0.77203
GO:0090183	regulation of kidney development	BP	44	3	0.0715973	0.77203
GO:0045341	MHC class I biosynthetic process	BP	3	1	0.0716032	0.77203
GO:0045343	regulation of MHC class I biosynthetic process	BP	3	1	0.0716032	0.77203
GO:0045345	positive regulation of MHC class I biosynthetic process	BP	3	1	0.0716032	0.77203
GO:0048872	homeostasis of number of cells	BP	235	9	0.0717421	0.773114
GO:0030307	positive regulation of cell growth	BP	134	6	0.0719689	0.775144
GO:0060337	type I interferon signaling pathway	BP	20	2	0.0720636	0.775337
GO:0071357	cellular response to type I interferon	BP	20	2	0.0720636	0.775337
GO:0060249	anatomical structure homeostasis	BP	271	10	0.0721456	0.775806
GO:0090218	positive regulation of lipid kinase activity	BP	21	2	0.0722364	0.776368
GO:0045834	positive regulation of lipid metabolic process	BP	103	5	0.0723659	0.777346
GO:0030246	carbohydrate binding	MF	166	7	0.0726095	0.779496
GO:0034330	cell junction organization	BP	167	7	0.0726433	0.779496
GO:0001779	natural killer cell differentiation	BP	20	2	0.0727245	0.779819
GO:0045670	regulation of osteoclast differentiation	BP	45	3	0.0727507	0.779819
GO:0014706	striated muscle tissue development	BP	306	11	0.0732429	0.784678
GO:0018210	peptidyl-threonine modification	BP	103	5	0.0736076	0.788167
GO:1901215	negative regulation of neuron death	BP	168	7	0.0736828	0.788555
GO:0060039	pericardium development	BP	21	2	0.07374	0.788748
GO:1900027	regulation of ruffle assembly	BP	21	2	0.0738436	0.789257
GO:0043539	protein serine/threonine kinase activator activity	MF	20	2	0.0738657	0.789257
GO:0060384	innervation	BP	21	2	0.0739563	0.789806
GO:1903532	positive regulation of secretion by cell	BP	270	10	0.07416	0.791563
GO:0030801	positive regulation of cyclic nucleotide metabolic process	BP	45	3	0.0742468	0.79207
GO:0030863	cortical cytoskeleton	CC	74	4	0.0743706	0.792972
GO:0046873	metal ion transmembrane transporter activity	MF	202	8	0.0746492	0.795275
GO:0080135	regulation of cellular response to stress	BP	491	16	0.0746774	0.795275
GO:0030810	positive regulation of nucleotide biosynthetic process	BP	45	3	0.0747442	0.795275
GO:1900373	positive regulation of purine nucleotide biosynthetic process	BP	45	3	0.0747442	0.795275
GO:0050688	regulation of defense response to virus	BP	45	3	0.074869	0.796183
GO:0072080	nephron tubule development	BP	72	4	0.0749452	0.796574
GO:0072332	intrinsic apoptotic signaling pathway by p53 class mediator	BP	73	4	0.0752322	0.799204
GO:0007610	behavior	BP	421	14	0.0757603	0.804391
GO:0030318	melanocyte differentiation	BP	21	2	0.0761982	0.808615
GO:0022836	gated channel activity	MF	135	6	0.0762817	0.809075
GO:0042098	T cell proliferation	BP	135	6	0.0763336	0.8092
GO:0038084	vascular endothelial growth factor signaling pathway	BP	21	2	0.0764275	0.809723
GO:1902476	chloride transmembrane transport	BP	20	2	0.0765164	0.809723
GO:0015075	ion transmembrane transporter activity	MF	457	15	0.0765267	0.809723
GO:0005261	cation channel activity	MF	136	6	0.0765434	0.809723
GO:0071634	regulation of transforming growth factor beta production	BP	21	2	0.0768338	0.812369
GO:0044305	calyx of Held	CC	4	1	0.0768846	0.812481
GO:0051222	positive regulation of protein transport	BP	383	13	0.0772384	0.815562
GO:1901019	regulation of calcium ion transmembrane transporter activity	BP	46	3	0.077257	0.815562
GO:0007423	sensory organ development	BP	383	13	0.0773019	0.815578
GO:0042470	melanosome	CC	21	2	0.0774206	0.815578
GO:0048770	pigment granule	CC	21	2	0.0774206	0.815578
GO:0004866	endopeptidase inhibitor activity	MF	74	4	0.0774638	0.815578
GO:0016051	carbohydrate biosynthetic process	BP	136	6	0.0775103	0.815578
GO:0005127	ciliary neurotrophic factor receptor binding	MF	4	1	0.0775355	0.815578
GO:0032369	negative regulation of lipid transport	BP	21	2	0.0775414	0.815578
GO:0022891	substrate-specific transmembrane transporter activity	MF	496	16	0.0778354	0.818245
GO:2000191	regulation of fatty acid transport	BP	21	2	0.0780816	0.820405
GO:0046640	regulation of alpha-beta T cell proliferation	BP	21	2	0.0783677	0.822723
GO:0015198	oligopeptide transporter activity	MF	4	1	0.0783837	0.822723
GO:0042803	protein homodimerization activity	MF	610	19	0.0786283	0.824861
GO:1903365	regulation of fear response	BP	4	1	0.0787406	0.825182
GO:2000822	regulation of behavioral fear response	BP	4	1	0.0787406	0.825182
GO:0061134	peptidase regulator activity	MF	106	5	0.0788663	0.826038
GO:0010510	regulation of acetyl-CoA biosynthetic process from pyruvate	BP	4	1	0.079012	0.826038
GO:0004740	pyruvate dehydrogenase (acetyl-transferring) kinase activity	MF	4	1	0.079012	0.826038
GO:1901652	response to peptide	BP	239	9	0.0790225	0.826038
GO:0051349	positive regulation of lyase activity	BP	22	2	0.0790269	0.826038
GO:0098801	regulation of renal system process	BP	22	2	0.0791061	0.826438
GO:0008009	chemokine activity	MF	22	2	0.07917	0.826678
GO:0010721	negative regulation of cell development	BP	239	9	0.0792178	0.826749
GO:0035985	senescence-associated heterochromatin focus	CC	4	1	0.079424	0.828473
GO:0010628	positive regulation of gene expression	BP	1341	37	0.0795727	0.829595
GO:0090022	regulation of neutrophil chemotaxis	BP	22	2	0.0796286	0.829748
GO:0032535	regulation of cellular component size	BP	278	10	0.0798312	0.831431
GO:0090150	establishment of protein localization to membrane	BP	239	9	0.0798841	0.831553
GO:0045616	regulation of keratinocyte differentiation	BP	21	2	0.0799598	0.831578
GO:0070091	glucagon secretion	BP	4	1	0.0799689	0.831578
GO:0004768	stearoyl-CoA 9-desaturase activity	MF	4	1	0.0802537	0.834109
GO:0033031	positive regulation of neutrophil apoptotic process	BP	4	1	0.0804823	0.835323
GO:0060759	regulation of response to cytokine stimulus	BP	73	4	0.0805574	0.835323
GO:0002002	regulation of angiotensin levels in blood	BP	4	1	0.0806151	0.835323
GO:0043171	peptide catabolic process	BP	22	2	0.0806433	0.835323
GO:0043241	protein complex disassembly	BP	106	5	0.0806484	0.835323
GO:0034762	regulation of transmembrane transport	BP	240	9	0.0806555	0.835323
GO:0010815	bradykinin catabolic process	BP	4	1	0.0806602	0.835323
GO:0031116	positive regulation of microtubule polymerization	BP	22	2	0.0808303	0.836265
GO:0030098	lymphocyte differentiation	BP	240	9	0.080834	0.836265
GO:0010831	positive regulation of myotube differentiation	BP	21	2	0.0810243	0.837362
GO:0072683	T cell extravasation	BP	4	1	0.0810416	0.837362
GO:0014043	negative regulation of neuron maturation	BP	4	1	0.0810672	0.837362
GO:0060322	head development	BP	460	15	0.081106	0.837362
GO:0046058	cAMP metabolic process	BP	76	4	0.081271	0.838637
GO:0004065	arylsulfatase activity	MF	4	1	0.0813508	0.839031
GO:0035767	endothelial cell chemotaxis	BP	22	2	0.0818919	0.843877
GO:0001574	ganglioside biosynthetic process	BP	4	1	0.0819254	0.843877
GO:0002001	renin secretion into blood stream	BP	4	1	0.0819461	0.843877
GO:0034405	response to fluid shear stress	BP	22	2	0.0820458	0.844473
GO:0019898	extrinsic component of membrane	CC	208	8	0.082119	0.844535
GO:2000050	regulation of non-canonical Wnt signaling pathway	BP	22	2	0.0821355	0.844535
GO:0046636	negative regulation of alpha-beta T cell activation	BP	22	2	0.0822295	0.844656
GO:1904180	negative regulation of membrane depolarization	BP	4	1	0.0822309	0.844656
GO:0048014	Tie signaling pathway	BP	4	1	0.0822904	0.844837
GO:0033227	dsRNA transport	BP	4	1	0.0824296	0.845685
GO:0072674	multinuclear osteoclast differentiation	BP	4	1	0.0825597	0.845685
GO:0072675	osteoclast fusion	BP	4	1	0.0825597	0.845685
GO:0005267	potassium channel activity	MF	47	3	0.08265	0.845685
GO:2000542	negative regulation of gastrulation	BP	4	1	0.0826877	0.845685
GO:0030512	negative regulation of transforming growth factor beta receptor signaling pathway	BP	47	3	0.082759	0.845685
GO:0006701	progesterone biosynthetic process	BP	4	1	0.0827761	0.845685
GO:0050654	chondroitin sulfate proteoglycan metabolic process	BP	22	2	0.0828027	0.845685
GO:2000543	positive regulation of gastrulation	BP	4	1	0.0828121	0.845685
GO:0050927	positive regulation of positive chemotaxis	BP	22	2	0.0829291	0.845685
GO:0005975	carbohydrate metabolic process	BP	387	13	0.0829652	0.845685
GO:0030414	peptidase inhibitor activity	MF	76	4	0.0830542	0.845685
GO:0010578	regulation of adenylate cyclase activity involved in G-protein coupled receptor signaling pathway	BP	4	1	0.0830968	0.845685
GO:0010579	positive regulation of adenylate cyclase activity involved in G-protein coupled receptor signaling pathway	BP	4	1	0.0830968	0.845685
GO:0036135	Schwann cell migration	BP	4	1	0.0831218	0.845685
GO:1900147	regulation of Schwann cell migration	BP	4	1	0.0831218	0.845685
GO:0032051	clathrin light chain binding	MF	4	1	0.083161	0.845685
GO:0060235	lens induction in camera-type eye	BP	4	1	0.0831738	0.845685
GO:0010950	positive regulation of endopeptidase activity	BP	105	5	0.0832153	0.845685
GO:0010985	negative regulation of lipoprotein particle clearance	BP	4	1	0.0832518	0.845685
GO:0045428	regulation of nitric oxide biosynthetic process	BP	47	3	0.0832529	0.845685
GO:0030799	regulation of cyclic nucleotide metabolic process	BP	76	4	0.0833361	0.845824
GO:0071470	cellular response to osmotic stress	BP	22	2	0.0833725	0.845824
GO:0006182	cGMP biosynthetic process	BP	22	2	0.0834365	0.845824
GO:0046923	ER retention sequence binding	MF	4	1	0.0835113	0.845824
GO:0045112	integrin biosynthetic process	BP	4	1	0.0835169	0.845824
GO:0008277	regulation of G-protein coupled receptor protein signaling pathway	BP	76	4	0.0835458	0.845824
GO:1904798	positive regulation of core promoter binding	BP	4	1	0.0835599	0.845824
GO:0032960	regulation of inositol trisphosphate biosynthetic process	BP	4	1	0.0837478	0.84721
GO:0060389	pathway-restricted SMAD protein phosphorylation	BP	48	3	0.0837808	0.84721
GO:0071604	transforming growth factor beta production	BP	22	2	0.0838489	0.847474
GO:0050291	sphingosine N-acyltransferase activity	MF	4	1	0.0840032	0.848609
GO:0090314	positive regulation of protein targeting to membrane	BP	22	2	0.0841809	0.849202
[truncated: 18,185 more rows]

## Sheet: KEGG enrichment
Pathway		numberInCategory	numberDE	pvalue	FDR
path:mmu04060	Cytokine-cytokine receptor interaction	134	13	5.19e-06	0.00163434
path:mmu04151	PI3K-Akt signaling pathway	263	18	3.57e-05	0.00426937
path:mmu04640	Hematopoietic cell lineage	44	7	4.07e-05	0.00426937
path:mmu05202	Transcriptional misregulation in cancer	150	12	0.00013147	0.00657181
path:mmu04014	Ras signaling pathway	172	13	0.000143159	0.00657181
path:mmu05200	Pathways in cancer	327	19	0.000161743	0.00657181
path:mmu05323	Rheumatoid arthritis	57	7	0.00016536	0.00657181
path:mmu04080	Neuroactive ligand-receptor interaction	92	9	0.00018522	0.00657181
path:mmu04015	Rap1 signaling pathway	177	13	0.000187766	0.00657181
path:mmu05144	Malaria	31	5	0.000444623	0.0136187
path:mmu05218	Melanoma	63	7	0.000475572	0.0136187
path:mmu04514	Cell adhesion molecules (CAMs)	72	7	0.00120291	0.0315763
path:mmu05410	Hypertrophic cardiomyopathy (HCM)	59	6	0.00234144	0.0567349
path:mmu05414	Dilated cardiomyopathy (DCM)	64	6	0.00367447	0.0826755
path:mmu04010	MAPK signaling pathway	203	11	0.00605127	0.127077
path:mmu05146	Amoebiasis	74	6	0.0072649	0.136519
path:mmu04672	Intestinal immune network for IgA production	19	3	0.0073677	0.136519
path:mmu01521	EGFR tyrosine kinase inhibitor resistance	75	6	0.0086475	0.151331
path:mmu04510	Focal adhesion	178	10	0.00932157	0.154542
path:mmu05162	Measles	89	6	0.0141997	0.220593
path:mmu05164	Influenza A	118	7	0.0147062	0.220593
path:mmu05224	Breast cancer	121	7	0.0205919	0.294838
path:mmu05205	Proteoglycans in cancer	181	9	0.022692	0.305112
path:mmu04540	Gap junction	73	5	0.0239465	0.305112
path:mmu04512	ECM-receptor interaction	68	5	0.0242152	0.305112
path:mmu00604	Glycosphingolipid biosynthesis - ganglio series	12	2	0.0262733	0.318311
path:mmu00533	Glycosaminoglycan biosynthesis - keratan sulfate	13	2	0.0296839	0.345356
path:mmu04916	Melanogenesis	79	5	0.0320514	0.345356
path:mmu05142	Chagas disease (American trypanosomiasis)	81	5	0.0321515	0.345356
path:mmu04670	Leukocyte transendothelial migration	81	5	0.032891	0.345356
path:mmu05412	Arrhythmogenic right ventricular cardiomyopathy (ARVC)	53	4	0.0350958	0.356619
path:mmu05418	Fluid shear stress and atherosclerosis	120	6	0.0435225	0.428425
path:mmu04115	p53 signaling pathway	63	4	0.0472878	0.451384
path:mmu05231	Choline metabolism in cancer	87	5	0.0503511	0.466488
path:mmu05206	MicroRNAs in cancer	148	7	0.0534588	0.481129
path:mmu05143	African trypanosomiasis	18	2	0.0620903	0.54329
path:mmu00830	Retinol metabolism	20	2	0.0640394	0.5452
path:mmu00514	Other types of O-glycan biosynthesis	20	2	0.0723458	0.598375
path:mmu00510	N-Glycan biosynthesis	45	3	0.0740845	0.598375
path:mmu04064	NF-kappa B signaling pathway	72	4	0.0789128	0.621438
path:mmu04380	Osteoclast differentiation	105	5	0.0818045	0.624161
path:mmu00512	Mucin type O-glycan biosynthesis	22	2	0.083545	0.624161
path:mmu03320	PPAR signaling pathway	50	3	0.0852029	0.624161
path:mmu05168	Herpes simplex infection	142	6	0.0894084	0.633052
path:mmu05217	Basal cell carcinoma	49	3	0.0911095	0.633052
path:mmu05140	Leishmaniasis	50	3	0.0924457	0.633052
path:mmu05020	Prion diseases	25	2	0.0974568	0.642552
path:mmu04810	Regulation of actin cytoskeleton	172	7	0.0979128	0.642552
path:mmu04218	Cellular senescence	145	6	0.102163	0.656762
path:mmu05166	HTLV-I infection	219	8	0.1115	0.669309
path:mmu04915	Estrogen signaling pathway	81	4	0.112883	0.669309
path:mmu04924	Renin secretion	51	3	0.113299	0.669309
path:mmu05133	Pertussis	57	3	0.115729	0.669309
path:mmu05167	Kaposi's sarcoma-associated herpesvirus infection	152	6	0.116301	0.669309
path:mmu00980	Metabolism of xenobiotics by cytochrome P450	30	2	0.116863	0.669309
path:mmu00982	Drug metabolism - cytochrome P450	30	2	0.123759	0.680218
path:mmu05321	Inflammatory bowel disease (IBD)	28	2	0.125055	0.680218
path:mmu04072	Phospholipase D signaling pathway	115	5	0.125247	0.680218
path:mmu05161	Hepatitis B	120	5	0.129744	0.688194
path:mmu05222	Small cell lung cancer	85	4	0.131085	0.688194
path:mmu05230	Central carbon metabolism in cancer	57	3	0.13715	0.708233
path:mmu04020	Calcium signaling pathway	120	5	0.139943	0.711002
path:mmu04657	IL-17 signaling pathway	61	3	0.145458	0.727288
path:mmu04933	AGE-RAGE signaling pathway in diabetic complications	92	4	0.156434	0.769315
path:mmu04668	TNF signaling pathway	96	4	0.158899	0.769315
path:mmu05211	Renal cell carcinoma	62	3	0.16119	0.769315
path:mmu00603	Glycosphingolipid biosynthesis - globo and isoglobo series	9	1	0.172955	0.81299
path:mmu05165	Human papillomavirus infection	272	9	0.176542	0.81299
path:mmu04630	Jak-STAT signaling pathway	98	4	0.178083	0.81299
path:mmu05214	Glioma	66	3	0.191049	0.859722
path:mmu04976	Bile secretion	35	2	0.196117	0.870096
path:mmu04610	Complement and coagulation cascades	40	2	0.210529	0.910967
path:mmu05210	Colorectal cancer	71	3	0.211804	0.910967
path:mmu04723	Retrograde endocannabinoid signaling	112	4	0.217364	0.910967
path:mmu04919	Thyroid hormone signaling pathway	103	4	0.21882	0.910967
path:mmu04713	Circadian entrainment	70	3	0.223061	0.910967
path:mmu04750	Inflammatory mediator regulation of TRP channels	72	3	0.225575	0.910967
path:mmu00220	Arginine biosynthesis	12	1	0.225706	0.910967
path:mmu05212	Pancreatic cancer	73	3	0.231041	0.910967
path:mmu05416	Viral myocarditis	42	2	0.231357	0.910967
path:mmu04145	Phagosome	117	4	0.234345	0.911343
path:mmu05220	Chronic myeloid leukemia	76	3	0.245759	0.93036
path:mmu04614	Renin-angiotensin system	13	1	0.245987	0.93036
path:mmu04964	Proximal tubule bicarbonate reclamation	13	1	0.250332	0.93036
path:mmu01212	Fatty acid metabolism	45	2	0.25155	0.93036
path:mmu00450	Selenocompound metabolism	13	1	0.254003	0.93036
path:mmu05134	Legionellosis	47	2	0.25959	0.939895
path:mmu04110	Cell cycle	119	4	0.264747	0.947675
path:mmu04210	Apoptosis	121	4	0.274046	0.961398
path:mmu05332	Graft-versus-host disease	16	1	0.275576	0.961398
path:mmu04310	Wnt signaling pathway	118	4	0.280134	0.961398
path:mmu00561	Glycerolipid metabolism	48	2	0.280789	0.961398
path:mmu04360	Axon guidance	153	5	0.288585	0.977464
path:mmu05145	Toxoplasmosis	87	3	0.304622	1
path:mmu01522	Endocrine resistance	84	3	0.306184	1
path:mmu04022	cGMP-PKG signaling pathway	125	4	0.312521	1
path:mmu00515	Mannose type O-glycan biosynthesis	18	1	0.330957	1
path:mmu04621	NOD-like receptor signaling pathway	133	4	0.337276	1
path:mmu00601	Glycosphingolipid biosynthesis - lacto and neolacto series	19	1	0.339027	1
path:mmu04066	HIF-1 signaling pathway	92	3	0.341313	1
path:mmu04062	Chemokine signaling pathway	134	4	0.343713	1
path:mmu01230	Biosynthesis of amino acids	60	2	0.349432	1
path:mmu05160	Hepatitis C	94	3	0.353225	1
path:mmu04024	cAMP signaling pathway	130	4	0.356522	1
path:mmu04213	Longevity regulating pathway - multiple species	55	2	0.358936	1
path:mmu04974	Protein digestion and absorption	53	2	0.35983	1
path:mmu04150	mTOR signaling pathway	134	4	0.360628	1
path:mmu01040	Biosynthesis of unsaturated fatty acids	21	1	0.362911	1
path:mmu05033	Nicotine addiction	18	1	0.363725	1
path:mmu04727	GABAergic synapse	56	2	0.364451	1
path:mmu04911	Insulin secretion	56	2	0.376517	1
path:mmu04917	Prolactin signaling pathway	57	2	0.381694	1
path:mmu05221	Acute myeloid leukemia	58	2	0.385417	1
path:mmu00052	Galactose metabolism	23	1	0.393402	1
path:mmu03060	Protein export	25	1	0.403331	1
path:mmu05032	Morphine addiction	61	2	0.412299	1
path:mmu04550	Signaling pathways regulating pluripotency of stem cells	103	3	0.413076	1
path:mmu00760	Nicotinate and nicotinamide metabolism	25	1	0.414341	1
path:mmu04611	Platelet activation	103	3	0.415218	1
path:mmu05223	Non-small cell lung cancer	63	2	0.41579	1
path:mmu05150	Staphylococcus aureus infection	26	1	0.417912	1
path:mmu00250	Alanine, aspartate and glutamate metabolism	25	1	0.425382	1
path:mmu00260	Glycine, serine and threonine metabolism	28	1	0.436555	1
path:mmu01523	Antifolate resistance	25	1	0.438598	1
path:mmu04926	Relaxin signaling pathway	108	3	0.440615	1
path:mmu05132	Salmonella infection	69	2	0.442841	1
path:mmu04925	Aldosterone synthesis and secretion	64	2	0.449167	1
path:mmu04659	Th17 cell differentiation	67	2	0.449386	1
path:mmu03010	Ribosome	129	3	0.450695	1
path:mmu04350	TGF-beta signaling pathway	70	2	0.453763	1
path:mmu04726	Serotonergic synapse	69	2	0.463206	1
path:mmu04960	Aldosterone-regulated sodium reabsorption	26	1	0.464255	1
path:mmu04520	Adherens junction	68	2	0.468647	1
path:mmu04068	FoxO signaling pathway	112	3	0.473398	1
path:mmu04215	Apoptosis - multiple species	29	1	0.475882	1
path:mmu04620	Toll-like receptor signaling pathway	76	2	0.486179	1
path:mmu05204	Chemical carcinogenesis	33	1	0.489738	1
path:mmu00590	Arachidonic acid metabolism	33	1	0.497056	1
path:mmu04913	Ovarian steroidogenesis	30	1	0.500232	1
path:mmu04660	T cell receptor signaling pathway	75	2	0.511508	1
path:mmu04530	Tight junction	120	3	0.515874	1
path:mmu04390	Hippo signaling pathway	125	3	0.521837	1
path:mmu05216	Thyroid cancer	34	1	0.524814	1
path:mmu05152	Tuberculosis	127	3	0.526754	1
path:mmu00270	Cysteine and methionine metabolism	36	1	0.536509	1
path:mmu04724	Glutamatergic synapse	77	2	0.543654	1
path:mmu00071	Fatty acid degradation	37	1	0.551421	1
path:mmu02010	ABC transporters	33	1	0.552312	1
path:mmu00600	Sphingolipid metabolism	37	1	0.560069	1
path:mmu05215	Prostate cancer	80	2	0.562383	1
path:mmu04930	Type II diabetes mellitus	34	1	0.566621	1
path:mmu04962	Vasopressin-regulated water reabsorption	37	1	0.567426	1
path:mmu04961	Endocrine and other factor-regulated calcium reabsorption	36	1	0.569015	1
path:mmu04725	Cholinergic synapse	83	2	0.574276	1
path:mmu04612	Antigen processing and presentation	43	1	0.586894	1
path:mmu04623	Cytosolic DNA-sensing pathway	43	1	0.599651	1
path:mmu00480	Glutathione metabolism	45	1	0.601691	1
path:mmu04270	Vascular smooth muscle contraction	89	2	0.601966	1
path:mmu04330	Notch signaling pathway	41	1	0.613307	1
path:mmu04923	Regulation of lipolysis in adipocytes	44	1	0.633771	1
path:mmu04141	Protein processing in endoplasmic reticulum	152	3	0.644851	1
path:mmu04721	Synaptic vesicle cycle	46	1	0.649491	1
path:mmu04622	RIG-I-like receptor signaling pathway	48	1	0.659408	1
path:mmu00190	Oxidative phosphorylation	121	2	0.678929	1
path:mmu04971	Gastric acid secretion	51	1	0.697465	1
path:mmu04371	Apelin signaling pathway	108	2	0.699138	1
path:mmu04918	Thyroid hormone synthesis	51	1	0.699159	1
path:mmu05031	Amphetamine addiction	51	1	0.699901	1
path:mmu04972	Pancreatic secretion	51	1	0.700908	1
path:mmu05012	Parkinson's disease	125	2	0.702579	1
path:mmu04658	Th1 and Th2 cell differentiation	52	1	0.70316	1
path:mmu04722	Neurotrophin signaling pathway	110	2	0.7095	1
path:mmu05213	Endometrial cancer	56	1	0.726941	1
path:mmu04217	Necroptosis	122	2	0.727117	1
path:mmu04970	Salivary secretion	57	1	0.731053	1
path:mmu04720	Long-term potentiation	56	1	0.738402	1
path:mmu04921	Oxytocin signaling pathway	115	2	0.744681	1
path:mmu01100	Metabolic pathways	967	18	0.748855	1
path:mmu04662	B cell receptor signaling pathway	63	1	0.761619	1
path:mmu01524	Platinum drug resistance	66	1	0.765619	1
path:mmu05100	Bacterial invasion of epithelial cells	70	1	0.798988	1
path:mmu00230	Purine metabolism	139	2	0.800728	1
path:mmu04120	Ubiquitin mediated proteolysis	131	2	0.800811	1
path:mmu00564	Glycerophospholipid metabolism	74	1	0.814488	1
path:mmu05322	Systemic lupus erythematosus	92	1	0.819715	1
path:mmu04912	GnRH signaling pathway	74	1	0.821592	1
path:mmu04012	ErbB signaling pathway	74	1	0.825041	1
path:mmu00240	Pyrimidine metabolism	85	1	0.834299	1
path:mmu04666	Fc gamma R-mediated phagocytosis	80	1	0.835678	1
path:mmu04914	Progesterone-mediated oocyte maturation	79	1	0.836156	1
path:mmu04211	Longevity regulating pathway	80	1	0.850358	1
path:mmu04144	Endocytosis	218	3	0.868051	1
path:mmu04070	Phosphatidylinositol signaling system	87	1	0.87294	1
path:mmu04931	Insulin resistance	90	1	0.876948	1
path:mmu04114	Oocyte meiosis	98	1	0.892421	1
path:mmu05169	Epstein-Barr virus infection	172	2	0.892682	1
path:mmu04071	Sphingolipid signaling pathway	101	1	0.899718	1
path:mmu04728	Dopaminergic synapse	99	1	0.899868	1
path:mmu05203	Viral carcinogenesis	183	2	0.905952	1
path:mmu04152	AMPK signaling pathway	102	1	0.909686	1
path:mmu04261	Adrenergic signaling in cardiomyocytes	106	1	0.911574	1
path:mmu04142	Lysosome	113	1	0.911909	1
path:mmu03040	Spliceosome	125	1	0.931116	1
path:mmu04910	Insulin signaling pathway	116	1	0.932473	1
path:mmu04932	Non-alcoholic fatty liver disease (NAFLD)	131	1	0.934137	1
path:mmu04140	Autophagy - animal	121	1	0.940386	1
path:mmu05016	Huntington's disease	162	1	0.965919	1
path:mmu00010	Glycolysis / Gluconeogenesis	47	0	1	1
path:mmu00020	Citrate cycle (TCA cycle)	29	0	1	1
path:mmu00030	Pentose phosphate pathway	25	0	1	1
path:mmu00040	Pentose and glucuronate interconversions	15	0	1	1
path:mmu00051	Fructose and mannose metabolism	30	0	1	1
path:mmu00053	Ascorbate and aldarate metabolism	7	0	1	1
path:mmu00061	Fatty acid biosynthesis	10	0	1	1
path:mmu00062	Fatty acid elongation	22	0	1	1
path:mmu00072	Synthesis and degradation of ketone bodies	8	0	1	1
path:mmu00100	Steroid biosynthesis	16	0	1	1
path:mmu00120	Primary bile acid biosynthesis	9	0	1	1
path:mmu00130	Ubiquinone and other terpenoid-quinone biosynthesis	9	0	1	1
path:mmu00140	Steroid hormone biosynthesis	11	0	1	1
path:mmu00232	Caffeine metabolism	2	0	1	1
path:mmu00280	Valine, leucine and isoleucine degradation	47	0	1	1
path:mmu00290	Valine, leucine and isoleucine biosynthesis	3	0	1	1
path:mmu00310	Lysine degradation	54	0	1	1
path:mmu00330	Arginine and proline metabolism	36	0	1	1
path:mmu00340	Histidine metabolism	14	0	1	1
path:mmu00350	Tyrosine metabolism	20	0	1	1
path:mmu00360	Phenylalanine metabolism	11	0	1	1
path:mmu00380	Tryptophan metabolism	25	0	1	1
path:mmu00400	Phenylalanine, tyrosine and tryptophan biosynthesis	3	0	1	1
path:mmu00410	beta-Alanine metabolism	24	0	1	1
path:mmu00430	Taurine and hypotaurine metabolism	6	0	1	1
path:mmu00440	Phosphonate and phosphinate metabolism	6	0	1	1
path:mmu00471	D-Glutamine and D-glutamate metabolism	3	0	1	1
path:mmu00500	Starch and sucrose metabolism	19	0	1	1
path:mmu00511	Other glycan degradation	16	0	1	1
path:mmu00520	Amino sugar and nucleotide sugar metabolism	45	0	1	1
path:mmu00524	Neomycin, kanamycin and gentamicin biosynthesis	3	0	1	1
path:mmu00531	Glycosaminoglycan degradation	15	0	1	1
path:mmu00532	Glycosaminoglycan biosynthesis - chondroitin sulfate / dermatan sulfate	19	0	1	1
path:mmu00534	Glycosaminoglycan biosynthesis - heparan sulfate / heparin	21	0	1	1
path:mmu00562	Inositol phosphate metabolism	63	0	1	1
path:mmu00563	Glycosylphosphatidylinositol (GPI)-anchor biosynthesis	24	0	1	1
path:mmu00565	Ether lipid metabolism	28	0	1	1
path:mmu00591	Linoleic acid metabolism	8	0	1	1
path:mmu00592	alpha-Linolenic acid metabolism	11	0	1	1
path:mmu00620	Pyruvate metabolism	32	0	1	1
path:mmu00630	Glyoxylate and dicarboxylate metabolism	25	0	1	1
path:mmu00640	Propanoate metabolism	29	0	1	1
path:mmu00650	Butanoate metabolism	17	0	1	1
path:mmu00670	One carbon pool by folate	18	0	1	1
path:mmu00730	Thiamine metabolism	9	0	1	1
path:mmu00740	Riboflavin metabolism	8	0	1	1
path:mmu00750	Vitamin B6 metabolism	6	0	1	1
path:mmu00770	Pantothenate and CoA biosynthesis	15	0	1	1
path:mmu00780	Biotin metabolism	3	0	1	1
path:mmu00785	Lipoic acid metabolism	3	0	1	1
path:mmu00790	Folate biosynthesis	17	0	1	1
path:mmu00860	Porphyrin and chlorophyll metabolism	23	0	1	1
path:mmu00900	Terpenoid backbone biosynthesis	20	0	1	1
path:mmu00910	Nitrogen metabolism	8	0	1	1
path:mmu00920	Sulfur metabolism	10	0	1	1
path:mmu00970	Aminoacyl-tRNA biosynthesis	44	0	1	1
path:mmu00983	Drug metabolism - other enzymes	20	0	1	1
path:mmu01200	Carbon metabolism	99	0	1	1
path:mmu01210	2-Oxocarboxylic acid metabolism	16	0	1	1
path:mmu03008	Ribosome biogenesis in eukaryotes	73	0	1	1
path:mmu03013	RNA transport	149	0	1	1
path:mmu03015	mRNA surveillance pathway	81	0	1	1
path:mmu03018	RNA degradation	73	0	1	1
path:mmu03020	RNA polymerase	28	0	1	1
path:mmu03022	Basal transcription factors	38	0	1	1
path:mmu03030	DNA replication	35	0	1	1
path:mmu03050	Proteasome	43	0	1	1
path:mmu03410	Base excision repair	33	0	1	1
path:mmu03420	Nucleotide excision repair	43	0	1	1
path:mmu03430	Mismatch repair	22	0	1	1
path:mmu03440	Homologous recombination	39	0	1	1
path:mmu03450	Non-homologous end-joining	12	0	1	1
path:mmu03460	Fanconi anemia pathway	51	0	1	1
path:mmu04122	Sulfur relay system	8	0	1	1
path:mmu04130	SNARE interactions in vesicular transport	31	0	1	1
path:mmu04136	Autophagy - other	31	0	1	1
path:mmu04137	Mitophagy - animal	61	0	1	1
path:mmu04146	Peroxisome	71	0	1	1
path:mmu04216	Ferroptosis	36	0	1	1
path:mmu04260	Cardiac muscle contraction	53	0	1	1
path:mmu04340	Hedgehog signaling pathway	39	0	1	1
path:mmu04370	VEGF signaling pathway	51	0	1	1
path:mmu04392	Hippo signaling pathway - multiple species	26	0	1	1
path:mmu04650	Natural killer cell mediated cytotoxicity	72	0	1	1
path:mmu04664	Fc epsilon RI signaling pathway	53	0	1	1
path:mmu04710	Circadian rhythm	27	0	1	1
path:mmu04730	Long-term depression	48	0	1	1
path:mmu04740	Olfactory transduction	29	0	1	1
path:mmu04742	Taste transduction	22	0	1	1
path:mmu04744	Phototransduction	7	0	1	1
path:mmu04920	Adipocytokine signaling pathway	55	0	1	1
path:mmu04922	Glucagon signaling pathway	77	0	1	1
path:mmu04940	Type I diabetes mellitus	19	0	1	1
path:mmu04950	Maturity onset diabetes of the young	3	0	1	1
path:mmu04966	Collecting duct acid secretion	18	0	1	1
path:mmu04973	Carbohydrate digestion and absorption	22	0	1	1
path:mmu04975	Fat digestion and absorption	17	0	1	1
path:mmu04977	Vitamin digestion and absorption	16	0	1	1
path:mmu04978	Mineral absorption	30	0	1	1
path:mmu05010	Alzheimer's disease	154	0	1	1
path:mmu05014	Amyotrophic lateral sclerosis (ALS)	41	0	1	1
path:mmu05030	Cocaine addiction	32	0	1	1
path:mmu05034	Alcoholism	143	0	1	1
path:mmu05219	Bladder cancer	35	0	1	1
path:mmu05310	Asthma	5	0	1	1
path:mmu05320	Autoimmune thyroid disease	17	0	1	1
path:mmu05330	Allograft rejection	16	0	1	1
path:mmu05340	Primary immunodeficiency	19	0	1	1
