# Supplementary material for: CTCF maintains regulatory homeostasis of cancer pathways
Source: Genome Biol. 2018 Aug 7;19:106. doi: 10.1186/s13059-018-1484-3 (PMC6081938; doi:10.1186/s13059-018-1484-3)
Supplement: Supplementary file 4 — Proteome quantification. Normalized protein abundances from the TMT proteomics dataset along with the results from the differential abundance analysis. Format: xls. File size: 2.9 MB. (XLS 2840 kb) [file 13059_2018_1484_MOESM4_ESM.xls]

## Sheet: TMT proteomics
proteinID	gene	count	WT_01	HE_02	HE_04	WT_04	HE_05	WT_05	HE_06	WT_06	logFC	AveExpr	t	P.Value	adj.P.Val	B
O35943	Fxn	3	8.33271	7.90693	7.948	8.27804	7.6726	8.2001	7.72294	8.12574	-0.409942	8.02338	-6.20863	0.000246921	0.146428	0.827037
O88783	F5	3	8.13031	7.42375	7.4922	8.03435	7.58712	7.99003	7.381	8.1914	-0.615643	7.77877	-8.16641	3.5585e-05	0.146428	2.30169
Q5SWP3	Nacad	14	10.5307	9.93866	9.94805	10.2691	10.0546	10.5192	9.97235	10.5843	-0.500044	10.2271	-6.65266	0.000153481	0.146428	1.20755
Q60953	Pml	15	11.36	10.4879	10.7495	11.1626	10.5983	11.1732	10.6358	11.0033	-0.550066	10.8963	-6.81145	0.000130201	0.146428	1.33655
Q61164	Ctcf	14	12.2329	12.0522	11.9936	12.4174	12.1111	12.5615	12.0369	12.4515	-0.376151	12.2321	-6.38689	0.000203441	0.146428	0.983379
Q61474	Msi1	5	9.8947	10.4555	10.8821	10.4502	10.8851	10.3852	10.9983	10.605	0.437664	10.5695	7.01799	0.00010556	0.146428	1.49901
Q61702	Itih1	1	6.27682	7.40109	7.04385	6.13802	6.8381	5.99492	6.87344	6.43192	0.842198	6.62477	6.17444	0.000256381	0.146428	0.796484
Q80UM7	Mogs	17	11.4173	11.7032	11.7666	11.5081	11.7393	11.5097	11.7596	11.5574	0.238769	11.6202	6.17747	0.000255528	0.146428	0.799195
Q8BH61	F13a1	1	7.69453	7.05053	6.94149	7.5754	6.53216	7.38408	6.77281	7.47198	-0.689635	7.17787	-7.28163	8.12969e-05	0.146428	1.69794
Q8BSP2	Ncaph2	3	7.82822	7.42564	7.55804	7.824	7.40748	8.08095	7.51496	8.00327	-0.465411	7.70532	-6.36915	0.000207366	0.146428	0.968037
Q8C3W1	NA	12	12.3783	12.087	11.8697	12.2311	11.8386	12.0564	11.7467	12.0959	-0.287238	12.038	-6.38341	0.000204206	0.146428	0.980369
Q921I2	Klhdc4	12	11.6673	11.2537	11.2688	11.7052	11.5031	11.8825	11.3942	11.7181	-0.39656	11.5491	-6.20587	0.000247671	0.146428	0.824577
Q9D7X8	Ggct	5	9.18585	9.75009	9.80951	9.53905	10.0416	9.42317	9.90646	9.32667	0.497278	9.6228	6.28526	0.000227089	0.146428	0.894842
Q9ERD7	Tubb3	3	9.6413	9.15814	9.36074	9.75659	9.28891	9.66162	9.25478	9.67754	-0.422022	9.47495	-7.29088	8.05655e-05	0.146428	1.70476
Q9R0G8	Nrk	9	10.178	9.30713	9.17413	9.91655	8.98994	9.41003	9.05836	9.59507	-0.614241	9.45365	-6.48504	0.000183159	0.146428	1.06739
P60487	Pdxp	6	8.10728	8.69458	8.446	8.24115	8.71493	8.09494	8.66525	8.22177	0.461237	8.39824	5.93146	0.0003363	0.161877	0.574033
Q9CRY7	Gdpd1	6	10.9719	10.2867	10.6629	11.0319	10.2814	10.8821	10.5306	11.1233	-0.567829	10.7214	-5.91395	0.000343039	0.161877	0.557637
Q9R0P9	Uchl1	10	11.4228	11.7131	11.8207	11.5769	11.906	11.3339	11.907	11.3841	0.404049	11.6331	5.87391	0.000359013	0.161877	0.519956
Q9Z2R6	Unc119	4	9.30612	10.0131	10.0361	9.40251	10.0469	9.65405	10.1187	9.86446	0.47861	9.80526	6.00342	0.000310093	0.161877	0.6409
Q08509	Eps8	24	12.5773	12.058	11.6516	12.4111	11.8543	12.3007	11.9264	12.1887	-0.482206	12.121	-5.79624	0.000392387	0.168079	0.446104
O35098	Dpysl4	3	7.16101	7.7726	7.66711	7.28806	7.52601	7.11556	7.69549	7.30298	0.449006	7.4411	5.58292	0.000502924	0.180595	0.238109
P01139	Ngf	1	4.94544	4.29094	4.62863	5.12774	4.7879	5.32553	4.67596	5.2465	-0.586812	4.87858	-5.56261	0.000515108	0.180595	0.217911
P97808	Fxyd5	2	7.05406	6.26702	6.62059	6.94881	6.81346	7.28633	6.77231	7.43515	-0.586918	6.89972	-5.64807	0.000465911	0.180595	0.302448
Q61335	Bcap31	23	14.1057	13.7628	13.7682	13.906	13.6451	13.8746	13.6405	13.9263	-0.239211	13.8286	-5.448	0.000590248	0.180595	0.102582
Q8BYW9	Eogt	14	11.8447	10.9853	11.4184	11.7538	11.3393	11.7384	11.4327	11.8125	-0.501896	11.5406	-5.47304	0.000572861	0.180595	0.12797
Q8CGF1	Arhgap29	16	11.4019	11.6364	11.624	11.4072	11.6586	11.4169	11.5855	11.4168	0.215693	11.5184	5.50272	0.000552971	0.180595	0.157929
Q99LB2	Dhrs4	7	11.6672	11.4781	11.5602	11.7394	11.5309	11.7628	11.5923	11.8053	-0.209815	11.642	-5.51733	0.000543466	0.180595	0.172611
Q9JJ94	Ssna1	1	6.64241	7.44066	7.03796	6.78904	7.04166	6.55823	7.08998	6.42564	0.56335	6.8782	5.64532	0.000467414	0.180595	0.299743
Q9DBR4	Apbb2	15	11.7313	11.2549	11.3683	11.5631	11.3965	11.7081	11.2849	11.5828	-0.318039	11.4862	-5.40088	0.000624555	0.184502	0.0545142
P20352	F3	9	11.6804	11.1246	11.0014	11.3215	11.0583	11.367	11.1155	11.3854	-0.35332	11.2568	-5.22134	0.000776749	0.195146	-0.132183
P21981	Tgm2	32	13.5524	12.7923	13.1744	13.766	12.623	13.5187	13.1589	13.7457	-0.717037	13.2914	-5.40243	0.000787397	0.195146	-0.125762
P62956	Cacng7	2	4.6865	5.54805	5.66569	4.84109	5.74147	4.86481	5.23314	4.95652	0.706749	5.19216	5.21927	0.000778728	0.195146	-0.134372
Q8BG48	Stk17b	3	9.24457	9.7995	9.47821	9.21547	9.39406	9.09216	9.25444	8.97129	0.371301	9.30621	5.17726	0.000820039	0.195146	-0.178891
Q8BH44	Coro2b	3	8.71145	8.37656	8.38316	8.75322	8.57748	8.87989	8.54516	8.78222	-0.319392	8.62614	-5.31496	0.000692872	0.195146	-0.034128
Q9CRA4	Msmo1	4	10.6328	9.90627	10.1675	10.4993	10.3005	10.6702	10.4195	10.7155	-0.445638	10.4139	-5.19167	0.000805607	0.195146	-0.163587
Q9QYZ8	Dkk2	1	6.72911	5.57743	5.89391	6.44657	5.57705	6.00661	5.41109	6.21675	-0.711617	5.98231	-5.27328	0.00072893	0.195146	-0.0776006
P55086	F2rl1	2	8.00731	6.3122	7.37515	8.0669	7.36796	8.44796	7.53683	8.13757	-1.05393	7.65648	-5.26072	0.000926386	0.200028	-0.264231
P62631	Eef1a2	1	6.96622	6.64656	6.49205	6.92941	6.42564	6.93517	6.6397	6.94924	-0.391778	6.748	-5.13273	0.000866461	0.200028	-0.226424
P68134	Acta1	6	9.79076	8.35408	9.29088	9.58811	8.7919	9.85072	9.06031	9.85751	-0.914225	9.32303	-5.22857	0.000980645	0.200028	-0.311251
Q8BWP8	B4gat1	5	9.08852	8.71768	8.77773	9.09992	8.92598	9.17204	8.75651	9.05635	-0.312243	8.94934	-5.03479	0.000978964	0.200028	-0.33219
Q99LB6	Mat2b	8	11.7713	11.9602	11.7995	11.6942	11.8483	11.5192	11.7928	11.5175	0.236687	11.7379	5.04459	0.00096702	0.200028	-0.321531
Q9DC07	Nebl	1	8.41672	9.07702	9.04125	8.1203	8.88008	8.58064	8.63925	8.05413	0.632564	8.60117	5.115	0.000915054	0.200028	-0.270485
O08530	S1pr1	2	8.99083	8.65861	8.67759	8.89879	8.27342	8.93833	8.43541	9.03707	-0.447918	8.73876	-4.83756	0.00125705	0.201448	-0.550408
P29533	Vcam1	28	13.5736	12.3805	12.7501	13.168	12.7369	13.1762	12.7367	13.1758	-0.618015	12.9622	-5.0453	0.00114708	0.201448	-0.451932
P47801	Emp1	2	8.61763	7.70796	7.88371	8.14345	7.75664	8.19918	7.73784	8.06622	-0.468857	8.01408	-4.94481	0.00109649	0.201448	-0.430883
P52927	Hmga2	9	12.7082	12.0211	12.3045	12.5831	12.188	12.6107	12.1044	12.3652	-0.405898	12.3606	-4.85539	0.00122867	0.201448	-0.530393
Q5PR69	Kiaa1211	12	10.6377	9.76884	10.3189	10.6632	10.3139	10.6969	10.357	10.6931	-0.499217	10.4312	-4.85644	0.00124942	0.201448	-0.542901
Q8CFE6	Slc38a2	5	10.2052	9.84219	10.1701	10.2958	10.1527	10.4291	10.1976	10.4607	-0.273611	10.2192	-4.83707	0.00125783	0.201448	-0.550953
Q8CHW4	Eif2b5	10	11.188	11.5559	11.5483	11.4046	11.7151	11.4654	11.6782	11.4193	0.243256	11.4968	4.97528	0.00105506	0.201448	-0.397302
Q921W0	Chmp1a	9	11.5552	11.1329	11.1361	11.4271	11.0231	11.2054	11.0669	11.3273	-0.277941	11.2342	-4.83026	0.00126888	0.201448	-0.558621
Q922H4	Gmppa	8	10.4752	10.6768	10.6056	10.4749	10.6848	10.3112	10.6133	10.3751	0.240991	10.5271	4.83694	0.00125805	0.201448	-0.551102
Q9CQZ0	Ormdl2	1	6.25361	5.85144	5.86821	6.1581	5.97671	6.62059	5.8392	6.58759	-0.533209	6.14443	-4.8297	0.00126978	0.201448	-0.559246
Q9D8L5	Ccdc91	10	9.68707	10.0732	9.77332	9.53594	9.78095	9.44217	9.82649	9.55269	0.320986	9.70897	4.98407	0.00104342	0.201448	-0.387643
Q9QYR6	Map1a	76	13.8531	14.1047	13.9504	13.8271	13.9406	13.7341	13.8636	13.6688	0.204982	13.8678	4.95992	0.00107573	0.201448	-0.414209
Q149F3	Gspt2	4	9.6793	10.0442	9.7901	9.69658	9.93207	9.60286	9.90744	9.58971	0.281994	9.78028	4.72529	0.00145296	0.226318	-0.677748
A3KGB4	Tbc1d8b	23	12.2669	12.4025	12.4263	12.2669	12.4617	12.2217	12.4103	12.1278	0.207352	12.323	4.62603	0.00165399	0.226375	-0.79223
O70433	Fhl2	17	13.5067	13.1844	13.3169	13.4516	13.2391	13.4079	13.231	13.4358	-0.206006	13.3467	-4.58874	0.00173715	0.226375	-0.835699
P04186	Cfb	1	7.01876	6.24555	6.47675	6.75589	6.2305	6.6397	6.29002	7.11985	-0.570997	6.59713	-4.58576	0.00174399	0.226375	-0.839186
P16627	Hspa1l	2	7.07514	6.62534	6.66035	6.93074	6.74281	7.072	6.76271	7.03094	-0.331907	6.86251	-4.69427	0.00151277	0.226375	-0.713333
P47877	Igfbp2	10	10.6489	12.2228	10.9782	10.6823	11.137	9.99272	11.246	10.1583	1.06773	10.8833	4.90905	0.00161772	0.226375	-0.730051
Q3UPF5	Zc3hav1	18	11.4983	11.0444	11.1292	11.4363	11.0549	11.3569	11.2725	11.3993	-0.29796	11.274	-4.64345	0.00161662	0.226375	-0.772006
Q8C0L9	Gpcpd1	1	6.90524	7.61949	6.80187	6.49635	6.68808	6.31922	6.91049	6.12761	0.585472	6.73354	4.63472	0.00163524	0.226375	-0.78214
Q91ZJ5	Ugp2	26	13.1275	13.5205	13.1677	13.0573	13.1993	12.9481	13.1725	12.9212	0.266334	13.1393	4.58756	0.00173984	0.226375	-0.837075
Q9JJZ2	Tuba8	3	8.18658	8.37357	8.25503	8.06407	8.36452	7.9988	8.19069	7.90087	0.269982	8.16677	4.58832	0.0017381	0.226375	-0.836187
Q9JKC6	Cend1	3	8.90952	9.82253	8.94112	8.59052	8.84991	8.4217	8.71193	8.3023	0.571024	8.81869	4.63865	0.00167977	0.226375	-0.801418
Q9WV68	Decr2	9	11.048	10.7274	10.8449	10.9956	10.7865	10.9803	10.8459	11.0511	-0.219369	10.91	-4.67104	0.00155932	0.226375	-0.7401
O89013	Leprot	2	9.62489	9.21906	9.12748	9.31101	8.96604	9.28407	9.07788	9.379	-0.288429	9.24868	-4.4409	0.00211433	0.230722	-1.0105
P14602	Hspb1	15	13.2251	12.57	13.0113	13.1642	13.0663	13.4435	12.8454	13.35	-0.435729	13.0845	-4.4652	0.00215153	0.230722	-1.01814
P35917	Flt4	4	8.14377	7.44874	7.51855	8.07898	8.05284	8.32356	7.65785	8.19792	-0.528537	7.92778	-4.33181	0.00244931	0.230722	-1.14201
Q3U3T8	Wdr62	2	7.22062	7.91633	8.02174	7.36534	8.19522	7.74786	7.99905	7.90041	0.450193	7.79582	4.35353	0.0023783	0.230722	-1.11566
Q3V1G4	Olfml2b	6	10.4186	9.87072	9.83745	10.3192	9.8804	10.3778	10.2873	10.4454	-0.429581	10.1796	-4.51053	0.00192666	0.230722	-0.927677
Q5U3K5	Rabl6	11	10.5161	10.7464	10.6676	10.5048	10.5587	10.4303	10.6417	10.3859	0.201479	10.5564	4.31536	0.00250463	0.230722	-1.16203
Q62351	Tfrc	26	13.0352	12.134	12.7576	13.2251	13.2946	13.7271	13.32	13.7576	-0.613852	13.1564	-4.48728	0.00239566	0.230722	-1.09226
Q64521	Gpd2	33	13.1411	12.8024	12.828	12.8838	12.7634	13.0397	12.6851	13.0194	-0.244832	12.8953	-4.39466	0.00224984	0.230722	-1.06598
Q6GQV7	Edrf1	2	5.70217	6.32867	6.26843	6.04439	6.35546	6.05961	6.38909	6.03494	0.362345	6.14785	4.35844	0.00236256	0.230722	-1.10971
Q80TL7	Mon2	22	11.4612	11.6402	11.545	11.4245	11.4948	11.278	11.44	11.2573	0.186034	11.4426	4.38888	0.00226743	0.230722	-1.07294
Q8BU25	Pamr1	2	8.34049	8.96414	8.20078	7.78013	7.59348	7.14319	7.9625	7.0565	0.669985	7.88015	4.46628	0.0021707	0.230722	-1.02442
Q8K207	NA	1	8.64277	8.12354	8.44481	8.6137	8.52967	8.78015	8.4716	8.78005	-0.325447	8.54829	-4.34289	0.0024128	0.230722	-1.12855
Q8K2Z8	Ube2q2	1	7.37417	8.00976	7.54921	7.33573	7.64205	7.0868	7.44388	7.2446	0.419552	7.46077	4.34119	0.00241836	0.230722	-1.13061
Q8K330	Ssh3	3	7.61508	8.53863	7.77767	7.56929	7.88241	7.369	7.7936	7.36971	0.543052	7.73942	4.37103	0.00232269	0.230722	-1.09448
Q8VC30	Tkfc	12	11.1088	11.4075	11.1949	11.0866	11.1449	10.7322	11.1715	10.8246	0.308125	11.0839	4.5581	0.00180886	0.230722	-0.871598
Q922J9	Far1	14	11.999	11.3701	11.9959	12.1826	12.1809	12.5183	12.2795	12.602	-0.410331	12.141	-4.43594	0.00213802	0.230722	-1.01972
Q923S9	Rab30	4	9.10242	8.6378	8.69888	8.90023	8.72089	9.04484	8.83269	9.0532	-0.305155	8.87387	-4.53578	0.00186314	0.230722	-0.897865
Q925I7	Pdgfd	6	10.1157	9.37892	9.61863	9.90907	9.02884	9.70002	9.28696	10.1105	-0.620496	9.64358	-4.56166	0.00202632	0.230722	-0.954758
Q99J23	Ghdc	8	10.4723	10.1975	10.1716	10.3337	9.99172	10.2806	10.1011	10.285	-0.217686	10.2292	-4.32128	0.00248457	0.230722	-1.15482
Q9D0N8	Tmem88	1	8.03597	6.65839	7.31911	7.81089	7.14038	7.65172	7.41426	7.90817	-0.728315	7.49236	-4.40405	0.00239753	0.230722	-1.11025
Q9D1D6	Cthrc1	11	11.8046	11.882	12.2622	11.7707	12.3049	11.8795	12.3525	11.7469	0.388928	12.0004	4.39477	0.00224951	0.230722	-1.06585
Q9EPK5	Wwtr1	1	7.51175	8.25886	8.14555	7.74012	8.37101	7.64359	8.25272	8.13603	0.482879	8.00745	4.49395	0.00196966	0.230722	-0.947324
Q9QUN9	Dkk3	1	6.13725	6.99471	6.19303	5.89391	5.92273	5.40812	5.93575	5.44004	0.592062	5.99069	4.33646	0.00243392	0.230722	-1.13636
Q9QZC7	Plekhb2	4	8.99672	8.51971	8.70211	8.78933	8.44087	8.87364	8.58637	9.04913	-0.364871	8.74473	-4.3787	0.00229877	0.230722	-1.08522
Q9WVG5	Lipg	2	6.24603	5.2114	5.4623	5.86078	5.77643	6.25479	5.81346	6.37721	-0.637329	5.8753	-4.31742	0.0024976	0.230722	-1.15951
Q9WVQ5	Apip	7	10.7089	11.0737	10.8018	10.7355	10.8109	10.5625	10.8232	10.4516	0.276282	10.746	4.46289	0.00205302	0.230722	-0.984252
Q9Z0W1	Ngfr	4	7.79023	8.34956	8.90811	8.46429	8.90445	8.61298	9.02894	8.40013	0.442306	8.55734	4.36008	0.00235732	0.230722	-1.10772
A2AI05	Ndor1	1	7.72554	7.30435	7.43942	7.52425	7.2914	7.578	7.1258	7.59134	-0.306054	7.44751	-4.05469	0.00358688	0.230727	-1.48558
A6H6A9	Rabgap1l	5	9.63286	9.83445	9.53591	9.4241	9.5902	9.28607	9.59202	9.31308	0.240813	9.52609	4.10058	0.00336465	0.230727	-1.42775
D3YVF0	Akap5	2	6.37145	5.85237	5.95012	6.38241	6.11257	6.34074	6.114	6.3262	-0.35351	6.18123	-4.21278	0.00288141	0.230727	-1.28793
D3YZG8	Mthfd2l	6	10.0373	9.76609	9.96467	10.0625	9.89969	10.0798	9.92607	10.1777	-0.207353	9.98921	-4.07614	0.00348108	0.230727	-1.4585
G3X9J0	Sipa1l3	25	11.6259	10.6255	11.2688	11.5062	11.2742	11.7008	11.3019	11.6513	-0.52141	11.3693	-4.10244	0.00378287	0.230727	-1.50993
O70423	Aoc3	1	6.31628	6.83415	6.34784	5.51294	5.99294	5.4508	5.3672	5.32508	0.549362	5.8934	4.0839	0.00344367	0.230727	-1.44873
P05784	Krt18	5	7.44533	6.83447	7.01109	8.30686	7.09685	7.64935	6.98021	7.56005	-0.768983	7.36052	-4.272	0.00298622	0.230727	-1.29902
P08207	S100a10	6	12.431	11.5281	11.927	12.1206	11.7485	12.1323	11.8383	12.1662	-0.449633	11.9865	-4.31523	0.00265136	0.230727	-1.20322
P19221	F2	3	9.63339	9.28137	9.07516	9.22569	8.8792	9.34502	8.94248	9.44926	-0.352309	9.22895	-4.14691	0.00315529	0.230727	-1.36975
P25322	Ccnd1	7	10.1726	9.55423	9.2614	9.59066	9.31416	9.55033	9.16787	9.30404	-0.295467	9.48942	-4.12059	0.00327246	0.230727	-1.40265
P26638	Sars	25	13.0258	13.3568	13.3266	13.3067	13.4896	13.1446	13.4809	13.2106	0.23264	13.2927	4.04974	0.00361176	0.230727	-1.49183
P30561	Ahr	6	9.45573	10.1489	9.41639	9.32213	10.0138	9.1119	9.64975	8.62198	0.710065	9.46757	4.25142	0.00322398	0.230727	-1.35878
P31310	Hoxa10	1	5.35337	6.50839	5.67596	4.93899	5.19032	4.90268	5.24079	4.83036	0.696917	5.33011	3.9574	0.00411185	0.230727	-1.60936
P32883	Kras	3	10.9675	10.54	10.7432	10.854	10.6316	10.8485	10.6898	10.9182	-0.246579	10.7741	-4.19201	0.00296487	0.230727	-1.31364
P39053	Dnm1	11	10.4477	10.9545	10.5933	10.5445	10.5341	10.0097	10.6881	10.1026	0.436346	10.4843	4.0445	0.00376342	0.230727	-1.52221
P46735	Myo1b	41	14.3748	13.7213	14.1781	14.4629	13.921	14.2875	14.1113	14.3651	-0.396384	14.1778	-4.15458	0.0032797	0.230727	-1.39522
P47199	Cryz	10	11.2817	11.8108	11.4682	11.4052	11.5015	11.0973	11.4912	11.1717	0.341186	11.4034	4.30092	0.00255428	0.230727	-1.17963
P49442	Inpp1	6	10.5487	11.0612	10.5222	10.4843	10.4626	10.0634	10.4395	10.0418	0.368673	10.453	4.04212	0.00365046	0.230727	-1.50148
P50608	Fmod	1	5.51609	7.34607	6.04685	5.24413	6.14848	5.14924	5.65571	5.28355	1.04897	5.79876	4.30587	0.00285621	0.230727	-1.25907
P50652	Fancc	1	7.18302	6.12283	6.70857	7.10152	6.75205	7.06891	6.83818	7.18208	-0.544536	6.86964	-4.04423	0.00363968	0.230727	-1.4988
P55041	Gem	1	3.05528	3.54381	2.7252	1.94953	2.90448	2.14568	2.38888	1.30743	0.84975	2.50254	4.23451	0.00279675	0.230727	-1.2611
P58242	Smpdl3b	4	9.86577	9.70161	8.79671	9.69012	8.69355	9.52695	8.79604	9.6542	-0.655672	9.34062	-4.07835	0.00398841	0.230727	-1.55359
Q3TEW6	Mpzl1	4	9.25083	9.09051	9.01806	9.28706	9.0508	9.18222	9.03289	9.2762	-0.199581	9.14857	-4.01248	0.0038052	0.230727	-1.53908
Q3UHH8	Gxylt1	4	9.94537	9.6385	9.6777	9.77287	9.66378	9.97803	9.56783	9.82963	-0.241082	9.75921	-3.99501	0.0038997	0.230727	-1.56131
Q5DTU0	Afap1l2	1	5.51944	5.78234	5.84925	5.35975	5.50978	5.26162	5.71716	5.2211	0.387226	5.52756	3.99819	0.00388234	0.230727	-1.55727
Q60766	Irgm1	15	12.2507	11.8458	11.7582	11.9435	11.6235	11.9686	11.7974	12.1529	-0.314899	11.9176	-4.16392	0.00308195	0.230727	-1.34854
Q61001	Lama5	37	11.7827	12.3795	11.901	11.5427	12.2812	11.6952	12.0599	11.8295	0.448429	11.9339	4.00062	0.0041228	0.230727	-1.5985
Q61072	Adam9	13	12.4613	11.995	11.9928	12.1325	11.8999	12.2033	12.0528	12.2399	-0.266757	12.1222	-3.94669	0.00417447	0.230727	-1.62308
Q61749	Eif2b4	11	11.2287	11.4862	11.4479	11.3866	11.6048	11.3453	11.5586	11.269	0.212294	11.4159	4.037	0.00367669	0.230727	-1.50796
Q62077	Plcg1	26	11.9753	12.3179	12.2081	12.1323	12.2187	11.9781	12.17	11.935	0.22769	12.1169	4.12412	0.00325647	0.230727	-1.39823
Q68ED7	Crtc1	4	8.56329	9.17994	8.5116	8.37683	8.76816	8.27543	8.51718	8.15102	0.429108	8.54293	4.22388	0.0028378	0.230727	-1.2742
Q69Z36	Mex3b	1	6.1153	5.6279	6.23266	6.34163	6.0588	6.54245	6.02791	6.62242	-0.444055	6.19613	-4.11371	0.00330384	0.230727	-1.41127
Q6DFX2	Antxr2	9	11.409	11.0538	10.9824	11.1074	10.7616	11.1081	10.925	11.1565	-0.251016	11.063	-3.94843	0.00416424	0.230727	-1.62086
Q6J9G1	Styk1	4	8.84541	8.10986	7.83249	8.36022	8.36337	8.75768	8.01757	8.69438	-0.58039	8.37262	-4.11846	0.00345811	0.230727	-1.4423
Q6XP49	Glis3	1	5.59264	6.86743	6.20212	5.72996	6.28401	5.75355	6.08534	5.79993	0.652404	6.03937	4.06134	0.00355372	0.230727	-1.47717
Q7TPM6	Fsd1	8	8.93734	9.51036	9.14364	9.04427	9.0509	8.71302	9.14603	8.68339	0.386058	9.02862	4.26599	0.00267885	0.230727	-1.22238
Q80SU7	Gvin1	52	13.6288	13.2678	12.6693	13.1329	12.3966	13.0316	12.51	13.2691	-0.520074	12.9883	-4.16385	0.00349146	0.230727	-1.43722
Q80VQ1	Lrrc1	9	9.34241	9.09848	9.12604	9.2216	9.09813	9.41569	9.01709	9.32653	-0.240435	9.20575	-4.07471	0.00348804	0.230727	-1.4603
Q80W68	Kirrel	20	12.3125	12.022	12.1559	12.2548	12.1103	12.2672	12.166	12.3454	-0.184777	12.2043	-3.97115	0.00403285	0.230727	-1.59176
Q8BNY6	Ncs1	8	11.3419	10.9763	11.1117	11.3038	11.2939	11.5358	11.1793	11.4378	-0.274946	11.2726	-4.21846	0.00285902	0.230727	-1.28091
Q8BU85	Msrb3	5	10.0814	10.705	10.4415	10.3048	10.6001	10.2578	10.4069	10.2057	0.327145	10.3754	3.94725	0.00417117	0.230727	-1.62236
Q8CA95	Pde10a	8	9.39242	8.83781	9.07459	9.24166	8.92232	9.17756	9.05657	9.29248	-0.302902	9.12443	-3.96327	0.00407793	0.230727	-1.60185
Q8CF89	Tab1	11	10.619	10.8884	10.7643	10.7015	10.792	10.5851	10.8006	10.5342	0.205758	10.7106	4.1177	0.0032856	0.230727	-1.40627
Q8CFI0	Nedd4l	26	11.8932	11.4727	11.5316	11.8698	11.8097	12.0748	11.8054	11.9524	-0.304985	11.8012	-4.16239	0.00308847	0.230727	-1.35044
Q8K0C4	Cyp51a1	17	13.5874	12.9859	13.2676	13.5053	13.3964	13.5704	13.4387	13.6292	-0.312953	13.4226	-3.98075	0.0039787	0.230727	-1.5795
Q8R059	Gale	13	11.1822	11.4281	11.2417	11.2026	11.3178	10.9903	11.2151	10.9919	0.219732	11.1962	4.0113	0.0038115	0.230727	-1.54058
Q8R143	Pttg1ip	4	11.6204	11.1362	11.3124	11.5732	11.0304	11.3684	11.2851	11.5238	-0.327015	11.3562	-4.02174	0.00375609	0.230727	-1.52731
Q8VCH7	Rdh10	5	8.86867	9.62707	8.94782	8.65995	8.98838	8.63159	8.80268	8.5512	0.442468	8.88467	4.11013	0.0033203	0.230727	-1.41576
Q91VH2	Snx9	26	13.5883	13.2182	13.2955	13.4822	13.307	13.4749	13.3682	13.4582	-0.202989	13.3991	-4.02921	0.00371698	0.230727	-1.51783
Q91XQ6	Laptm4b	1	6.45656	5.62059	5.58796	6.03919	5.63735	5.99067	5.79961	6.1876	-0.499769	5.91494	-4.27373	0.00265071	0.230727	-1.2129
Q925H1	Trps1	10	10.0726	10.7616	10.3745	10.3058	10.6915	10.0755	10.359	10.0727	0.422228	10.3391	3.99223	0.00399932	0.230727	-1.57973
Q99K28	Arfgap2	12	11.2292	11.5086	11.4041	11.2952	11.3476	11.1515	11.3548	11.1759	0.196827	11.3083	4.06154	0.00355272	0.230727	-1.47692
Q9CW79	Golga1	21	11.8417	11.6752	11.5865	11.7974	11.655	11.8171	11.6257	11.7807	-0.171128	11.7224	-4.28652	0.00260487	0.230727	-1.19723
Q9CZR2	Naalad2	1	5.17243	3.7761	4.19574	4.98413	3.58045	4.53993	4.0433	4.29186	-0.82426	4.32299	-4.05638	0.00357839	0.230727	-1.48343
Q9D7D1	Rnf225	1	5.78692	4.98868	3.48059	5.55593	4.55382	6.90501	3.14975	6.29324	-2.08068	5.08924	-4.27625	0.00347182	0.230727	-1.4058
Q9D853	Mettl10	4	8.36244	8.75251	8.57455	8.56277	8.70861	8.27152	8.75368	8.25376	0.337951	8.52998	4.03485	0.00368778	0.230727	-1.51069
Q9D9G3	Chic2	1	6.56986	6.13237	6.21213	6.54978	6.43254	6.59954	6.29002	6.61471	-0.323305	6.42512	-4.06237	0.00354862	0.230727	-1.47588
Q9EQC4	Elovl4	2	8.41827	8.12503	8.5852	8.80175	8.70585	8.9513	8.69505	8.9567	-0.286402	8.65489	-4.21567	0.00286997	0.230727	-1.28435
Q9JHL1	Slc9a3r2	16	11.4373	11.0451	11.3016	11.4257	11.2279	11.4204	11.2485	11.4341	-0.228077	11.3176	-3.99187	0.00391698	0.230727	-1.56532
Q9JMG7	Hdgfrp3	4	10.3863	11.5179	10.582	10.3514	10.7048	10.147	10.6501	10.1715	0.627796	10.5639	4.07558	0.00407986	0.230727	-1.57023
Q9QUJ7	Acsl4	21	12.2248	11.6434	12.1731	12.2753	12.1352	12.4536	12.3319	12.6363	-0.353988	12.2342	-4.133	0.00321662	0.230727	-1.38712
Q9QXT0	Cnpy2	13	12.5585	12.8252	12.5453	12.3725	12.4705	12.298	12.4567	12.3123	0.206601	12.4799	4.1326	0.00321842	0.230727	-1.38762
P70271	Pdlim4	12	10.8458	12.037	11.2928	11.0095	11.3246	10.8125	11.5071	11.0179	0.629572	11.2309	4.0059	0.00449853	0.232162	-1.65768
P97352	S100a13	5	11.2177	10.8761	10.5377	10.6796	10.4864	10.7125	10.3223	10.6273	-0.222203	10.6825	-3.91313	0.0043775	0.232162	-1.66622
Q6F3F9	Gpr126	8	10.0859	9.29782	9.91396	10.1565	9.69362	10.1048	9.86094	10.1237	-0.439557	9.90464	-3.95152	0.00424639	0.232162	-1.63349
Q8K358	Pigu	5	10.2795	10.0556	10.1796	10.3013	10.1651	10.3974	10.2143	10.3315	-0.179866	10.2405	-3.90056	0.00445619	0.232162	-1.68241
Q8VC03	Eml3	12	10.3631	10.5514	10.427	10.3271	10.4239	10.239	10.4212	10.2489	0.168478	10.3752	3.91776	0.00434888	0.232162	-1.66026
Q922J3	Clip1	52	13.3988	13.5995	13.4401	13.302	13.4175	13.2685	13.3168	13.22	0.158009	13.3704	3.91825	0.00434586	0.232162	-1.65963
Q9CQX2	Cyb5b	9	11.8433	11.7309	11.8251	11.9514	11.8664	12.0888	11.7227	12.1283	-0.226357	11.8946	-3.92776	0.00428771	0.232162	-1.64739
Q9CWR7	Steap1	4	10.2546	9.43957	9.91126	10.3071	10.1408	10.2921	10.1722	10.4465	-0.432335	10.1205	-3.91405	0.00447978	0.232162	-1.68189
Q9JHH9	Copz2	7	11.1329	11.2762	11.1397	11.0751	11.1602	10.9365	11.0949	10.8827	0.172625	11.0873	3.89959	0.00446234	0.232162	-1.68367
Q9JHQ5	Lztfl1	10	11.1307	11.5719	11.1682	11.1499	11.1804	10.8679	11.1432	10.8248	0.292546	11.1296	3.89876	0.00446761	0.232162	-1.68474
Q9JJ00	Plscr1	5	10.1415	8.93345	10.1107	10.5531	9.89934	10.6022	10.116	10.5439	-0.736687	10.1125	-4.05266	0.00431003	0.232162	-1.61485
Q04735	Cdk16	2	7.99095	8.24624	8.10823	7.88863	8.09586	7.709	8.05549	7.91569	0.259665	8.00126	3.88252	0.00457186	0.233029	-1.70572
Q6A0D4	Rftn1	10	11.516	10.7581	11.2482	11.5103	11.2254	11.399	10.9802	11.4609	-0.42286	11.2623	-3.91213	0.00459693	0.233029	-1.70029
Q9DCT6	Bap18	2	7.55468	8.04886	7.78578	7.45229	8.07615	7.68084	7.91789	7.70857	0.354876	7.77813	3.88505	0.00455547	0.233029	-1.70245
P08414	Camk4	1	3.93899	4.98868	4.37417	4.2075	4.32012	3.89118	4.49745	3.59842	0.657363	4.22707	3.85723	0.00473946	0.236435	-1.73847
Q6PIU9	NA	7	11.1695	11.4026	11.1925	11.1399	11.2039	11.0114	11.1551	10.9467	0.184101	11.1527	3.85317	0.00476697	0.236435	-1.74374
Q8BM86	Lhfp	3	8.59236	8.21747	8.38839	8.46271	8.22921	8.45546	8.2202	8.57483	-0.25531	8.39258	-3.84802	0.00480211	0.236435	-1.75043
Q9D0J8	Ptms	1	11.4279	11.9337	11.6571	11.6352	11.743	11.3677	11.6036	11.2874	0.315732	11.5819	3.86033	0.00471857	0.236435	-1.73445
Q9JI58	Raet1d	1	8.1863	7.79409	7.5566	7.95311	7.61783	7.93774	7.78904	7.92867	-0.302769	7.84542	-3.84839	0.00479961	0.236435	-1.74995
Q8BJH1	Zc2hc1a	15	11.5948	11.8944	11.6882	11.5562	11.5882	11.4429	11.4998	11.3311	0.203365	11.5745	3.83633	0.00488295	0.237683	-1.76563
Q8BQB4	Fjx1	1	6.77281	7.4817	7.03108	6.70753	6.92466	6.69697	7.00717	6.72911	0.39882	6.91888	3.83765	0.00487376	0.237683	-1.76391
Q9CZD5	Mtif3	3	8.86411	8.56876	8.62498	8.73644	8.50417	8.81105	8.64124	8.81258	-0.220249	8.69542	-3.83078	0.00492183	0.238222	-1.77285
D3YZV8	Ccdc8	5	8.58822	8.93816	8.90207	8.70384	8.91873	8.79584	8.89851	8.70507	0.212101	8.80631	3.81413	0.00504043	0.238655	-1.79454
O35074	Ptgis	19	12.6758	12.4145	12.2292	12.4671	12.3988	12.6762	12.4161	12.8148	-0.29729	12.5116	-3.72773	0.00570704	0.238655	-1.90785
O35245	Pkd2	21	11.8302	12.3892	11.9657	11.8387	11.8419	11.5809	11.8536	11.6407	0.310565	11.8676	3.6291	0.00658474	0.238655	-2.03863
O35491	Clk2	1	6.72485	6.17193	6.13545	6.24008	5.58496	6.108	5.46638	5.981	-0.382368	6.05158	-3.70432	0.00590345	0.238655	-1.93875
O35551	Rabep1	34	12.73	12.8678	12.81	12.6796	12.7365	12.6345	12.7429	12.5803	0.140873	12.7227	3.7796	0.00529631	0.238655	-1.83969
O70503	Hsd17b12	13	12.9145	12.4825	12.7447	12.8232	12.727	12.8791	12.7199	12.9457	-0.228261	12.7795	-3.71019	0.00585349	0.238655	-1.93099
O88622	Parg	9	10.2531	10.5059	10.4594	10.3677	10.529	10.3393	10.4632	10.2624	0.18315	10.3975	3.78249	0.00527432	0.238655	-1.83589
P02469	Lamb1	52	14.1923	13.8146	14.0983	14.1612	13.9201	14.1807	13.9813	14.1446	-0.21825	14.0616	-3.5662	0.00721879	0.238655	-2.12281
P08122	Col4a2	35	12.7114	12.3661	12.5269	12.536	12.4102	12.6628	12.4688	12.7558	-0.225832	12.5548	-3.69796	0.005958	0.238655	-1.94716
P10922	H1f0	6	10.6289	11.1314	10.7626	10.6542	10.6748	10.3258	10.7102	10.4792	0.315201	10.6709	3.72142	0.00575925	0.238655	-1.91616
P16125	Ldhb	8	12.2535	13.3231	12.0155	11.9969	12.169	11.3307	12.0711	11.3614	0.718787	12.0652	3.7937	0.00633648	0.238655	-1.95619
P17156	Hspa2	23	12.3108	12.3812	12.6112	12.1964	12.443	12.1988	12.6002	12.3265	0.247591	12.3835	3.726	0.0057213	0.238655	-1.91013
P25085	Il1rn	5	11.5029	13.1707	11.3472	11.2389	11.4106	10.1852	11.3767	10.2287	1.12388	11.3076	3.99499	0.00529806	0.238655	-1.77388
P30412	Ppic	11	12.845	13.0207	12.9115	12.7263	12.7894	12.6314	12.8909	12.7145	0.183146	12.8162	3.74682	0.00555202	0.238655	-1.88271
P35969	Flt1	8	10.1376	9.46682	10.0125	10.1077	9.83944	10.1436	9.85127	10.1602	-0.354303	9.96489	-3.60318	0.00683851	0.238655	-2.07324
P38585	Ttl	2	6.37884	6.8366	6.40003	6.29531	6.51294	6.21383	6.53041	6.17343	0.318326	6.41767	3.57078	0.00717043	0.238655	-2.11665
P46414	Cdkn1b	6	8.30435	8.55624	8.41389	8.31169	8.47416	8.26676	8.41885	8.20991	0.198026	8.36948	3.73257	0.00566731	0.238655	-1.90147
P55258	Rab8a	6	11.2738	10.9751	11.115	11.1868	11.0737	11.2167	11.1143	11.3323	-0.186642	11.161	-3.61569	0.00671475	0.238655	-2.05652
P60840	Ensa	4	10.6886	10.9553	10.5434	10.5583	10.6258	10.3039	10.5577	10.2177	0.252216	10.5563	3.72858	0.00570006	0.238655	-1.90673
P63321	Rala	5	11.0752	10.8911	10.8487	10.9265	10.7605	10.9419	10.7635	10.9411	-0.147422	10.8936	-3.53318	0.00757723	0.238655	-2.16723
P70182	Pip5k1a	9	10.6138	9.97586	10.4635	10.4955	10.3478	10.6268	10.4114	10.7289	-0.329365	10.4579	-3.54119	0.00748859	0.238655	-2.15644
P70349	Hint1	5	10.8546	11.4206	11.056	11.0861	11.1677	10.7509	11.1393	10.8214	0.326003	11.0371	3.56146	0.00726903	0.238655	-2.12917
Q00493	Cpe	21	12.9924	12.6141	12.3771	12.5715	12.3254	12.6384	12.4301	12.8338	-0.30972	12.5979	-3.59567	0.006914	0.238655	-2.08329
Q00651	Itga4	10	11.5973	9.7717	10.7052	11.6075	9.67313	10.7033	10.263	11.0575	-1.1225	10.6723	-3.82121	0.00661853	0.238655	-1.97675
Q09200	B4galnt1	6	8.92581	8.65768	8.66227	8.80219	8.44367	8.71199	8.51153	8.88783	-0.2554	8.70037	-3.75309	0.00550209	0.238655	-1.87446
Q3U0D9	Hace1	1	4.96116	5.66747	5.22786	4.87283	5.37243	4.90268	5.2484	5.06663	0.435823	5.16493	3.60152	0.00685512	0.238655	-2.07546
Q3UMF0	Cobll1	18	11.8324	10.9409	11.2271	11.509	11.464	11.8431	11.2475	11.5417	-0.46484	11.4507	-3.6112	0.00743461	0.238655	-2.12528
Q571I9	Aldh16a1	16	11.3892	11.6503	11.3976	11.3833	11.4931	11.2519	11.4789	11.2163	0.204022	11.4076	3.71695	0.00579656	0.238655	-1.92206
Q60722	Tcf4	2	7.6726	8.20479	7.93542	7.89091	7.96687	7.74164	8.02181	7.56043	0.322274	7.87431	3.62798	0.00659554	0.238655	-2.04012
Q60767	Ly75	29	12.7061	12.1488	12.6547	12.7762	12.7468	12.9789	12.7183	12.9819	-0.317186	12.714	-3.73901	0.00561488	0.238655	-1.89298
Q61292	Lamb2	29	12.0367	12.2715	11.9089	11.7525	12.0421	11.7658	11.8729	11.7325	0.220227	11.9229	3.60578	0.00681261	0.238655	-2.06977
Q61503	Nt5e	5	9.18978	10.121	9.13044	9.12961	9.6769	8.64557	9.42075	8.89737	0.648505	9.27643	3.62669	0.00751378	0.238655	-2.1266
Q61595	Ktn1	84	15.0483	14.6617	14.9587	15.0084	14.9974	15.1841	14.9447	15.2004	-0.231937	15.0005	-3.7313	0.0056777	0.238655	-1.90314
Q61703	Itih2	13	11.8691	12.6625	12.1693	11.8456	11.9056	11.4102	12.0835	11.79	0.499239	11.967	3.64218	0.00727634	0.238655	-2.09988
Q62101	Prkd1	3	8.5758	9.55367	8.99778	8.79446	8.92073	8.64264	9.01608	8.64165	0.470273	8.89285	3.66489	0.00650087	0.238655	-2.01712
Q62283	Tspan7	1	4.88142	3.61912	4.63517	5.26233	4.13237	4.7879	4.31741	4.86542	-0.786738	4.56264	-3.62685	0.00660633	0.238655	-2.04162
Q64302	Tm4sf1	1	9.69575	8.08368	8.94888	9.27018	9.15792	9.72898	9.05029	9.68931	-0.811154	9.20312	-3.81129	0.0061056	0.238655	-1.92553
Q69ZN7	Myof	136	15.9558	15.491	15.7127	15.7736	15.6234	15.8047	15.6309	15.8415	-0.228398	15.7292	-3.71631	0.00580195	0.238655	-1.92291
Q6IR34	Gpsm1	16	11.0637	11.3951	11.2082	11.1999	11.3139	11.064	11.2378	11.0044	0.210212	11.1859	3.53579	0.00754824	0.238655	-2.16371
Q6NS57	Mapkbp1	4	8.46659	8.65763	8.65942	8.5155	8.57715	8.37629	8.59257	8.30087	0.213434	8.51825	3.74465	0.00556944	0.238655	-1.88557
Q6NVG1	Lpcat4	3	7.58402	6.79831	7.21335	7.57156	6.99414	7.41268	7.10152	7.22593	-0.418271	7.23769	-3.54982	0.00739427	0.238655	-2.14482
Q6PDI5	Ecm29	42	13.2788	13.3782	13.4054	13.3066	13.4327	13.2762	13.4672	13.2761	0.134426	13.3527	3.57713	0.00710405	0.238655	-2.10813
Q80TE4	Sipa1l2	10	9.64332	9.20639	9.24561	9.39225	9.38893	9.5706	9.14817	9.46586	-0.266308	9.38264	-3.53702	0.00753458	0.238655	-2.16205
Q80U38	Khnyn	3	8.789	9.1456	9.00282	8.89724	8.92052	8.74102	8.99204	8.71298	0.236794	8.90015	3.78824	0.00523099	0.238655	-1.82837
Q80U87	Usp8	20	11.7324	11.956	11.7249	11.6469	11.6737	11.5171	11.6918	11.5176	0.171964	11.6826	3.60428	0.00682753	0.238655	-2.07177
Q8BIW1	Prune	11	11.2068	11.5537	11.2787	11.2785	11.3029	11.0606	11.3688	11.036	0.240771	11.2607	3.61382	0.00673309	0.238655	-2.05902
Q8BJD1	Itih5	1	5.79831	6.63354	6.25148	5.73843	5.67948	5.10591	6.08534	5.53566	0.64862	5.85352	3.66679	0.00623343	0.238655	-1.98847
Q8BLU0	Flrt2	13	10.9047	9.65778	10.1788	10.4875	10.1176	10.7351	10.1302	10.3532	-0.596491	10.3206	-3.73915	0.00643313	0.238655	-1.98433
Q8BRV5	Kiaa1671	7	10.5416	11.1674	10.5455	10.2096	10.7995	10.4361	10.5258	10.2878	0.411184	10.5642	3.58925	0.00726591	0.238655	-2.11834
Q8BWR2	Pithd1	1	6.10617	6.91886	6.30993	6.28054	6.64259	6.12076	6.50879	6.09276	0.453612	6.37255	3.57123	0.00716574	0.238655	-2.11605
Q8C0I1	Agps	21	12.7424	12.2072	12.6106	12.6733	12.6872	12.9248	12.6303	12.9227	-0.298938	12.6748	-3.61602	0.00671156	0.238655	-2.05608
Q8C0M9	Asrgl1	5	9.55013	10.295	9.59319	9.51798	9.67262	9.18993	9.78471	9.34359	0.45748	9.61839	3.69108	0.00627915	0.238655	-1.9847
Q8C1A5	Thop1	27	13.0339	13.2791	13.1434	13.1536	13.349	12.9973	13.2705	13.0033	0.213746	13.1538	3.58151	0.00705868	0.238655	-2.10226
Q8CBR6	Tsku	3	8.28222	7.8213	8.14864	8.28803	8.05921	8.33662	8.03094	8.26532	-0.283346	8.15403	-3.82163	0.00498665	0.238655	-1.78477
Q8CG71	P3h2	7	10.2628	9.80325	9.94881	10.1214	9.63805	9.91449	9.80558	10.095	-0.29027	9.94867	-3.57895	0.00708512	0.238655	-2.10569
Q8CI70	Lrrc20	2	8.48497	8.98574	8.62826	8.59047	8.70061	8.33316	8.78974	8.45492	0.317674	8.62098	3.68796	0.00604496	0.238655	-1.9604
Q8CI75	Dis3l2	5	9.64634	9.83432	9.63447	9.57876	9.70559	9.4593	9.73811	9.43253	0.208006	9.62868	3.7592	0.00545391	0.238655	-1.86644
Q8K1Y2	Prkd3	2	6.66445	7.11348	7.1708	6.91379	7.13661	6.92985	7.07441	6.89345	0.266209	6.9871	3.63104	0.00656615	0.238655	-2.03604
Q8QZS3	Flcn	1	6.8614	5.893	6.48321	6.87391	6.57724	6.69105	6.36172	6.89664	-0.513887	6.57977	-3.67842	0.00612915	0.238655	-1.97304
Q8R1S9	Slc38a4	5	10.0414	8.72888	9.94108	10.332	10.2257	10.8791	9.92272	10.597	-0.811168	10.0835	-3.68266	0.00745704	0.238655	-2.10184
Q8R2Y2	Mcam	27	13.5064	12.0227	13.2577	13.6005	13.1513	13.767	13.1151	13.6895	-0.787929	13.2638	-3.69458	0.00753796	0.238655	-2.10488
Q8R3H7	Hs2st1	13	11.7013	10.9577	11.5012	11.583	11.249	11.6013	11.3684	11.6799	-0.379519	11.4552	-3.61866	0.00694667	0.238655	-2.07784
Q8R3K3	Ptcd2	6	10.4699	10.1248	10.4454	10.5072	10.3959	10.6374	10.5031	10.681	-0.221719	10.4706	-3.74578	0.0055604	0.238655	-1.88408
Q8R502	Lrrc8c	20	12.2758	11.3091	12.1582	12.382	12.2513	12.6236	12.2113	12.6239	-0.528098	12.2294	-3.78604	0.00597394	0.238655	-1.91899
Q8R5A3	Apbb1ip	12	11.9029	11.5543	11.5102	11.6113	11.3509	11.5822	11.4421	11.5714	-0.188083	11.5657	-3.61467	0.00672479	0.238655	-2.05789
Q8VD62	Bles03	6	10.6653	10.9726	10.7166	10.7363	10.8828	10.5677	10.8219	10.5045	0.237527	10.7335	3.61996	0.00667307	0.238655	-2.05082
Q8VE73	Cul7	30	11.9698	12.3068	12.1098	12.0296	12.2207	12.061	12.1568	11.954	0.197342	12.1011	3.6051	0.00681933	0.238655	-2.07067
Q91V36	Nrbp2	2	6.78177	7.73581	7.01876	6.79839	6.60918	6.02348	6.91715	6.26068	0.646987	6.76815	3.56419	0.00755753	0.238655	-2.15358
Q91VZ6	Smap1	6	11.1686	11.3883	11.3074	11.2438	11.2936	11.1132	11.2515	11.0384	0.175872	11.2256	3.58223	0.00705125	0.238655	-2.1013
Q91XA2	Golm1	9	9.97288	9.55065	10.0876	10.1963	9.71004	10.2218	9.886	10.2246	-0.359873	9.98122	-3.67721	0.00613989	0.238655	-1.97464
Q91YD6	Vill	8	9.48397	9.96694	9.53195	9.50779	10.0366	9.44371	9.85967	9.42641	0.385319	9.65713	3.63394	0.00653849	0.238655	-2.03217
Q922W5	Pycr1	8	11.6204	11.8699	11.837	11.6379	11.7533	11.5171	11.7692	11.6977	0.191306	11.7128	3.58996	0.0069719	0.238655	-2.09093
Q99KE1	Me2	17	12.3753	12.1691	12.2084	12.2574	12.1243	12.2968	12.1407	12.3571	-0.158761	12.2411	-3.57422	0.00713444	0.238655	-2.11204
Q99LD9	Eif2b2	7	10.6049	10.8104	10.8204	10.737	10.9672	10.7195	10.8986	10.675	0.184284	10.7791	3.79188	0.00520378	0.238655	-1.82361
Q99P30	Nudt7	1	7.10787	6.91752	7.11127	7.24079	6.92466	7.34729	6.95623	7.32755	-0.286186	7.11665	-3.8232	0.00497547	0.238655	-1.78273
Q9CPN8	Igf2bp3	26	13.3146	13.0999	13.1055	13.2325	13.1452	13.2676	13.0629	13.1887	-0.143856	13.1771	-3.54468	0.00745023	0.238655	-2.15173
Q9CQ86	Mien1	5	9.37932	9.68306	9.37516	9.33108	9.33264	8.98812	9.34694	9.076	0.260292	9.31404	3.58303	0.00704295	0.238655	-2.10022
Q9CQY5	Magt1	9	12.1714	11.8728	11.9489	11.9998	11.8988	12.0456	11.8605	12.0443	-0.165581	11.9803	-3.55418	0.00734715	0.238655	-2.13896
Q9D4H2	Gcc1	27	12.3692	12.6343	12.5932	12.49	12.4959	12.3376	12.5191	12.277	0.197797	12.4645	3.72344	0.00574248	0.238655	-1.9135
Q9DBB5	Eif4e3	2	8.0543	8.62769	8.20665	8.07902	8.19131	7.88276	8.39987	7.99534	0.363526	8.17962	3.76659	0.00539628	0.238655	-1.85674
Q9DBC7	Prkar1a	12	12.0367	12.1309	11.9308	11.8116	11.8618	11.7556	11.8671	11.6741	0.145921	11.8836	3.63051	0.00657122	0.238655	-2.03674
Q9EPQ7	Stard5	4	9.41281	10.048	9.7249	9.65392	9.60255	9.01407	9.85862	9.19783	0.504389	9.56409	3.7784	0.00567098	0.238655	-1.88637
Q9EQ09	Olr1	3	8.44344	7.24323	7.64268	7.73797	7.63395	8.08842	7.38716	8.00573	-0.583503	7.77282	-3.73908	0.00588523	0.238655	-1.92463
Q9JI38	Pus3	1	5.59544	5.86851	5.6872	5.31922	5.73268	5.52748	5.81762	5.1533	0.389708	5.58768	3.66286	0.00626917	0.238655	-1.9937
Q9JII6	Akr1a1	14	12.6547	13.017	12.633	12.602	12.6075	12.2521	12.6701	12.3523	0.286699	12.5986	3.69401	0.00599221	0.238655	-1.95239
Q9JLM9	Grb14	7	9.66488	8.27906	9.09005	9.60201	9.35615	9.77258	9.21553	9.64595	-0.711586	9.32828	-3.86248	0.00545373	0.238655	-1.8328
Q9JLT4	Txnrd2	9	11.0381	11.4702	11.3016	11.0884	11.2243	11.0841	11.2424	11.1236	0.229632	11.1966	3.78311	0.00526964	0.238655	-1.83508
Q9JM14	Nt5c	10	11.418	12.072	11.6467	11.6373	11.647	11.1881	11.6908	11.3127	0.389643	11.5766	3.63689	0.00678509	0.238655	-2.05562
Q9QXV8	Spry2	3	9.88749	9.09061	9.46657	9.53021	9.38333	9.78696	9.38484	9.67599	-0.390111	9.52575	-3.67979	0.00611697	0.238655	-1.97123
Q9QYS1	Wnt16	3	8.52126	11.0078	9.49828	8.58618	8.99607	8.14303	8.95119	8.3294	1.27873	9.00416	3.76891	0.00708325	0.238655	-2.03885
Q9R045	Angptl2	13	11.2155	11.3175	11.5283	10.8805	11.2361	10.99	11.1092	10.9525	0.301657	11.1537	3.61828	0.00668947	0.238655	-2.05307
Q9R0A0	Pex14	8	10.5855	10.2237	10.5249	10.598	10.5324	10.7756	10.6305	10.801	-0.22851	10.5839	-3.78172	0.0052802	0.238655	-1.83691
Q9R0P4	Smap	4	11.1998	11.576	11.2649	11.2013	11.4188	11.2148	11.3707	11.0398	0.251414	11.2858	3.77252	0.00535048	0.238655	-1.84897
Q9WVD4	Clcn5	12	11.3129	11.1933	11.2464	11.3316	11.1562	11.4125	11.1317	11.3405	-0.167515	11.2656	-3.56477	0.00723386	0.238655	-2.12472
Q9Z1F9	Uba2	24	13.1444	13.4483	13.3106	13.2613	13.4853	13.2779	13.3983	13.1147	0.210516	13.3051	3.55266	0.00736356	0.238655	-2.14101
G3X9K3	Arfgef1	24	11.5287	11.71	11.6552	11.5433	11.5385	11.4457	11.5709	11.3782	0.152857	11.5463	3.34195	0.0100607	0.238753	-2.42751
O09174	Amacr	13	11.4133	10.9134	11.2091	11.2556	11.003	11.2289	11.0368	11.2697	-0.248407	11.1662	-3.39507	0.00929449	0.238753	-2.35472
O35381	Anp32a	7	10.1426	10.8055	10.509	10.4208	10.6033	10.3718	10.4981	10.2393	0.312453	10.4488	3.45016	0.00856461	0.238753	-2.27961
O55229	Chkb	6	9.68273	9.98528	9.7107	9.66989	9.6488	9.44149	9.76323	9.43549	0.233975	9.6672	3.44641	0.00861234	0.238753	-2.28471
O70311	Nmt2	10	11.4309	11.0952	11.3309	11.5412	11.4839	11.6783	11.5298	11.579	-0.2143	11.4586	-3.38128	0.00948719	0.238753	-2.37357
O70400	Pdlim1	26	13.5952	12.845	13.3436	13.4609	13.5822	13.9178	13.365	13.8379	-0.442571	13.4935	-3.51216	0.00862586	0.238753	-2.25943
O88448	Klc2	16	11.4641	11.6948	11.6241	11.5503	11.6936	11.5524	11.654	11.492	0.150961	11.5907	3.46662	0.00835855	0.238753	-2.25725
O88822	Sc5d	8	11.8307	11.4173	11.5508	11.6731	11.5277	11.658	11.6177	11.7806	-0.208641	11.632	-3.34274	0.0100487	0.238753	-2.42642
P08556	Nras	2	11.0954	10.9867	11.0603	11.1537	10.9763	11.1792	11.0711	11.2681	-0.156529	11.0989	-3.50591	0.00788758	0.238753	-2.20404
P09055	Itgb1	45	14.9121	14.2298	14.7555	14.7779	14.7056	14.9663	14.727	15.0406	-0.335255	14.7644	-3.37233	0.009991	0.238753	-2.41003
P11881	Itpr1	46	12.9562	13.1742	12.9512	12.7085	12.6603	12.5303	12.7155	12.5752	0.208253	12.7839	3.40984	0.00909252	0.238753	-2.33453
P12399	Ctla2a	5	10.809	9.65533	9.4716	9.83172	8.99852	9.67995	9.48545	9.85188	-0.598801	9.72294	-3.52181	0.00869876	0.238753	-2.26112
P12710	Fabp1	1	2.64097	2.20945	3.1334	4.83542	2.38888	4.07575	3.13134	4.01123	-1.23762	3.3033	-3.44796	0.00891797	0.238753	-2.30639
P13542	Myh8	1	7.69749	7.24805	7.43014	7.56872	7.37199	7.6575	7.45646	7.57601	-0.249689	7.50079	-3.48516	0.00813264	0.238753	-2.23211
P22907	Hmbs	11	11.4797	11.7826	11.4673	11.5075	11.5943	11.3034	11.5779	11.215	0.241511	11.4909	3.49743	0.00798675	0.238753	-2.2155
P27546	Map4	77	15.0617	15.2872	15.2007	15.1371	15.211	15.0766	15.1614	15.0207	0.144568	15.1446	3.46714	0.00835212	0.238753	-2.25654
P35700	Prdx1	13	13.9039	14.3007	13.7954	13.7516	13.8087	13.5694	13.8512	13.5894	0.257326	13.8213	3.37049	0.00964096	0.238753	-2.38835
P40142	Tkt	30	13.9119	14.2883	14.0826	14.0398	14.1481	13.9886	14.1378	13.9674	0.188688	14.0706	3.41566	0.00901422	0.238753	-2.32659
P42232	Stat5b	3	9.78799	10.1916	9.84559	9.79509	9.81313	9.66158	9.86072	9.59343	0.232435	9.81864	3.34905	0.00995444	0.238753	-2.41776
P45376	Akr1b1	15	13.1791	13.7594	13.1653	13.2173	13.2361	12.8404	13.2888	12.8661	0.358991	13.1941	3.40155	0.00957222	0.238753	-2.37064
P51855	Gss	17	11.7005	11.8505	11.6633	11.6514	11.9141	11.4743	11.7817	11.5022	0.22746	11.6923	3.34528	0.0100107	0.238753	-2.42294
P52734	Fgd1	4	8.70604	8.97339	8.77861	8.69579	8.7774	8.60867	8.74233	8.56148	0.184708	8.73046	3.4405	0.00868815	0.238753	-2.29275
P56399	Usp5	31	13.5025	13.8171	13.5747	13.5829	13.6392	13.4149	13.6366	13.4119	0.196079	13.5725	3.42773	0.00885418	0.238753	-2.31014
P57787	Slc16a3	6	10.8106	10.327	11.0896	11.297	10.9807	11.2862	11.4518	11.7958	-0.386936	11.1299	-3.5183	0.00805056	0.238753	-2.21241
P58137	Acot8	10	11.3199	11.0343	11.2053	11.3058	11.3175	11.4508	11.1786	11.4065	-0.194787	11.2773	-3.35093	0.0099265	0.238753	-2.41517
P58389	Ppp2r4	10	12.0792	12.7194	12.204	12.2267	12.3179	11.9718	12.366	11.9747	0.350919	12.2325	3.51454	0.00801938	0.238753	-2.21137
P60334	Cdo1	1	6.56986	7.59996	6.62571	6.5919	7.2086	6.66605	7.31899	6.30492	0.665854	6.86075	3.40189	0.00992661	0.238753	-2.3935
P62071	Rras2	15	12.4579	11.4329	11.9556	12.0856	11.8028	12.1006	11.861	12.2146	-0.452182	11.9889	-3.42245	0.00980076	0.238753	-2.37693
P62855	Rps26	3	11.1754	10.7966	11.032	11.1966	11.2089	11.2909	11.1515	11.3413	-0.21829	11.1492	-3.44242	0.0086634	0.238753	-2.29014
P63158	Hmgb1	14	13.1601	13.883	13.4718	13.4838	13.6338	13.3661	13.6129	13.1685	0.359415	13.4725	3.39102	0.00976958	0.238753	-2.38798
P68372	Tubb4b	2	9.4975	9.75729	9.34277	9.35568	9.47136	9.1308	9.3389	9.06612	0.237828	9.37005	3.44877	0.00858231	0.238753	-2.2815
P70697	Urod	9	10.4352	10.8101	10.5838	10.5415	10.5141	10.2733	10.6385	10.3352	0.249408	10.5164	3.4594	0.00844827	0.238753	-2.26705
P99024	Tubb5	7	11.8446	12.072	11.7808	11.8008	11.8749	11.6125	11.8358	11.5894	0.19257	11.8014	3.34559	0.010006	0.238753	-2.4225
Q3TJ91	Llgl2	8	10.1851	9.75274	9.76769	9.77081	9.77364	10.1914	9.65846	10.1231	-0.326469	9.90285	-3.34697	0.00998545	0.238753	-2.42062
Q3TPE9	Ankmy2	9	10.4906	10.8047	10.6359	10.5821	10.6531	10.4008	10.6215	10.4762	0.196979	10.5831	3.50259	0.00792621	0.238753	-2.20852
Q3TWI9	Tmem63b	10	11.0221	10.7651	10.8602	10.9079	10.9148	11.1095	10.8199	11.075	-0.192789	10.9343	-3.38587	0.00942259	0.238753	-2.36729
Q3UCV8	Otulin	8	9.94572	10.2482	9.9382	9.94101	10.0278	9.77194	9.99726	9.75283	0.211936	9.95287	3.38513	0.00943293	0.238753	-2.3683
Q5S006	Lrrk2	21	11.0793	10.6678	10.9185	11.0385	10.9175	11.0769	10.909	11.0467	-0.212377	10.9568	-3.47339	0.00827532	0.238753	-2.24807
Q5SS80	Dhrs13	8	9.99411	9.93945	9.79047	10.033	9.90985	10.0919	9.86077	10.0845	-0.177461	9.96301	-3.35877	0.00981097	0.238753	-2.40441
Q60780	Gas7	3	9.15605	8.40793	8.50616	8.86994	8.23452	8.72315	8.68899	8.74597	-0.404313	8.66659	-3.42378	0.00893081	0.238753	-2.31728
Q61009	Scarb1	3	10.4844	10.5857	10.7493	11.0858	10.7166	11.0921	10.9636	11.2142	-0.245921	10.8615	-3.49656	0.00799707	0.238753	-2.21668
Q61062	Dvl3	6	9.82963	9.97825	9.99618	9.82741	9.86282	9.71001	9.83961	9.61944	0.182191	9.83292	3.49149	0.00805701	0.238753	-2.22353
Q62028	Pla2r1	10	10.2932	9.35659	9.25318	9.69829	8.75104	9.17039	9.01693	9.21793	-0.453301	9.34469	-3.55363	0.00764913	0.238753	-2.16547
Q6GV12	Kdsr	6	11.5899	11.2109	11.2468	11.3035	11.1385	11.2773	11.0972	11.3125	-0.185035	11.2721	-3.50857	0.00785672	0.238753	-2.20044
Q6NS82	Fam134a	6	8.93103	9.11136	9.00505	8.85428	8.97701	8.77285	8.94387	8.84633	0.165834	8.93022	3.35689	0.00983866	0.238753	-2.407
Q6ZQ38	Cand1	46	14.1142	14.2292	14.1389	14.0951	14.1728	14.0093	14.1274	13.9369	0.135452	14.103	3.38872	0.0093827	0.238753	-2.36339
Q78HU7	Gypc	1	6.80655	6.60585	6.75004	6.97814	6.71922	6.90629	6.60103	6.95187	-0.246413	6.78987	-3.40357	0.00917766	0.238753	-2.34309
Q80XU3	Nucks1	4	9.91864	10.5261	10.3078	10.2262	10.3202	10.1872	10.3886	10.011	0.298695	10.2357	3.47709	0.00823018	0.238753	-2.24305
Q8BGN6	Prrg4	1	5.5306	4.56453	4.50303	5.03287	4.94369	5.08481	4.71699	5.1533	-0.51137	4.94123	-3.35659	0.00984296	0.238753	-2.4074
Q8BH69	Sephs1	9	11.169	11.4019	11.247	11.2278	11.2767	11.0993	11.2614	10.9769	0.186763	11.2075	3.43595	0.00874686	0.238753	-2.29894
Q8BHL8	Psmf1	5	10.2454	10.502	10.2786	10.2626	10.2649	10.0262	10.2558	10.0042	0.204524	10.2299	3.4742	0.00826536	0.238753	-2.24696
Q8BIS8	Ccdc126	1	6.21116	6.70338	6.5611	6.1814	6.40621	6.28239	6.51294	6.308	0.302978	6.39582	3.50489	0.0078994	0.238753	-2.20541
Q8BSK8	Rps6kb1	8	10.1746	10.2807	10.3311	10.2308	10.3144	10.0104	10.3295	10.0586	0.198578	10.2163	3.41341	0.00904449	0.238753	-2.32967
Q8BTG3	Tcp11l1	4	9.5657	10.2198	9.76015	9.63771	9.51	9.28866	9.53928	9.16928	0.371385	9.58632	3.46547	0.00837281	0.238753	-2.25882
Q8BTZ7	Gmppb	9	10.7768	10.9755	10.947	10.9161	10.9755	10.7542	10.9999	10.7379	0.17881	10.8854	3.40361	0.00917715	0.238753	-2.34304
Q8BZF2	Nipal4	1	6.91049	5.21237	6.57903	6.91049	6.63354	7.24805	6.55612	7.17099	-0.857972	6.65264	-3.51813	0.00873119	0.238753	-2.26494
Q8C5W0	Clmn	7	9.58771	10.6588	9.61211	9.5524	9.64102	9.18337	9.743	9.13036	0.587902	9.6386	3.45954	0.00949591	0.238753	-2.34181
Q8CE64	Znf276	1	4.04111	3.23458	3.69766	3.90207	3.54071	4.00113	3.1819	3.86171	-0.533648	3.68261	-3.35378	0.00988439	0.238753	-2.41127
Q8CFB4	Gbp5	1	2.78136	3.70183	3.732	3.17792	3.65535	3.62059	4.03727	3.17592	0.568786	3.48528	3.34915	0.00995289	0.238753	-2.41761
Q8CHP8	Pgp	11	11.1969	11.4294	11.1614	11.1593	11.3242	11.0327	11.24	11.0127	0.197954	11.1946	3.43229	0.00879449	0.238753	-2.30393
Q8K0F1	Tbc1d23	11	11.3587	11.3674	11.4303	11.1071	11.3207	11.1776	11.3131	11.0968	0.182152	11.2715	3.50899	0.00785183	0.238753	-2.19987
Q8K4J6	Mkl1	5	8.88528	9.34668	8.92381	8.8136	9.01041	8.79348	8.86016	8.67052	0.261237	8.91299	3.39053	0.00935744	0.238753	-2.36092
Q8R0W6	Ndfip1	4	9.50457	8.99679	8.85755	8.98783	8.8452	9.13653	8.8782	9.18438	-0.294662	9.04888	-3.4938	0.00802967	0.238753	-2.22042
Q8VBW1	Slc6a8	1	4.58534	3.848	4.48543	4.80542	4.01903	4.75922	4.53683	4.83637	-0.544598	4.48445	-3.51647	0.00776578	0.238753	-2.18976
Q8VCD3	Lman1l	1	6.44066	5.87958	6.02403	6.24508	5.95623	6.09856	5.84831	6.13673	-0.292414	6.07865	-3.34863	0.00996064	0.238753	-2.41833
Q91W40	Klc3	12	10.8663	11.0103	10.8185	10.7957	10.9226	10.6473	10.8805	10.6433	0.179856	10.8231	3.46278	0.00840618	0.238753	-2.26247
Q91W78	Usb1	2	7.40232	7.63345	7.75822	7.66347	7.87483	7.59694	7.88935	7.52307	0.231154	7.66771	3.34851	0.00996251	0.238753	-2.4185
Q91WG2	Rabep2	20	11.8271	12.1738	11.7787	11.7657	11.8967	11.6214	11.7949	11.5851	0.227263	11.8054	3.50974	0.00784314	0.238753	-2.19885
Q91ZW2	Pofut1	5	10.9662	11.2176	10.9878	10.8602	10.8594	10.7787	10.9437	10.739	0.180746	10.9191	3.38977	0.00936802	0.238753	-2.36196
Q922D8	Mthfd1	39	13.8109	14.029	13.7766	13.7367	13.9213	13.717	13.8278	13.6133	0.178633	13.8041	3.4465	0.00861121	0.238753	-2.28459
Q923U0	Tom1l1	7	8.93748	8.55615	8.9495	9.10289	8.89533	9.0762	9.012	9.19143	-0.241345	8.96512	-3.4845	0.00814062	0.238753	-2.23301
Q99MB1	Tlr3	3	8.48902	9.38083	8.33069	8.07742	8.14006	7.68396	8.21626	7.82532	0.551203	8.26794	3.44559	0.00932166	0.238753	-2.33562
Q9CQ74	Leprotl1	1	9.8253	9.24991	9.60068	9.70997	9.64379	9.84249	9.76038	10.0105	-0.299742	9.70538	-3.44629	0.00861387	0.238753	-2.28487
Q9CXY9	Pigk	12	10.1494	9.9717	10.1594	10.2055	10.1052	10.3152	10.157	10.3316	-0.162082	10.1744	-3.42984	0.00882649	0.238753	-2.30726
Q9CZP7	Cdc37l1	4	10.2729	10.6589	10.2958	10.2449	10.2403	9.98087	10.2921	10.059	0.249775	10.2556	3.3867	0.00941096	0.238753	-2.36616
Q9CZQ6	Raet1e	4	10.7588	10.2527	9.82404	10.4603	10.039	10.3218	10.2661	10.5449	-0.416176	10.3084	-3.51461	0.00811904	0.238753	-2.21934
Q9D081	Alg14	3	9.65739	9.40515	9.56571	9.61499	9.52843	9.72715	9.52476	9.70359	-0.174422	9.5909	-3.38312	0.00946125	0.238753	-2.37105
Q9D0R2	Tars	33	13.8169	13.9742	14.0769	13.9823	14.2727	13.9715	14.172	14.0146	0.165585	14.0351	3.39797	0.00925449	0.238753	-2.35075
Q9D8S3	Arfgap3	20	12.2964	12.6609	12.6456	12.4713	12.4523	12.2253	12.4421	12.2645	0.243236	12.4323	3.4773	0.00822768	0.238753	-2.24277
Q9DAK9	Phpt1	7	10.8793	11.573	10.9859	11.0312	11.0523	10.5103	11.2423	10.6689	0.458674	10.9929	3.43301	0.00957605	0.238753	-2.35788
Q9DBE0	Csad	9	10.8003	11.3961	10.6786	10.6581	10.5413	10.1315	10.5953	10.1934	0.398163	10.6243	3.37635	0.00993227	0.238753	-2.40461
Q9DC04	Rgs3	3	8.33299	8.63699	8.4675	8.35777	8.45497	8.136	8.51136	8.31458	0.238388	8.40152	3.50821	0.00786085	0.238753	-2.20092
Q9JK81	Myg1	10	11.0505	11.352	11.1023	11.1174	11.2211	10.9517	11.2525	10.9552	0.218772	11.1253	3.50195	0.00793371	0.238753	-2.20939
Q9R1J0	Nsdhl	14	12.4453	12.0508	12.1722	12.2789	12.1162	12.2821	12.2515	12.4915	-0.230087	12.261	-3.37108	0.0096325	0.238753	-2.38754
Q9R1K9	Cetn2	3	9.37629	9.83124	9.57596	9.4313	9.80615	9.55561	9.77287	9.59486	0.250894	9.61803	3.41211	0.00906186	0.238753	-2.33143
Q9Z2B9	Rps6ka4	9	10.6188	10.8367	10.7124	10.6265	10.7301	10.6319	10.7115	10.4986	0.159157	10.6708	3.36446	0.00972814	0.238753	-2.39662
Q9Z2C4	Mtmr1	6	9.48636	9.75234	9.61354	9.40332	9.33174	9.22162	9.46988	9.20755	0.229719	9.43579	3.41924	0.00896643	0.238753	-2.32171
Q9Z2L6	Minpp1	15	11.9413	11.6499	11.7929	11.8873	11.692	11.8954	11.6885	11.7922	-0.170128	11.7924	-3.38003	0.0095049	0.238753	-2.37528
Q9Z2M7	Pmm2	7	11.843	12.3682	11.8637	11.8661	11.9615	11.6456	11.9875	11.6672	0.305075	11.9003	3.48675	0.00811363	0.238753	-2.22996
Q8C7K6	Pcyox1l	12	11.6965	11.1058	11.7439	11.8536	11.6543	11.9213	11.6949	11.939	-0.324755	11.7012	-3.34821	0.0101173	0.239433	-2.4283
A2ALU4	Shroom2	8	9.67836	9.25261	9.5616	9.67897	9.53333	9.66522	9.526	9.70036	-0.219409	9.57456	-3.23487	0.0118146	0.239487	-2.57532
A2AWP8	Arhgef10l	8	9.77272	10.3153	9.77629	9.70212	10.0203	9.6533	9.95757	9.75159	0.307041	9.86865	3.14961	0.0134403	0.239487	-2.69398
A6X8Z5	Arhgap31	19	11.0885	10.3937	11.013	11.0836	10.9296	11.1527	10.9304	11.2226	-0.336837	10.9768	-3.18442	0.0130759	0.239487	-2.66068
B7ZMP1	Xpnpep3	9	11.0762	10.8043	11.0066	11.1227	10.912	10.9992	10.8726	11.1536	-0.191553	10.9934	-3.25743	0.01142	0.239487	-2.54407
D3YYU8	Obsl1	29	12.0177	12.4139	12.2004	12.1268	12.4595	12.2282	12.3314	12.0882	0.23282	12.2333	3.32475	0.0103227	0.239487	-2.45115
O08665	Sema3a	6	8.91115	8.63706	8.88667	8.95139	9.02879	9.18714	8.9232	9.20938	-0.21347	8.96685	-3.15274	0.0133765	0.239487	-2.6896
O08915	Aip	8	11.7679	12.1627	11.6783	11.6541	11.9198	11.6366	11.8545	11.5734	0.258156	11.7809	3.17402	0.0129521	0.239487	-2.65992
O09044	Snap23	16	12.301	12.0183	12.1403	12.1334	12.0604	12.2302	12.0282	12.2719	-0.171084	12.148	-3.21646	0.0121474	0.239487	-2.60089
O54988	Slk	34	12.9092	13.1327	12.8726	12.8426	13.0077	12.8021	12.9741	12.7774	0.171408	12.9148	3.27533	0.0111168	0.239487	-2.51931
O55242	Sigmar1	6	9.77559	9.44536	9.74972	9.78311	9.71648	9.88083	9.69484	9.93288	-0.202311	9.74735	-3.27854	0.0110633	0.239487	-2.51488
O88676	Mmp23	5	10.0719	9.07069	9.61976	9.7878	9.17912	9.52514	9.32277	9.72924	-0.471122	9.5383	-3.26966	0.012078	0.239487	-2.57293
O88839	Adam15	10	10.8162	10.5717	10.5081	10.6035	10.3885	10.5333	10.4063	10.555	-0.144987	10.5478	-3.25145	0.0115233	0.239487	-2.55235
P02463	Col4a1	24	12.6234	12.1255	12.575	12.5718	12.4382	12.7265	12.4754	12.7111	-0.265813	12.5309	-3.29837	0.0107389	0.239487	-2.48751
P10417	Bcl2	1	5.38802	4.71081	5.33316	5.55593	5.06663	5.63263	5.30606	5.49546	-0.431566	5.31109	-3.31933	0.0104068	0.239487	-2.45862
P15379	Cd44	16	14.373	13.2119	14.0056	14.1508	14.0236	14.4066	14.0775	14.4671	-0.543294	14.0895	-3.36594	0.011187	0.239487	-2.48362
P15975	Usp53	2	8.19906	9.66887	8.47938	8.30925	8.48462	7.87406	8.47411	8.02645	0.711374	8.43948	3.24141	0.0132852	0.239487	-2.64383
P17095	Hmga1	5	12.4236	11.7926	12.1273	12.4659	12.4607	12.7651	12.3087	12.4716	-0.378514	12.3519	-3.28131	0.0117299	0.239487	-2.54972
P27090	Tgfb2	7	9.48827	9.80215	10.0735	9.60605	9.86927	9.72143	9.98929	9.92003	0.234163	9.80875	3.19734	0.0125031	0.239487	-2.62745
P28352	Apex1	10	11.7827	12.0664	12.1008	12.071	12.1848	12.0065	12.1832	11.9496	0.172064	12.0431	3.2092	0.0122812	0.239487	-2.61097
P30558	F2r	6	10.6813	9.32668	10.0632	10.2546	9.93667	10.3534	10.0778	10.4697	-0.597821	10.1454	-3.35416	0.0111589	0.239487	-2.48703
P37040	Por	36	14.0534	13.6342	13.6922	13.7824	13.7421	13.9126	13.772	13.9312	-0.20888	13.815	-3.25389	0.011481	0.239487	-2.54897
P43406	Itgav	47	14.4509	13.7487	14.2874	14.4113	14.0292	14.3037	14.1367	14.3989	-0.346234	14.2209	-3.28644	0.0114844	0.239487	-2.53439
P51660	Hsd17b4	30	13.5086	13.3984	13.4241	13.5001	13.3504	13.5118	13.4236	13.6004	-0.133194	13.4647	-3.20842	0.0122956	0.239487	-2.61205
P52019	Sqle	10	11.2391	10.6379	10.719	10.9462	10.8783	11.0086	10.7294	10.8819	-0.27093	10.88	-3.29307	0.0108246	0.239487	-2.49481
P52633	Stat6	17	11.0047	11.1642	10.995	10.9124	11.0402	10.8343	11.04	10.9145	0.150213	10.9882	3.15107	0.0134105	0.239487	-2.69194
P53810	Pitpna	14	12.3656	12.7025	12.2653	12.2848	12.3936	12.1265	12.3417	12.1134	0.21964	12.3242	3.15462	0.0133386	0.239487	-2.68699
P63038	Hspd1	62	16.1806	15.7927	16.1139	16.1714	16.1177	16.2627	16.1054	16.2639	-0.197791	16.126	-3.2252	0.0119882	0.239487	-2.58875
P68368	Tuba4a	5	10.6949	11.2141	10.9296	10.8987	10.9516	10.6752	10.9207	10.7481	0.255864	10.8791	3.2466	0.0116077	0.239487	-2.55907
P70245	Ebp	1	8.51104	8.23464	8.13154	8.27554	8.05134	8.24151	8.10646	8.2532	-0.177004	8.22566	-3.20264	0.0124034	0.239487	-2.62008
P70257	Nfix	6	9.51272	10.1089	9.66079	9.58131	9.55112	9.33779	9.54715	9.32369	0.298371	9.57794	3.17625	0.0129085	0.239487	-2.65682
P97363	Sptlc2	23	12.8041	12.4439	12.6415	12.665	12.5791	12.7408	12.6236	12.7872	-0.180208	12.6606	-3.15476	0.0133358	0.239487	-2.6868
P97370	Atp1b3	10	12.3912	12.026	12.181	12.1778	12.09	12.2849	12.1413	12.3886	-0.202128	12.2101	-3.18765	0.0126877	0.239487	-2.64094
P97864	Casp7	3	8.42354	8.90832	8.34477	8.21678	8.34124	8.11745	8.35596	8.12072	0.291716	8.3536	3.25882	0.0113961	0.239487	-2.54214
P98192	Gnpat	15	11.5059	11.2214	11.4398	11.4721	11.3837	11.6353	11.453	11.5659	-0.178257	11.4597	-3.25047	0.0115403	0.239487	-2.55371
Q00612	G6pdx	16	11.7099	12.0763	11.5404	11.5082	11.8104	11.3416	11.6347	11.4306	0.287284	11.6315	3.25743	0.01142	0.239487	-2.54407
Q06806	Tie1	1	5.24888	4.70044	4.80671	4.98413	4.46025	4.82273	4.51491	5.33584	-0.468705	4.85924	-3.19547	0.0125385	0.239487	-2.63006
Q08024	Cbfb	6	10.0584	10.3388	10.2047	10.2144	10.283	10.0223	10.2032	9.96202	0.198344	10.1609	3.14795	0.0134741	0.239487	-2.6963
Q3TXX3	Zfyve27	8	9.84343	9.62261	9.68958	9.77484	9.56968	9.73841	9.62356	9.82694	-0.167426	9.71113	-3.33206	0.0102105	0.239487	-2.4411
Q3UHB1	Nt5dc3	15	11.8287	11.4012	11.7342	11.6985	11.5987	11.8718	11.6334	11.8708	-0.232184	11.7047	-3.20913	0.0122825	0.239487	-2.61107
Q3UHJ0	Aak1	15	11.386	11.6469	11.4714	11.4237	11.4448	11.3304	11.4343	11.2335	0.165177	11.4214	3.2635	0.0113161	0.239487	-2.53566
Q3UVY1	Gpr149	3	9.12423	5.90554	7.91199	8.63154	7.64845	8.47563	7.88291	8.78378	-1.44884	8.04551	-3.30883	0.0130933	0.239487	-2.60523
Q3V009	Tmed1	3	9.84731	10.1805	10.0302	9.8731	10.0189	9.92112	10.0461	9.9229	0.178866	9.98002	3.28927	0.0108865	0.239487	-2.50006
Q3ZK22	Vezt	11	10.3179	10.064	10.2728	10.3268	10.2183	10.3427	10.2133	10.404	-0.161522	10.27	-3.16007	0.0132287	0.239487	-2.67938
Q501J7	Phactr4	13	10.7952	10.5202	10.8235	10.9377	10.7669	10.9928	10.8448	10.939	-0.190075	10.8275	-3.32928	0.010253	0.239487	-2.44492
Q5EBG6	Hspb6	2	7.451	8.22044	7.28367	7.05718	7.65535	7.07207	7.36949	7.09513	0.493824	7.40054	3.31131	0.0107665	0.239487	-2.48333
Q60751	Igf1r	26	11.9455	11.6889	11.7238	11.797	11.6662	11.8529	11.7584	11.8599	-0.152661	11.7866	-3.21843	0.0121112	0.239487	-2.59814
Q60760	Grb10	20	13.1303	12.5235	12.7774	12.9875	12.8101	12.9844	12.8669	12.9405	-0.268661	12.8776	-3.29026	0.0108703	0.239487	-2.49869
Q60949	Tbc1d1	23	11.7418	10.815	11.59	11.697	11.6073	11.9322	11.5381	11.9268	-0.461306	11.606	-3.34707	0.0110319	0.239487	-2.48292
Q61090	Fzd7	5	10.3853	9.59084	10.0064	10.0701	9.92356	10.0842	9.855	10.2178	-0.345084	10.0166	-3.18014	0.0130082	0.239487	-2.6596
Q61206	Pafah1b2	6	11.1367	11.4634	11.2691	11.3014	11.2772	11.0065	11.3316	11.0269	0.22482	11.2266	3.15737	0.0132831	0.239487	-2.68315
Q61324	Arnt2	1	5.19279	6.0954	5.56948	5.55382	5.68947	5.2009	5.62461	5.25125	0.454632	5.52221	3.21414	0.0121899	0.239487	-2.6041
Q61655	Ddx19a	18	12.3598	12.5233	12.423	12.4026	12.5131	12.3258	12.4531	12.2648	0.143478	12.4082	3.17864	0.0128619	0.239487	-2.65349
Q61704	Itih3	3	12.0699	11.4829	10.5531	11.0423	10.4866	11.2214	10.6632	11.1898	-0.534335	11.0887	-3.2516	0.0128533	0.239487	-2.61911
Q62048	Pea15	5	11.4832	12.0943	11.4855	11.4861	11.581	11.1867	11.4753	11.267	0.325717	11.5074	3.17512	0.0132417	0.239487	-2.67271
Q62392	Phlda1	2	6.4732	5.77413	6.26983	6.5763	6.74844	7.12257	6.65356	6.94149	-0.457906	6.56994	-3.25603	0.0114441	0.239487	-2.54601
Q62418	Dbnl	15	11.7718	12.2138	11.6931	11.697	11.7047	11.4553	11.7183	11.4329	0.266478	11.7109	3.27161	0.0111791	0.239487	-2.52445
Q69ZU6	Thsd7a	2	7.56052	7.22147	7.23924	7.47563	7.55209	7.75188	7.42909	7.73682	-0.283388	7.49584	-3.31035	0.0105478	0.239487	-2.47099
Q6P9S0	Mtss1l	4	8.66922	9.22534	8.72268	8.67015	8.64894	8.37634	8.77291	8.44074	0.323668	8.69079	3.27408	0.0111376	0.239487	-2.52103
Q6Y5D8	Arhgap10	26	12.2807	11.8827	12.1064	12.2176	12.0601	12.1862	12.1571	12.2884	-0.196894	12.1474	-3.20092	0.0124357	0.239487	-2.62248
Q7TMV1	Rnf139	4	8.22729	7.98805	8.00818	8.27798	8.05779	8.10309	8.05803	8.28257	-0.196437	8.12537	-3.15771	0.0132762	0.239487	-2.68267
Q7TSV4	Pgm2	21	13.0243	13.2312	13.1289	13.1048	13.0861	12.8463	13.2234	12.867	0.21327	13.064	3.32399	0.0103345	0.239487	-2.4522
Q7TT50	Cdc42bpb	48	13.611	13.3956	13.4546	13.5136	13.3605	13.5452	13.458	13.5619	-0.139689	13.4876	-3.21713	0.012135	0.239487	-2.59995
Q80VL1	Tdrkh	4	8.90343	8.14651	8.77007	8.803	8.5075	8.81574	8.66733	9.13147	-0.405888	8.71813	-3.30044	0.0108798	0.239487	-2.49467
Q80W65	Pcsk9	1	3.19574	2.62059	3.22014	3.72247	3.11478	3.42794	3.11478	3.67384	-0.512414	3.26128	-3.17316	0.012969	0.239487	-2.66112
Q80Y98	Ddhd2	15	10.9474	11.5101	11.005	10.9028	11.0281	10.7993	11.0502	10.86	0.285922	11.0129	3.19515	0.0125446	0.239487	-2.6305
Q810U5	Ccdc50	6	10.1608	10.4096	10.3348	10.2972	10.3845	10.1892	10.3778	10.218	0.159416	10.2965	3.27048	0.0111981	0.239487	-2.52602
Q8BGI1	Rnf24	1	7.19746	6.43734	6.54786	6.55593	6.46516	6.80187	6.35711	6.93354	-0.408571	6.66203	-3.32187	0.0103673	0.239487	-2.45512
Q8BGQ7	Aars	59	14.9014	15.1395	14.9495	14.99	15.0818	14.696	15.1155	14.8321	0.22088	14.9632	3.15599	0.0133108	0.239487	-2.68507
Q8BHC1	Rab39b	3	8.50169	8.91597	8.66191	8.40205	9.02569	8.56458	8.99251	8.78625	0.325361	8.73133	3.28464	0.0109624	0.239487	-2.50645
Q8BHG2	NA	10	11.1967	11.5452	11.1308	11.2392	11.3618	10.9114	11.2934	10.9013	0.285501	11.1975	3.1908	0.0126275	0.239487	-2.63656
Q8BMD8	Slc25a24	28	13.5695	13.3233	13.4722	13.5237	13.2167	13.443	13.2631	13.5486	-0.198089	13.42	-3.27923	0.0110518	0.239487	-2.51392
Q8BRH0	Tmtc3	25	13.1826	12.7262	12.8991	12.9497	12.6671	12.8686	12.6992	12.8547	-0.203859	12.8559	-3.14801	0.013473	0.239487	-2.69622
Q8CBC4	Cnst	11	9.99235	9.57291	9.75757	9.83688	9.71216	9.98171	9.75352	9.85022	-0.217122	9.80717	-3.27802	0.0110719	0.239487	-2.51559
Q8CJH3	Plxnb1	6	9.13096	9.50139	9.52243	9.41529	9.41548	9.20427	9.52982	9.32105	0.219624	9.38009	3.1717	0.0129976	0.239487	-2.66316
Q8K009	Aldh1l2	59	14.2232	14.3761	14.6114	14.3976	14.6219	14.3206	14.6795	14.5928	0.172298	14.4779	3.16918	0.0130474	0.239487	-2.66667
Q8K1C9	Lrrc41	9	9.8399	10.1626	9.86908	9.79221	10.065	9.8594	10.0021	9.78768	0.208926	9.92225	3.15859	0.0132584	0.239487	-2.68144
Q8QZZ7	Tprkb	3	7.56739	7.80719	7.5762	7.47806	7.66151	7.3516	7.66365	7.45871	0.221284	7.57054	3.30834	0.0105795	0.239487	-2.47375
Q8R1X6	Spg20	19	12.2289	12.4717	12.2977	12.2709	12.2221	12.0357	12.1937	11.9907	0.178998	12.2139	3.17283	0.0129755	0.239487	-2.66159
Q8R422	Cd109	43	13.5161	12.4925	13.1206	13.3862	13.1277	13.4431	13.1664	13.3467	-0.458193	13.1999	-3.26222	0.0125804	0.239487	-2.60124
Q8VCH6	Dhcr24	10	12.0256	11.3448	11.2904	11.5996	11.0275	11.2958	11.3151	11.5739	-0.358302	11.4341	-3.19792	0.0129296	0.239487	-2.64749
Q8VCX6	Kptn	3	9.3303	9.94742	9.72274	9.67644	9.75556	9.48719	9.78903	9.59997	0.276572	9.66358	3.18686	0.0127029	0.239487	-2.64204
Q8VHQ9	Acot11	7	9.67406	10.7224	9.6262	9.38381	9.46437	9.04714	9.46865	9.14311	0.558393	9.56622	3.21644	0.0134385	0.239487	-2.66219
Q8VI59	Pcnx3	8	9.79536	10.063	9.95764	9.77278	10.0981	9.82962	9.97603	9.94451	0.185572	9.92963	3.14899	0.0134528	0.239487	-2.69484
Q8VI63	Mob2	4	10.4471	10.726	10.3538	10.366	10.3151	10.0683	10.3797	10.0538	0.231681	10.3387	3.22846	0.0119293	0.239487	-2.58421
Q91V09	Wdr13	2	6.89996	7.15943	7.05447	6.70632	7.01723	6.97842	7.11055	6.71012	0.266845	6.95456	3.1837	0.0127637	0.239487	-2.64644
Q91Z53	Grhpr	9	10.7711	11.0282	10.9198	10.8877	10.921	10.5976	11.0083	10.7787	0.213253	10.864	3.15432	0.0133446	0.239487	-2.68741
Q99J47	Dhrs7b	8	11.2392	10.9155	11.1017	11.1427	10.9903	11.1931	11.0626	11.1908	-0.175305	11.1045	-3.24441	0.011646	0.239487	-2.5621
Q99JP7	Ggt7	5	8.97115	8.76126	8.40708	8.80987	8.55667	8.70248	8.54417	8.76475	-0.232387	8.68968	-3.26449	0.0112994	0.239487	-2.5343
Q99K95	Rtfdc1	7	10.1861	10.4501	10.2864	10.2555	10.3362	10.2108	10.4137	10.1423	0.174838	10.2851	3.2273	0.0119503	0.239487	-2.58583
Q99KN2	Ciao1	7	10.751	10.9067	10.7632	10.6869	10.6659	10.527	10.7214	10.5316	0.152621	10.6942	3.17179	0.0129959	0.239487	-2.66303
Q99KU0	Vmp1	4	9.35214	8.92733	9.16873	9.23879	9.17628	9.35873	9.16757	9.35491	-0.222305	9.21806	-3.33212	0.0102096	0.239487	-2.44102
Q9CPR5	Mrpl15	8	11.162	10.9246	11.1152	11.1878	11.1009	11.2476	11.1874	11.3094	-0.154839	11.1544	-3.3049	0.0106343	0.239487	-2.4785
Q9CPX6	Atg3	9	11.3912	11.6893	11.2946	11.2716	11.2813	11.0867	11.3354	11.0856	0.210498	11.3044	3.20864	0.0122915	0.239487	-2.61174
Q9CPY7	Lap3	24	12.9274	13.2139	13.1475	13.0881	13.1524	13.0173	13.1416	13.025	0.147955	13.0891	3.15921	0.013246	0.239487	-2.68058
Q9CQV6	Map1lc3b	2	9.45733	9.24454	9.16071	9.32187	9.24821	9.373	9.23714	9.46033	-0.179742	9.31289	-3.26442	0.0113006	0.239487	-2.5344
Q9CS42	Prps2	5	10.3281	10.7644	10.366	10.1868	10.2219	10.1257	10.2138	10.0692	0.235939	10.2845	3.18329	0.0127717	0.239487	-2.64701
Q9CYL5	Glipr2	9	12.3952	11.8938	12.2988	12.3702	12.3066	12.4561	12.2997	12.5227	-0.249874	12.3179	-3.29722	0.0107573	0.239487	-2.48908
Q9CZB9	Tmem128	2	7.78382	7.06191	7.36654	7.48854	7.40939	7.77775	7.53503	7.69488	-0.352132	7.51473	-3.2123	0.0122238	0.239487	-2.60666
Q9CZV5	Supt7l	2	5.68299	6.04685	6.0642	5.86419	5.92941	5.45759	5.93369	5.6844	0.326885	5.83291	3.16872	0.0130565	0.239487	-2.66731
Q9D281	Fam114a1	16	12.217	12.3137	12.3245	12.2242	12.313	12.0674	12.1893	12.0137	0.163079	12.2079	3.25385	0.0114816	0.239487	-2.54902
Q9D291	Desi2	4	9.62819	9.32215	9.51062	9.54187	9.361	9.65509	9.43366	9.57404	-0.193994	9.50333	-3.25008	0.011547	0.239487	-2.55424
Q9D7V2	Lysmd2	1	5.01011	5.5155	5.16792	4.79572	4.93192	4.76487	5.18388	4.77479	0.381535	5.01809	3.31649	0.0104512	0.239487	-2.46253
Q9D9V3	Echdc1	8	10.6388	11.0577	10.6731	10.5621	10.6672	10.5345	10.6986	10.5104	0.225735	10.6678	3.22016	0.0120797	0.239487	-2.59575
Q9DC51	Gnai3	12	11.0832	10.6802	10.88	10.9376	10.8101	10.9407	10.8233	11.0346	-0.201269	10.8987	-3.29672	0.0107654	0.239487	-2.48977
Q9DCD0	Pgd	25	13.8777	14.2301	13.8114	13.8259	13.904	13.6268	13.9312	13.6829	0.2302	13.8612	3.17918	0.0128513	0.239487	-2.65273
Q9DCL4	Mettl15	5	9.1823	8.90779	9.09867	9.12053	9.05219	9.28724	9.12845	9.33148	-0.19295	9.13858	-3.2758	0.0111089	0.239487	-2.51866
Q9DCT1	Akr1e2	5	11.033	11.3778	10.9989	11.0225	10.9994	10.6366	11.0294	10.7474	0.26096	10.9806	3.19527	0.0125424	0.239487	-2.63034
Q9EPL2	Clstn1	9	10.2127	10.7103	10.2179	10.0392	10.3164	10.0696	10.2692	10.1104	0.284677	10.2432	3.28037	0.0110329	0.239487	-2.51234
Q9JJK2	Lancl2	9	9.66397	10.0297	9.7223	9.62546	9.75993	9.6191	9.7772	9.58199	0.208186	9.72246	3.30415	0.0106462	0.239487	-2.47953
Q9JKX6	Nudt5	5	10.7328	11.1546	11.158	11.1417	11.2198	10.9923	11.3043	11.0817	0.208132	11.0982	3.28814	0.010905	0.239487	-2.50162
Q9JKZ2	Slc5a3	9	10.7877	9.75405	10.6925	10.9258	10.8349	11.1938	10.6746	11.0604	-0.537371	10.7405	-3.22005	0.0134498	0.239487	-2.66104
Q9QY73	Tmem59	6	10.3553	9.96467	9.74528	9.85595	9.57722	9.84752	9.66362	9.93963	-0.238802	9.86864	-3.19405	0.0125656	0.239487	-2.63204
Q9QYF9	Ndrg3	5	9.40711	9.71176	9.45411	9.42057	9.38687	9.26057	9.45162	9.06038	0.230141	9.39412	3.25314	0.011494	0.239487	-2.55002
Q9QZE7	Tsnax	18	12.0258	12.3012	11.9099	11.8823	11.9947	11.7643	11.9262	11.7633	0.191357	11.946	3.17231	0.0129856	0.239487	-2.66231
Q9QZI8	Serinc1	6	10.8808	10.4412	10.3748	10.4929	10.3845	10.5401	10.3889	10.5577	-0.208373	10.5076	-3.20794	0.0123045	0.239487	-2.61271
Q9QZR0	Rnf25	9	10.8378	11.0121	10.9337	10.8921	11.0398	10.8596	11.0186	10.8267	0.146406	10.9276	3.2864	0.0109334	0.239487	-2.50401
Q9R0D8	Wdr54	1	4.10538	4.87713	4.63517	4.57516	4.57969	4.03782	4.79831	4.23074	0.48659	4.47993	3.17517	0.0129296	0.239487	-2.65833
Q9R1T2	Sae1	20	12.7202	12.915	12.7731	12.7414	12.9197	12.6927	12.7959	12.5408	0.183239	12.7623	3.31727	0.010439	0.239487	-2.46146
Q9WTN0	Ggps1	7	10.2927	10.4081	10.3621	10.2774	10.3026	10.0288	10.3249	10.1122	0.180863	10.2636	3.22472	0.0119968	0.239487	-2.58941
Q9WV80	Snx1	14	12.0106	12.2743	12.0898	12.0162	11.9157	11.7157	11.9948	11.7406	0.214856	11.9697	3.27727	0.0110845	0.239487	-2.51664
P67984	Rpl22	6	11.7465	11.446	11.6769	11.9057	11.9098	12.0036	11.7954	11.9376	-0.208232	11.8027	-3.14267	0.0135826	0.239907	-2.70368
Q78XF5	Ostc	1	9.06686	8.42846	8.80215	8.86502	8.7548	9.00731	8.70745	8.91062	-0.292176	8.81783	-3.13999	0.0136378	0.239907	-2.70741
Q8CCN5	Bcas3	6	9.81949	10.0512	9.88162	9.81287	9.8308	9.60342	9.83885	9.6987	0.177466	9.81712	3.14325	0.0135705	0.239907	-2.70286
Q9CWS0	Ddah1	14	12.2866	12.5075	12.3878	12.3543	12.3366	12.1085	12.3824	12.1901	0.176255	12.3192	3.14045	0.0136283	0.239907	-2.70677
Q9Z1Y4	Trip6	14	10.5153	10.9025	10.7874	10.7526	10.9582	10.7478	10.883	10.7404	0.185833	10.7859	3.14389	0.0135573	0.239907	-2.70196
O55023	Impa1	12	12.01	12.3216	11.9343	11.998	12.0151	11.6921	12.0461	11.7312	0.237853	11.9686	3.10055	0.0144803	0.240404	-2.7626
O70579	Slc25a17	3	9.07838	8.69292	9.0894	9.16513	9.02514	9.1887	9.05555	9.25712	-0.220342	9.06904	-3.12179	0.0140201	0.240404	-2.73287
O88477	Igf2bp1	30	13.0239	12.5939	13.2019	13.3647	13.2519	13.5273	13.1269	13.3911	-0.310718	13.1852	-3.11811	0.0145078	0.240404	-2.75498
O89020	Afm	1	6.5072	7.277	6.79035	6.52435	6.56986	6.42333	6.67251	6.42773	0.375562	6.64904	3.10994	0.0142749	0.240404	-2.74945
P15208	Insr	19	10.9546	10.7407	10.8386	11.0113	10.6534	10.8398	10.8121	11.0323	-0.199117	10.8604	-3.10863	0.0143035	0.240404	-2.75129
P28650	Adssl1	4	8.87398	9.63486	8.76209	8.55113	8.53853	8.17193	8.83593	8.36244	0.493942	8.71636	3.15185	0.0143879	0.240404	-2.7336
P56564	Slc1a3	1	5.26068	6.18958	5.88203	5.74953	5.53993	5.10591	5.56377	4.45286	0.687581	5.46804	3.12427	0.0143415	0.240404	-2.7451
P56581	Tdg	4	9.27883	9.42344	9.44267	9.31274	9.58822	9.40243	9.63916	9.42373	0.158946	9.4389	3.12252	0.0140045	0.240404	-2.73184
P58064	Mrps6	8	10.7882	10.4187	10.7655	10.8268	10.7743	10.9606	10.8386	10.9603	-0.20039	10.7916	-3.13568	0.0137273	0.240404	-2.71344
Q3UDK1	Trafd1	4	7.8355	7.94742	7.81218	7.59731	7.78161	7.6632	7.73056	7.53099	0.17494	7.73734	3.11	0.0142736	0.240404	-2.74936
Q5DU09	Znf652	2	8.42585	8.8873	8.49068	8.47264	8.51071	8.18645	8.37384	8.20842	0.261591	8.44449	3.10979	0.0142782	0.240404	-2.74966
Q60875	Arhgef2	38	13.2241	13.3227	13.4223	13.3251	13.5126	13.2948	13.4743	13.3474	0.127412	13.3654	3.13438	0.0137546	0.240404	-2.71526
Q61249	Igbp1	7	11.0736	11.3216	11.0498	11.0795	11.1278	10.8762	11.1248	10.8863	0.188005	11.0674	3.12852	0.0138774	0.240404	-2.72345
Q80X85	Mrps7	9	11.0579	10.8017	11.0893	11.1242	11.0566	11.2116	11.1208	11.2674	-0.161924	11.0912	-3.10467	0.0143898	0.240404	-2.75682
Q8BHJ5	Tbl1xr1	6	9.83057	10.6383	9.96729	9.86465	9.93173	9.68002	9.90912	9.64669	0.379821	9.93355	3.1533	0.0137848	0.240404	-2.70734
Q8BL99	Dopey1	6	8.0461	8.20151	8.05063	7.88	8.02535	7.86109	7.86054	7.72818	0.172281	7.95668	3.11351	0.0141977	0.240404	-2.74445
Q8CC12	Cdan1	5	8.12864	8.51772	8.28251	8.22165	8.43366	8.2588	8.34196	8.02188	0.240564	8.27585	3.11466	0.0141728	0.240404	-2.74284
Q8CJ26	Nradd	7	11.7215	11.1999	11.5244	11.6361	11.6541	11.775	11.6587	11.8369	-0.247938	11.6258	-3.10033	0.0144852	0.240404	-2.76291
Q8K1A5	Tmem41b	3	10.3638	9.94138	10.0277	10.0607	10.0738	10.2796	10.057	10.3239	-0.233304	10.141	-3.10442	0.0143953	0.240404	-2.75718
Q8R310	Tmcc3	12	11.0327	9.60964	10.7104	10.858	10.612	11.1832	10.4812	10.9938	-0.686422	10.6851	-3.23318	0.0138489	0.240404	-2.67273
Q91ZP6	Ndfip2	2	8.67856	8.20756	8.19134	8.28679	8.25296	8.54848	8.27228	8.48016	-0.263335	8.36477	-3.1197	0.0140647	0.240404	-2.73579
Q99P72	Rtn4	52	15.2489	14.8472	14.9966	15.0056	15.0484	15.2879	14.9149	15.1729	-0.228349	15.0653	-3.10032	0.0144855	0.240404	-2.76293
Q9CQW1	Ykt6	9	11.774	12.0214	11.8476	11.7556	11.6093	11.4758	11.7523	11.4196	0.220561	11.7069	3.13126	0.0138198	0.240404	-2.71961
Q9CZX0	Elp3	15	11.597	11.966	11.7479	11.7786	11.8389	11.6512	11.9152	11.6335	0.20193	11.766	3.12499	0.0139521	0.240404	-2.72839
Q9D1M4	Eef1e1	7	12.0821	11.7026	11.9255	12.1481	12.1598	12.2417	12.0568	12.1906	-0.218564	12.0634	-3.11965	0.0140658	0.240404	-2.73586
Q9D516	Ccdc130	1	6.08534	6.46332	6.73539	6.25491	6.76611	6.55094	6.67772	6.59712	0.266322	6.51636	3.10399	0.0144047	0.240404	-2.75778
Q9D892	Itpa	8	11.2133	11.642	11.2807	11.3523	11.381	11.0716	11.4204	11.097	0.257021	11.3073	3.13148	0.0138151	0.240404	-2.71931
Q9D898	Arpc5l	8	11.5534	11.6519	11.6277	11.546	11.5904	11.2831	11.6362	11.4131	0.184451	11.5377	3.12272	0.0140003	0.240404	-2.73156
Q9JI46	Nudt3	4	9.89651	10.1783	9.89758	9.96631	10.0102	9.67196	10.0357	9.67167	0.239598	9.91603	3.12175	0.0140208	0.240404	-2.73291
Q9JIW9	Ralb	4	11.7732	11.408	11.6746	11.6852	11.4708	11.7068	11.5803	11.7649	-0.201272	11.633	-3.11378	0.0141917	0.240404	-2.74407
Q60854	Serpinb6	30	13.647	13.9591	13.4836	13.5239	13.5026	13.2131	13.4905	13.2348	0.229546	13.5068	3.09788	0.0145392	0.240459	-2.76634
E9PZM4	Chd2	21	11.3131	11.0951	11.2941	11.3556	11.3509	11.4633	11.38	11.5099	-0.143489	11.3453	-3.07247	0.0151132	0.241954	-2.80198
O35613	Daxx	5	9.60985	9.53417	9.51349	9.64537	9.50772	9.70628	9.52613	9.66597	-0.138464	9.58862	-3.08093	0.0149196	0.241954	-2.79011
P07356	Anxa2	27	14.9185	14.4012	14.4394	14.6689	14.7166	14.84	14.5571	14.7294	-0.261105	14.6589	-3.08114	0.0149479	0.241954	-2.79112
P10852	Slc3a2	25	13.2068	13.3106	13.4598	13.2799	13.5376	13.2954	13.6079	13.4903	0.14652	13.3986	3.07018	0.0151661	0.241954	-2.8052
P16460	Ass1	28	13.6849	12.8659	13.5042	13.9078	13.317	13.5846	13.3053	13.5567	-0.441893	13.4658	-3.13545	0.015112	0.241954	-2.77067
P27600	Gna12	9	11.1101	10.9245	10.8755	10.9515	10.8075	10.9016	10.7333	10.9549	-0.13408	10.9074	-3.08103	0.0149173	0.241954	-2.78997
P28653	Bgn	16	12.8383	12.2644	12.5489	12.585	12.3897	12.5546	12.3647	12.5858	-0.242478	12.5164	-3.08657	0.0147918	0.241954	-2.78219
P61953	Gng11	1	8.11949	7.08627	7.94149	8.24668	8.04808	8.40748	7.89106	8.18302	-0.523058	7.99045	-3.12572	0.0148687	0.241954	-2.7658
P62254	Ube2g1	4	10.1183	10.3033	10.2282	10.2353	10.246	9.93844	10.351	9.96115	0.223616	10.1727	3.06406	0.0153083	0.241954	-2.81379
P81069	Gabpb2	1	7.48844	8.16403	7.57847	7.5875	7.81378	7.56929	7.92452	7.4169	0.361234	7.69286	3.06285	0.0153366	0.241954	-2.81549
Q3UFY8	Trmt10c	9	11.0085	10.7428	10.9763	11.0116	11.0546	11.1904	11.0128	11.2127	-0.172775	11.0262	-3.0722	0.0151196	0.241954	-2.80237
Q6PGH2	Hn1l	10	12.3497	12.6651	12.4511	12.4805	12.7165	12.4235	12.5763	12.2461	0.229463	12.4886	3.06866	0.0152014	0.241954	-2.80734
Q7TQH7	Lrp10	5	8.43632	8.00085	8.14249	8.18877	7.97871	8.21465	8.09862	8.3027	-0.22638	8.17039	-3.06263	0.0153418	0.241954	-2.8158
Q80WR1	Tspan18	1	6.61747	8.11952	6.96737	6.75489	7.15785	6.70874	7.1114	6.65642	0.676945	7.01171	3.11953	0.0153462	0.241954	-2.7875
Q8BR63	Fam177a1	5	11.0517	10.6657	11.1266	11.1258	11.0796	11.3219	11.0823	11.3014	-0.230257	11.0944	-3.0837	0.0148567	0.241954	-2.78622
Q8VHE0	Sec63	28	13.0316	12.6128	12.9879	12.9952	12.9194	13.119	12.9163	13.1116	-0.215319	12.9617	-3.08932	0.0147302	0.241954	-2.77835
Q91UZ5	Impa2	5	9.52	10.7454	9.60719	9.59066	9.60499	9.08003	9.77749	9.14125	0.638832	9.63338	3.16382	0.0149059	0.241954	-2.74895
Q91XV3	Basp1	16	13.3106	12.9455	13.234	13.29	13.0643	13.2506	13.129	13.2792	-0.191761	13.1879	-3.06462	0.0152953	0.241954	-2.81301
Q9CPT3	Nanp	6	9.60912	9.90434	9.65485	9.69186	9.77058	9.42084	9.7625	9.52136	0.219415	9.66693	3.07866	0.0149713	0.241954	-2.7933
Q9CY62	Rnf181	4	9.3147	9.56255	9.41303	9.20636	9.54049	9.23175	9.22132	9.18025	0.211285	9.33381	3.07737	0.0150007	0.241954	-2.7951
Q9CZ28	Snf8	8	10.4029	10.8119	10.4025	10.3885	10.356	10.0454	10.4295	10.182	0.264028	10.3773	3.07993	0.0149423	0.241954	-2.79151
Q9D211	Cdkn2aipnl	2	7.50656	7.33209	7.23014	7.45142	7.43369	7.63708	7.25479	7.55828	-0.227855	7.42551	-3.06646	0.0152524	0.241954	-2.81042
Q9D6R2	Idh3a	15	13.5586	13.1177	13.5656	13.5842	13.4107	13.6006	13.4526	13.7029	-0.236157	13.4991	-3.08502	0.0148269	0.241954	-2.78438
Q9D8M7	Phf10	9	10.2957	10.5425	10.6718	10.5154	10.6661	10.5897	10.687	10.5475	0.142584	10.5645	3.06053	0.015391	0.241954	-2.81875
Q9EST5	Anp32b	5	10.3541	10.819	10.5725	10.5448	10.8551	10.5847	10.6743	10.4287	0.249773	10.6042	3.06048	0.0153922	0.241954	-2.81882
Q9JLL0	Crim1	11	10.8284	10.0331	10.2453	10.3645	10.63	11.1269	10.455	11.0746	-0.528881	10.5947	-3.14164	0.0150631	0.241954	-2.76577
Q9QXL8	Nme7	6	9.36312	9.61511	9.49997	9.42699	9.44331	9.29737	9.40228	9.23846	0.167335	9.41083	3.06839	0.0152075	0.241954	-2.80771
Q8VBZ3	Clptm1	16	12.6273	12.3188	12.4944	12.4843	12.4611	12.6625	12.4416	12.6265	-0.174615	12.5146	-3.05876	0.0154327	0.242146	-2.82124
E9QAM5	Helz2	29	11.6187	11.3643	11.3699	11.6315	11.2821	11.5307	11.5657	11.6007	-0.201725	11.4954	-3.05375	0.0155512	0.243115	-2.82829
O70585	Dtnb	4	8.14402	8.75209	8.17642	8.01472	8.40141	8.02853	8.11638	8.01757	0.327947	8.20639	3.05389	0.0155479	0.243115	-2.82809
P31266	Rbpj	11	10.7283	10.2684	10.7508	10.9392	10.7757	10.9659	10.8506	10.9305	-0.250711	10.7762	-3.0511	0.0156142	0.243213	-2.83201
Q6A051	Atrnl1	4	9.61692	9.37194	9.35912	9.59825	9.06515	9.36595	9.29528	9.50757	-0.240173	9.39752	-3.05184	0.0155967	0.243213	-2.83097
O35566	Cd151	3	10.1473	9.28404	9.83561	9.89542	10.0679	10.3755	9.99808	10.4136	-0.438598	10.0022	-3.08496	0.0158895	0.243554	-2.82502
O54826	Mllt10	4	9.44988	9.09606	9.43892	9.59999	9.85228	10.115	9.66253	10.0333	-0.323426	9.656	-3.04536	0.0157518	0.243554	-2.84008
P43275	Hist1h1a	5	11.0006	11.6831	11.2938	11.3027	11.6176	11.3494	11.5542	11.2329	0.308746	11.3793	3.0497	0.0158734	0.243554	-2.84232
Q8BP00	Iqcb1	4	7.47816	7.63531	7.5118	7.45265	7.72426	7.3023	7.48119	7.20787	0.23766	7.47419	3.03946	0.0158943	0.243554	-2.84837
Q8C0L6	Paox	3	9.60207	10.1941	9.59437	9.51796	9.4717	9.20881	9.59294	9.31054	0.330032	9.56157	3.04666	0.0157545	0.243554	-2.83951
Q8C7H1	Mmaa	6	9.94122	10.1645	10.0816	9.7921	9.83678	9.77195	9.94383	9.81681	0.187459	9.9186	3.03839	0.0159204	0.243554	-2.84989
Q9CQA6	Chchd1	1	7.24341	6.84219	7.30115	7.37689	7.10434	7.54844	7.36982	7.47107	-0.274977	7.28216	-3.04106	0.0158555	0.243554	-2.84612
Q9JHP7	Kdelc1	22	12.5961	12.3698	12.5064	12.6054	12.4581	12.6353	12.5221	12.5639	-0.139047	12.5321	-3.03888	0.0159084	0.243554	-2.84919
Q9QXV9	Spry1	4	10.6891	9.81619	10.4723	10.5382	10.1224	10.4966	10.2477	10.5378	-0.404327	10.365	-3.07888	0.0159196	0.243554	-2.82917
Q9QYB5	Add3	7	10.6856	10.9916	10.4157	10.3849	10.3761	10.0856	10.4125	10.1529	0.254643	10.4381	3.04125	0.0158508	0.243554	-2.84585
Q8K1R7	Nek9	19	12.1146	12.4394	12.0103	11.9507	11.8851	11.721	11.9678	11.7433	0.218199	11.979	3.03599	0.0159788	0.243577	-2.85325
Q8VDI9	Alg9	9	10.3918	10.1951	10.3606	10.4221	10.4125	10.4953	10.3464	10.5609	-0.14794	10.3981	-3.03714	0.0159508	0.243577	-2.85164
Q8BGP5	Tmem127	1	6.77446	6.39103	6.45594	6.50462	6.39318	6.62626	6.31186	6.59991	-0.231162	6.50716	-3.03417	0.0160233	0.243822	-2.85582
P53798	Fdft1	15	11.5901	11.1065	11.1374	11.3173	11.331	11.5501	11.1628	11.313	-0.254544	11.3135	-3.03085	0.0161048	0.244195	-2.86049
Q9CQT9	NA	4	10.2885	9.82388	10.1973	10.2163	10.1662	10.3515	10.178	10.3767	-0.228153	10.1998	-3.03111	0.0160984	0.244195	-2.86012
E9Q4S1	Pde8b	2	7.80001	6.47715	6.57913	7.14421	6.62095	6.7919	6.59824	6.68387	-0.503755	6.83693	-2.99765	0.0173743	0.244543	-2.92163
O09173	Hgd	1	3.56758	2.63807	2.93546	3.58496	2.49825	2.70044	1.73064	3.38024	-0.824633	2.87946	-3.00719	0.0166988	0.244543	-2.89383
O35704	Sptlc1	10	11.5845	11.3016	11.406	11.4787	11.4097	11.5032	11.4109	11.5348	-0.143958	11.4537	-3.01721	0.0164445	0.244543	-2.87971
O54785	Limk2	7	9.85932	9.33639	9.75143	9.77396	9.73939	9.94753	9.68623	9.90945	-0.255186	9.75046	-2.99201	0.0170915	0.244543	-2.91523
P03958	Ada	18	11.7645	11.8604	11.9747	11.8396	11.8178	11.4662	11.7956	11.3173	0.280274	11.7295	2.99528	0.0170417	0.244543	-2.91182
P09411	Pgk1	30	14.0622	14.3495	14.2286	14.2826	14.291	13.9708	14.3844	14.072	0.216759	14.2051	2.99093	0.0171201	0.244543	-2.91676
P18572	Bsg	12	12.4008	12.3391	12.4503	12.6262	12.4104	12.6259	12.6859	12.9439	-0.199119	12.5603	-2.98704	0.0172222	0.244543	-2.92224
P21550	Eno3	11	12.3046	11.6388	11.8508	12.045	11.7202	11.7999	11.666	11.8423	-0.26386	11.8585	-2.99779	0.0169408	0.244543	-2.90707
P26350	Ptma	3	11.3249	11.6328	11.3102	11.3308	11.6575	11.3296	11.5114	11.1391	0.252126	11.4045	2.99014	0.0171407	0.244543	-2.91787
P35564	Canx	38	14.9845	14.7427	14.8997	14.9317	14.8162	14.9453	14.8091	14.9394	-0.133334	14.8836	-3.00948	0.0166404	0.244543	-2.8906
P35569	Irs1	7	9.1872	9.54364	9.21324	9.14598	9.01235	8.82889	8.88196	8.61519	0.251184	9.05355	3.00199	0.0168323	0.244543	-2.90116
P46467	Vps4b	13	11.7084	11.9335	11.6671	11.6534	11.6128	11.3805	11.6371	11.4513	0.18111	11.6305	2.99503	0.0170126	0.244543	-2.91097
P49586	Pcyt1a	11	10.4316	10.6212	10.4994	10.4467	10.5006	10.3859	10.4806	10.3274	0.133708	10.4617	3.00514	0.0167511	0.244543	-2.89671
Q3URV1	Tbc1d32	1	6.14109	6.39618	6.17443	6.11816	6.11582	5.83162	6.2738	5.82273	0.276108	6.10923	3.00341	0.0167957	0.244543	-2.89915
Q3V1L4	Nt5c2	13	11.6378	11.7241	11.7029	11.6646	11.7597	11.5745	11.8323	11.5518	0.147704	11.681	2.98153	0.0173686	0.244543	-2.93003
Q68FH4	Galk2	14	11.1616	11.8681	11.1542	11.1748	11.0428	10.6547	11.1451	10.7334	0.40515	11.1168	3.05283	0.0166622	0.244543	-2.86889
Q6PER3	Mapre3	5	10.3738	10.4926	10.5115	10.3777	10.3707	10.1703	10.3108	10.1375	0.168553	10.3431	3.00578	0.0167348	0.244543	-2.89581
Q80VA0	Galnt7	14	11.432	11.2511	11.3875	11.3931	11.2134	11.5229	11.3474	11.493	-0.163881	11.38	-3.00889	0.0166553	0.244543	-2.89143
Q80W54	Zmpste24	14	12.7151	12.4953	12.5982	12.5987	12.4783	12.6671	12.5301	12.6991	-0.143894	12.5978	-3.02277	0.0163051	0.244543	-2.87186
Q80XL6	Acad11	20	11.8389	11.417	11.8846	11.8394	11.767	11.9645	11.7797	12.1126	-0.242752	11.8255	-3.0248	0.0162546	0.244543	-2.86901
Q8BJF9	Chmp2b	10	11.4052	11.759	11.422	11.3827	11.3521	11.0528	11.3514	11.201	0.229341	11.3658	3.02856	0.0161613	0.244543	-2.86371
Q8BNU0	Armc6	12	11.3248	11.6732	11.5132	11.4745	11.7125	11.5079	11.5832	11.4218	0.185095	11.5264	2.99504	0.0170126	0.244543	-2.91096
Q8C050	Rps6ka5	5	9.48893	10.1859	9.66065	9.45158	9.45367	9.36	9.50435	9.29709	0.325061	9.55027	2.98802	0.0172321	0.244543	-2.92205
Q8CJ19	Mical3	1	8.00366	8.43671	8.15209	7.99414	8.2326	8.07297	8.14609	8.03012	0.221799	8.13355	3.00039	0.0168734	0.244543	-2.90341
Q8K0D5	Gfm1	24	13.0166	12.664	12.9835	13.0088	12.9832	13.1535	13.0442	13.1777	-0.184535	13.004	-3.02582	0.0162294	0.244543	-2.86758
Q8K0E1	Kctd15	2	7.65177	8.04521	7.93649	7.87912	8.30692	8.01576	8.18945	7.80292	0.269573	7.97846	2.98717	0.017219	0.244543	-2.92207
Q8R088	Golph3l	9	10.5365	10.671	10.5109	10.4731	10.5596	10.4137	10.492	10.2872	0.141499	10.493	3.01049	0.0166147	0.244543	-2.88918
Q8R2Y9	Nabp2	1	6.14822	6.60159	6.60641	6.451	6.64962	6.42164	6.61912	6.49925	0.227712	6.49961	2.99914	0.0169058	0.244543	-2.90517
Q91WD4	NA	4	7.92307	8.02753	8.2243	8.00106	8.31232	8.14459	8.37346	8.08158	0.182449	8.13599	3.00314	0.0168026	0.244543	-2.89953
Q91ZT5	Fgd4	4	9.30608	9.94785	9.22852	9.06579	9.36669	9.05099	9.18715	9.05382	0.339173	9.27586	2.9866	0.0173393	0.244543	-2.92635
Q925N2	Sfxn2	5	9.99643	10.3673	10.3309	10.1183	10.1774	10.0197	10.2398	10.1801	0.199853	10.1787	3.0231	0.0162971	0.244543	-2.87141
Q99LB7	Sardh	23	11.0244	11.8883	11.0862	10.9524	11.2088	10.7626	11.2491	10.9952	0.443642	11.1459	3.05967	0.0167526	0.244543	-2.86856
Q99LC9	Pex6	7	9.83451	9.64095	9.77812	9.82927	9.67416	9.98775	9.53481	9.81041	-0.207486	9.76125	-2.98144	0.0173709	0.244543	-2.93015
Q9D304	Rnf128	1	7.99032	6.97542	7.66445	7.6411	7.65625	8.10276	7.87636	8.34074	-0.505594	7.78092	-3.03755	0.0168414	0.244543	-2.8829
Q9D7V9	Naaa	5	9.96741	10.3735	9.8247	9.6858	9.88657	9.57788	9.97973	9.73504	0.294071	9.87883	3.01611	0.0164722	0.244543	-2.88125
Q9D8W7	Ociad2	4	10.2348	9.69712	10.0451	10.1002	9.69048	9.97859	9.83332	10.0792	-0.277064	9.95734	-3.02191	0.0163268	0.244543	-2.87309
Q9DB52	Fam122a	2	6.96412	7.3797	7.12593	7.06151	7.13366	6.90019	7.05867	6.89178	0.229886	7.06444	2.98413	0.0172993	0.244543	-2.92635
Q9DC23	Dnajc10	26	12.793	12.5315	12.6757	12.7726	12.6329	12.7342	12.633	12.7247	-0.13811	12.6872	-2.98746	0.0172114	0.244543	-2.92166
Q9ESJ4	Nckipsd	7	9.27883	9.64703	9.26215	9.16994	9.13107	8.9881	9.21088	9.00306	0.223641	9.21138	3.01194	0.0165777	0.244543	-2.88713
Q9JJC9	Herpud2	1	8.80933	8.61875	8.53425	8.64939	8.44675	8.67231	8.55433	8.75729	-0.178486	8.6303	-3.01005	0.0166257	0.244543	-2.88979
Q9QYG0	Ndrg2	3	6.8689	7.3921	7.04357	7.05772	6.96571	6.75272	7.12619	6.63526	0.317326	6.98027	2.98096	0.0173838	0.244543	-2.93083
Q9QYY8	Spast	13	10.8223	11.0267	10.8936	10.8607	10.8623	10.741	10.9007	10.7112	0.14377	10.8523	2.99877	0.0169155	0.244543	-2.9057
Q9WVK4	Ehd1	31	13.8367	13.5655	13.6669	13.7437	13.7213	13.8561	13.7498	13.8314	-0.145762	13.7464	-2.99187	0.0170953	0.244543	-2.91543
Q9Z1R3	Apom	1	5.39167	4.65607	5.20163	5.22497	4.78463	5.24294	5.08746	5.69836	-0.469996	5.16097	-3.0207	0.016357	0.244543	-2.87479
P61027	Rab10	12	12.5798	12.3713	12.4636	12.5099	12.4498	12.5671	12.4632	12.5805	-0.124361	12.4981	-2.97828	0.0174554	0.244775	-2.93462
Q64695	Procr	2	8.47745	8.30001	8.18797	8.3551	8.11719	8.28332	8.18531	8.40312	-0.174958	8.28868	-2.9782	0.0174574	0.244775	-2.93472
Q9Z210	Pex11b	5	10.9868	10.672	10.8249	10.8995	10.7581	10.847	10.8134	11.0307	-0.176304	10.8541	-2.9763	0.0175084	0.245089	-2.93741
P08228	Sod1	10	12.8874	13.5552	13.0458	13.0448	12.9783	12.6387	13.0748	12.7777	0.344078	13.0003	3.00498	0.0177255	0.247416	-2.92922
Q3UM45	Ppp1r7	14	11.7282	12.0987	11.5886	11.6403	11.7778	11.4443	11.7207	11.4667	0.243971	11.6832	2.96802	0.0177324	0.247416	-2.94911
O54879	Hmgb3	4	9.88296	10.3647	10.1177	10.0331	10.6131	10.2166	10.3101	9.89478	0.338954	10.1791	2.9266	0.0194022	0.247899	-3.02244
O88273	Grem2	2	7.91674	6.86697	7.30241	7.42888	6.848	7.35766	7.29944	7.51826	-0.468245	7.31729	-2.9098	0.0199038	0.247899	-3.04596
O89026	Robo1	14	10.8304	11.1721	11.0472	11.016	11.0279	10.8654	11.1001	10.9429	0.172513	11.0003	2.92685	0.0188908	0.247899	-3.00734
O89116	Vti1a	5	9.86732	10.08	9.84264	9.71332	9.74053	9.66758	9.83647	9.6537	0.163162	9.8002	2.91035	0.0193768	0.247899	-3.03071
P05533	Ly6a	2	7.52933	7.70796	6.71699	6.68492	6.65696	6.38532	6.66516	6.08122	0.336961	6.80348	2.91189	0.0193307	0.247899	-3.02852
P08113	Hsp90b1	58	15.8057	15.4814	15.6169	15.6846	15.5864	15.715	15.5686	15.6412	-0.14581	15.6375	-2.94508	0.0183684	0.247899	-2.98154
P10287	Cdh3	17	11.6399	10.9469	11.455	11.5927	11.2797	11.3988	11.3847	11.7198	-0.330091	11.4272	-2.92392	0.0195227	0.247899	-3.02738
P11627	L1cam	2	5.56071	8.04521	6.25786	5.51688	6.01262	5.75989	6.38241	5.55152	1.11911	6.13589	2.97336	0.0200525	0.247899	-3.01579
P13516	Scd1	1	9.33762	8.6991	9.39796	9.61489	9.77715	9.93531	9.69085	9.92464	-0.35736	9.54719	-2.91719	0.0196813	0.247899	-3.03561
P23336	Ggta1	4	10.7075	10.2862	10.3765	10.5035	9.95338	10.2871	10.0983	10.2445	-0.235627	10.3071	-2.93567	0.0186361	0.247899	-2.99485
P35283	Rab12	13	12.1151	11.9575	11.9137	11.9952	11.8375	11.9911	11.8969	11.9956	-0.116796	11.9628	-2.89224	0.0199251	0.247899	-3.05638
P36552	Cpox	17	11.993	12.0719	12.2342	12.063	12.2	12.0181	12.2189	12.1111	0.128659	12.1138	2.93062	0.0187814	0.247899	-3.002
P37172	Acvr1	6	9.78523	9.43877	9.69475	9.72149	9.73701	9.98219	9.60881	9.84224	-0.221396	9.72631	-2.93714	0.0185939	0.247899	-2.99277
P49615	Cdk5	6	9.79208	10.0819	9.88111	9.91272	9.90885	9.60974	9.9374	9.70176	0.205885	9.8532	2.91331	0.0192885	0.247899	-3.02651
P54751	St3gal1	6	10.1352	9.55136	9.42037	9.59411	9.62409	9.95042	9.51343	9.72183	-0.312185	9.68885	-2.9507	0.0182103	0.247899	-2.97358
P56376	Acyp1	5	10.0083	10.5123	10.1522	10.1479	9.99571	9.65943	10.154	9.79835	0.318685	10.0535	2.95747	0.0182304	0.247899	-2.97052
P59017	Bcl2l13	8	10.5828	10.396	10.5919	10.5681	10.4106	10.6427	10.4373	10.741	-0.179235	10.5463	-2.94048	0.0184988	0.247899	-2.98805
P59808	Sash1	20	11.634	11.637	11.4988	11.4197	11.4838	11.3136	11.4735	11.2771	0.127561	11.4672	2.93273	0.0187205	0.247899	-2.99901
P62257	Ube2h	6	11.3896	11.7487	11.3062	11.3345	11.3145	10.9803	11.2738	11.0831	0.236653	11.3038	2.95234	0.0181646	0.247899	-2.97127
P62908	Rps3	22	13.691	13.565	13.779	13.9892	13.9929	14.1097	14.0029	14.0607	-0.151797	13.8988	-2.96042	0.0179405	0.247899	-2.95985
P70202	Lxn	4	11.0022	11.3492	10.5605	10.68	10.6909	10.3339	10.6441	10.1625	0.309149	10.6779	2.94696	0.0185605	0.247899	-2.98638
P70444	Bid	4	8.32043	8.955	8.19131	8.32117	8.30287	7.8914	8.26579	7.83012	0.36998	8.25976	2.94308	0.0185142	0.247899	-2.98709
P97305	Nfatc3	1	2.70598	3.39403	3.42794	3.13134	3.49665	2.89239	3.66605	3.39403	0.442078	3.26355	2.9265	0.0189009	0.247899	-3.00783
P97479	Myo7a	43	12.51	13.1169	12.8088	12.7605	13.0837	12.8264	13.0507	12.9177	0.249669	12.8843	2.88809	0.020053	0.247899	-3.06227
P97820	Map4k4	17	11.3548	11.0027	11.3605	11.3953	11.3203	11.5125	11.3077	11.4567	-0.193516	11.3388	-2.92683	0.0188911	0.247899	-3.00736
P97823	Lypla1	6	10.7038	11.3044	11.0376	11.008	10.9708	10.7406	11.0444	10.8356	0.271028	10.9557	2.92096	0.0190626	0.247899	-3.01567
Q3TSG4	Alkbh5	6	10.4003	10.772	10.6285	10.5872	10.7674	10.6736	10.8332	10.6085	0.173728	10.6588	2.90865	0.0194275	0.247899	-3.03312
Q3UH68	Limch1	21	11.9662	12.8691	12.095	11.8602	12.1351	11.8681	11.885	11.7511	0.413287	12.0537	2.94406	0.0198857	0.247899	-3.02671
Q3UMY5	Eml4	15	11.2223	11.4198	11.511	11.4532	11.4945	11.341	11.5482	11.3339	0.149166	11.4155	2.93279	0.0187188	0.247899	-2.99893
Q45VK7	Dync2h1	11	9.35886	9.84488	9.47797	9.36435	9.41549	9.17086	9.4176	9.32595	0.247517	9.422	2.9275	0.0188717	0.247899	-3.00641
Q4QQM4	Trp53i11	2	7.80981	7.61176	7.48593	7.77956	7.43155	7.55488	7.44936	7.61139	-0.182834	7.59178	-2.90927	0.0194091	0.247899	-3.03224
Q5M9N4	Pigh	1	3.76686	2.8936	3.59246	3.86542	3.43962	3.60807	3.41363	4.10591	-0.520025	3.5857	-2.93218	0.0187365	0.247899	-2.99979
Q5SSH7	Zzef1	40	12.5191	12.0904	12.326	12.378	12.3267	12.5284	12.2971	12.4008	-0.199294	12.3583	-2.91759	0.0191619	0.247899	-3.02045
Q61190	Il10rb	1	7.34163	6.99209	6.75004	6.92689	6.85269	7.02348	6.70753	7.00289	-0.231237	6.94965	-2.93905	0.0185395	0.247899	-2.99007
Q61239	Fnta	10	10.999	11.3646	10.8734	10.9448	11.0365	10.7134	10.9059	10.6765	0.232063	10.9393	2.92196	0.0190333	0.247899	-3.01426
Q62371	Ddr2	17	11.9395	11.335	11.644	11.7054	11.5536	11.713	11.6244	11.8009	-0.251439	11.6645	-2.94915	0.0182537	0.247899	-2.97577
Q63932	Map2k2	9	11.0805	11.2781	11.1217	11.0999	11.1176	10.8245	11.1543	10.9698	0.182804	11.0808	2.9602	0.0179466	0.247899	-2.96016
Q64374	Rgn	2	7.68466	7.35838	7.3317	7.34041	7.09408	7.38748	7.14006	7.51471	-0.237456	7.35643	-2.90082	0.0196633	0.247899	-3.04421
Q6DFV5	Helz	14	10.1766	9.9636	10.115	10.2574	10.1942	10.2546	10.1353	10.2646	-0.143827	10.1702	-2.91868	0.0191298	0.247899	-3.01891
Q6NWV3	Ift122	13	10.3549	10.5185	10.451	10.382	10.4877	10.2739	10.3938	10.3236	0.133189	10.3982	2.89927	0.0197104	0.247899	-3.04642
Q6PIP5	Nudcd1	19	11.9574	12.2145	12.0537	12.053	12.2315	12.022	12.1245	11.9429	0.162951	12.0749	2.93727	0.0185902	0.247899	-2.99258
Q7TS68	Nsun6	3	8.37319	8.83615	8.39623	8.43609	8.40706	8.1581	8.41421	8.13131	0.256859	8.39404	2.90691	0.0194797	0.247899	-3.03559
Q80XL7	Mppe1	4	9.3961	9.73435	9.61736	9.44956	9.50126	9.38948	9.49022	9.42695	0.175968	9.50066	2.90578	0.0195135	0.247899	-3.03718
Q80ZM7	Gtf2a2	3	7.94317	8.2854	8.08985	7.94574	8.34535	8.08168	8.09104	7.88699	0.240932	8.08365	2.9156	0.0192206	0.247899	-3.02327
Q8BH31	Mfsd8	4	9.25593	9.29396	9.13211	8.98235	9.06553	8.8127	8.99564	8.89567	0.155114	9.05424	2.89109	0.0199604	0.247899	-3.05801
Q8BH58	Tiprl	7	9.85544	10.0839	9.93326	9.91981	9.98713	9.73163	9.96736	9.8297	0.163304	9.91352	2.91648	0.0191946	0.247899	-3.02202
Q8BI06	Cemip	24	12.2882	13.3898	12.4774	11.8973	12.3881	11.9315	12.4741	12.3174	0.60039	12.3955	2.9765	0.0200406	0.247899	-3.01381
Q8BK67	Rcc2	19	12.4819	12.8332	12.8663	12.9021	13.1388	12.8633	13.0858	12.7798	0.206233	12.8689	2.90604	0.0195056	0.247899	-3.03681
Q8BWB6	Steap2	6	9.82074	9.42667	9.71494	9.66704	9.44018	9.74614	9.42767	9.69442	-0.225463	9.61723	-2.91821	0.0191434	0.247899	-3.01957
Q8C2E4	Ptcd1	9	10.4056	10.0717	10.4746	10.5508	10.6276	10.7968	10.5343	10.744	-0.221341	10.5257	-2.95318	0.018141	0.247899	-2.97007
Q8C2R7	Pigm	1	6.97957	6.48965	6.94002	6.96073	6.81538	7.06366	7.01402	7.29955	-0.280598	6.94532	-2.90357	0.01958	0.247899	-3.04031
Q8C817	Tmem200a	1	5.26538	3.90448	4.50303	5.01848	4.6014	4.94134	4.04985	4.4363	-0.635796	4.59003	-2.90282	0.0196027	0.247899	-3.04138
Q8CBQ5	Pi4k2b	7	9.95581	9.61524	9.80816	9.79167	9.79073	9.96419	9.78604	10.0483	-0.196279	9.84502	-2.93439	0.0186727	0.247899	-2.99666
Q8JZL3	Thtpa	5	9.14949	9.7134	9.23591	9.31328	9.15979	8.82808	9.33612	8.84731	0.347443	9.19792	2.92794	0.019108	0.247899	-3.01315
Q8K120	Nfatc4	11	10.2464	10.2414	10.3443	10.2101	10.253	9.94382	10.3275	9.81159	0.250003	10.1723	2.9074	0.019465	0.247899	-3.03489
Q8K2T1	Nmral1	6	11.0914	11.6365	10.9824	11.1326	11.2168	10.7653	11.2768	10.7777	0.355452	11.1099	2.94222	0.0193618	0.247899	-3.01274
Q8QZR4	Oaf	7	9.92754	9.23937	9.61827	9.69766	9.6913	9.90344	9.63737	9.82958	-0.300897	9.69307	-2.9603	0.0179439	0.247899	-2.96002
Q8R3V5	Sh3glb2	14	11.8486	12.1528	11.9207	11.8866	11.82	11.6938	11.8099	11.6379	0.174154	11.8463	2.89714	0.019775	0.247899	-3.04943
Q8VCT3	Rnpep	23	12.7736	13.1113	12.6714	12.6983	12.706	12.51	12.7093	12.4758	0.204385	12.7069	2.9467	0.0183227	0.247899	-2.97925
Q8VDI7	Ubac1	6	8.76837	8.97757	8.80703	8.80544	8.87379	8.68727	8.83775	8.5987	0.166784	8.79449	2.89687	0.0197833	0.247899	-3.04981
Q91X43	Sh3d19	7	10.1279	10.2759	10.0742	10.0179	10.2117	9.96591	9.99338	9.83304	0.166266	10.0625	2.90204	0.0196262	0.247899	-3.04248
Q91ZF0	Dnajc24	4	9.41191	9.73194	9.37564	9.42763	9.50465	9.12364	9.43695	9.22725	0.22848	9.40495	2.92402	0.0189731	0.247899	-3.01134
Q922J6	Tspan2	1	8.80102	7.91031	8.36129	8.33793	8.37501	8.76477	8.26256	8.61641	-0.40765	8.42866	-2.95163	0.0186788	0.247899	-2.98743
Q924T2	Mrps2	6	10.0014	9.77258	10.0324	10.0827	9.97759	10.1234	9.98762	10.1396	-0.153731	10.0147	-2.88931	0.0200154	0.247899	-3.06054
Q99MK8	Adrbk1	13	11.1175	11.4059	11.0891	10.9471	11.0411	10.9881	11.0745	10.9111	0.176162	11.0718	2.94191	0.0184581	0.247899	-2.98602
Q9CZC8	Scrn1	12	10.3163	11.3748	10.3664	10.3141	10.1778	9.74167	10.4224	9.87761	0.564285	10.3239	2.97467	0.0195888	0.247899	-3.00193
Q9D0G0	Mrps30	12	11.5887	11.3876	11.5864	11.6629	11.5839	11.6896	11.6415	11.7404	-0.130954	11.6101	-2.96122	0.0179184	0.247899	-2.95871
Q9D289	Trappc6b	5	10.174	10.3653	10.2502	10.0989	10.2804	10.1943	10.2068	10.0907	0.141236	10.2076	2.9003	0.0196792	0.247899	-3.04496
Q9D8V0	Hm13	14	12.571	12.2091	12.4128	12.3915	12.3834	12.5413	12.2768	12.5336	-0.189863	12.4149	-2.95979	0.0179578	0.247899	-2.96073
Q9DB26	Phyhd1	5	9.68822	10.4773	9.83644	9.84209	9.64899	9.02789	9.93934	9.35377	0.527543	9.72675	2.97292	0.0192052	0.247899	-2.99169
Q9DC61	Pmpca	23	13.1846	12.859	13.0321	13.0164	12.9412	13.0954	12.9535	13.1329	-0.160772	13.0269	-2.89304	0.0199004	0.247899	-3.05524
Q9ERU3	Znf22	6	10.0465	10.5209	10.2312	10.1682	10.1707	10.0978	10.2773	10.0275	0.221641	10.1925	2.92258	0.0190153	0.247899	-3.01339
Q9ES74	Nek7	5	10.3322	10.4807	10.2005	10.1826	10.1859	10.0255	10.1196	9.9522	0.143864	10.1849	2.95277	0.0181527	0.247899	-2.97067
Q9QYF1	Rdh11	9	12.3688	12.0573	12.1091	12.2287	12.156	12.2301	12.1937	12.296	-0.152029	12.205	-2.89205	0.0199308	0.247899	-3.05665
Q9QYK7	Rnf11	2	8.2876	7.79312	8.04562	8.07103	7.90011	8.04385	7.85922	8.15045	-0.234477	8.01887	-2.92566	0.0189254	0.247899	-3.00903
Q9QZN4	Fbxo6	11	11.4889	11.5048	11.6906	11.3652	11.3688	11.0257	11.6304	11.1792	0.294996	11.4067	2.91821	0.0193943	0.247899	-3.02685
Q9WTK3	Gpaa1	6	10.5921	10.3093	10.4486	10.4916	10.3461	10.5417	10.4644	10.5607	-0.156045	10.4693	-2.91082	0.0193628	0.247899	-3.03005
Q9WTK5	Nfkb2	18	12.127	12.2645	12.1564	12.1305	12.2171	12.0721	12.2104	12.0429	0.122545	12.1526	2.96382	0.0178472	0.247899	-2.95505
Q9Z0U9	S1pr3	2	6.76694	5.17243	6.11751	6.62242	5.68755	6.05907	6.00927	6.37602	-0.710795	6.1014	-2.93319	0.0199044	0.247899	-3.03312
O08715	Akap1	13	11.15	10.7812	11.0318	11.0566	11.0398	11.2449	11.0464	11.1653	-0.187307	11.0645	-2.88156	0.020256	0.247965	-3.07153
O35682	Myadm	3	11.0157	10.2417	10.8078	10.9184	10.7138	10.9351	10.8806	11.0473	-0.332553	10.82	-2.89949	0.0202609	0.247965	-3.06158
P04202	Tgfb1	6	9.95792	9.22355	9.85219	9.82782	9.85653	10.1273	9.79753	10.1261	-0.347414	9.84611	-2.90109	0.0201695	0.247965	-3.05818
Q01768	Nme2	8	12.7679	12.9639	12.7749	12.8395	12.9113	12.5942	12.9066	12.64	0.184496	12.7998	2.88436	0.0201686	0.247965	-3.06755
Q14AI6	Rpusd3	3	8.34332	8.11006	8.35607	8.48608	8.26018	8.49275	8.38963	8.46048	-0.17683	8.36232	-2.88412	0.0201762	0.247965	-3.0679
Q3TBT3	Tmem173	6	10.0924	9.99706	9.87939	10.0507	9.70055	9.94183	9.81211	10.0326	-0.173445	9.93832	-2.88471	0.0201579	0.247965	-3.06706
Q99KR7	Ppif	7	9.98021	9.77283	10.0029	10.0658	10.049	10.2284	10.1107	10.195	-0.149112	10.0506	-2.88174	0.0202503	0.247965	-3.07127
Q3UE37	Ube2z	10	11.4719	11.6229	11.5022	11.5196	11.5297	11.3255	11.5641	11.3108	0.15451	11.4808	2.87833	0.0203573	0.248435	-3.07612
Q8VED9	Lgalsl	7	9.72123	10.1013	9.93571	10.0443	10.0338	9.55639	10.0177	9.59261	0.299848	9.87537	2.87866	0.0203469	0.248435	-3.07565
P97471	Smad4	12	11.052	11.4184	11.2595	11.2676	11.4067	11.2618	11.3873	11.1502	0.180899	11.2754	2.87433	0.0204833	0.248544	-3.08179
Q60900	Elavl3	1	5.58233	5.26538	5.45943	5.69279	5.40131	5.50303	5.20139	5.72996	-0.296881	5.47945	-2.87699	0.0203992	0.248544	-3.07801
Q8K3C3	Lzic	6	10.912	11.178	10.8381	10.9189	10.8443	10.557	10.8167	10.5051	0.217638	10.8213	2.87344	0.0205113	0.248544	-3.08305
Q9D773	Mrpl2	9	10.5942	10.3459	10.6187	10.6803	10.475	10.7169	10.633	10.7091	-0.166657	10.5966	-2.87509	0.0204591	0.248544	-3.08071
Q9Z223	Mocs2	2	6.82599	7.15127	7.33773	7.08295	7.41246	7.1748	7.31232	7.27647	0.194921	7.19675	2.87416	0.0204886	0.248544	-3.08203
O08832	Galnt4	8	10.9534	10.7833	11.0685	11.1307	11.1022	11.32	11.074	11.2182	-0.165856	11.0813	-2.86616	0.0207431	0.249074	-3.09339
O35379	Abcc1	40	13.1768	12.7954	13.1586	13.1811	13.1859	13.2993	13.1865	13.3669	-0.189689	13.1688	-2.86813	0.0206801	0.249074	-3.09059
O35608	Angpt2	1	4.9507	4.48543	4.56567	5.26233	4.93192	5.08481	4.81378	4.95128	-0.374341	4.88074	-2.85869	0.0209839	0.249074	-3.104
P17183	Eno2	5	9.37892	9.80575	9.55905	9.51163	9.41566	9.16511	9.52698	9.30447	0.248715	9.45845	2.85632	0.0210608	0.249074	-3.10736
P26231	Ctnna1	48	14.2706	13.9614	14.1882	14.2195	14.0573	14.186	14.0735	14.2282	-0.156399	14.1481	-2.86991	0.0206236	0.249074	-3.08807
P59267	Zdhhc2	1	5.89391	4.89724	5.42122	5.49265	5.70287	6.10434	5.38716	5.90207	-0.513236	5.60018	-2.85614	0.0210667	0.249074	-3.10762
Q3TBN1	Tmem248	2	7.44832	6.95492	7.04685	7.21772	7.10617	7.37129	7.20445	7.24941	-0.24416	7.19989	-2.85708	0.021036	0.249074	-3.10628
Q63918	Sdpr	26	13.4884	12.7573	12.7605	13.0061	12.9077	12.9441	12.744	12.8948	-0.272942	12.9379	-2.87341	0.0207721	0.249074	-3.09002
Q64331	Myo6	25	12.2651	12.5603	12.3378	12.2683	12.2396	12.0765	12.2407	12.148	0.167966	12.267	2.85581	0.0210774	0.249074	-3.10808
Q6ZQK5	Acap2	18	11.4307	11.6865	11.3341	11.3404	11.2456	11.0525	11.2564	11.0521	0.185121	11.2998	2.86224	0.0208692	0.249074	-3.09896
Q80ZV0	Rnaseh2b	4	8.8469	9.19426	9.01322	8.86664	9.35032	9.09787	9.16572	8.91496	0.243799	9.05624	2.85712	0.0210349	0.249074	-3.10623
Q8BU04	Ubr7	4	9.64418	10.0892	9.84833	9.84056	10.2445	9.92247	10.0338	9.62701	0.291856	9.90626	2.86506	0.0207784	0.249074	-3.09495
Q8C5W3	Tbcel	8	9.98236	10.2497	10.0421	10.0269	9.90184	9.63835	9.98402	9.70448	0.223691	9.94122	2.85819	0.0210002	0.249074	-3.10471
Q8R574	Prpsap2	6	9.16334	9.4182	9.22426	9.15444	9.35378	9.16765	9.28996	9.17376	0.158941	9.24317	2.85812	0.0210025	0.249074	-3.10481
Q8VDP3	Mical1	34	12.7503	12.8929	12.7215	12.7187	12.8784	12.6203	12.7894	12.645	0.142312	12.7521	2.85578	0.0210784	0.249074	-3.10813
Q91YN0	D6Wsu163e	8	10.3383	10.6602	10.4076	10.3667	10.3815	10.1984	10.3664	10.2577	0.174218	10.3721	2.8619	0.0208801	0.249074	-3.09944
Q91YP0	L2hgdh	13	10.722	10.5538	10.6655	10.7064	10.5559	10.6878	10.5774	10.7743	-0.135439	10.6554	-2.86329	0.0208353	0.249074	-3.09746
Q9Z0L0	Tpbg	5	10.2291	9.75127	9.79391	9.90396	9.7778	9.90443	9.66242	9.75839	-0.187089	9.84765	-2.85888	0.0209778	0.249074	-3.10373
Q99MZ7	Pecr	8	9.68805	9.29484	9.57275	9.64999	9.64848	9.73014	9.66402	9.83783	-0.194487	9.63576	-2.85145	0.02122	0.250402	-3.11429
P61922	Abat	11	10.7664	11.4812	10.7239	10.2468	9.96712	9.5332	10.321	9.906	0.57534	10.3682	2.91796	0.021384	0.25199	-3.08128
F6VAN0	Atf6	3	9.11309	8.73304	8.89133	8.95012	8.89135	8.97278	8.91046	9.18083	-0.201891	8.95537	-2.80864	0.0226729	0.253228	-3.17516
O08573	Lgals9	7	11.0897	10.2972	10.0068	10.2984	9.35785	10.0074	9.85161	9.97964	-0.413605	10.1111	-2.87907	0.0215848	0.253228	-3.10791
O54950	Prkag1	8	11.8156	12.0947	11.8844	11.9069	11.9947	11.7805	11.869	11.7115	0.164378	11.8822	2.80751	0.0227123	0.253228	-3.17676
O55057	Pde6d	2	7.22098	7.64201	7.13635	7.20243	7.21935	6.87682	7.22038	6.91468	0.271507	7.17913	2.79717	0.0230793	0.253228	-3.19148
O88736	Hsd17b7	9	11.5047	10.9509	11.1095	11.1697	10.8988	11.0894	11.0568	11.2524	-0.241112	11.129	-2.80853	0.0226766	0.253228	-3.17531
P10711	Tcea1	16	12.4252	12.6278	12.5836	12.5943	12.7873	12.5477	12.6982	12.4208	0.173171	12.5856	2.81147	0.0225736	0.253228	-3.17113
P22437	Ptgs1	9	11.5287	10.562	10.7898	10.9774	10.5436	10.9846	10.8877	10.9161	-0.391941	10.8987	-2.87824	0.0216117	0.253228	-3.10906
P28741	Kif3a	14	11.2095	11.5945	11.1815	11.1394	11.1612	10.9848	11.2134	11.0496	0.207628	11.1917	2.79919	0.023007	0.253228	-3.1886
P32507	Nectin2	11	10.6906	9.95165	10.6935	10.8449	10.4598	10.6812	10.6042	10.8869	-0.367544	10.6016	-2.85279	0.0223141	0.253228	-3.14092
P35293	Rab18	14	12.6224	12.1618	12.4848	12.4887	12.4501	12.6007	12.4114	12.5903	-0.203841	12.4763	-2.80293	0.0228743	0.253228	-3.18329
P55264	Adk	13	11.7312	11.8647	11.3795	11.3962	11.4087	11.1576	11.4782	11.1134	0.212899	11.4412	2.80657	0.0227456	0.253228	-3.1781
P60521	Gabarapl2	4	10.4286	9.9979	9.93067	10.0604	10.0545	10.2387	9.97782	10.0988	-0.207318	10.0984	-2.80982	0.0226314	0.253228	-3.17348
P61082	Ube2m	10	12.4531	12.8371	12.7661	12.7755	12.7609	12.606	12.8144	12.5766	0.188294	12.6987	2.80204	0.0229057	0.253228	-3.18455
P70303	Ctps2	14	11.718	12.2267	11.7562	11.8046	11.7058	11.5014	11.7917	11.4829	0.262262	11.7484	2.80095	0.0229858	0.253228	-3.18707
Q00993	Axl	23	12.738	11.536	12.4509	12.5998	12.7222	13.022	12.6189	13.0169	-0.5495	12.5881	-2.88132	0.0228534	0.253228	-3.13791
Q148W8	Dusp27	5	7.81722	7.92444	8.25113	8.09447	8.25591	7.95256	8.43343	8.05321	0.218564	8.0978	2.8023	0.0228964	0.253228	-3.18417
Q14C51	Ptcd3	22	12.2971	12.0019	12.3082	12.327	12.3202	12.404	12.3	12.5011	-0.162908	12.3074	-2.82433	0.0221287	0.253228	-3.15283
Q3TDK6	Rogdi	1	6.64836	7.1334	6.87283	6.72639	6.71356	6.4477	6.70511	6.58965	0.267676	6.72963	2.8233	0.0221641	0.253228	-3.1543
Q3UHC2	Lrrk1	4	8.10996	7.72677	8.07822	8.15241	8.00011	8.21365	8.15545	8.25225	-0.20573	8.0861	-2.80978	0.0226327	0.253228	-3.17353
Q3UKC1	Tax1bp1	24	12.5746	12.0907	12.106	12.2367	12.2833	12.4074	12.18	12.3475	-0.222973	12.2783	-2.84234	0.021521	0.253228	-3.12723
Q60992	Vav2	3	7.58167	8.14568	7.82583	7.77425	7.89175	7.56905	7.82373	7.73636	0.260557	7.79354	2.8042	0.0228292	0.253228	-3.18147
Q61598	Gdi2	23	13.8973	14.2726	13.9744	14.0116	13.9388	13.7483	14.0033	13.7604	0.204629	13.9508	2.81978	0.0222852	0.253228	-3.15931
Q63829	Commd3	6	10.9329	11.1431	10.9619	10.9142	10.936	10.7617	10.9799	10.8551	0.147209	10.9356	2.80697	0.0227315	0.253228	-3.17753
Q64519	Sdc3	1	7.37417	6.648	7.22978	7.21699	6.91625	7.26327	7.10879	7.37938	-0.341117	7.14208	-2.8002	0.0229709	0.253228	-3.18716
Q7M759	Abhd17b	7	9.92878	9.79537	9.82099	9.94897	9.86038	9.98869	9.90206	9.97773	-0.120593	9.90287	-2.82372	0.0221496	0.253228	-3.1537
Q7TSE6	Stk38l	9	10.2918	10.5271	10.3757	10.4263	10.517	10.2058	10.4918	10.2887	0.176114	10.3905	2.79689	0.0230893	0.253228	-3.19188
Q8BG94	Commd7	3	10.17	10.4017	10.1113	10.0794	10.0682	9.9749	10.1471	9.91067	0.16304	10.1079	2.80451	0.0228182	0.253228	-3.18103
Q8BGC1	NA	2	7.44388	7.90328	7.35248	7.44884	7.59791	7.335	7.66222	7.02611	0.331537	7.47122	2.80361	0.0228499	0.253228	-3.1823
Q8BHA9	Pxylp1	2	7.70274	8.11345	7.99177	7.76661	8.19186	7.95187	7.93177	7.85522	0.234529	7.93816	2.80574	0.0227746	0.253228	-3.17927
Q8BHI7	Elovl5	1	8.88872	8.62374	8.68843	8.87229	8.74046	8.96474	8.78365	8.79002	-0.1724	8.79401	-2.81384	0.0224909	0.253228	-3.16775
Q8BJZ4	Mrps35	14	12.2274	11.9172	12.2485	12.2692	12.2163	12.3391	12.2651	12.4162	-0.164773	12.2374	-2.82508	0.0221031	0.253228	-3.15177
Q8BLN5	Lss	19	12.4906	11.9941	12.0302	12.1989	12.0979	12.1861	12.1982	12.3664	-0.229019	12.1953	-2.7982	0.0230424	0.253228	-3.19001
Q8BRN9	Cc2d1b	24	12.0479	12.3391	12.0291	11.9999	11.9884	11.8663	11.9722	11.8359	0.160442	12.0099	2.82479	0.0221131	0.253228	-3.15218
Q8BWJ3	Phka2	2	7.10316	7.83455	7.15937	7.12147	7.38089	6.92763	6.97721	6.84761	0.363956	7.16898	2.80563	0.0227788	0.253228	-3.17944
Q8K2B0	P3h4	15	11.9394	12.2381	12.0993	11.9339	12.0468	11.947	12.0281	12.0057	0.150254	12.0298	2.79919	0.0230071	0.253228	-3.18861
Q8K4L3	Svil	49	13.4535	13.5761	13.4537	13.2639	13.2372	13.0593	13.3707	13.2061	0.179882	13.3276	2.83624	0.0217248	0.253228	-3.1359
Q8R1F6	Hid1	1	6.6014	6.94808	6.99407	6.96967	7.30184	6.75839	7.25668	7.07735	0.252553	6.98843	2.83184	0.0218732	0.253228	-3.14216
Q8VBT9	Aspscr1	9	10.1567	10.39	10.1552	10.1296	10.2853	10.0939	10.2047	10.0716	0.152218	10.1859	2.81527	0.022441	0.253228	-3.16571
Q8VCI5	Pex19	13	12.128	12.3483	12.2925	12.2724	12.3028	12.1422	12.2989	12.1749	0.131227	12.245	2.79964	0.0229909	0.253228	-3.18796
Q8VI36	Pxn	13	11.7012	12.1704	11.7362	11.6599	11.7335	11.5267	11.6842	11.6032	0.22417	11.7269	2.80687	0.0227348	0.253228	-3.17767
Q8WUR0	NA	1	4.59171	4.68405	4.53993	4.16892	4.34252	4.10014	4.37808	4.01123	0.294608	4.35207	2.81965	0.0222896	0.253228	-3.15949
Q91V87	Fgfrl1	3	7.52101	7.99159	7.60927	7.50487	7.50839	7.25196	7.54516	7.40631	0.259561	7.54232	2.83893	0.0216344	0.253228	-3.13207
Q91X84	Crtc3	4	8.19599	8.38084	8.37142	8.25494	8.31928	8.06918	8.23257	8.13532	0.168229	8.24494	2.82542	0.0220913	0.253228	-3.15128
Q924N4	Slc12a6	8	10.1488	9.86411	9.84751	9.99134	9.60592	9.85737	9.83488	10.0469	-0.214931	9.89961	-2.83586	0.0217375	0.253228	-3.13644
Q99LJ8	Nus1	5	9.35549	9.07205	9.38289	9.37747	9.30315	9.49329	9.20313	9.47791	-0.193509	9.33317	-2.806	0.0227656	0.253228	-3.17891
Q9CQ80	Vps25	7	11.1266	11.3239	11.0573	11.0816	11.0832	10.8722	11.0724	10.8837	0.157386	11.0626	2.83069	0.0219119	0.253228	-3.14378
Q9CR70	Lage3	3	8.59745	8.7656	8.56358	8.5538	8.6473	8.40565	8.59763	8.41395	0.160609	8.56812	2.83373	0.0218092	0.253228	-3.13946
Q9CY18	Snx7	18	12.514	12.4982	12.5484	12.3645	12.564	12.4023	12.4938	12.3159	0.132192	12.4627	2.81814	0.0223419	0.253228	-3.16164
Q9D0F9	Pgm1	18	12.6789	12.9501	12.726	12.749	12.6725	12.2789	12.7983	12.4669	0.25697	12.6651	2.83068	0.0219527	0.253228	-3.1448
Q9D385	Arl2bp	2	7.0561	7.62178	6.98641	7.05365	6.90524	6.5155	6.95609	6.5744	0.350952	6.95865	2.81152	0.0225717	0.253228	-3.17105
Q9EPW0	Inpp4a	3	7.97506	8.31067	7.91034	7.88062	7.99464	7.68965	7.86643	7.75589	0.213217	7.92291	2.81724	0.0223728	0.253228	-3.16292
Q9ER73	Elp4	9	10.2336	10.4496	10.3087	10.3109	10.412	10.2586	10.3759	10.1631	0.147634	10.314	2.79617	0.0231148	0.253228	-3.1929
Q9JL15	Lgals8	9	10.8358	10.5966	10.5533	10.7268	10.395	10.6368	10.6314	10.7132	-0.178334	10.6361	-2.81117	0.0225842	0.253228	-3.17156
Q9WTR5	Cdh13	7	10.6201	10.7545	9.77878	9.69955	9.99943	9.65399	9.75033	9.21817	0.337084	9.93436	2.81926	0.0228504	0.253228	-3.17312
Q9WVH6	Angpt4	3	8.73839	9.07982	8.81266	8.47887	8.66371	8.45787	8.80919	8.69931	0.259576	8.71748	2.81672	0.022391	0.253228	-3.16366
Q6PFC5	Lrit2	1	3.67666	3.61912	3.39403	3.6893	3.19771	4.39917	3.38024	4.00113	-0.55141	3.66967	-2.79447	0.0231759	0.25325	-3.19532
Q8K0T2	Dync2li1	2	7.95431	8.37526	8.08988	8.04985	7.99764	7.76292	8.12903	7.89641	0.242518	8.03191	2.79527	0.0231472	0.25325	-3.19418
P14211	Calr	47	15.8361	15.5963	15.6894	15.7104	15.6124	15.7722	15.6174	15.6924	-0.120353	15.6908	-2.78343	0.023576	0.253495	-3.21104
Q5SUR0	Pfas	25	12.3367	12.4804	12.3983	12.4104	12.5616	12.3538	12.5226	12.2778	0.145471	12.4177	2.78324	0.023583	0.253495	-3.21132
Q61083	Map3k2	2	8.03301	8.39618	8.07414	8.03919	8.06056	7.91678	8.11982	7.90591	0.200218	8.0682	2.78361	0.0235692	0.253495	-3.21078
Q64343	Abcg1	1	6.33427	6.25456	6.328	6.43056	6.1352	6.57998	6.26585	6.53664	-0.230639	6.35813	-2.78966	0.0233494	0.253495	-3.20217
Q8BIE6	Frmd4a	21	11.2193	10.5736	11.1463	11.318	11.294	11.4213	11.2611	11.4097	-0.297335	11.2054	-2.8009	0.0234649	0.253495	-3.19814
Q8BSI6	R3hcc1	9	9.99587	10.2328	9.99532	9.94854	10.1309	9.97597	10.1001	9.93081	0.156344	10.0388	2.78489	0.0235226	0.253495	-3.20896
Q8CFV9	Rfk	3	10.296	11.1623	10.6297	10.7051	10.7433	10.4222	10.808	10.4575	0.369486	10.653	2.81879	0.0235737	0.253495	-3.19015
Q99KU1	Dhdds	5	9.61077	9.15971	9.49614	9.46232	9.49573	9.71762	9.49687	9.7196	-0.227362	9.51985	-2.79231	0.0232537	0.253495	-3.1984
Q9CZW4	Acsl3	15	11.5855	11.4255	11.5633	11.6967	11.6315	11.7127	11.7276	11.7816	-0.119999	11.6405	-2.79052	0.0233181	0.253495	-3.20094
Q9ER39	Tor1a	4	9.94709	9.64503	9.83806	9.89595	9.69747	9.86838	9.79743	9.90727	-0.161268	9.82458	-2.78419	0.0235483	0.253495	-3.20997
Q9R099	Tbl2	11	11.7617	12.0498	11.8294	11.754	11.8987	11.7682	11.8766	11.7914	0.148014	11.8412	2.78663	0.023459	0.253495	-3.20648
Q9WUL7	Arl3	7	10.2308	10.6346	10.4328	10.4791	10.4059	10.0917	10.4361	10.1796	0.239897	10.3613	2.78674	0.0234553	0.253495	-3.20633
Q9Z0F7	Sncg	4	8.27263	9.19823	8.00397	7.96633	7.90407	7.59129	7.8133	7.44553	0.470634	8.02442	2.81985	0.023478	0.253495	-3.18735
Q62348	Tsn	11	11.8691	12.094	11.7378	11.7037	11.8481	11.6013	11.8251	11.6794	0.176231	11.7948	2.77998	0.0237022	0.254138	-3.21595
Q8K1M6	Dnm1l	37	13.5036	13.5777	13.5535	13.494	13.4397	13.243	13.4471	13.2257	0.150476	13.4356	2.7806	0.0236797	0.254138	-3.21508
Q3TMH2	Scrn3	6	9.37549	9.86155	9.36498	9.40259	9.32921	8.87899	9.29124	9.08438	0.302231	9.32355	2.77887	0.0237433	0.254262	-3.21754
P08121	Col3a1	86	15.2725	15.6153	15.3107	15.2302	15.01	14.6334	15.2986	14.8338	0.343073	15.1506	2.81727	0.0238801	0.254293	-3.19797
Q60855	Ripk1	15	12.1367	12.4474	12.1549	12.143	12.1104	11.9673	12.1782	11.9984	0.173402	12.142	2.77477	0.0238947	0.254293	-3.22338
Q61263	Soat1	13	11.7839	11.2985	11.773	11.7064	11.7684	12.1132	11.8587	12.0547	-0.262852	11.7946	-2.77809	0.0238732	0.254293	-3.22091
Q7TMS5	Abcg2	13	11.7635	10.7989	11.5528	11.4981	11.5639	11.898	11.4234	11.8718	-0.443207	11.5463	-2.82723	0.0238229	0.254293	-3.19092
Q9R1T4	2006-09-01	5	9.75572	9.88478	9.85922	9.75098	9.84079	9.76874	9.89694	9.72647	0.120512	9.81046	2.77588	0.0238534	0.254293	-3.22179
A2AUU0	Mettl8	1	3.59395	3.14975	3.54844	3.58496	3.09803	3.97154	3.5744	3.93899	-0.448085	3.55751	-2.75298	0.0247162	0.254533	-3.25442
P24527	Lta4h	20	13.1839	13.3149	13.2612	13.2823	13.2785	12.987	13.3031	13.0252	0.17585	13.2045	2.76646	0.0242047	0.254533	-3.23522
P39688	Fyn	8	9.91857	9.04239	9.96887	9.94409	9.79717	10.0789	9.89815	10.3004	-0.414135	9.86857	-2.79913	0.0243369	0.254533	-3.21866
P42230	Stat5a	1	6.33047	7.26327	6.38176	6.37199	6.48925	6.22906	6.43411	6.05501	0.422533	6.44436	2.75199	0.0247544	0.254533	-3.25583
P51807	Dynlt1	2	7.86546	8.17692	8.01973	7.94218	7.9857	7.90757	8.02369	7.81874	0.172675	7.9675	2.76695	0.0241862	0.254533	-3.23451
P70312	Has2	4	9.08594	8.35997	8.98142	9.10813	9.21385	9.67304	9.10348	9.31654	-0.412379	9.1053	-2.79109	0.0244995	0.254533	-3.22694
P97432	Nbr1	5	8.51111	8.39591	8.11982	8.47005	8.29077	8.51887	8.37047	8.48155	-0.199993	8.39482	-2.7699	0.0240759	0.254533	-3.23032
Q59J78	Ndufaf2	13	11.8712	11.5218	11.8726	11.8405	11.8517	12.0041	11.8093	12.0351	-0.186229	11.8508	-2.75135	0.0247789	0.254533	-3.25674
Q5SXY1	Specc1	41	13.3949	12.8757	13.3767	13.3386	13.3528	13.5636	13.315	13.5509	-0.248233	13.346	-2.75721	0.0246572	0.254533	-3.25059
Q61160	Fadd	3	8.22138	8.68137	8.2121	8.23524	8.30278	8.06535	8.31789	8.08105	0.241403	8.26464	2.76158	0.0243887	0.254533	-3.24217
Q61171	Prdx2	11	12.4158	12.5709	12.3473	12.3807	12.3755	12.1408	12.3049	12.1351	0.146825	12.3339	2.76564	0.0242354	0.254533	-3.23638
Q61810	Ltbp3	14	10.9146	11.3809	11.0901	10.9184	10.9088	10.74	10.8979	10.8576	0.227333	10.9635	2.76836	0.0241334	0.254533	-3.23251
Q62130	Ptpn14	20	11.6044	11.7779	11.5734	11.4856	11.5547	11.4565	11.4753	11.4057	0.12038	11.5417	2.76215	0.0243671	0.254533	-3.24136
Q64702	Plk4	1	8.98178	8.34463	7.96759	8.28875	8.2638	8.90858	8.50296	9.00011	-0.528075	8.53227	-2.81995	0.0240434	0.254533	-3.20006
Q6A037	N4bp1	13	10.5157	10.8728	10.6085	10.5872	10.6342	10.569	10.6364	10.3614	0.18827	10.5981	2.76147	0.0243927	0.254533	-3.24232
Q6PEB4	Osgepl1	1	7.66729	7.26737	7.4814	7.49265	7.35436	7.66649	7.57223	7.74542	-0.231825	7.5309	-2.77274	0.02397	0.254533	-3.22627
Q8CIN4	Pak2	13	12.3914	12.4817	12.3345	12.3417	12.4206	12.2209	12.3911	12.19	0.129148	12.3465	2.75472	0.0246496	0.254533	-3.25194
Q8K0C9	Gmds	15	11.8948	12.8887	11.854	11.8572	11.988	11.5821	11.9039	11.5687	0.46708	11.9422	2.81569	0.0245974	0.254533	-3.21471
Q91WG4	Elp2	8	10.3623	10.6113	10.5098	10.5318	10.5792	10.4518	10.6831	10.3851	0.160209	10.5143	2.75759	0.0245403	0.254533	-3.24786
Q920P5	Ak5	8	10.474	10.8793	10.4592	10.5696	10.5378	10.1698	10.594	10.2684	0.262135	10.494	2.7698	0.0240796	0.254533	-3.23046
Q99J72	Apobec3	6	8.37528	9.48536	8.53316	8.57317	8.87819	8.3787	9.10063	8.57107	0.530225	8.73695	2.80377	0.0246297	0.254533	-3.22232
Q9CQJ6	Denr	5	10.1431	10.8163	10.744	10.7164	10.8251	10.6765	10.8755	10.6723	0.244248	10.6836	2.75138	0.0247778	0.254533	-3.2567
Q9CWQ8	Gatsl3	1	6.25361	6.42333	6.35887	6.21456	6.51944	6.10198	6.4045	6.26866	0.217561	6.31812	2.76661	0.0241991	0.254533	-3.235
Q9CZ04	Cops7a	6	10.9542	11.1564	10.9018	10.8988	11.031	10.8359	10.9251	10.7787	0.146601	10.9352	2.7679	0.0241508	0.254533	-3.23317
Q9D2H5	Trim42	1	5.70874	5.62516	5.45943	5.69279	5.2293	5.79766	5.49785	5.79051	-0.292008	5.60018	-2.75245	0.0247366	0.254533	-3.25518
Q9JKK7	Tmod2	7	9.59319	10.0634	9.50375	9.38849	9.68201	9.49083	9.6852	9.44071	0.268638	9.60595	2.75288	0.0247203	0.254533	-3.25457
Q9QXB9	Drg2	11	11.338	11.5409	11.3902	11.4241	11.5366	11.3335	11.5053	11.2988	0.145832	11.4209	2.7603	0.0244372	0.254533	-3.24399
Q9R1B9	Slit2	39	13.3406	12.9241	13.336	13.4686	13.2933	13.3993	13.2565	13.4072	-0.211839	13.3032	-2.76275	0.0243444	0.254533	-3.2405
Q9WUM4	Coro1c	26	13.4099	13.1928	13.5246	13.5033	13.3557	13.5798	13.4124	13.6055	-0.164062	13.448	-2.75613	0.0245957	0.254533	-3.24993
Q8K4X7	Agpat4	13	11.8303	11.487	11.7716	11.8053	11.6806	11.793	11.7584	11.9211	-0.170655	11.7559	-2.74972	0.0248417	0.254636	-3.25907
Q8R507	Fktn	1	4.43879	4.28355	4.32733	4.59768	4.30012	4.64458	4.39746	4.67596	-0.271816	4.45818	-2.74955	0.0248483	0.254636	-3.25931
Q64105	Spr	9	11.6321	11.8781	11.6292	11.6951	11.6674	11.4571	11.7061	11.4322	0.176735	11.6372	2.74837	0.0248937	0.254797	-3.26099
Q60838	Dvl2	5	9.45579	9.79552	9.56755	9.59361	9.5806	9.36827	9.60047	9.40502	0.187335	9.54586	2.74593	0.0249884	0.255061	-3.26447
Q9CQV5	Mrps24	2	9.24757	8.88444	9.21794	9.31104	9.34485	9.42719	9.28552	9.45113	-0.193087	9.27121	-2.7454	0.0250089	0.255061	-3.26522
Q9ESW8	Pgpep1	1	7.45959	8.00404	7.75163	7.66356	7.5851	7.13725	7.80385	7.5306	0.346999	7.61695	2.74607	0.0249828	0.255061	-3.26427
P27773	Pdia3	51	15.9377	15.6963	15.8044	15.8285	15.7355	15.8716	15.6992	15.7923	-0.119835	15.7957	-2.7421	0.0251376	0.256069	-3.26994
O88543	Cops3	15	12.4813	12.6699	12.4726	12.4769	12.5406	12.4134	12.4934	12.3138	0.131145	12.4827	2.74023	0.0252106	0.256508	-3.2726
Q9CQL4	Mrpl20	6	10.7568	10.4262	10.7649	10.8141	10.7611	10.8668	10.809	10.9376	-0.167875	10.7671	-2.73706	0.0253352	0.257164	-3.27712
Q9Z2L7	Crlf3	5	9.20047	9.46379	9.29505	9.25222	9.42432	9.31789	9.40465	9.13362	0.17208	9.3115	2.73743	0.0253205	0.257164	-3.27659
P11679	Krt8	5	10.6516	9.47519	9.32207	10.6067	9.20863	10.0444	10.1925	9.93814	-0.750264	9.92991	-2.8298	0.0254003	0.257216	-3.22379
Q6NXY1	Tbc1d31	1	7.47178	8.30908	7.66516	7.49421	7.32924	7.23643	7.79847	7.24899	0.436242	7.56917	2.75184	0.0253827	0.257216	-3.2691
O35350	Capn1	31	13.1463	13.3452	13.1459	13.1852	13.1611	12.9679	13.1327	12.9415	0.147515	13.1282	2.7345	0.0254359	0.257272	-3.28077
B1AXP6	Tomm5	3	10.6187	10.3476	10.4061	10.529	10.4413	10.4351	10.3679	10.5813	-0.148466	10.4659	-2.73177	0.0255442	0.257629	-3.28466
Q11136	Pepd	14	11.882	12.3627	11.8113	11.8673	11.7828	11.5143	11.9398	11.5864	0.283602	11.8433	2.74256	0.0256608	0.257629	-3.28044
Q60967	Papss1	17	11.7648	11.8828	11.8124	11.7875	11.8848	11.7473	11.8588	11.5626	0.149047	11.7876	2.72831	0.0256817	0.257629	-3.28959
Q69Z89	Radil	2	6.3537	6.35215	6.3474	5.93015	6.0136	5.85953	6.12347	5.82114	0.242339	6.10014	2.73136	0.0255606	0.257629	-3.28525
Q8K448	Abca5	2	7.79701	7.41066	7.46342	7.49905	7.47371	7.62772	7.39167	7.62356	-0.196306	7.53585	-2.73031	0.0256022	0.257629	-3.28675
Q9DBP5	Cmpk1	9	11.8271	12.3146	11.798	11.824	11.6768	11.4045	11.808	11.502	0.285325	11.7694	2.74497	0.0255664	0.257629	-3.27705
Q9WVJ9	Efemp2	13	11.7028	12.5679	12.1755	12.0449	11.958	11.603	12.1696	11.9357	0.403715	12.0197	2.77664	0.0256463	0.257629	-3.25968
P15261	Ifngr1	1	7.80324	7.62214	7.4966	7.58581	7.53945	7.74467	7.43583	7.71631	-0.182525	7.61801	-2.71748	0.0261179	0.257998	-3.30504
P29594	Casp2	1	7.68475	7.45327	7.53605	7.6137	7.66516	7.8418	7.6193	7.83174	-0.184219	7.65572	-2.72323	0.0258854	0.257998	-3.29684
P29699	Ahsg	2	7.72932	8.70252	7.83495	7.07434	8.46194	7.78684	8.08002	7.84431	0.669562	7.93928	2.78766	0.0257638	0.257998	-3.25561
P97361	Bpifa1	1	5.54516	4.90207	5.25786	5.34163	5.26538	5.61434	5.3217	5.48543	-0.319419	5.3417	-2.72365	0.0258686	0.257998	-3.29624
P97801	Smn1	4	9.76251	9.53165	9.7357	9.90593	9.96994	10.0604	9.95394	10.0404	-0.165054	9.87006	-2.71417	0.0262528	0.257998	-3.30977
Q0VGM9	Rtel1	1	3.1639	3.57743	3.80735	2.9331	3.17792	3.27798	4.00899	2.89118	0.576747	3.35473	2.71392	0.0262628	0.257998	-3.31012
Q61179	Irf9	3	6.71236	6.49376	5.99464	6.76951	5.86047	6.3996	6.17617	6.19783	-0.363864	6.32554	-2.71081	0.0263904	0.257998	-3.31457
Q66T02	Plekhg5	1	5.78333	6.97169	5.76653	5.79555	5.84737	5.32912	5.79961	5.4187	0.556124	5.83899	2.72742	0.0262328	0.257998	-3.30119
Q7TQI3	Otub1	10	11.8237	11.9979	11.8227	11.8718	11.8791	11.6161	11.9299	11.6736	0.16848	11.8268	2.71281	0.0263083	0.257998	-3.31171
Q8BHG1	Nrdc	30	13.29	13.4208	13.2762	13.3072	13.3749	13.1688	13.3639	13.1596	0.132818	13.2952	2.72118	0.0259682	0.257998	-3.29977
Q8BUB6	Ust	3	8.20628	7.81594	8.53824	8.45404	8.15911	8.58264	8.32291	8.73412	-0.311547	8.35166	-2.7103	0.0264111	0.257998	-3.31529
Q8BX17	Gemin5	31	12.5896	12.3201	12.4971	12.6574	12.7754	12.9189	12.6674	12.8028	-0.19544	12.6536	-2.71031	0.0264108	0.257998	-3.31528
Q8CI04	Cog3	16	11.4786	11.9089	12.131	11.8159	11.7621	11.6624	11.8253	11.5729	0.273712	11.7696	2.72259	0.0262927	0.257998	-3.30535
Q8CJ40	Crocc	14	10.1385	10.625	10.2378	10.1507	10.2524	10.0546	10.1763	10.1208	0.218669	10.2195	2.71658	0.0261547	0.257998	-3.30634
Q99J08	Sec14l2	2	6.39307	6.93384	6.67525	6.67913	6.68054	6.45306	6.7618	6.48844	0.261361	6.63314	2.71293	0.0263032	0.257998	-3.31153
Q9CQ60	Pgls	12	12.1426	12.4302	12.1033	12.1582	12.0147	11.6918	12.1474	11.789	0.249206	12.0597	2.72132	0.0259626	0.257998	-3.29957
Q9D365	Spcs3	6	10.6811	10.88	10.7327	10.5715	10.411	10.3092	10.447	10.2761	0.18302	10.5386	2.72374	0.0258652	0.257998	-3.29612
Q9DCA2	Mrps11	4	9.47327	9.06629	9.5439	9.57466	9.52354	9.68326	9.62226	9.7662	-0.207245	9.53167	-2.71074	0.026393	0.257998	-3.31466
Q9QYA2	Tomm40	14	12.2353	11.7805	12.2005	12.2181	12.0617	12.2297	12.1481	12.3092	-0.210194	12.1479	-2.7195	0.026036	0.257998	-3.30216
Q9R078	Prkab1	7	10.3273	10.7332	10.448	10.395	10.4771	10.3043	10.4208	10.349	0.183008	10.4318	2.71461	0.0262349	0.257998	-3.30915
Q9R117	Tyk2	6	10.1667	10.0315	10.0454	10.1159	9.99467	10.141	10.0747	10.2247	-0.127007	10.0993	-2.71236	0.0263268	0.257998	-3.31236
Q9R226	Khdrbs3	8	10.1566	9.67858	10.1908	10.1767	10.186	10.3534	10.1647	10.396	-0.235248	10.1629	-2.71639	0.0261624	0.257998	-3.30661
Q9WVB0	Rbpms	2	8.80284	8.31716	8.61505	8.55495	8.47234	8.65843	8.32929	8.67225	-0.234895	8.55279	-2.72439	0.0258387	0.257998	-3.29518
P14152	Mdh1	16	12.8003	13.3296	12.7845	12.854	12.7339	12.4233	12.8132	12.514	0.291182	12.7816	2.72383	0.0264965	0.258537	-3.30859
O35454	Clcn6	5	9.17335	9.10386	9.03167	9.28944	9.25284	9.32807	9.18123	9.34931	-0.151124	9.21372	-2.70113	0.0267906	0.258961	-3.32837
P05480	Src	12	11.5401	11.121	11.5663	11.591	11.4996	11.647	11.5375	11.6948	-0.20162	11.5247	-2.70358	0.0266888	0.258961	-3.32488
P09925	Surf1	6	10.2855	10.121	10.2035	10.2239	10.0082	10.2524	10.1364	10.3113	-0.150371	10.1928	-2.70518	0.0266222	0.258961	-3.32259
Q64362	Aktip	3	9.85996	10.0628	9.94226	9.85356	9.85121	9.78491	9.91952	9.77023	0.133746	9.88056	2.70461	0.0266461	0.258961	-3.32341
Q91WE4	NA	5	11.686	11.2725	11.4974	11.4823	11.5095	11.6921	11.4418	11.6216	-0.193425	11.5254	-2.70361	0.0266875	0.258961	-3.32484
Q9CQL5	Mrpl18	5	9.60152	9.32947	9.56897	9.64395	9.56651	9.6575	9.56609	9.69192	-0.149408	9.57824	-2.69917	0.0268724	0.258961	-3.33117
Q9D2R6	Coa3	2	10.6284	10.3881	10.5543	10.5812	10.4749	10.5577	10.4387	10.6506	-0.14141	10.5342	-2.70168	0.0267676	0.258961	-3.32758
Q9D7E3	Ovca2	2	7.89629	8.03112	7.86178	7.79815	7.79133	7.53586	7.87675	7.63622	0.18777	7.80344	2.70237	0.026739	0.258961	-3.32661
Q9DAX9	Appbp2	4	9.2852	9.5286	9.44759	9.35273	9.51262	9.42112	9.48746	9.36737	0.134861	9.42534	2.70013	0.0268322	0.258961	-3.3298
Q9R210	Tfeb	1	5.27333	6.38241	5.48301	5.17642	5.41236	5.23888	5.3672	5.13494	0.483817	5.43357	2.69961	0.0268542	0.258961	-3.33055
Q9WUQ5	Cxcl14	2	9.55977	9.93066	9.41773	9.2732	8.94995	8.99857	9.12952	8.60272	0.297684	9.23277	2.70011	0.0268331	0.258961	-3.32983
P97429	Anxa4	17	12.4914	13.3158	12.3932	12.4677	12.6538	12.1946	12.499	12.2084	0.403075	12.528	2.74427	0.0269164	0.259093	-3.30431
P29387	Gnb4	6	10.549	10.0917	10.4925	10.5728	10.6	10.7842	10.4978	10.6466	-0.233276	10.5293	-2.69451	0.0270682	0.259388	-3.33783
Q04998	Inhba	7	10.8389	10.448	10.6815	10.6883	10.8763	11.1024	10.8002	11.0795	-0.243613	10.8144	-2.69652	0.0269834	0.259388	-3.33495
Q91YP3	Dera	12	11.3521	11.5838	11.5558	11.5222	11.6391	11.4683	11.6299	11.5589	0.119562	11.5388	2.69467	0.0270611	0.259388	-3.33759
Q9QYC0	Add1	13	11.5023	11.6699	11.3025	11.3294	11.2832	11.1043	11.3025	11.0757	0.159584	11.3212	2.69492	0.0270508	0.259388	-3.33724
P54116	Stom	11	11.6694	11.4549	11.2902	11.3935	10.986	11.2479	11.1089	11.3731	-0.189749	11.3155	-2.68976	0.0272687	0.259568	-3.3446
P61971	Nutf2	5	10.8537	11.4082	11.0076	11.1174	11.0676	10.7376	11.0772	10.7974	0.274215	11.0083	2.69726	0.0272348	0.259568	-3.33925
Q8K2P7	Slc38a1	9	11.3273	10.4092	11.3337	11.3967	11.4728	11.7113	11.4976	11.7905	-0.419686	11.3674	-2.73675	0.027221	0.259568	-3.3147
Q99KP3	Cryl1	6	9.31665	10.3564	9.25231	9.08313	9.25099	8.86484	9.33104	9.04183	0.507881	9.31215	2.7386	0.027208	0.259568	-3.31334
Q99LD4	Gps1	12	11.7398	11.8467	11.7297	11.7066	11.7721	11.625	11.7214	11.5899	0.109416	11.7164	2.68988	0.0272638	0.259568	-3.34443
Q9D7J4	Cox20	2	8.65575	8.25267	8.5953	8.60367	8.49887	8.59938	8.48228	8.7813	-0.210389	8.55865	-2.69022	0.0272491	0.259568	-3.34394
Q8BYH7	Tbc1d17	7	10.1225	10.2933	10.0638	10.0469	10.1568	9.96559	10.0989	9.96723	0.137001	10.0894	2.68845	0.0273245	0.25981	-3.34647
E9PVA8	Gcn1	80	14.5887	14.7023	14.6815	14.6477	14.798	14.6479	14.7435	14.5953	0.109002	14.6756	2.68132	0.0276296	0.260044	-3.35665
O08586	Pten	9	10.8755	11.159	10.9156	10.9525	10.7853	10.5297	10.8967	10.5679	0.225753	10.8353	2.65064	0.0289821	0.260044	-3.40045
O08736	Casp12	6	10.5576	11.7196	10.8843	10.8019	10.5623	10.2386	10.6959	10.2799	0.53257	10.7175	2.7366	0.0279214	0.260044	-3.32795
O09172	Gclm	6	9.98009	10.2083	9.87134	9.91937	9.96737	9.73054	9.99948	9.74782	0.180091	9.92804	2.67162	0.0280502	0.260044	-3.3705
O54754	Aox1	1	5.42375	5.49426	4.75087	4.8679	4.94369	4.13237	4.87283	4.07895	0.447863	4.82058	2.65053	0.0289873	0.260044	-3.40061
P15535	B4galt1	8	10.335	10.0443	10.1008	10.1023	10.0808	10.2564	10.1047	10.2715	-0.157693	10.162	-2.64526	0.029226	0.260044	-3.40813
P17809	Slc2a1	4	10.145	9.36913	10.03	10.0963	10.2505	10.4484	10.2716	10.5017	-0.35153	10.1391	-2.67564	0.0290573	0.260044	-3.38586
P25799	Nfkb1	13	10.9908	11.3593	11.0221	11.0249	11.0206	10.9003	11.0233	10.8482	0.177721	11.0237	2.66414	0.0283786	0.260044	-3.38117
P35235	Ptpn11	24	12.9709	13.1516	13.0382	13.0462	13.0973	12.9101	12.9871	12.8361	0.134657	13.0047	2.65755	0.0286715	0.260044	-3.39058
P35822	Ptprk	13	10.7278	10.5415	10.8052	10.8743	10.972	11.0912	10.8569	11.0604	-0.164722	10.8662	-2.67305	0.0279875	0.260044	-3.36845
P61089	Ube2n	5	12.3434	12.7024	12.4967	12.5716	12.5453	12.3452	12.5773	12.3203	0.188922	12.4878	2.66802	0.0282079	0.260044	-3.37564
P63213	Gng2	4	10.642	10.3818	10.4235	10.6019	9.98497	10.2723	10.0962	10.4349	-0.248633	10.3547	-2.68468	0.0274855	0.260044	-3.35186
P68037	Ube2l3	6	12.1123	12.3825	12.1656	12.2369	12.1583	11.9159	12.25	11.9355	0.198821	12.1446	2.68618	0.0274211	0.260044	-3.3497
P70268	Pkn1	15	11.6405	12.0221	11.8964	11.69	11.4962	11.3442	11.6642	11.4621	0.253566	11.652	2.66133	0.0286136	0.260044	-3.38714
P97384	Anxa11	13	11.7218	12.2055	11.5952	11.6767	11.7748	11.4822	11.6398	11.4248	0.249379	11.6901	2.64806	0.0291449	0.260044	-3.40493
Q04863	Relb	3	7.07561	7.19069	7.10538	7.06259	7.21329	6.95128	7.11738	6.75622	0.204634	7.05906	2.66922	0.0281552	0.260044	-3.37392
Q05BC3	Eml1	12	10.9249	11.2116	11.0501	10.96	11.4186	11.1683	11.2635	10.9831	0.21977	11.1225	2.66766	0.0282234	0.260044	-3.37614
Q3TBW2	Mrpl10	3	10.1688	9.89377	10.1217	10.1655	10.0969	10.1759	10.1242	10.2775	-0.145712	10.128	-2.64638	0.0291753	0.260044	-3.40653
Q3THG9	Aarsd1	4	9.36516	9.98463	9.22341	9.33261	9.46437	9.03744	9.5797	9.1511	0.359741	9.3923	2.6771	0.0287027	0.260044	-3.37871
Q61161	Map4k2	3	7.26068	7.64381	7.16201	7.08315	6.91079	6.64223	6.96795	6.74794	0.27342	7.05232	2.67549	0.0278815	0.260044	-3.36497
Q61500	Itm2a	6	10.332	10.9644	10.6101	10.3764	9.8806	9.42066	10.1459	9.58167	0.522788	10.164	2.71486	0.0286903	0.260044	-3.3551
Q61771	Kif3b	15	10.9463	11.2452	10.9351	10.9213	10.9768	10.8786	10.9632	10.7899	0.157017	10.957	2.65997	0.0285638	0.260044	-3.38713
Q62422	Ostf1	6	10.7223	10.9832	10.7295	10.7202	10.6	10.3741	10.6777	10.4656	0.194853	10.6591	2.66407	0.0283817	0.260044	-3.38127
Q62433	Ndrg1	6	10.412	10.992	10.905	10.8729	10.8434	10.6419	11.2377	10.9041	0.269708	10.8511	2.65521	0.0290402	0.260044	-3.39853
Q64516	Gk	9	10.3196	10.2401	9.97981	10.1741	9.96342	10.1549	10.015	10.2335	-0.161346	10.1351	-2.66839	0.0281915	0.260044	-3.3751
Q6P5C5	Smug1	4	8.60323	8.91724	8.82679	8.85306	8.77223	8.46071	8.76978	8.46643	0.234006	8.70868	2.66741	0.0282344	0.260044	-3.3765
Q6PD03	Ppp2r5a	7	10.1589	10.4505	10.1297	10.1001	10.18	10.044	10.171	10.0318	0.159867	10.1583	2.65051	0.0289882	0.260044	-3.40064
Q6PDG8	Mon1a	4	7.00976	7.32682	7.1194	7.03018	6.93029	6.77116	6.8381	6.586	0.228411	6.95146	2.65773	0.0286636	0.260044	-3.39033
Q80XC3	Usp6nl	4	9.5756	9.32999	9.49105	9.46936	9.33896	9.50477	9.31263	9.5514	-0.155111	9.44672	-2.64927	0.0290439	0.260044	-3.4024
Q8BFZ9	Erlin2	15	12.7899	12.5232	12.6223	12.6499	12.4438	12.5842	12.4904	12.6228	-0.134251	12.5908	-2.6581	0.028647	0.260044	-3.38979
Q8BGB2	Ttc7a	6	9.09114	9.4986	9.07817	8.98911	8.98714	8.77693	9.01292	8.90452	0.223738	9.04232	2.6856	0.0274458	0.260044	-3.35053
Q8BGR9	Ublcp1	10	11.5546	11.7429	11.517	11.6011	11.6076	11.3643	11.6102	11.3053	0.173714	11.5379	2.65978	0.0285722	0.260044	-3.3874
Q8BHC7	Rhbdd1	2	6.51944	6.09908	6.41066	6.4733	6.22159	6.57488	6.50522	6.60936	-0.245657	6.42669	-2.66219	0.0284653	0.260044	-3.38396
Q8BQN6	Znf146	1	8.20543	8.55449	8.43045	8.2841	8.55291	8.44951	8.45833	8.31291	0.182536	8.40602	2.6752	0.0278942	0.260044	-3.36539
Q8BS45	Ttc26	1	8.1863	7.96391	7.78549	7.86279	7.53255	7.80574	7.60084	7.95594	-0.212704	7.8367	-2.65197	0.0289223	0.260044	-3.39856
Q8BUR4	Dock1	52	13.3587	13.5321	13.3405	13.3246	13.2869	13.1648	13.3555	13.1848	0.131362	13.3185	2.66811	0.0282038	0.260044	-3.3755
Q8BW00	Ptrh1	3	8.91397	8.42647	8.72272	8.71012	8.62274	8.73782	8.56729	8.84471	-0.216901	8.69323	-2.66523	0.0283304	0.260044	-3.37961
Q8BWU5	Osgep	9	10.534	10.8108	10.4825	10.5302	10.4836	10.2896	10.517	10.2868	0.178862	10.4918	2.68016	0.0276795	0.260044	-3.3583
Q8CFW7	Cc2d2a	1	5.52297	6.17043	5.56948	5.57781	5.50343	5.25408	5.69818	5.2588	0.353651	5.5694	2.66771	0.0282213	0.260044	-3.37607
Q8JZS9	Mrpl48	4	10.222	10.1074	10.273	10.3106	10.2402	10.3673	10.318	10.4632	-0.117721	10.2877	-2.64782	0.0291099	0.260044	-3.40448
Q8R016	Blmh	15	12.3165	13.0143	12.4926	12.6234	12.6142	12.2444	12.6783	12.339	0.327666	12.5403	2.70401	0.0280434	0.260044	-3.35007
Q8R0Z2	Enox2	1	8.75514	8.42846	8.50584	8.57237	8.2638	8.54206	8.34332	8.40907	-0.171151	8.47751	-2.66581	0.0283052	0.260044	-3.37879
Q8R146	Apeh	23	12.5247	12.7134	12.3807	12.4105	12.3719	12.162	12.371	12.1894	0.157447	12.3905	2.68005	0.0276842	0.260044	-3.35846
Q8R2K1	Fuom	3	7.59954	8.55147	7.51934	7.52831	7.36785	6.90802	7.76508	7.14568	0.545166	7.54816	2.6884	0.0290994	0.260044	-3.37862
Q8R2Y0	Abhd6	5	10.255	10.0846	10.2083	10.2902	10.1782	10.2778	10.2633	10.3723	-0.121929	10.2412	-2.65787	0.0286575	0.260044	-3.39013
Q8VDU0	Gpsm2	6	8.54685	9.19685	8.64363	8.61841	8.50839	8.232	8.44861	8.28341	0.306996	8.55977	2.66699	0.028253	0.260044	-3.3771
Q8VHL1	Setd7	7	11.0953	11.3827	11.3258	11.3521	11.5117	11.2809	11.4272	11.279	0.151855	11.3318	2.65487	0.0287916	0.260044	-3.39441
Q91YR9	Ptgr1	12	11.3377	11.5015	11.3991	11.4476	11.3949	11.0531	11.4492	11.0995	0.211641	11.3353	2.67323	0.0279797	0.260044	-3.36819
Q921N7	Tmem70	5	10.0315	9.24988	10.0711	10.044	10.0799	10.2753	10.1737	10.5404	-0.365338	10.0582	-2.71336	0.0275457	0.260044	-3.3351
Q99N91	Mrpl34	1	7.74382	7.45008	7.67472	7.87928	7.66959	7.78815	7.66959	7.76064	-0.183245	7.70448	-2.65914	0.0286006	0.260044	-3.38831
Q9CQ45	Nenf	8	12.2859	12.4279	12.1898	12.0134	12.0034	11.9403	12.1023	11.9638	0.149955	12.1158	2.67059	0.0280952	0.260044	-3.37197
Q9CRC8	Lrrc40	17	11.5781	11.7918	11.6856	11.7077	11.8913	11.6792	11.7964	11.5566	0.159037	11.7108	2.65001	0.0290108	0.260044	-3.40135
Q9CZ30	Ola1	20	13.1005	13.2609	13.0677	13.1338	13.1759	12.9312	13.1817	12.9319	0.154467	13.0979	2.66134	0.0285029	0.260044	-3.38517
Q9D6K8	Fundc2	4	10.5891	10.4693	10.4597	10.5409	10.4178	10.5207	10.4131	10.5462	-0.106058	10.4946	-2.65413	0.0288247	0.260044	-3.39546
Q9D8P4	Mrpl17	5	9.77297	9.60431	9.84624	9.90228	9.87228	9.96593	9.81863	9.99814	-0.137199	9.8476	-2.64515	0.029231	0.260044	-3.40828
Q9EQN3	Tsc22d4	4	9.08839	9.41993	9.01294	9.06319	9.06733	8.73647	9.03329	8.84827	0.217661	9.03373	2.67194	0.0280363	0.260044	-3.37004
Q9JK24	Ppp2r3c	1	2.84046	2.06178	2.38888	2.9331	2.73742	3.13545	2.36457	2.69766	-0.524105	2.64492	-2.67169	0.0280468	0.260044	-3.37039
Q9JLM8	Dclk1	12	11.2218	13.3668	10.8897	10.8036	11.1922	10.3511	11.183	10.3395	1.06099	11.1685	2.75672	0.0284249	0.260044	-3.32522
Q9R0N0	Galk1	13	11.5143	11.7384	11.5382	11.6314	11.6784	11.254	11.7469	11.4061	0.229088	11.5635	2.67571	0.0278721	0.260044	-3.36466
Q9R0X4	Acot9	10	12.2941	11.9682	12.3521	12.3156	12.1511	12.3472	12.2421	12.4669	-0.187665	12.2672	-2.65163	0.0289373	0.260044	-3.39903
Q9WVS8	Mapk7	9	10.5425	10.9566	10.6995	10.7333	10.6756	10.5482	10.812	10.5281	0.202522	10.687	2.65322	0.0288657	0.260044	-3.39676
Q9Z191	Eya4	1	6.67895	8.61772	6.91139	6.52787	7.28575	6.61121	6.94764	6.65642	0.861657	7.02962	2.74398	0.0279822	0.260044	-3.32464
O35316	Slc6a6	5	10.4374	9.87468	10.4599	10.3662	10.4165	10.7495	10.2512	10.6217	-0.310682	10.3971	-2.655	0.0294238	0.261051	-3.40527
Q61555	Fbn2	84	14.2784	15.5063	14.4875	14.2629	13.9502	13.4564	14.5411	13.8508	0.706187	14.2917	2.73281	0.0294184	0.261051	-3.35712
Q8VE94	Fam110c	1	7.40759	7.22388	6.8857	7.31707	7.37678	7.54221	7.13083	7.51491	-0.295388	7.29987	-2.64068	0.0294357	0.261051	-3.41468
Q6Q477	Atp2b4	12	11.4299	11.5507	11.559	11.4553	11.4371	11.3202	11.4201	11.2946	0.124376	11.4334	2.63978	0.029477	0.261148	-3.41596
O70421	Fzd1	6	10.0118	10.7877	9.91603	9.79484	9.79117	9.65733	9.93573	9.60191	0.376286	9.93707	2.66214	0.0299272	0.261619	-3.40927
O88796	Rpp30	7	10.2568	10.0892	10.228	10.3168	10.2417	10.382	10.2591	10.3197	-0.121213	10.2616	-2.63038	0.0299123	0.261619	-3.42939
O88842	Fgd3	7	9.36168	9.05528	9.26386	9.27888	9.38476	9.67644	9.32401	9.52415	-0.217653	9.35863	-2.63178	0.0298472	0.261619	-3.42739
P35951	Ldlr	24	12.0727	11.3136	11.7267	11.8316	12.1665	12.4372	11.9256	12.3381	-0.414304	11.9765	-2.67669	0.0298482	0.261619	-3.3988
P51150	Rab7a	16	13.8612	13.6895	13.6066	13.6875	13.4778	13.6599	13.5954	13.6963	-0.12474	13.6593	-2.63433	0.0297286	0.261619	-3.42374
Q3UD01	Atxn7l3b	3	9.09652	9.37024	9.27417	9.27371	9.28477	9.0298	9.30091	9.1519	0.170828	9.22275	2.63483	0.0297057	0.261619	-3.42304
Q60823	Akt2	8	10.5869	11.2405	10.5923	10.6835	10.6711	10.4107	10.7082	10.3905	0.30453	10.6604	2.64662	0.029835	0.261619	-3.41761
Q64337	Sqstm1	17	12.0498	11.4585	11.6829	11.8192	11.9459	12.0762	11.9747	12.1455	-0.272892	11.8941	-2.64383	0.0298722	0.261619	-3.42002
Q8BGX2	NA	9	10.1531	9.95741	10.1135	10.1298	10.0866	10.1998	10.1063	10.2648	-0.127405	10.1264	-2.63432	0.0297288	0.261619	-3.42375
Q91XD6	Vps36	13	11.308	11.4549	11.3666	11.3145	11.2235	11.0482	11.2939	11.0988	0.154548	11.2635	2.63331	0.0297759	0.261619	-3.4252
Q9CR23	Tmem9	3	9.63379	9.49947	9.48392	9.55149	9.44897	9.58027	9.41726	9.5619	-0.115335	9.52213	-2.63441	0.0297251	0.261619	-3.42364
Q9JLR1	Sec61a2	4	9.92717	9.59923	9.80954	9.85056	9.72776	9.82519	9.72994	9.88043	-0.155066	9.79373	-2.63044	0.0299095	0.261619	-3.4293
Q9Z2C6	Upk1b	1	7.78021	6.31243	5.6872	7.11491	5.59432	5.50938	5.28494	5.6279	-0.692159	6.11391	-2.66982	0.0299245	0.261619	-3.40439
Q60974	Ncor1	8	9.73823	9.49667	9.92783	9.92134	9.78154	9.91207	9.70338	10.203	-0.233562	9.83551	-2.62899	0.0299774	0.261791	-3.43138
Q91V01	Lpcat3	7	11.8144	11.4655	11.4169	11.5125	11.2841	11.4228	11.4025	11.5316	-0.164985	11.4813	-2.62697	0.030072	0.262349	-3.43426
A2A9C3	Szt2	8	9.12216	9.22668	9.19557	9.08796	9.0393	8.91989	9.11338	8.90621	0.145284	9.0764	2.62296	0.0302605	0.263041	-3.43998
A2AAY5	Sh3pxd2b	27	12.6936	13.0781	12.9101	12.8842	12.8006	12.7165	12.863	12.6582	0.181312	12.8255	2.61878	0.0304584	0.263041	-3.44595
P26443	Glud1	33	14.781	14.5434	14.4763	14.4946	14.3739	14.4729	14.3489	14.5536	-0.126557	14.5056	-2.62016	0.0303933	0.263041	-3.44399
Q1W617	Shroom4	16	11.0045	10.2498	11.0942	11.033	10.9468	11.2268	11.1418	11.4498	-0.353186	11.0183	-2.6523	0.0303771	0.263041	-3.423
Q80U30	Clec16a	1	6.72127	6.94163	6.72622	6.43056	6.37178	6.17966	6.42794	6.30652	0.236442	6.5132	2.61976	0.0304122	0.263041	-3.44456
Q8BTH8	Csnk1g1	6	10.1653	9.62412	10.2008	10.1919	10.1103	10.3095	10.1874	10.3686	-0.24743	10.1447	-2.62016	0.0303929	0.263041	-3.44398
Q8VDQ1	Ptgr2	5	10.1997	10.6468	10.1775	10.2209	9.99864	9.57189	10.2358	9.7768	0.350491	10.1035	2.64837	0.0303341	0.263041	-3.4248
Q93092	Taldo1	17	13.2612	13.6114	13.1505	13.2117	13.2255	13.0453	13.2238	12.9941	0.192317	13.2154	2.62024	0.0303893	0.263041	-3.44387
Q9D142	Nudt14	1	4.92006	5.50978	4.94017	4.77808	4.78463	4.64458	4.77479	4.50938	0.319918	4.85768	2.61891	0.0304525	0.263041	-3.44577
Q9D2M8	Ube2v2	4	9.61484	9.71405	9.66857	9.63568	9.76218	9.57876	9.73121	9.54718	0.125921	9.65656	2.62272	0.0302718	0.263041	-3.44032
Q3UDE2	Ttll12	23	11.9779	12.2071	12.031	12.0941	12.13	11.9588	12.1352	11.8752	0.15336	12.0512	2.61701	0.0305426	0.263238	-3.44848
Q9D5R2	Wdr20	3	9.29182	8.97935	9.12085	9.20849	9.01613	9.17205	9.07175	9.13031	-0.150474	9.12385	-2.61729	0.0305296	0.263238	-3.44808
O88876	Dhrs3	3	7.32249	8.20543	7.39949	7.03844	7.38489	7.10735	7.28205	7.24698	0.41548	7.37339	2.62752	0.0306741	0.263328	-3.44377
Q05816	Fabp5	6	11.0219	11.8964	11.3877	11.222	10.8856	10.6624	11.1749	10.7647	0.448803	11.1269	2.66326	0.030676	0.263328	-3.42099
Q8VEG4	Exd2	11	9.55108	9.36072	9.52826	9.55791	9.52775	9.72252	9.64041	9.72886	-0.137892	9.57719	-2.61486	0.0306454	0.263328	-3.45155
Q99KK7	Dpp3	31	13.003	13.2678	13.0373	13.1158	13.1225	12.8924	13.1183	12.9099	0.162909	13.0584	2.61593	0.0305944	0.263328	-3.45003
P10833	Rras	12	12.3356	11.8391	12.326	12.3178	12.175	12.313	12.2142	12.4538	-0.227479	12.2468	-2.61309	0.0307303	0.26353	-3.45408
A8Y5H7	Sec14l1	10	9.22918	9.59504	9.42619	9.35711	9.39046	9.36547	9.49456	9.2851	0.167772	9.39289	2.61232	0.0307671	0.263582	-3.45518
D3YYI7	Rnf217	1	5.98613	5.77775	5.84925	5.97757	6.01053	6.17966	5.86419	6.19254	-0.218593	5.9797	-2.61151	0.0308063	0.263654	-3.45634
Q80UK0	Sestd1	15	10.747	10.8721	10.9025	10.7709	10.7589	10.6276	10.7451	10.641	0.130099	10.7581	2.61068	0.0308459	0.26373	-3.45752
P47879	Igfbp4	2	7.18958	8.98939	7.87129	7.82257	7.63898	7.06676	7.57171	7.08507	0.765814	7.65442	2.67666	0.0308872	0.263819	-3.41606
Q80TQ2	Cyld	7	9.175	9.54052	9.05784	8.9964	9.3338	9.05699	9.20688	9.02635	0.232428	9.17422	2.60875	0.030939	0.26391	-3.46028
Q8C7E7	Stbd1	12	11.7062	11.2593	11.7921	11.7684	11.7192	11.8496	11.9021	12.2785	-0.261297	11.7844	-2.61549	0.0309595	0.26391	-3.45619
Q62432	Smad2	3	9.23158	9.35142	9.1941	9.1368	9.30583	9.14517	9.33125	9.1161	0.142058	9.22653	2.60587	0.0310786	0.263947	-3.4644
Q80YD1	Supv3l1	16	12.016	11.8786	12.0351	12.0558	11.994	12.1103	12.0255	12.152	-0.107577	12.0334	-2.60508	0.0311167	0.263947	-3.46552
Q91YV9	Tmem246	1	5.43379	5.10066	5.26538	5.45718	5.37721	5.39103	5.19328	5.6865	-0.266683	5.36313	-2.60539	0.0311019	0.263947	-3.46508
Q91ZV3	Dcbld2	7	9.89388	9.14517	9.91541	9.84227	9.79669	10.0797	9.79577	10.1084	-0.340329	9.82216	-2.6258	0.0310502	0.263947	-3.45093
Q9D236	Htra3	2	6.78251	8.16101	7.23098	7.03535	6.72315	6.46291	7.2669	6.64151	0.648041	7.03804	2.64842	0.0311178	0.263947	-3.43751
P52623	Uck1	4	9.74254	10.2074	9.59925	9.52838	9.60381	9.51281	9.56307	9.35298	0.23598	9.63878	2.60283	0.0312262	0.263967	-3.46873
Q6ZQ73	Cand2	18	10.8631	11.0985	10.996	11.0215	11.2085	10.9813	11.1192	10.9522	0.146167	11.03	2.60248	0.0312435	0.263967	-3.46924
Q8BIA4	Fbxw8	14	10.9081	11.1816	10.9775	10.9429	11.1292	11.0099	11.0779	10.9159	0.147906	11.0179	2.60276	0.0312299	0.263967	-3.46884
Q99N85	Mrps18a	4	9.56011	9.36486	9.58826	9.60698	9.46304	9.63045	9.53255	9.68756	-0.141093	9.55423	-2.60362	0.0311877	0.263967	-3.4676
Q8C172	Cers6	3	10.7638	9.953	10.6746	10.7004	10.6281	10.8043	10.6197	10.8908	-0.340621	10.6293	-2.62977	0.0312966	0.264005	-3.45228
Q9CQE5	Rgs10	1	7.40982	8.44406	6.93133	6.71012	7.04289	6.52924	6.99393	6.66605	0.58555	7.09093	2.64071	0.0313096	0.264005	-3.44548
Q80T21	Adamtsl4	23	11.421	12.3725	11.3447	11.1143	10.8708	10.5822	10.9393	10.6972	0.490371	11.1677	2.65728	0.0313761	0.264306	-3.43604
Q9JHW2	Nit2	10	11.8572	12.1351	11.9087	11.8942	11.7522	11.5372	11.8902	11.6483	0.20269	11.8279	2.59866	0.0314305	0.264504	-3.4747
O88998	Olfm1	1	7.82412	7.81982	7.88387	7.55689	7.7246	7.65955	7.71673	7.26104	0.227982	7.68083	2.59656	0.0315335	0.265111	-3.47769
Q99PG2	Ogfr	16	11.867	12.2111	11.8763	11.9777	11.9944	11.7892	11.9944	11.7195	0.189822	11.9287	2.59517	0.0316018	0.265425	-3.47967
Q8C5P5	Nt5dc1	2	8.18069	8.49695	8.52185	8.32497	8.35166	8.26766	8.34041	8.24621	0.174715	8.3413	2.59324	0.0316976	0.265913	-3.48244
Q8K3H0	Appl1	22	11.7384	11.9266	11.8635	11.8302	11.8124	11.6729	11.7957	11.6779	0.12502	11.7897	2.59252	0.0317333	0.265913	-3.48347
Q922B1	Macrod1	5	9.08291	9.93342	9.19319	8.97894	8.89705	8.51459	9.11789	8.90192	0.448209	9.07749	2.63046	0.0317531	0.265913	-3.45902
P13011	Scd2	4	10.1378	9.51031	10.0068	10.1597	10.3507	10.4799	10.3554	10.5069	-0.298969	10.1884	-2.60274	0.0318278	0.266278	-3.47818
Q8BQU3	Sdhaf3	5	9.51193	9.25314	9.40573	9.43925	9.23034	9.3405	9.23563	9.52834	-0.171332	9.36811	-2.5877	0.0319727	0.26723	-3.49035
Q9QZ23	Nfu1	5	9.83125	9.62404	9.74496	9.79587	9.69479	9.74876	9.66402	9.91823	-0.143596	9.75274	-2.58689	0.0320135	0.26731	-3.49151
Q8BGC4	Zadh2	14	11.8409	11.7591	11.5188	11.7398	11.3436	11.573	11.4588	11.6303	-0.159806	11.608	-2.58378	0.0321693	0.267797	-3.49595
Q8BRT1	Clasp2	29	11.8859	12.3312	11.9648	11.9083	11.9442	11.8465	12.0142	11.871	0.194722	11.9708	2.58276	0.0322203	0.267797	-3.4974
Q8BVG4	Dpp9	18	12.1441	12.4209	12.1347	12.1737	12.2356	12.089	12.2383	12.0453	0.151362	12.1852	2.58261	0.0322282	0.267797	-3.49762
Q91WK5	Gcsh	6	11.1268	10.9332	10.9899	10.9588	10.8893	11.0728	10.8605	11.0526	-0.130368	10.9855	-2.58368	0.0321742	0.267797	-3.49609
Q9D1N9	Mrpl21	5	10.2476	9.99277	10.3702	10.4017	10.3441	10.5156	10.4194	10.5089	-0.155582	10.35	-2.58371	0.0321727	0.267797	-3.49605
O88327	Ctnnal1	4	8.93264	10.058	8.94017	8.79865	9.07755	8.85957	9.00037	8.64539	0.492427	9.03904	2.61867	0.0325399	0.268245	-3.47868
P14873	Map1b	92	15.0109	14.3531	15.0035	15.1368	15.134	15.2985	15.0832	15.2241	-0.300656	15.0305	-2.60466	0.032655	0.268245	-3.48951
P47856	Gfpt1	30	13.1206	13.1759	13.215	13.1694	13.3442	13.0975	13.2442	13.0824	0.125836	13.1811	2.57595	0.0325652	0.268245	-3.50714
Q64735	Cr1l	8	11.0857	11.2053	11.1244	10.9869	11.0831	10.8298	11.213	11.0625	0.169189	11.0738	2.57959	0.0323804	0.268245	-3.50193
Q6ZWZ2	Ube2r2	4	9.65522	9.81735	9.62756	9.67449	9.74728	9.54214	9.70934	9.43561	0.156723	9.65112	2.57807	0.0324573	0.268245	-3.5041
Q8BGZ2	Fam168a	3	7.68606	8.18152	8.16811	7.74071	8.01997	7.99573	8.03483	8.01622	0.234887	7.98039	2.57589	0.0325684	0.268245	-3.50723
Q91XC9	Pex16	3	9.54035	9.41689	9.63213	9.69407	9.64255	9.81536	9.61697	9.75235	-0.136195	9.63883	-2.57769	0.0324768	0.268245	-3.50465
Q9CQU0	Txndc12	11	11.6501	11.9388	11.6877	11.5908	11.6054	11.5626	11.6546	11.5423	0.14605	11.654	2.58029	0.0323449	0.268245	-3.50093
Q9CR00	Psmd9	6	11.223	11.586	11.2793	11.3271	11.325	11.1706	11.3416	11.1458	0.174637	11.2998	2.57913	0.0324038	0.268245	-3.50259
Q9DA37	Samd8	3	8.45558	8.06026	8.45415	8.49113	8.51113	8.57722	8.51885	8.74016	-0.198969	8.47606	-2.57878	0.0324212	0.268245	-3.50308
Q9JKP5	Mbnl1	1	8.3843	8.92518	8.5377	8.45358	8.62917	8.57526	8.61517	8.36523	0.237875	8.5607	2.57413	0.0326578	0.268245	-3.50973
Q9JM13	Rabgef1	16	11.8132	11.8829	11.8318	11.7453	11.8295	11.7051	11.7835	11.7069	0.0950409	11.7873	2.57531	0.0325976	0.268245	-3.50804
P97314	Csrp2	10	11.6618	11.9138	12.6537	12.1647	12.4336	12.238	12.5118	12.2187	0.275111	12.2245	2.58593	0.0327068	0.26839	-3.50259
P97494	Gclc	14	10.7895	10.9524	10.762	10.8334	11.0151	10.7104	10.9771	10.6747	0.176519	10.8393	2.56922	0.0329094	0.269279	-3.51675
Q7TSQ8	Pdpr	18	11.7164	12.4572	11.7092	11.5574	11.6151	11.4455	11.6337	11.4805	0.332685	11.7019	2.60027	0.0328736	0.269279	-3.49564
Q8BGQ1	Vipas39	12	11.1269	11.3797	11.1466	11.0856	11.0948	11.0122	11.1257	11.0202	0.135667	11.124	2.56959	0.0328903	0.269279	-3.51622
P50295	Nat2	7	9.85547	9.974	9.92185	9.92464	9.92262	9.7271	9.95699	9.7077	0.145404	9.8738	2.56662	0.0330433	0.269326	-3.52046
Q6P2L7	Casc4	11	11.7356	12.0867	11.8665	11.8316	11.8008	11.6287	11.8412	11.7464	0.17065	11.8172	2.56261	0.033251	0.269326	-3.52619
Q8BGY2	Eif5a2	2	8.24549	8.48905	8.24285	8.29203	8.4431	8.16858	8.41294	8.18546	0.177421	8.30994	2.56284	0.0332391	0.269326	-3.52586
Q8BUK6	Hook3	28	12.9803	13.1451	13.1853	13.0631	13.1332	13.0759	13.093	12.9836	0.113532	13.0824	2.5634	0.0332099	0.269326	-3.52506
Q8CIB5	Fermt2	46	14.2074	13.7149	14.3344	14.3646	14.2995	14.4641	14.4391	14.5634	-0.230583	14.2984	-2.56871	0.0332152	0.269326	-3.52156
Q8K382	Dennd1a	9	8.85695	9.38165	9.01292	8.89633	8.70457	8.65417	8.85631	8.59838	0.259988	8.87016	2.56446	0.0331552	0.269326	-3.52355
Q922R8	Pdia6	26	14.4768	14.2186	14.3955	14.4546	14.3769	14.4687	14.302	14.4042	-0.128562	14.3872	-2.56219	0.033273	0.269326	-3.52679
Q99M04	Lias	7	10.4986	10.2916	10.4805	10.4604	10.4032	10.556	10.4784	10.6562	-0.137458	10.4781	-2.56676	0.0330362	0.269326	-3.52026
Q9CQI3	Gmfb	4	9.21873	9.50901	9.09307	9.17199	9.41532	9.06484	9.37499	9.05938	0.226761	9.23842	2.56561	0.0330956	0.269326	-3.52191
Q9D0Z3	Tmem53	1	5.86357	5.83257	5.58796	5.19279	5.61489	5.27006	5.45533	5.22641	0.263385	5.50545	2.56181	0.0332925	0.269326	-3.52733
Q9D819	Ppa1	19	12.7858	13.0445	13.0113	13.0867	13.3207	13.0064	13.2308	12.93	0.188041	13.052	2.56676	0.0330363	0.269326	-3.52026
Q9DCT8	Crip2	4	10.7998	10.2723	10.3585	10.4828	10.2542	10.4005	10.1652	10.1955	-0.187008	10.3661	-2.56229	0.0332678	0.269326	-3.52665
Q8C0Q2	Zhx3	8	8.59591	8.86072	8.75718	8.72739	8.80052	8.69131	8.78802	8.61822	0.143473	8.72991	2.5612	0.0333243	0.26933	-3.5282
O88545	Cops6	12	11.7632	11.8752	11.725	11.7528	11.8317	11.6361	11.7879	11.594	0.125122	11.7457	2.55717	0.0335348	0.269505	-3.53395
P28575	Ipp	1	7.28875	6.98456	7.00745	7.13789	7.04924	7.14657	6.84219	7.04985	-0.175824	7.06331	-2.55904	0.0334369	0.269505	-3.53128
Q61614	Ednra	1	8.10178	6.40323	7.77306	8.25639	7.00464	7.62763	7.51304	7.84235	-0.795169	7.56526	-2.62304	0.0335245	0.269505	-3.49052
Q8C2L6	Tmem161b	1	8.85097	8.53615	8.74647	8.7483	8.70667	8.95906	8.93173	9.09497	-0.198053	8.82179	-2.55764	0.0335103	0.269505	-3.53329
Q8K2L8	Trappc12	16	11.4317	11.5872	11.4588	11.3624	11.3662	11.3218	11.3969	11.2923	0.109603	11.4022	2.55862	0.0334591	0.269505	-3.53189
Q9R1S8	Capn7	9	10.3353	10.6091	10.354	10.3279	10.2931	10.1077	10.32	10.2078	0.162158	10.3194	2.55741	0.0335226	0.269505	-3.53362
O88983	Stx8	5	10.4334	10.2015	10.1846	10.3538	10.1034	10.2055	10.2169	10.2943	-0.139152	10.2492	-2.55505	0.0336463	0.269643	-3.53699
Q80YQ8	Rmnd5a	9	10.3158	10.5133	10.4028	10.3196	10.3587	10.2231	10.3837	10.3176	0.125036	10.3543	2.55562	0.0336164	0.269643	-3.53617
Q9D024	Ccdc47	24	12.9485	12.7912	12.8733	12.8946	12.8901	12.9791	12.8992	13.049	-0.109547	12.9156	-2.55539	0.0336284	0.269643	-3.5365
P01831	Thy1	5	11.3596	10.2874	10.9906	11.1947	10.348	10.7527	10.683	10.9944	-0.489547	10.8263	-2.59875	0.0342246	0.270725	-3.51625
P27512	Cd40	4	8.05134	6.91558	8.12457	8.32985	7.48129	7.99485	7.88939	8.25915	-0.580105	7.88075	-2.5895	0.0341863	0.270725	-3.52174
P29595	Nedd8	3	11.5266	11.7737	11.5759	11.673	11.6769	11.474	11.7192	11.3844	0.176913	11.6005	2.55084	0.0338685	0.270725	-3.543
P68373	Tuba1c	4	9.51932	9.85233	9.56729	9.56803	9.68987	9.47094	9.60321	9.51363	0.166201	9.59808	2.54481	0.0341894	0.270725	-3.55161
Q3U7U3	Fbxo7	3	8.56805	9.30107	8.56831	8.6131	8.41964	8.24852	8.59257	8.17143	0.35123	8.56034	2.55539	0.034287	0.270725	-3.54581
Q5H8C4	Vps13a	21	11.3137	11.0904	11.2401	11.2519	11.1585	11.29	11.229	11.3421	-0.123097	11.2395	-2.54605	0.0341228	0.270725	-3.54983
Q640N1	Aebp1	24	11.845	12.3552	11.8169	11.7816	11.7241	11.6027	11.8687	11.63	0.246885	11.828	2.55452	0.0339539	0.270725	-3.54172
Q6NT99	Dusp23	1	6.78333	7.14262	6.87052	6.90102	6.94105	6.7789	6.99817	6.68335	0.207379	6.88737	2.54595	0.0341282	0.270725	-3.54998
Q6PDN3	Mylk	19	11.336	12.1686	11.4982	11.3837	11.1214	10.7663	11.4063	11.0569	0.446703	11.3422	2.59562	0.0341077	0.270725	-3.51662
Q76MZ3	Ppp2r1a	19	12.7264	12.8486	12.7497	12.7461	12.8128	12.6707	12.7614	12.6226	0.106264	12.7423	2.5473	0.0340563	0.270725	-3.54805
Q7TN29	Smap2	10	10.6245	10.9444	10.719	10.615	10.4754	10.3949	10.5605	10.4062	0.182644	10.5925	2.55114	0.0338525	0.270725	-3.54257
Q80UU2	Rpp38	7	9.64392	9.50996	9.61608	9.73713	9.67151	9.79881	9.63362	9.71937	-0.123794	9.6663	-2.544	0.0342324	0.270725	-3.55276
Q924M7	Mpi	8	10.5676	10.855	10.611	10.677	10.6291	10.3262	10.7088	10.4685	0.199944	10.6054	2.54348	0.0342604	0.270725	-3.55351
Q9CPU0	Glo1	10	11.7212	12.0984	11.7705	11.8705	11.7397	11.4876	11.7998	11.5035	0.221537	11.7489	2.54349	0.0342599	0.270725	-3.5535
Q9CQ18	Rnaseh2c	2	7.45846	8.18	7.65222	7.61296	8.11394	7.76259	7.7543	7.47897	0.350358	7.75168	2.54857	0.0342723	0.270725	-3.55022
Q9CYR6	Pgm3	15	12.0243	12.1318	12.0887	12.1083	12.1485	11.8569	12.0896	11.8998	0.147461	12.0435	2.54791	0.034024	0.270725	-3.54719
Q9DB85	Rrp8	12	11.684	11.361	11.8483	11.8575	11.9636	12.1089	11.8991	12.0928	-0.195408	11.8519	-2.54202	0.0343385	0.270882	-3.55559
P14404	Mecom	6	9.93334	10.4236	10.0619	10.0712	10.3023	10.1298	10.1873	9.96056	0.221841	10.1337	2.53993	0.0344512	0.271117	-3.55858
Q920L1	Fads1	11	10.9476	10.8568	10.9054	11.0733	11.1005	11.1836	11.2169	11.3296	-0.133425	11.0767	-2.5397	0.0344632	0.271117	-3.5589
Q9JJV2	Pfn2	4	10.5225	10.6479	10.4519	10.5187	10.5003	10.253	10.5474	10.2201	0.170502	10.4577	2.53999	0.0344477	0.271117	-3.55849
Q8BP78	Fra10ac1	1	5.2446	5.44708	5.32957	5.09803	5.67066	5.10591	5.2588	5.1298	0.287446	5.28556	2.5378	0.0345662	0.27118	-3.56163
Q8CG70	P3h3	18	11.9431	12.1117	11.959	11.8329	11.797	11.636	11.8859	11.7851	0.152491	11.8688	2.53823	0.0345431	0.27118	-3.56101
Q9CQ85	Timm22	3	9.0654	8.9208	9.04726	9.09401	9.04212	9.16041	9.10529	9.25292	-0.123683	9.08603	-2.5379	0.0345607	0.27118	-3.56148
Q6PEE2	Ctif	14	11.279	11.3411	11.4038	11.3629	11.5558	11.3496	11.5514	11.299	0.133536	11.3928	2.53715	0.034601	0.271205	-3.56254
Q91WM3	Rrp9	10	10.3955	10.021	10.4903	10.4704	10.5347	10.7408	10.4901	10.6724	-0.207634	10.4769	-2.53496	0.0347198	0.271639	-3.56568
Q9D855	Uqcrb	8	11.9778	12.1908	12.1195	11.9767	12.0252	11.9431	12.0194	11.9977	0.119309	12.0313	2.53521	0.0347063	0.271639	-3.56532
P51881	Slc25a5	9	13.1267	12.8338	13.017	13.0283	12.9368	13.0371	12.9898	13.1152	-0.134608	13.0106	-2.53134	0.0349168	0.272861	-3.57084
Q3THK7	Gmps	29	13.0286	13.1962	13.125	13.1299	13.3775	13.1515	13.2749	13.0222	0.155971	13.1632	2.53092	0.0349397	0.272861	-3.57144
Q9Z127	Slc7a5	5	10.6731	10.7491	11.0456	10.7891	11.1374	10.7752	11.172	11.0954	0.171886	10.9296	2.52986	0.0349979	0.273066	-3.57296
P11862	Gas2	12	12.0696	12.7686	11.7407	11.6757	11.4838	11.1588	11.5133	11.2712	0.392223	11.7102	2.56787	0.0351254	0.273487	-3.54906
Q61371	Ift88	4	7.54824	7.75522	7.65651	7.60121	7.61783	7.54303	7.75685	7.45301	0.163209	7.61649	2.52713	0.0351476	0.273487	-3.57685
Q8K1E6	Alkbh3	5	8.85085	9.06565	8.81526	8.90224	8.85767	8.51067	8.87144	8.57686	0.206873	8.80633	2.52801	0.0350996	0.273487	-3.57561
P54227	Stmn1	5	12.0405	12.9182	12.1037	12.1914	12.3378	12.085	12.3354	11.9289	0.378038	12.2426	2.56195	0.0353941	0.274657	-3.55664
Q8CDJ8	Ston1	19	12.5741	12.07	12.431	12.5628	12.2174	12.3618	12.399	12.5179	-0.227819	12.3918	-2.52342	0.0353524	0.274657	-3.58216
Q9WU84	Ccs	6	10.6251	10.9017	10.681	10.7272	10.6	10.3828	10.7644	10.4433	0.203373	10.6407	2.52297	0.0353774	0.274657	-3.58281
Q62315	Jarid2	1	5.8275	6.12076	5.8645	5.77545	5.9629	5.59731	5.80413	5.72059	0.219425	5.83414	2.52096	0.0354884	0.274891	-3.58566
Q8CGA2	Tbc1d14	1	3.61912	4.22545	3.93074	3.93899	3.69209	3.13545	3.8189	3.2211	0.463595	3.69773	2.52104	0.0354841	0.274891	-3.58555
P59481	Lman2l	9	11.1404	10.8668	11.2231	11.2416	10.9781	11.2266	11.0708	11.2204	-0.179121	11.121	-2.51783	0.0356627	0.274997	-3.59013
P70296	Pebp1	10	11.7633	12.2752	11.7434	11.8941	11.7432	11.2972	11.8624	11.4598	0.325104	11.7548	2.54888	0.0355462	0.274997	-3.56743
Q810S1	Ccdc109b	6	11.2924	10.8938	10.8949	10.9149	10.6921	10.8448	10.7833	11.0446	-0.193971	10.9201	-2.51864	0.0356177	0.274997	-3.58898
Q8BTJ4	Enpp4	4	9.9046	10.5144	9.84149	9.59596	9.65699	9.57882	9.8177	9.62193	0.310729	9.81649	2.53029	0.0356437	0.274997	-3.58132
Q8C0L8	Cog5	18	11.2398	11.4936	11.6238	11.41	11.2589	11.0913	11.3214	11.0769	0.230726	11.3145	2.51927	0.0355823	0.274997	-3.58807
P10649	Gstm1	6	11.4614	11.8578	11.2444	11.3628	11.1257	10.8173	11.3543	10.8173	0.316083	11.2551	2.54028	0.035848	0.275418	-3.57724
P51859	Hdgf	10	12.4769	12.5262	12.6046	12.5256	12.631	12.5127	12.647	12.3879	0.124985	12.539	2.51495	0.0358238	0.275418	-3.59425
Q62381	Tll1	12	10.2518	9.20378	10.1912	10.1655	10.2869	10.7007	10.1566	10.5116	-0.482943	10.1835	-2.56233	0.0359101	0.275418	-3.5633
Q69ZT1	Fan1	1	6.224	6.56453	6.26585	6.2738	6.51294	6.2384	6.3878	6.12761	0.221791	6.32437	2.51385	0.0358857	0.275418	-3.59582
Q6NXK7	Dpp10	1	8.62617	8.38165	8.41564	8.46449	8.31611	8.45268	8.34496	8.47766	-0.134149	8.43492	-2.51505	0.0358184	0.275418	-3.59411
Q8CDG3	Vcpip1	28	12.5078	12.6018	12.5566	12.5121	12.5661	12.4605	12.5991	12.4693	0.095055	12.5342	2.51395	0.0358798	0.275418	-3.59567
P62862	Fau	1	5.38154	5.12825	5.08108	5.62278	5.35403	5.54844	5.41109	5.4363	-0.264118	5.37044	-2.51264	0.0359535	0.275504	-3.59755
Q9ES56	Trappc4	5	10.8704	10.9802	10.8077	10.7225	10.8065	10.7324	10.8155	10.6853	0.109517	10.8026	2.51133	0.0360276	0.275825	-3.59942
Q6NZQ2	Ddx31	10	10.5475	10.1494	10.586	10.569	10.6284	10.7968	10.6028	10.7683	-0.197853	10.581	-2.5094	0.0361362	0.27641	-3.60217
Q8VBV3	Exosc2	7	9.95414	9.69403	9.79094	9.95297	10.0016	10.0789	9.91663	10.0077	-0.156727	9.92461	-2.50851	0.0361868	0.276549	-3.60345
O88351	Ikbkb	14	11.0219	11.201	10.9638	10.8754	10.9402	10.8014	10.9434	10.8766	0.130382	10.953	2.50655	0.0362978	0.276842	-3.60624
Q3TEA8	Hp1bp3	20	13.0933	13.6862	13.2898	13.1877	13.1339	13.049	13.1655	13.0484	0.239219	13.2067	2.51263	0.036322	0.276842	-3.60234
Q8BPM0	Daam1	27	12.4857	12.0916	12.5458	12.5326	12.3854	12.5313	12.5302	12.7415	-0.200275	12.4805	-2.50637	0.0363083	0.276842	-3.6065
B7ZNG0	Kif7	7	8.35648	8.69458	8.37786	8.36731	8.69636	8.41943	8.56617	8.38233	0.20268	8.48256	2.505	0.0363862	0.277085	-3.60846
Q9D8U2	Tmem41a	3	8.4699	8.24305	8.3969	8.43343	8.30184	8.39944	8.23572	8.46969	-0.147879	8.36875	-2.50351	0.0364707	0.277482	-3.61058
P11087	Col1a1	108	16.4923	16.5229	16.6626	16.5379	16.7369	16.5619	16.6719	16.5545	0.105566	16.5926	2.50091	0.0366197	0.277987	-3.6143
Q3TCH7	Cul4a	13	11.7875	12.0914	11.9735	11.9288	11.9418	11.9056	12.0011	11.855	0.132591	11.9356	2.49952	0.0366993	0.277987	-3.61628
Q80WT4	Gpr176	7	10.5488	9.5099	10.4832	10.5263	10.3476	10.6085	10.376	10.6633	-0.431587	10.3829	-2.54107	0.0366395	0.277987	-3.58706
Q8BGE6	Atg4b	9	10.704	10.9676	10.6486	10.6799	10.8491	10.6056	10.7478	10.6092	0.161059	10.7265	2.49992	0.0366764	0.277987	-3.61571
Q99LC8	Eif2b1	11	11.7706	11.8645	11.8187	11.7998	11.9796	11.7839	11.9313	11.7626	0.11697	11.8389	2.50072	0.0366306	0.277987	-3.61457
Q99J83	Atg5	8	10.5893	10.8961	10.6497	10.5849	10.5285	10.4385	10.6069	10.4819	0.158597	10.597	2.49804	0.0367847	0.278387	-3.61839
P05201	Got1	15	12.2904	12.425	12.256	12.3091	12.3731	11.971	12.3943	12.1515	0.188719	12.2713	2.49563	0.0369235	0.2787	-3.62183
Q60739	Bag1	13	11.5299	11.8533	11.4428	11.4647	11.491	11.3419	11.5488	11.3483	0.176519	11.5026	2.49564	0.0369228	0.2787	-3.62181
Q9D517	Agpat3	10	11.2735	10.9748	11.1123	11.1181	10.9938	11.0947	10.9492	11.0973	-0.131818	11.0767	-2.49671	0.0368608	0.2787	-3.62028
D3Z4S3	Ptrhd1	4	10.6696	10.9404	10.564	10.626	10.653	10.4342	10.7392	10.4783	0.184146	10.6381	2.49131	0.0371738	0.278964	-3.62799
E9Q555	Rnf213	110	14.6544	14.4622	13.8637	14.4851	13.7012	14.1167	14.0432	14.1441	-0.302684	14.1838	-2.50292	0.0381286	0.278964	-3.6317
O08992	Sdcbp	10	11.8159	11.3862	11.6487	11.8016	11.1746	11.4759	11.4813	11.7659	-0.286655	11.5687	-2.50261	0.0374985	0.278964	-3.62417
P15116	Cdh2	21	12.4815	12.39	12.4259	12.4413	12.2845	12.4854	12.2076	12.4251	-0.125652	12.3926	-2.48105	0.0377757	0.278964	-3.64263
P26041	Msn	52	15.249	15.0799	14.9316	15.2234	15.3062	15.3841	15.2446	15.4049	-0.185166	15.228	-2.48278	0.0376737	0.278964	-3.64017
P34022	Ranbp1	8	11.947	12.2145	12.0297	12.1241	12.2555	11.9718	12.1431	11.9334	0.167202	12.0774	2.47394	0.0381986	0.278964	-3.65278
P42227	Stat3	25	13.003	13.213	12.8875	12.9508	12.8876	12.6991	12.8837	12.6947	0.149265	12.9024	2.47393	0.0381996	0.278964	-3.6528
P49769	Psen1	5	9.13942	8.944	9.04944	9.06953	9.06102	9.18131	9.05985	9.22189	-0.129637	9.09081	-2.48319	0.0376496	0.278964	-3.63958
P54254	Atxn1	6	9.86445	10.0906	10.0749	9.95605	10.0368	9.99168	10.0536	9.96687	0.11665	10.0044	2.49055	0.0372185	0.278964	-3.62909
P54726	Rad23a	8	11.1958	11.5805	11.1508	11.1738	11.1463	11.0359	11.1584	10.9675	0.183031	11.1761	2.47787	0.0379643	0.278964	-3.64717
P62046	Lrch1	12	10.5223	10.8147	10.3323	10.2373	10.3971	10.2244	10.2416	10.1829	0.178581	10.3691	2.48366	0.0376221	0.278964	-3.63892
P70408	Cdh10	9	10.9544	10.3103	11.2214	11.1008	11.3399	11.6724	11.1967	11.6521	-0.374103	11.181	-2.51096	0.0381986	0.278964	-3.62704
P97454	Smad5	2	9.6804	9.89047	9.77795	9.792	9.78656	9.69733	9.88588	9.57873	0.150786	9.76116	2.48181	0.0377307	0.278964	-3.64154
P97770	Thumpd3	9	11.3717	11.4896	11.3413	11.3254	11.5448	11.3053	11.5267	11.3441	0.138728	11.4061	2.4875	0.0373963	0.278964	-3.63343
Q0KL02	Trio	62	13.64	13.4091	13.5524	13.6355	13.5682	13.6407	13.593	13.6358	-0.111731	13.5843	-2.48491	0.0375483	0.278964	-3.63713
Q3TNL8	Itprip	10	9.75999	8.94585	9.66588	9.63911	9.45718	9.77898	9.56023	9.73326	-0.334227	9.56756	-2.50792	0.0372437	0.278964	-3.61732
Q5DU56	Nlrc3	1	8.1743	7.52214	7.42867	7.6858	7.81826	7.8849	7.18735	7.63907	-0.338225	7.66756	-2.47766	0.0381557	0.278964	-3.64964
Q60695	Rgl1	1	7.2876	6.76321	7.16792	7.30378	6.65078	7.02915	6.73047	6.97355	-0.308014	6.98831	-2.48625	0.0374696	0.278964	-3.63521
Q640M6	Gdpd5	1	7.10224	7.06002	7.23278	7.2396	7.15076	7.43338	7.00717	7.5631	-0.23492	7.22363	-2.49315	0.0370673	0.278964	-3.62537
Q6P1B1	Xpnpep1	24	12.6797	12.8297	12.711	12.7479	12.712	12.4596	12.7892	12.5542	0.156684	12.6854	2.47909	0.0378922	0.278964	-3.64544
Q71RI9	Kyat3	9	10.9902	11.1439	11.0983	10.9577	10.9287	10.7244	11.0295	10.9207	0.16012	10.9742	2.48171	0.0377368	0.278964	-3.64169
Q7TSH2	Phkb	8	9.96357	10.6856	9.90434	9.8447	9.80112	9.59773	9.89512	9.67142	0.332974	9.92045	2.508	0.0375065	0.278964	-3.62055
Q7TSS2	Ube2q1	5	9.71372	9.85859	9.77083	9.80022	9.86982	9.6483	9.86132	9.66554	0.134586	9.77354	2.47837	0.0379345	0.278964	-3.64645
Q80VJ3	Dnph1	3	8.65215	9.30689	8.53009	8.70235	9.04409	8.56815	8.88589	8.47117	0.356314	8.7701	2.49728	0.0378587	0.278964	-3.6323
Q8BMQ8	Mon1b	4	10.049	9.81773	10.0602	10.0668	10.0759	10.2342	10.0387	10.1735	-0.143227	10.0645	-2.4764	0.0380518	0.278964	-3.64927
Q8BMZ5	Tsen34	2	8.264	8.52513	8.37659	8.27642	8.51703	8.36211	8.43624	8.3521	0.148445	8.3887	2.47623	0.0380618	0.278964	-3.64951
Q8BR07	Bicd1	4	8.53294	7.93369	8.73098	8.81826	8.6896	8.84784	8.66702	8.90407	-0.300213	8.64055	-2.49555	0.0370509	0.278964	-3.62349
Q8BX35	Eda2r	3	9.54006	8.58174	9.27213	9.35638	9.04682	9.25199	9.18641	9.39414	-0.371058	9.20371	-2.50453	0.0379419	0.278964	-3.62831
Q8BZF8	Pgm5	19	12.4616	11.5744	11.9374	12.4348	11.5407	11.8788	12.1339	12.2549	-0.459483	12.0271	-2.5273	0.0380828	0.278964	-3.61451
Q8C078	Camkk2	2	8.12399	8.99914	8.17005	8.27798	8.49828	8.05755	8.33066	8.08879	0.378662	8.31831	2.5087	0.0371993	0.278964	-3.61623
Q8CI32	Bag5	14	11.1495	11.4111	11.152	11.1642	11.2292	11.1253	11.194	11.0257	0.138336	11.1814	2.47374	0.038211	0.278964	-3.65307
Q8K354	Cbr3	8	10.9827	11.2503	10.6594	10.7478	10.7149	10.4295	10.8469	10.4492	0.243886	10.7601	2.49313	0.037119	0.278964	-3.62603
Q8N7N5	Dcaf8	12	11.3807	11.5656	11.3845	11.3104	11.2767	11.1249	11.3753	11.2504	0.145128	11.3336	2.4787	0.037915	0.278964	-3.64599
Q8VEH5	Epm2aip1	13	10.776	10.9712	10.7807	10.7674	10.9707	10.6957	10.7066	10.5867	0.160453	10.7819	2.48092	0.0377836	0.278964	-3.64282
Q91YL3	Uckl1	8	10.7202	10.8381	10.79	10.7086	10.7213	10.6547	10.7678	10.6412	0.102763	10.7302	2.49002	0.037249	0.278964	-3.62983
Q9D030	Twist2	1	6.80945	5.48301	6.49645	6.76885	6.47816	6.83692	6.75706	6.79636	-0.529156	6.55328	-2.51089	0.0375299	0.278964	-3.61885
Q9D6X6	Prss23	12	11.8254	10.8402	11.9118	12.0499	11.2877	11.6704	11.586	12.1295	-0.532479	11.6626	-2.54812	0.0374416	0.278964	-3.59258
Q9JK23	Psmg1	3	8.40684	8.61871	8.50214	8.46174	8.61206	8.47216	8.64701	8.48922	0.134151	8.52623	2.48389	0.0376081	0.278964	-3.63858
Q9JKV5	Scamp4	3	10.2488	9.95633	10.0491	10.0681	9.8749	10.0605	9.96434	10.0474	-0.13774	10.0337	-2.47344	0.0382286	0.278964	-3.65349
B1AZA5	Tmem245	6	9.45215	9.28409	9.34449	9.31741	9.29023	9.48805	9.28573	9.5136	-0.14333	9.37197	-2.4704	0.0384109	0.280056	-3.65783
Q80XR2	Atp2c1	23	11.8375	11.5813	11.7562	11.7434	11.7337	11.8709	11.6884	11.8205	-0.130958	11.754	-2.46789	0.0385626	0.28051	-3.66142
Q8BH86	NA	13	11.9611	12.2847	11.9115	11.7963	11.641	11.4917	11.6466	11.5725	0.19581	11.7882	2.46778	0.0385691	0.28051	-3.66157
Q9D7S7	Rpl22l1	4	10.6258	10.7574	10.8692	10.7844	11.1458	10.8869	11.0199	10.7831	0.163776	10.8591	2.46774	0.0385713	0.28051	-3.66162
Q6PDJ1	Cachd1	12	10.5893	10.4803	10.4579	10.5773	10.3325	10.4965	10.2965	10.4104	-0.116936	10.4551	-2.46641	0.0386521	0.280621	-3.66353
Q8VE19	Mios	13	11.0399	11.4194	11.0665	11.0655	11.1163	10.8836	10.9829	10.9404	0.177745	11.0643	2.46651	0.0386457	0.280621	-3.66338
P17125	Tgfb3	9	11.5248	11.8259	12.1923	11.8375	11.962	11.9216	12.0589	11.9634	0.179345	11.9108	2.46501	0.0387367	0.280851	-3.66552
Q61084	Map3k3	8	9.71643	9.95176	9.65258	9.59977	9.72079	9.59144	9.67357	9.56646	0.142249	9.6841	2.4643	0.0387799	0.280851	-3.66654
Q8BUJ9	Lrp12	3	7.41458	7.16761	6.95296	7.17916	6.85627	7.15279	6.96672	6.96449	-0.173257	7.08182	-2.46405	0.0387952	0.280851	-3.6669
Q8R5M8	Cadm1	3	8.47447	8.88547	8.66107	8.35821	8.07541	8.05484	8.44043	8.08238	0.300965	8.37903	2.46457	0.038815	0.280851	-3.66675
O08917	Flot1	23	12.3652	12.2728	12.0694	12.2749	11.86	12.0612	11.9687	12.1947	-0.165474	12.1333	-2.46297	0.0388603	0.280942	-3.66842
Q5RJG1	Nol10	13	10.4745	10.1017	10.5595	10.5999	10.7162	10.8599	10.724	10.8353	-0.194982	10.6089	-2.4609	0.0389866	0.281618	-3.67138
Q9CXE7	Tmed5	9	11.7066	11.4737	11.5911	11.5509	11.4125	11.577	11.4231	11.6093	-0.130496	11.543	-2.46011	0.0390353	0.281731	-3.67251
Q8VH37	Hdac8	2	8.02894	8.50216	8.21158	8.21006	8.02053	7.68895	8.28019	7.94581	0.298178	8.11103	2.45855	0.0391304	0.281943	-3.67473
Q9QXN0	Shroom3	1	4.17592	5.59395	4.87958	4.18289	4.42626	4.07575	3.94251	4.11582	0.614824	4.42409	2.45981	0.0391057	0.281943	-3.67355
Q8VEE0	Rpe	6	10.029	10.3967	9.93371	10.0452	10.0097	9.67992	9.95672	9.75722	0.216566	9.97604	2.45787	0.0391724	0.282009	-3.67571
O35864	Cops5	12	11.82	12.0306	11.9326	11.9258	11.991	11.8855	11.953	11.8258	0.113264	11.9205	2.45663	0.0392487	0.282071	-3.67748
Q3U6U5	Gtpbp6	4	8.66849	8.35758	8.72873	8.77223	8.56129	8.79876	8.6699	8.75839	-0.180164	8.66442	-2.45491	0.039354	0.282071	-3.67992
Q62313	Tgoln1	2	9.29261	9.02178	9.01775	9.0506	8.82002	9.00169	8.9095	9.05567	-0.145665	9.0212	-2.45644	0.0392599	0.282071	-3.67774
Q8BGR2	Lrrc8d	9	10.7119	10.1805	10.8129	10.7757	10.7255	10.9758	10.5998	10.8702	-0.270937	10.7065	-2.46517	0.0393787	0.282071	-3.67291
Q8BWF0	Aldh5a1	10	9.80629	9.59111	9.81689	9.96201	9.63507	9.78941	9.69584	9.83502	-0.165656	9.76646	-2.45531	0.0393299	0.282071	-3.67936
Q9QUR6	Prep	38	14.0961	14.2682	14.1344	14.1867	14.1947	13.9851	14.2159	14.0422	0.129422	14.1404	2.45525	0.0393331	0.282071	-3.67944
P62069	Usp46	5	9.77048	9.46029	9.67548	9.72054	9.66118	9.71654	9.58379	9.7492	-0.146385	9.66719	-2.45326	0.0394561	0.282175	-3.68228
Q9CZD3	Gars	39	13.8855	13.9707	14.0795	14.0595	14.189	13.8756	14.1518	13.9907	0.137708	14.0253	2.45321	0.039459	0.282175	-3.68235
O09130	Nfatc2ip	2	4.41827	4.65428	4.61985	3.97384	4.53838	4.27426	4.54303	4.40854	0.324953	4.42881	2.45031	0.0396385	0.282212	-3.68648
P0C605	Prkg1	19	11.7476	12.072	11.478	11.3668	11.1821	11.0138	11.3099	11.1156	0.241886	11.4107	2.45491	0.0396547	0.282212	-3.68338
Q61016	Gng7	3	8.80308	9.71529	8.78945	8.5961	8.46603	8.17315	8.60358	8.41622	0.441007	8.69536	2.48186	0.0397821	0.282212	-3.66587
Q64674	Srm	18	12.0956	12.198	12.2203	12.2626	12.4287	12.0963	12.3548	12.0527	0.16968	12.2136	2.4473	0.0398263	0.282212	-3.69078
Q7TPR4	Actn1	71	15.7653	15.5559	15.4811	15.6221	15.7659	15.9173	15.6723	15.8769	-0.184908	15.7071	-2.44913	0.0397122	0.282212	-3.68817
Q7TSI3	Ppp6r1	11	11.0451	11.2485	10.9795	10.9959	11.096	10.9272	11.016	10.888	0.130663	11.0245	2.44775	0.0397984	0.282212	-3.69014
Q8BVN4	Mterf4	2	7.41479	6.82925	7.42836	7.34241	7.42264	7.63036	7.39494	7.69931	-0.275664	7.39526	-2.44729	0.0398265	0.282212	-3.69078
Q8K224	Nat10	36	13.237	12.9377	13.3568	13.3704	13.3892	13.5207	13.4367	13.5289	-0.15582	13.3472	-2.44746	0.0398158	0.282212	-3.69054
Q8R1T1	Chmp7	11	11.0545	11.1621	11.1623	11.1087	11.0124	10.8281	11.0716	10.8387	0.154807	11.0298	2.4485	0.0397516	0.282212	-3.68907
Q9ERI6	Rdh14	10	11.3362	11.4521	11.3731	11.1863	11.0907	10.9562	11.1796	11.0612	0.157117	11.2044	2.44836	0.0397601	0.282212	-3.68927
Q9WTU3	Scn8a	1	3.70183	2.38888	3.46761	3.76421	2.3345	3.09803	2.65392	3.18982	-0.711045	3.07485	-2.45169	0.0395529	0.282212	-3.68451
Q60930	Vdac2	21	13.8866	13.6625	13.8024	13.8024	13.5671	13.7274	13.6444	13.8555	-0.144898	13.7435	-2.44549	0.0399394	0.282286	-3.69336
Q80Z60	Ece2	5	9.01935	9.22879	9.01236	8.9189	9.36928	9.09084	9.24326	9.00643	0.202012	9.11115	2.44649	0.0398764	0.282286	-3.69192
Q8CI71	Vps50	24	11.6484	11.8203	11.6752	11.5662	11.5322	11.4977	11.6513	11.5082	0.124589	11.6124	2.44595	0.0399103	0.282286	-3.6927
Q9WVK0	Agtrap	1	5.26068	5.59395	5.35623	4.90929	4.95536	4.81826	5.00675	4.91827	0.279735	5.10235	2.44502	0.0399689	0.282286	-3.69403
A6H5Y3	Mtr	10	9.89004	10.0117	9.91528	9.80556	10.1145	9.93109	10.054	9.89163	0.141887	9.95173	2.4422	0.0401456	0.28237	-3.69805
Q0PMG2	Mdga1	1	5.87713	5.05799	5.62095	5.66213	5.86851	6.20726	5.74517	5.99986	-0.388112	5.75488	-2.44258	0.0401217	0.28237	-3.69751
Q6VNS1	Ntrk3	2	6.57365	6.72775	6.34185	6.34119	6.96217	6.33383	6.64818	6.07601	0.350931	6.50058	2.44283	0.0401061	0.28237	-3.69715
Q8BJW5	Nol11	16	11.6757	11.3161	11.7393	11.7666	11.8983	12.0985	11.8633	11.9852	-0.202844	11.7929	-2.44337	0.040072	0.28237	-3.69638
Q8R2U7	Lrrc42	3	9.45116	9.70821	9.52501	9.48887	9.73553	9.52236	9.51476	9.35228	0.171594	9.53727	2.44238	0.0401344	0.28237	-3.69779
Q9QZD8	Slc25a10	6	9.85098	10.1684	9.8552	9.64383	9.82093	9.77241	9.82839	9.7473	0.176277	9.83593	2.44161	0.0401826	0.282399	-3.69889
O08579	Emd	17	12.5206	12.2613	12.3997	12.3642	12.2924	12.4373	12.3411	12.4923	-0.129876	12.3886	-2.43696	0.0404767	0.282636	-3.70552
P24604	Tec	2	7.86577	8.00755	8.04409	7.88775	8.11179	7.99661	8.01392	7.73784	0.172834	7.95817	2.43831	0.0403912	0.282636	-3.7036
P47857	Pfkm	16	11.5861	11.8114	11.6631	11.6403	11.5324	11.3954	11.6127	11.4474	0.148449	11.5861	2.43643	0.04051	0.282636	-3.70627
P97822	Anp32e	8	10.226	10.6339	10.3029	10.3197	10.7878	10.4866	10.6301	10.2762	0.255485	10.4579	2.44351	0.040366	0.282636	-3.69957
Q3THS6	Mat2a	18	12.9825	13.0472	12.9817	12.9272	13.1495	12.9703	13.0533	12.8587	0.124975	12.9963	2.43882	0.0403587	0.282636	-3.70287
Q78WZ7	Twistnb	6	9.60256	9.41725	9.62337	9.68023	9.84975	9.96956	9.75888	9.97025	-0.165021	9.73398	-2.43598	0.0405386	0.282636	-3.70691
Q80ZU0	Arl5a	1	8.27216	7.85265	8.12774	8.13488	8.00099	8.20405	8.05982	8.1564	-0.182734	8.10108	-2.4343	0.0406452	0.282636	-3.7093
Q8R033	Lyrm2	1	8.97633	8.62278	8.66147	8.81578	8.62737	8.65222	8.67754	8.84416	-0.169348	8.73471	-2.4349	0.0406071	0.282636	-3.70845
Q91WT8	Rbm47	1	7.18933	7.79498	7.49825	7.40992	7.29514	7.1258	7.59889	7.33701	0.285828	7.40617	2.43893	0.0403518	0.282636	-3.70271
Q9D0A3	Arpin	7	10.1209	10.6974	9.97185	10.1165	10.2399	9.89892	10.1335	9.84507	0.28646	10.128	2.4459	0.0406189	0.282636	-3.70068
Q9D0Y8	Mrpl52	3	9.99269	9.76611	9.97796	10.002	9.94396	10.0442	10.0067	10.1266	-0.126709	9.98253	-2.43766	0.0404318	0.282636	-3.70451
Q9EPK7	Xpo7	19	12.0518	12.1862	12.1676	12.1551	12.2793	12.1198	12.2079	12.0618	0.110918	12.1537	2.43476	0.0406161	0.282636	-3.70865
Q9ER88	Dap3	13	11.5521	11.2795	11.5788	11.5824	11.6428	11.7269	11.62	11.7689	-0.142726	11.5939	-2.43693	0.0404781	0.282636	-3.70555
P56212	Arpp19	3	10.1272	10.33	10.1501	10.2218	10.4083	10.1347	10.3255	10.0787	0.16281	10.222	2.43301	0.0407275	0.282979	-3.71114
Q3TIR1	Trappc13	7	9.81138	9.95764	9.84198	9.76344	9.79413	9.75369	9.82798	9.67761	0.110998	9.80348	2.42821	0.0410352	0.283993	-3.71799
Q69Z38	Peak1	52	13.7414	13.3046	13.495	13.4658	13.5056	13.6166	13.4713	13.6542	-0.176413	13.5318	-2.42815	0.0410392	0.283993	-3.71808
Q9CR68	Uqcrfs1	7	11.581	11.6729	11.7184	11.5477	11.6278	11.5218	11.6265	11.5899	0.103157	11.6108	2.42906	0.0409806	0.283993	-3.71678
Q9CZB3	Thumpd2	3	7.38705	7.70403	7.23739	7.22159	7.30823	7.12063	7.21687	7.06103	0.190496	7.2821	2.42927	0.0409673	0.283993	-3.71648
Q9JHE7	Tssc4	4	8.43993	8.99251	8.59007	8.61471	8.91821	8.68236	8.7334	8.50383	0.248763	8.68438	2.42964	0.0409433	0.283993	-3.71595
Q9Z175	Loxl3	17	11.7437	10.9515	11.95	11.974	11.5746	12.0047	11.5088	11.8872	-0.425305	11.6993	-2.47187	0.0411191	0.284316	-3.6879
Q80UU9	Pgrmc2	11	12.0388	11.7611	11.8197	11.8471	11.729	11.7936	11.7428	11.9143	-0.129091	11.8308	-2.42573	0.0411952	0.284612	-3.72153
P30115	Gsta3	2	7.22304	6.62881	7.04521	8.51235	6.61176	7.09183	7.17455	7.67322	-0.777687	7.2451	-2.47823	0.0415209	0.284796	-3.6879
Q62407	Speg	14	10.5068	10.9562	10.517	10.2721	10.5122	10.3675	10.4914	10.4734	0.227904	10.5121	2.42141	0.0414745	0.284796	-3.72767
Q6P6J9	Txndc15	6	9.15494	8.99577	9.08808	9.14502	9.10388	9.20979	9.08143	9.20113	-0.114335	9.12251	-2.42367	0.0413283	0.284796	-3.72446
Q8BWA8	Arhgef19	2	5.56834	5.69558	5.55497	5.48623	5.97097	5.51491	5.80009	5.34518	0.277562	5.61703	2.42196	0.0414388	0.284796	-3.72689
Q8R0Y6	Aldh1l1	9	10.1688	10.953	10.2077	10.1203	9.78077	9.61077	9.99562	9.65096	0.390124	10.061	2.45507	0.0415015	0.284796	-3.70386
Q91ZV8	Adgra2	9	10.2341	10.0979	10.7573	10.9184	10.5961	10.8425	10.8188	11.0076	-0.222936	10.6591	-2.42443	0.0412786	0.284796	-3.72337
Q9CWV0	Malsu1	2	8.58928	8.58499	8.88442	9.03521	9.25711	9.41557	9.2061	9.4233	-0.176758	9.0495	-2.42125	0.041485	0.284796	-3.7279
Q9DC71	Mrps15	12	11.7285	11.4527	11.8561	11.867	11.8219	11.9489	11.8609	11.978	-0.150365	11.8143	-2.42377	0.0413213	0.284796	-3.72431
Q9WVL0	Gstz1	9	10.5858	10.8207	10.6397	10.5949	10.5218	10.3585	10.5166	10.4337	0.145188	10.559	2.42118	0.0414898	0.284796	-3.72801
Q9CZR8	Tsfm	10	11.5646	11.4161	11.4382	11.4626	11.3392	11.4736	11.397	11.5264	-0.1063	11.4522	-2.42014	0.0415575	0.284819	-3.72949
Q9CRC9	Gnpda2	7	10.7118	10.9799	10.6448	10.6169	10.505	10.2768	10.6408	10.4461	0.199868	10.6028	2.41906	0.0416279	0.285073	-3.73103
D3Z7P3	Gls	29	13.5555	13.1941	13.5843	13.5329	13.4472	13.5914	13.4804	13.667	-0.169593	13.5066	-2.4092	0.0422756	0.285908	-3.74506
O09131	Gsto1	17	13.926	12.5186	13.2574	13.6806	13.0777	13.3371	13.3032	13.3425	-0.530699	13.3054	-2.47589	0.0421005	0.285908	-3.69581
O55091	Impact	10	11.3242	11.3864	11.2668	11.2209	11.1572	10.8024	11.1719	10.9836	0.181728	11.1642	2.40497	0.0425568	0.285908	-3.75109
O88396	Grpel2	5	10.0491	9.56262	10.0292	10.0427	10.0743	10.2799	10.1755	10.2415	-0.214375	10.0569	-2.40676	0.0424376	0.285908	-3.74854
P08074	Cbr2	10	11.3032	13.4709	10.8062	10.3871	11.0136	10.3478	10.8	10.3052	1.03359	11.0542	2.48672	0.0420279	0.285908	-3.68759
P53351	Plk2	2	5.67631	4.85487	5.82623	5.77808	6.11894	6.46944	6.19254	6.48804	-0.414852	5.92556	-2.40487	0.0425635	0.285908	-3.75123
Q3U898	Myeov2	1	6.5874	6.72093	6.43754	6.20016	6.54651	6.40791	6.36019	6.06164	0.223138	6.41529	2.41309	0.0420187	0.285908	-3.73952
Q60866	Pter	7	10.2547	10.4461	10.1469	10.1928	10.1162	9.91251	10.142	9.94521	0.154808	10.1446	2.4061	0.0424816	0.285908	-3.74948
Q64435	Ugt1a6	3	8.2064	8.75188	8.06043	7.88333	7.77561	7.25751	8.09296	7.77726	0.427771	7.97567	2.4384	0.04207	0.285908	-3.7218
Q6R891	Ppp1r9b	27	12.3995	12.8315	12.5757	12.4115	12.4662	12.3728	12.4666	12.4673	0.18037	12.4989	2.41014	0.0422135	0.285908	-3.74373
Q8BND5	Qsox1	10	10.6876	10.4849	10.6505	10.6279	10.756	10.9325	10.6904	10.9194	-0.159928	10.7187	-2.40714	0.0424125	0.285908	-3.748
Q8BUY5	Timmdc1	6	9.84704	9.50394	10.021	10.0259	9.87307	10.0615	9.93129	10.101	-0.194294	9.92059	-2.4077	0.0423749	0.285908	-3.7472
Q8BYL4	Yars2	11	10.7356	10.3907	10.7629	10.7614	10.8352	10.9236	10.8044	10.9706	-0.167314	10.7731	-2.4102	0.0422098	0.285908	-3.74365
Q8C3R1	Brat1	2	7.33829	7.74593	7.50938	7.54901	7.68212	7.54892	7.69857	7.39414	0.198653	7.5583	2.4119	0.0420972	0.285908	-3.74122
Q8K003	Tma7	1	8.39773	8.55732	8.54634	8.5046	8.50725	8.30272	8.42611	8.24751	0.153365	8.4362	2.40433	0.0425998	0.285908	-3.75201
Q8R0P4	Aamdc	3	8.26004	8.84074	8.1155	8.28205	8.24799	7.88692	8.12225	7.85506	0.290313	8.20132	2.40568	0.0425096	0.285908	-3.75008
Q91X52	Dcxr	7	10.3176	10.9407	10.143	10.0542	9.79541	9.54711	9.85082	9.66993	0.336184	10.0398	2.42937	0.042597	0.285908	-3.73382
Q921Z5	Tnfaip8	4	10.091	11.4058	10.6649	10.6141	10.7137	10.4867	10.7933	10.5129	0.470069	10.6603	2.45472	0.0424261	0.285908	-3.71403
Q99JT1	Gatb	11	9.99697	9.76214	10.0174	10.0597	9.8664	10.1243	10.1346	10.1731	-0.155982	10.0168	-2.40973	0.0422408	0.285908	-3.74431
Q9CR63	Cox16	3	10.4364	10.1659	10.2841	10.3184	10.3752	10.4125	10.3089	10.5131	-0.14214	10.3518	-2.41007	0.0422184	0.285908	-3.74383
Q9CXP8	Gng10	2	9.95911	10.3733	9.9271	9.77925	9.98875	9.67741	9.82747	9.88438	0.221301	9.9271	2.40406	0.0426175	0.285908	-3.75238
Q9D0I6	Wdsub1	2	6.93877	7.29347	6.85347	6.95507	6.84894	6.58703	6.83431	6.5214	0.231302	6.85406	2.40937	0.0422645	0.285908	-3.74482
Q9D8N0	Eef1g	34	14.196	13.9883	14.2284	14.3782	14.3743	14.4849	14.3792	14.3888	-0.136902	14.3023	-2.41266	0.0420474	0.285908	-3.74014
Q9DCC3	Ccdc107	2	6.79198	6.41975	6.47553	6.62352	6.58092	6.90373	6.56262	6.60752	-0.223076	6.6207	-2.40433	0.0425993	0.285908	-3.75199
Q9JHT5	Ammecr1	3	7.89936	7.55871	7.8248	7.90007	8.02452	8.07307	7.83723	8.10063	-0.196765	7.9023	-2.41598	0.041829	0.285908	-3.73541
Q9JIA7	Sphk2	5	9.63032	9.89951	9.7771	9.62299	9.47973	9.32875	9.61543	9.47212	0.194776	9.60324	2.40791	0.0423614	0.285908	-3.74691
O35640	Anxa8	12	11.6572	12.1715	10.7538	11.0096	11.7845	10.5536	11.1175	10.2859	0.642064	11.1667	2.47507	0.0427486	0.286339	-3.70329
Q9JLV5	Cul3	28	12.7792	12.9899	12.9731	12.9029	13.0687	12.9743	12.976	12.8631	0.117601	12.9409	2.40245	0.0427253	0.286339	-3.75468
Q3UNA4	Nxt2	1	6.90253	6.8537	6.99548	7.16151	7.06366	7.15722	6.96967	7.24543	-0.159948	7.04365	-2.40057	0.0428512	0.286355	-3.75735
Q62188	Dpysl3	28	13.8355	12.9806	13.7845	14.0029	13.6147	13.8479	13.5723	13.7462	-0.382692	13.6731	-2.44347	0.042843	0.286355	-3.72633
Q921S7	Mrpl37	16	11.9888	11.7849	12.013	12.005	11.956	12.0599	11.9982	12.1316	-0.117099	11.9922	-2.40067	0.0428447	0.286355	-3.75721
Q8BGW1	Fto	13	11.4452	11.7011	11.5425	11.5738	11.6926	11.5424	11.5862	11.3287	0.161424	11.5516	2.39928	0.0429383	0.286713	-3.7592
O35130	Emg1	9	11.2362	10.8777	11.31	11.35	11.4651	11.5636	11.3971	11.5461	-0.185568	11.3432	-2.39786	0.0430337	0.286903	-3.76121
P62080	Tspan5	1	7.43192	6.96007	6.77758	6.98598	6.75556	6.85144	6.82703	6.98684	-0.21408	6.94705	-2.39797	0.0430267	0.286903	-3.76106
Q9Z0M6	Cd97	9	10.1926	8.43335	9.88828	10.1238	10.0956	10.4699	10.1452	10.4204	-0.711758	9.97113	-2.46957	0.0430931	0.287075	-3.7107
Q8K072	Reep4	5	10.3889	10.0017	10.4593	10.4712	10.4339	10.6142	10.4753	10.5646	-0.184947	10.4261	-2.39568	0.0431809	0.287437	-3.76431
Q9D486	Cmip	3	8.87958	8.72178	8.39628	8.61728	8.21164	8.46222	8.34602	8.48734	-0.168931	8.51527	-2.3951	0.0432201	0.287474	-3.76514
Q8BMK1	Mettl2	4	9.03452	9.30274	9.12509	9.20329	9.21753	9.06723	9.27218	8.92325	0.175199	9.14323	2.39433	0.0432727	0.2876	-3.76624
E2JF22	Piezo1	37	13.1642	12.826	13.0075	13.0066	12.8745	12.9789	12.9149	13.0396	-0.13843	12.9765	-2.39344	0.0433327	0.287776	-3.7675
Q78ZA7	Nap1l4	15	12.1985	12.7869	12.5026	12.5312	12.6634	12.4758	12.5734	12.4615	0.210324	12.5242	2.39104	0.0434959	0.288413	-3.77091
Q80UP3	Dgkz	2	7.33985	8.06569	7.44066	7.31322	7.15596	7.09823	7.21177	7.00731	0.311031	7.32909	2.3913	0.0434787	0.288413	-3.77055
P49443	Ppm1a	7	10.7763	10.9544	10.7219	10.7122	10.6534	10.4657	10.6364	10.5383	0.135019	10.6823	2.38958	0.0435958	0.288852	-3.773
P28271	Aco1	23	11.6214	12.0306	11.7193	11.8182	11.7518	11.5884	11.8982	11.6019	0.19725	11.7537	2.38762	0.0437301	0.288856	-3.77579
P47809	Map2k4	10	11.035	11.0642	11.0483	11.0012	11.1328	10.9598	11.0715	10.8892	0.111193	11.0253	2.3876	0.0437313	0.288856	-3.77581
Q68FL6	Mars	35	13.5096	13.2739	13.5043	13.7258	13.7246	13.7634	13.652	13.701	-0.153585	13.6068	-2.38829	0.043684	0.288856	-3.77483
Q9DAR7	Dcps	8	11.0446	11.5369	11.0352	11.126	11.2662	11.067	11.1409	10.88	0.227229	11.1371	2.38852	0.0436682	0.288856	-3.7745
Q80TE0	Rpap1	14	10.7449	10.915	10.7733	10.7868	10.9104	10.7612	10.8782	10.7194	0.116888	10.8112	2.38452	0.0439428	0.28904	-3.7802
Q80ZK0	Mrps10	5	10.1897	9.81995	10.2235	10.201	10.2218	10.3465	10.2863	10.4301	-0.172103	10.2149	-2.38545	0.043879	0.28904	-3.77888
Q8C3P7	Mettl3	7	10.2316	10.5081	10.4248	10.4009	10.6043	10.501	10.5538	10.3419	0.146603	10.4458	2.38473	0.0439282	0.28904	-3.77989
Q8C8N2	Scai	4	8.78148	9.14905	8.80371	8.77594	8.76421	8.59178	8.77824	8.68146	0.179773	8.79073	2.38425	0.0439617	0.28904	-3.78059
Q9ES28	Arhgef7	15	11.7943	11.9277	11.7366	11.6858	11.6019	11.5635	11.6629	11.4954	0.113873	11.6835	2.38647	0.043809	0.28904	-3.77743
Q9Z0E0	Ncdn	10	10.5747	10.6691	10.6036	10.6009	10.6701	10.5062	10.6456	10.4894	0.107198	10.595	2.3858	0.0438547	0.28904	-3.77837
Q62448	Eif4g2	34	13.581	13.4304	13.5564	13.6719	13.7184	13.8178	13.7147	13.755	-0.115372	13.6557	-2.3821	0.0441096	0.28979	-3.78363
O88851	Rbbp9	4	9.4065	9.9185	9.40772	9.59316	9.37492	8.99216	9.49384	9.06054	0.309055	9.40592	2.38883	0.0444363	0.290885	-3.78187
P13595	Ncam1	53	14.9613	13.6066	14.8896	15.045	14.7794	15.01	14.9076	15.2478	-0.558228	14.8059	-2.44806	0.044469	0.290885	-3.73971
Q80WV3	Chst2	3	9.03051	7.80017	8.92583	8.96423	8.53318	9.05527	8.69262	8.87216	-0.509493	8.73425	-2.41853	0.0444799	0.290885	-3.76072
Q8BFR6	Zfand1	3	7.4113	7.70278	7.46597	7.52924	7.42417	7.14746	7.35265	7.08919	0.210455	7.39034	2.37726	0.0444455	0.290885	-3.79052
Q8BL48	Unk	5	9.06511	9.51172	9.15175	9.15379	9.29169	9.09816	9.15095	9.05911	0.190013	9.18528	2.37798	0.0443955	0.290885	-3.7895
Q99NH2	Pard3	24	11.5915	11.4043	11.5617	11.6443	11.5548	11.6088	11.5613	11.6421	-0.106251	11.5711	-2.37749	0.0444295	0.290885	-3.79019
Q9R0B9	Plod2	29	14.3077	13.9768	14.0234	14.0608	14.0834	14.1886	14.0398	14.1264	-0.136663	14.1009	-2.37546	0.0445715	0.291262	-3.79309
Q9D8C3	Alg13	3	8.99915	8.84702	8.91524	8.90978	8.90672	9.10056	8.93437	9.11171	-0.135035	8.96557	-2.37492	0.0446089	0.291284	-3.79385
Q6PEM8	Slc46a1	1	6.99237	6.85985	6.90509	7.12335	6.64656	6.92288	6.86233	7.04985	-0.202323	6.92028	-2.37348	0.0447097	0.29172	-3.7959
Q03145	Epha2	25	12.736	12.0094	12.5137	12.5098	12.847	13.1369	12.5494	12.9595	-0.3809	12.6577	-2.40925	0.0449183	0.292858	-3.77169
Q8BXQ2	Pigt	8	10.9714	10.8743	10.9158	10.9575	10.7916	10.9863	10.908	11.0064	-0.108755	10.9264	-2.36994	0.0449589	0.292899	-3.80094
Q3UPL0	Sec31a	42	14.0378	14.0852	14.2098	14.1153	14.2114	14.0361	14.124	13.9353	0.127281	14.0944	2.36945	0.0449934	0.292902	-3.80164
Q9Z1M4	Rps6kb2	4	7.92106	8.14354	8.00647	7.92221	7.98289	7.86604	7.90888	7.82865	0.134048	7.94747	2.36882	0.0450375	0.292966	-3.80253
O88544	Cops4	20	12.7785	12.9284	12.6862	12.7099	12.783	12.6124	12.7144	12.598	0.113691	12.7263	2.36404	0.0453765	0.293219	-3.80933
P31750	Akt1	12	11.4345	11.5673	11.3991	11.4202	11.4468	11.2732	11.402	11.283	0.109897	11.4033	2.36256	0.0454816	0.293219	-3.81143
Q60754	Marco	1	8.64512	9.04445	9.34676	8.5621	9.32894	9.17782	8.93194	8.77143	0.365924	8.97607	2.38797	0.0454401	0.293219	-3.79219
Q6GQT6	Scap	8	9.31345	9.0922	9.00951	9.11638	8.78607	8.93148	8.83684	8.9879	-0.137589	9.00923	-2.36309	0.0454442	0.293219	-3.81068
Q6P3B9	Rbfa	7	10.1618	9.79732	9.97271	10.1293	10.2202	10.2404	10.0478	10.1912	-0.180487	10.0951	-2.36671	0.0451867	0.293219	-3.80553
Q6P4T0	Atg2a	12	10.2467	10.3755	10.3621	10.3415	10.4779	10.3438	10.4931	10.3316	0.105171	10.3715	2.36557	0.0452675	0.293219	-3.80715
Q80VJ2	Sra1	8	11.161	11.3248	11.2385	11.3246	11.3867	11.0509	11.2625	10.995	0.175554	11.218	2.36248	0.0454871	0.293219	-3.81154
Q8BHN0	Ppm1l	11	11.4552	11.3582	11.3576	11.3435	11.3114	11.6137	11.0949	11.4785	-0.189036	11.3766	-2.3651	0.0453006	0.293219	-3.80781
Q8BIV3	Ranbp6	5	8.60853	9.09527	8.64449	8.63744	8.67818	8.58782	8.79198	8.55888	0.21366	8.70032	2.3633	0.0454291	0.293219	-3.81038
Q91XY4	Pcdhga4	10	11.7935	11.4308	11.5998	11.7	11.3565	11.4945	11.4968	11.6087	-0.171046	11.5601	-2.3663	0.0452158	0.293219	-3.80611
Q9D394	Rufy3	6	8.41429	8.86213	8.43666	8.31098	8.36561	8.30771	8.38511	8.27772	0.200971	8.42003	2.36579	0.0452521	0.293219	-3.80684
Q9JJG6	Tmem47	1	7.17393	6.70477	6.93752	7.03452	7.15152	7.21371	7.14759	7.35733	-0.22555	7.09011	-2.36432	0.0453562	0.293219	-3.80892
Q8BMC0	Lpar6	1	5.92006	5.71631	5.75054	5.94281	5.8586	6.06286	5.81954	5.9384	-0.18482	5.87614	-2.36154	0.0455544	0.293432	-3.81288
B9EKR1	Ptprz1	21	12.3376	10.8277	12.1378	12.2977	11.6113	12.0156	11.9299	12.293	-0.628869	11.9313	-2.42211	0.0461888	0.294199	-3.7747
O08999	Ltbp2	40	13.0877	13.2182	13.7152	13.1821	13.3115	12.9636	13.3516	13.2578	0.272012	13.2609	2.37213	0.0463698	0.294199	-3.81259
O35134	Polr1a	19	11.3607	11.0502	11.3575	11.3589	11.5532	11.7594	11.4957	11.6664	-0.195147	11.4502	-2.35283	0.0461806	0.294199	-3.82526
P48301	Tead2	1	6.72127	6.50402	6.72741	6.88829	6.92763	7.1809	7.00056	7.03452	-0.190701	6.87308	-2.35615	0.0459407	0.294199	-3.82053
P56394	Cox17	2	10.9646	10.601	11.0032	10.8945	10.9371	11.0552	10.91	11.2633	-0.196724	10.9536	-2.35517	0.0460115	0.294199	-3.82193
P70453	Pde7a	2	4.91229	5.65356	5.31198	5.31288	5.1153	4.67207	5.15127	4.88996	0.377514	5.12741	2.35886	0.045746	0.294199	-3.81668
Q09143	Slc7a1	10	11.6797	11.466	11.7043	11.7441	11.8932	11.9331	11.8915	12.064	-0.138749	11.797	-2.34806	0.0465272	0.294199	-3.83203
Q3TH73	Ttyh2	6	10.6348	10.4596	10.5325	10.6839	10.2792	10.4993	10.5469	10.7446	-0.186992	10.5476	-2.34736	0.046578	0.294199	-3.83302
Q3U7R1	Esyt1	45	13.8743	13.7682	13.9631	13.9282	13.8405	13.9955	13.9106	14.1205	-0.11858	13.9251	-2.35487	0.0460334	0.294199	-3.82236
Q505B7	Zbtb8os	4	9.91052	10.3211	9.82288	9.96272	9.87972	9.50637	9.95771	9.67187	0.251428	9.87911	2.35271	0.0463071	0.294199	-3.82651
Q571I4	Sgk223	12	9.57704	9.15228	9.74622	9.67407	9.70172	9.81938	9.61744	9.95291	-0.224198	9.65513	-2.35766	0.0458323	0.294199	-3.81839
Q5ND52	Mrm3	5	9.32457	9.07541	9.26872	9.4322	9.50445	9.53475	9.50211	9.5769	-0.148501	9.40239	-2.35725	0.0458619	0.294199	-3.81898
Q6PG95	Cramp1	2	8.1169	8.21213	8.11012	7.92733	8.20341	8.02549	8.18525	8.06461	0.14661	8.10565	2.35602	0.0459502	0.294199	-3.82072
Q78RX3	Smim12	2	9.92748	9.58233	9.95569	10.0467	9.84089	10.0983	10.1304	10.098	-0.182585	9.95998	-2.35881	0.0457499	0.294199	-3.81676
Q8C5H8	Nadk2	11	11.0496	10.8621	10.9972	11.0974	11.0305	11.0537	10.9713	11.0837	-0.109789	11.0182	-2.35738	0.0458525	0.294199	-3.81879
Q8CGC6	Rbm28	25	13.1288	12.7842	13.1968	13.1907	13.26	13.3378	13.2568	13.4064	-0.161737	13.1952	-2.35272	0.046189	0.294199	-3.82542
Q8R0S2	Iqsec1	13	10.6011	10.9959	10.4842	10.3934	10.3743	10.2696	10.3083	10.2541	0.189304	10.4601	2.35262	0.0461961	0.294199	-3.82556
Q91WB7	Ubtd1	5	10.5039	10.0361	10.3679	10.3819	10.2435	10.3334	10.288	10.4456	-0.184809	10.3251	-2.34821	0.0465162	0.294199	-3.83182
Q922K7	Nop2	24	12.7525	12.2736	12.9099	12.9275	13.0377	13.2363	13.0532	13.1632	-0.235169	12.9192	-2.35717	0.0465615	0.294199	-3.82549
Q9CQ13	Coprs	2	7.18525	7.47502	7.16157	7.15406	7.26702	7.15203	7.23858	6.98584	0.176403	7.20242	2.34705	0.0466007	0.294199	-3.83346
Q9D7N6	Mrpl30	4	10.5405	10.218	10.5292	10.5062	10.4517	10.5586	10.5037	10.6629	-0.150844	10.4963	-2.35144	0.0462816	0.294199	-3.82724
Q9ET30	Tm9sf3	12	12.6378	12.4103	12.5662	12.5224	12.4364	12.6053	12.4658	12.5907	-0.118868	12.5294	-2.34728	0.0465844	0.294199	-3.83314
Q9QY06	Myo9b	47	12.9979	13.1359	12.9683	12.9209	13.0236	12.8985	12.964	12.9094	0.098112	12.9773	2.34941	0.0464292	0.294199	-3.83012
Q9R0L7	Akap8l	10	10.3918	10.3253	10.3728	10.4375	10.3467	10.4739	10.3077	10.4446	-0.100601	10.3875	-2.3471	0.0465976	0.294199	-3.8334
Q9R0T8	Ikbke	2	5.26679	5.62169	5.52003	5.48583	5.44791	5.14236	5.4292	5.18785	0.241956	5.38771	2.34775	0.0465496	0.294199	-3.83247
Q9Z1E3	Nfkbia	1	8.84897	9.17271	8.78921	8.86254	9.02216	8.79616	8.9162	8.68812	0.185355	8.88701	2.35583	0.0459641	0.294199	-3.82099
Q9Z1K6	Arih2	6	10.0145	10.0884	10.0747	10.0788	10.0798	9.85304	10.066	9.82681	0.140305	10.0103	2.34947	0.0464246	0.294199	-3.83003
O08582	Gtpbp1	9	10.3584	10.5223	10.4598	10.4643	10.6754	10.4887	10.6131	10.4216	0.128394	10.5004	2.3393	0.0471703	0.294498	-3.84447
P06151	Ldha	20	14.1802	14.3623	14.2772	14.3523	14.4306	14.1583	14.4595	14.2753	0.136381	14.312	2.34228	0.0469506	0.294498	-3.84024
P09602	Hmgn2	4	10.9555	11.4589	11.1454	11.1928	11.3353	11.2137	11.3176	11.1106	0.192791	11.2162	2.33688	0.0473494	0.294498	-3.8479
P15532	Nme1	6	12.3977	12.4932	12.4147	12.4773	12.5658	12.2871	12.5314	12.2995	0.137676	12.4333	2.33552	0.0474508	0.294498	-3.84984
P16858	Gapdh	28	15.3448	15.421	15.3896	15.4292	15.5273	15.2912	15.5202	15.3073	0.119932	15.4038	2.34012	0.0471099	0.294498	-3.84331
P52825	Cpt2	24	13.068	13.7116	13.201	13.0796	12.9003	12.7418	13.0775	12.9132	0.296437	13.0866	2.36243	0.0473065	0.294498	-3.82832
P61087	Ube2k	10	11.1009	11.2852	11.2144	11.2848	11.3347	11.0927	11.2846	11.0737	0.141783	11.2089	2.34201	0.0469705	0.294498	-3.84062
P62748	Hpcal1	7	11.2885	11.2302	10.9686	11.1398	11.0512	11.1859	10.9446	11.1197	-0.123715	11.1161	-2.33476	0.0475074	0.294498	-3.85092
P62874	Gnb1	10	11.7546	11.6198	11.6217	11.6299	11.4598	11.6115	11.4591	11.6179	-0.104382	11.5968	-2.33998	0.0471202	0.294498	-3.84351
Q3TCJ1	Fam175b	7	11.3132	11.7446	11.3091	11.2998	11.3524	11.2144	11.3325	11.2299	0.183168	11.3495	2.34389	0.0468325	0.294498	-3.83796
Q3UJ81	Cnep1r1	1	6.71802	6.56605	6.61747	6.78169	6.62169	6.83692	6.73792	6.78602	-0.151303	6.70822	-2.33895	0.0471966	0.294498	-3.84497
Q64727	Vcl	85	16.1063	16.2532	16.109	16.1295	16.2253	16.0578	16.173	16.0786	0.0996037	16.1416	2.33487	0.0474989	0.294498	-3.85076
Q6PB70	Ano8	5	9.71858	9.96035	9.81126	9.63594	9.78523	9.72076	9.71053	9.6928	0.131202	9.75443	2.33833	0.0472423	0.294498	-3.84585
Q8BHZ0	Fam49a	6	10.0826	9.785	9.6642	9.91613	9.41932	9.60959	9.65741	9.77305	-0.196731	9.73842	-2.34167	0.0469957	0.294498	-3.84111
Q8K2I1	Fntb	2	8.20457	8.61287	8.11475	8.23155	8.26872	7.98246	8.1392	7.93895	0.213356	8.18663	2.3359	0.0474228	0.294498	-3.84931
Q99JT9	Adi1	3	9.77494	10.3603	9.76068	9.84567	9.65701	9.20417	9.95354	9.53396	0.366742	9.76129	2.36463	0.0473847	0.294498	-3.82739
Q99JY1	Tirap	1	4.06932	3.11478	3.60288	3.7761	3.38024	4.01011	3.77742	3.71287	-0.428372	3.68047	-2.34213	0.0469616	0.294498	-3.84045
Q9CPW3	Mrpl54	3	9.70385	9.4568	9.63782	9.67713	9.65712	9.82074	9.63179	9.70323	-0.136142	9.66106	-2.33674	0.0473604	0.294498	-3.84811
Q9DB16	Cab39l	2	7.73318	8.07381	7.65517	7.74593	7.64205	7.44512	7.79742	7.42925	0.221312	7.69024	2.34543	0.0467194	0.294498	-3.83577
Q9DBG5	Plin3	19	12.0179	12.3494	11.9372	12.0117	11.9106	11.6602	11.9265	11.7569	0.189481	11.9463	2.3403	0.0470968	0.294498	-3.84306
Q9EPA7	Nmnat1	3	8.48523	8.49945	8.58686	8.63377	8.59297	8.81474	8.5736	8.82225	-0.138761	8.62611	-2.33906	0.0471883	0.294498	-3.84481
Q9JI33	Ntn4	1	7.39896	7.15026	7.39328	7.29013	7.2662	7.49095	7.2329	7.62589	-0.198699	7.35607	-2.33489	0.0474979	0.294498	-3.85074
Q9R1Y5	Hic1	2	7.68694	7.0207	7.76653	7.92362	7.77914	8.00063	7.70477	7.82734	-0.315739	7.71371	-2.33801	0.047411	0.294498	-3.84759
Q9WV92	Epb41l3	34	13.8221	13.1755	13.6545	13.736	13.4465	13.5811	13.4826	13.6097	-0.246966	13.5635	-2.34708	0.0474319	0.294498	-3.84093
Q9Z1L8	Mecom	1	5.05311	6.13237	5.63735	5.61102	5.86635	5.60066	5.70874	5.5265	0.380938	5.64201	2.3365	0.047378	0.294498	-3.84845
Q6DI86	Fastkd1	3	8.00088	7.81049	7.94724	7.97298	7.96188	8.12377	8.03418	8.15911	-0.135739	8.00132	-2.33346	0.0476043	0.294885	-3.85276
Q5SNZ0	Ccdc88a	35	12.4701	12.5877	12.5182	12.4128	12.6661	12.5378	12.5577	12.438	0.117479	12.5235	2.33233	0.0476886	0.29498	-3.85437
Q7TT37	Ikbkap	24	12.8118	12.9131	12.8895	12.8494	13.0161	12.897	12.9694	12.798	0.105385	12.893	2.33245	0.0476796	0.29498	-3.8542
P51432	Plcb3	35	13.0102	12.8141	12.9774	13.0966	13.1498	13.1775	13.0974	13.174	-0.118125	13.0621	-2.32927	0.0479182	0.295737	-3.85872
Q07231	Zscan21	3	8.52809	8.8368	8.77479	8.60964	8.70425	8.62525	8.6566	8.64289	0.14244	8.67229	2.32936	0.0479113	0.295737	-3.85859
Q3UUI3	Them4	1	7.6771	7.18152	7.56848	7.62936	7.41204	7.45718	7.47442	7.81162	-0.241707	7.52646	-2.32886	0.047949	0.295737	-3.8593
Q91YS8	Camk1	6	10.2448	10.9289	10.0537	10.1188	10.0567	9.78183	10.1503	9.85952	0.329484	10.1493	2.35417	0.0478507	0.295737	-3.83933
Q499X9	Mars2	6	9.46778	9.13856	9.53617	9.60338	9.50682	9.6187	9.50867	9.61182	-0.166749	9.49899	-2.3271	0.0480811	0.295913	-3.86179
Q6NXH2	Manea	9	10.9564	10.8271	11.0179	10.9991	10.849	11.0158	10.8748	11.0913	-0.127619	10.9539	-2.32761	0.048043	0.295913	-3.86107
Q9EQI8	Mrpl46	5	10.758	10.6624	10.8391	10.8499	10.766	10.887	10.8023	10.9613	-0.105518	10.8157	-2.32755	0.0480473	0.295913	-3.86115
Q7TQ95	Lnp	12	12.0936	11.8488	12.0128	12.0076	12.0061	12.1399	11.9607	12.0647	-0.122263	12.0168	-2.32662	0.0481174	0.295924	-3.86247
Q91Z92	B3galt6	6	10.0002	10.0976	10.1609	9.93632	10.1109	10.059	10.0844	10.0083	0.112014	10.0572	2.32604	0.0481612	0.295981	-3.8633
P50396	Gdi1	17	12.3671	12.4849	12.4248	12.4271	12.3559	12.1389	12.3894	12.2086	0.137057	12.3496	2.32057	0.0485758	0.296063	-3.87105
P53994	Rab2a	8	11.9614	11.7432	11.9144	11.91	11.9424	12.0298	11.8734	12.0219	-0.118181	11.9246	-2.31851	0.0487332	0.296063	-3.87398
Q3TDN0	Disp1	2	6.10027	6.01011	5.91364	6.06366	5.99887	6.28771	6.08268	6.29416	-0.193016	6.09389	-2.31856	0.0487295	0.296063	-3.87391
Q60932	Vdac1	25	14.392	14.1829	14.2173	14.2547	14.0784	14.1481	14.079	14.2174	-0.104216	14.1962	-2.3186	0.0487261	0.296063	-3.87385
Q62417	Sorbs1	32	13.4526	12.7312	13.359	13.2444	13.3355	13.5411	13.3013	13.5927	-0.294221	13.3197	-2.34683	0.0485075	0.296063	-3.85057
Q6P0X2	Znf511	1	7.34651	7.55899	7.34341	7.45912	7.59731	7.24413	7.58942	7.2446	0.200562	7.42294	2.31816	0.0487599	0.296063	-3.87448
Q8BGA5	Krr1	15	11.8212	11.5089	11.9232	11.934	12.0712	12.2	12.0426	12.1699	-0.170416	11.9589	-2.32437	0.0482871	0.296063	-3.86566
Q8BX94	Osbpl2	7	10.3768	10.4702	10.3824	10.3757	10.3101	10.119	10.3772	10.1676	0.135512	10.3224	2.31799	0.048773	0.296063	-3.87472
Q8K2M0	Mrpl38	10	10.4613	10.2337	10.4595	10.4413	10.3842	10.5478	10.4902	10.5836	-0.125814	10.4502	-2.32519	0.048225	0.296063	-3.86449
Q8R4U1	Mypop	1	7.96586	6.67101	6.86913	7.08958	7.54294	7.90049	7.20396	7.66249	-0.592351	7.36318	-2.36255	0.0483898	0.296063	-3.83785
Q8VDC0	Lars2	16	11.1497	11.0302	11.1038	11.1633	10.9065	11.0904	11.0421	11.1924	-0.127587	11.0848	-2.3212	0.0485277	0.296063	-3.87016
Q91XU0	Wrnip1	9	9.7557	10.0501	9.8875	9.81889	10.2134	9.98842	10.033	9.88907	0.176026	9.95451	2.32011	0.0486112	0.296063	-3.87171
Q9CZG3	Commd8	5	9.57702	9.94383	9.57471	9.5666	9.56279	9.50687	9.63443	9.43559	0.169377	9.60023	2.31913	0.0486857	0.296063	-3.8731
Q9CZW5	Tomm70	34	13.8961	13.4836	13.8243	13.7963	13.7563	13.8738	13.7629	13.8899	-0.16354	13.7854	-2.32061	0.0485731	0.296063	-3.871
Q9D0B1	Znf524	1	4.96116	5.39618	5.27006	5.0542	5.27426	4.98868	5.04876	5.04494	0.240265	5.12978	2.32254	0.0484259	0.296063	-3.86826
Q9D7B7	Gpx8	7	11.5109	11.3848	11.5159	11.5706	11.5568	11.8026	11.4557	11.5953	-0.149028	11.5491	-2.31812	0.0487627	0.296063	-3.87453
Q9EPE9	Atp13a1	32	12.9973	12.7651	12.9309	12.9211	12.8505	12.9397	12.8539	12.9837	-0.111403	12.9053	-2.32354	0.0483504	0.296063	-3.86685
Q9Z2H5	Epb41l1	17	11.8696	12.1319	11.9283	11.7368	12.1131	11.9109	11.9473	11.9495	0.164395	11.9484	2.31768	0.0487966	0.296063	-3.87516
O08997	Atox1	4	11.1463	11.7315	11.1625	11.2909	11.1611	10.8184	11.2181	10.9712	0.282079	11.1875	2.33447	0.0489451	0.296328	-3.86364
O54818	Tpd52l1	4	9.90664	9.51644	9.46946	9.62633	9.63655	9.70074	9.67607	9.80162	-0.18382	9.66673	-2.31476	0.0490199	0.296328	-3.87929
O88974	Setdb1	12	10.8813	11.0226	11.1005	11.0382	11.1875	11.0993	11.1894	11.0427	0.099315	11.0702	2.31442	0.0490464	0.296328	-3.87978
Q04207	Rela	13	10.4704	10.6648	10.4792	10.5193	10.5584	10.3412	10.5231	10.4096	0.127116	10.4958	2.31216	0.0492208	0.296328	-3.88299
Q8BGS3	Zkscan1	3	7.15102	7.30868	7.39896	7.20225	7.30298	7.24632	7.26749	7.01276	0.169517	7.23631	2.31434	0.0490526	0.296328	-3.87989
Q8BH51	Cox14	1	8.54206	8.29614	8.45415	8.46648	8.19752	8.53338	8.49158	8.59861	-0.178946	8.44749	-2.3131	0.0491483	0.296328	-3.88166
Q8BTZ4	Anapc5	16	12.0398	12.1821	12.0616	12.0604	12.1026	12.0006	12.0978	11.9734	0.0963603	12.0648	2.31589	0.0489334	0.296328	-3.87769
Q8VE95	NA	2	7.66098	8.00436	7.72076	7.55007	7.46801	7.29583	7.56491	7.48502	0.211508	7.59374	2.31491	0.0490088	0.296328	-3.87908
Q9CZH3	Psmg3	3	8.30064	8.60844	8.55703	8.60557	8.69875	8.52131	8.67105	8.43674	0.160249	8.54994	2.31298	0.0491573	0.296328	-3.88182
Q9D0R4	Ddx56	8	9.82097	9.52005	9.88898	9.92856	10.0677	10.1712	10.023	10.1551	-0.168409	9.94695	-2.31327	0.0491346	0.296328	-3.8814
Q9DBN4	P33monox	7	10.4416	10.7651	10.5378	10.3356	10.2642	10.2107	10.2924	10.2629	0.171216	10.3888	2.31221	0.0492163	0.296328	-3.88291
Q64433	Hspe1	7	13.3632	13.1864	13.3994	13.4346	13.4118	13.67	13.4434	13.4805	-0.139018	13.4237	-2.31111	0.0493014	0.296551	-3.88447
Q7TQJ8	Wtip	2	7.1192	7.29048	7.09421	7.0588	7.14631	6.97032	7.00085	6.82988	0.152624	7.06376	2.31063	0.0493388	0.296551	-3.88516
Q91YT8	Tmem63a	17	11.2423	11.2017	11.1224	11.2169	11.1079	11.2685	11.1534	11.252	-0.0975768	11.1957	-2.30995	0.0493914	0.296551	-3.88612
Q9D071	Mms19	11	11.1733	11.4057	11.2531	11.263	11.2327	11.1169	11.2261	11.1078	0.120685	11.2223	2.30988	0.0493963	0.296551	-3.88621
Q9QZB0	Rgs17	3	8.27546	8.92119	8.36588	8.39275	8.24502	8.07096	8.12457	7.93741	0.274067	8.29165	2.30872	0.0494867	0.296885	-3.88786
P70335	Rock1	45	13.3819	13.464	13.3231	13.2671	13.2183	13.134	13.1861	13.1099	0.0903684	13.2606	2.30669	0.0496445	0.296934	-3.89074
Q8VDG5	Ppcs	5	9.3061	9.53916	9.39295	9.43499	9.43356	9.29261	9.46574	9.27047	0.13462	9.39195	2.3081	0.0495347	0.296934	-3.88874
Q91X96	Rabif	1	6.90779	7.32125	7.02528	7.11035	7.03452	6.78839	7.19967	6.886	0.227726	7.03416	2.30722	0.0496029	0.296934	-3.88998
Q9D7N3	Mrps9	18	12.3045	12.0391	12.3311	12.331	12.3098	12.3801	12.3158	12.4494	-0.128062	12.3076	-2.30723	0.049602	0.296934	-3.88997
Q9ESV0	Ddx24	20	12.1311	11.722	12.0708	12.1139	12.1476	12.2378	12.0785	12.1819	-0.173142	12.0855	-2.30638	0.049668	0.296934	-3.89117
Q6NZC7	Sec23ip	28	12.9519	13.0226	13.0619	13.0051	13.1252	13.007	13.0832	12.9485	0.0926538	13.0257	2.3041	0.0498459	0.297789	-3.8944
Q8R3C6	Rbm19	23	11.8657	11.5878	11.9266	11.956	12.0907	12.2251	12.0317	12.1528	-0.162719	11.9795	-2.30296	0.0499354	0.298116	-3.89603
Q91ZU6	Dst	176	14.9207	14.4399	14.7983	14.84	14.8979	14.9968	14.8176	14.9193	-0.191604	14.8288	-2.30244	0.0499757	0.298149	-3.89675
P00329	Adh1	2	6.89527	5.95391	6.75313	7.66942	6.26772	6.64024	6.77066	6.94149	-0.61456	6.73648	-2.32948	0.0504688	0.298419	-3.88016
P30681	Hmgb2	7	11.5952	12.238	11.6045	11.6861	11.9339	11.7616	11.8635	11.4588	0.293682	11.7677	2.3245	0.0500731	0.298419	-3.88066
P36916	Gnl1	14	11.2699	11.4649	11.421	11.4718	11.4461	11.2444	11.4709	11.2702	0.136861	11.3824	2.29492	0.0505685	0.298419	-3.90741
P62492	Rab11a	5	11.3722	11.0784	11.0834	11.1353	10.9423	11.1041	11.1097	11.2161	-0.146599	11.1302	-2.29845	0.0502897	0.298419	-3.90242
Q3UHK8	Tnrc6a	6	9.26347	8.96459	9.14879	9.39567	9.44366	9.62813	9.34085	9.36935	-0.206694	9.31931	-2.29508	0.0505557	0.298419	-3.90719
Q5EBH1	Rassf5	1	5.00085	5.21917	5.49265	4.94895	4.9847	4.82718	5.29692	5.03535	0.297617	5.10072	2.29722	0.0503867	0.298419	-3.90416
Q61025	Ift20	4	9.90665	10.0122	9.84802	9.66572	9.82489	9.72725	9.79029	9.73808	0.120451	9.81413	2.29592	0.0504891	0.298419	-3.90599
Q8BIQ3	Znf2	1	5.59544	6.9205	5.3672	5.3906	5.10512	4.98413	5.09803	4.52982	0.573594	5.37386	2.31242	0.0502629	0.298419	-3.89143
Q8C0J6	Sowahc	4	8.45571	9.04183	8.52349	8.45579	8.55708	8.37997	8.498	8.44556	0.234927	8.54468	2.29922	0.0502289	0.298419	-3.90132
Q8C0T5	Sipa1l1	34	12.4326	12.1379	12.2636	12.241	12.0979	12.2188	12.0577	12.1912	-0.121729	12.2051	-2.29633	0.0504567	0.298419	-3.90541
Q8VIM9	Irgq	11	10.4686	10.6213	10.4186	10.4912	10.5374	10.3271	10.5137	10.3068	0.131687	10.4606	2.29505	0.0505585	0.298419	-3.90723
Q921X9	Pdia5	29	13.5886	13.1654	13.5892	13.5682	13.3928	13.5752	13.4388	13.5638	-0.182664	13.4853	-2.29768	0.0503504	0.298419	-3.90351
Q99L88	Sntb1	3	8.25361	8.71866	8.68926	8.57998	8.3029	8.15152	8.59922	8.2465	0.276524	8.44271	2.30156	0.0501018	0.298419	-3.89847
Q9CZJ1	Utp11	8	10.8445	10.554	10.9686	10.966	11.0942	11.2398	11.0437	11.1905	-0.169702	10.9877	-2.29676	0.0504227	0.298419	-3.9048
Q9CZK6	Anks3	5	8.5699	9.1199	8.52691	8.51951	8.34096	8.29835	8.32488	8.07005	0.247759	8.47131	2.29539	0.0505314	0.298419	-3.90675
Q9D2C2	Saal1	9	9.92974	10.075	10.0035	10.0236	10.2673	9.99503	10.1331	9.92654	0.147456	10.0442	2.2948	0.0505783	0.298419	-3.90759
A2BDX3	Mocs3	8	10.9296	11.1313	10.9308	11.0036	11.0802	10.9196	11.0899	10.8505	0.134753	10.9919	2.2938	0.0506575	0.298475	-3.909
Q8K2Y7	Mrpl47	5	9.80508	9.6027	9.84958	9.85536	9.82956	9.90749	9.86213	10.0153	-0.121732	9.8409	-2.29391	0.0506488	0.298475	-3.90885
A2ARI4	Lgr4	4	8.80122	9.49788	8.68742	8.54617	8.90183	8.6007	8.60849	8.58759	0.316669	8.77891	2.3033	0.0507357	0.298675	-3.90228
P42703	Lifr	3	8.17751	9.29075	8.22548	8.14137	7.84956	7.59991	7.98801	7.70865	0.482244	8.12266	2.3244	0.0507611	0.298675	-3.88638
Q3TWN3	Cnnm2	4	7.82659	8.18936	7.74003	7.54848	7.52405	7.43432	7.58684	7.50581	0.208468	7.66944	2.2907	0.0509038	0.298749	-3.91339
Q8R071	Itpka	1	6.14822	6.42606	5.99053	5.79279	5.92006	5.85689	5.97671	5.75889	0.212511	5.98377	2.29058	0.0509132	0.298749	-3.91355
Q9CYI0	NA	8	10.0351	10.4193	9.97285	10.0204	10.1623	9.88325	10.0319	9.94676	0.187183	10.059	2.29157	0.0508345	0.298749	-3.91215
Q9Z172	Sumo3	1	9.40147	9.92618	9.5377	9.57002	9.56916	9.46534	9.56123	9.37895	0.20331	9.55125	2.29069	0.0509045	0.298749	-3.9134
Q7TMC8	Fuk	7	9.60467	9.7453	9.70745	9.66676	9.83955	9.44019	9.54847	9.48916	0.167247	9.63019	2.28944	0.0510044	0.299079	-3.91517
Q61035	Hars	21	12.9677	13.0157	12.9431	12.9889	13.1101	12.8033	13.0211	12.796	0.138009	12.9557	2.28834	0.051093	0.299189	-3.91674
Q8CI03	Flywch1	3	7.08268	6.84768	7.22581	7.15545	7.2341	7.37873	7.18314	7.54119	-0.188758	7.2061	-2.28866	0.0510669	0.299189	-3.91628
Q78JW9	Ubfd1	6	10.9454	11.051	10.9727	11.0267	11.1217	10.8442	11	10.7729	0.144094	10.9668	2.28724	0.0511809	0.299499	-3.91829
O88712	Ctbp1	7	11.1264	11.2547	11.1059	11.0512	11.194	11.0714	11.0831	11.0009	0.103689	11.1109	2.2849	0.051369	0.299619	-3.9216
P17751	Tpi1	16	13.7066	14.0205	13.7367	13.8602	13.7319	13.3815	13.9076	13.5588	0.232958	13.738	2.29529	0.0513068	0.299619	-3.91304
P97953	Vegfc	1	5.71167	5.05311	5.61213	5.54805	5.55536	5.9884	5.3672	5.65105	-0.338196	5.56087	-2.28534	0.0513333	0.299619	-3.92098
Q7TQK5	Ccdc93	24	12.7286	12.9999	12.7057	12.7077	12.6407	12.561	12.7014	12.5582	0.136537	12.7004	2.28481	0.0513762	0.299619	-3.92173
Q9DCU6	Mrpl4	4	10.1094	9.95428	10.2424	10.275	10.1984	10.301	10.2005	10.3437	-0.121627	10.2031	-2.28651	0.0512393	0.299619	-3.91932
Q99LQ4	Svbp	2	7.52415	8.05454	7.82369	7.84729	7.90102	7.81954	7.86124	7.5068	0.237157	7.79228	2.28175	0.0516228	0.300852	-3.92606
O88693	Ugcg	8	10.5496	9.68774	10.6002	10.5648	10.4119	10.6699	10.5005	10.7216	-0.350581	10.4633	-2.30853	0.0517661	0.300869	-3.9065
P49282	Slc11a2	2	8.86457	8.71909	8.63072	8.80578	8.49571	8.71137	8.72379	8.82371	-0.154941	8.72184	-2.28081	0.051699	0.300869	-3.92739
Q8BH75	Rnf41	3	7.07133	6.91916	6.89633	7.10813	7.07822	7.21505	6.94939	7.08002	-0.161582	7.0397	-2.28071	0.0517069	0.300869	-3.92753
Q8K1S3	Unc5b	21	11.8815	10.7049	11.7873	11.8213	12.0232	12.2721	11.8316	12.1796	-0.492296	11.8127	-2.33082	0.0517534	0.300869	-3.88955
B2RY56	Rbm25	21	12.2522	12.106	12.3411	12.3623	12.4248	12.5204	12.3944	12.509	-0.110536	12.3638	-2.27928	0.0518236	0.300869	-3.92956
O08738	Casp6	5	8.92218	9.11402	8.9964	9.05128	9.08786	8.73399	8.96329	8.82002	0.165633	8.96113	2.27523	0.0521531	0.300869	-3.93529
O35490	Bhmt	6	7.82229	7.53167	7.96004	8.8416	7.54429	7.955	7.84172	8.20567	-0.501484	7.96279	-2.29909	0.0528468	0.300869	-3.92212
P17742	Ppia	17	14.0571	14.427	14.0901	14.2439	14.3395	14.1187	14.3224	14.03	0.184047	14.2036	2.26166	0.0532737	0.300869	-3.95447
P31324	Prkar2b	11	11.6134	10.4996	11.4255	11.5744	11.346	11.609	11.2062	11.391	-0.440694	11.3331	-2.31848	0.0520587	0.300869	-3.90125
P48758	Cbr1	14	12.2928	12.8349	12.2228	12.3411	12.1615	11.8872	12.2932	11.993	0.274903	12.2533	2.29009	0.0525884	0.300869	-3.92706
P48774	Gstm5	10	11.2744	11.6066	11.1716	11.2775	11.0762	10.7138	11.2872	10.9009	0.267443	11.1635	2.28081	0.0528337	0.300869	-3.93614
P61079	Ube2d3	1	9.07955	9.24398	9.15059	9.21799	9.26415	9.04821	9.22479	8.93013	0.155479	9.14492	2.26568	0.0529393	0.300869	-3.94879
P63139	Nfyb	3	8.3928	8.6224	8.67349	8.52728	8.54032	8.49778	8.71965	8.57606	0.134248	8.56872	2.2704	0.0525494	0.300869	-3.94212
P70398	Usp9x	61	13.9125	13.9899	13.9216	13.9189	13.9778	13.864	13.9707	13.8228	0.0882562	13.9223	2.26121	0.0533114	0.300869	-3.95511
P70694	Akr1c6	3	5.87221	4.77215	6.69087	8.65513	5.94486	6.90824	6.76752	7.33215	-1.23432	6.61789	-2.32892	0.0529486	0.300869	-3.90037
P97371	Psme1	12	12.3889	13.0654	12.3124	12.3667	12.1857	12.0168	12.2841	12.0102	0.29886	12.3288	2.28898	0.0530401	0.300869	-3.93137
Q3TZW0	Ecscr	4	9.49278	8.01754	9.2735	9.42283	8.54574	9.09269	9.04784	9.30218	-0.618596	9.02439	-2.32792	0.0522462	0.300869	-3.89563
Q3UGR5	Hdhd2	9	10.2843	10.6297	10.2881	10.3365	10.219	10.0261	10.2538	10.0987	0.177851	10.267	2.26402	0.0530775	0.300869	-3.95114
Q3UI43	Babam1	8	10.7206	11.0018	10.6433	10.692	10.7611	10.5808	10.7343	10.5943	0.148641	10.716	2.27416	0.0522406	0.300869	-3.9368
Q5SRY7	Fbxw11	6	9.75841	9.89349	9.94656	9.83442	9.96263	9.87217	9.92224	9.84528	0.0995245	9.8794	2.27091	0.0525074	0.300869	-3.9414
Q5Y5T1	Zdhhc20	7	10.5896	10.2809	10.2816	10.3158	10.3097	10.4363	10.3224	10.4134	-0.135608	10.3687	-2.2715	0.0524587	0.300869	-3.94056
Q61584	Fxr1	25	12.8433	12.654	12.8118	12.8737	12.9458	13.0539	12.9075	12.9794	-0.119997	12.8837	-2.26938	0.0526331	0.300869	-3.94356
Q61838	Pzp	2	10.6066	10.2085	8.78839	9.53017	8.9656	9.64431	9.0859	9.48093	-0.490157	9.53881	-2.31118	0.052608	0.300869	-3.91107
Q63844	Mapk3	11	11.7875	12.1737	11.6711	11.7569	11.6933	11.4592	11.7173	11.5435	0.197421	11.7253	2.26495	0.0530004	0.300869	-3.94983
Q6PFR5	Tra2a	4	9.49479	9.32571	9.41657	9.50115	9.5754	9.64822	9.46783	9.61872	-0.128293	9.50605	-2.27282	0.0523504	0.300869	-3.93869
Q7TPD1	Fbxo11	6	10.157	9.93332	10.0663	10.0987	10.1381	10.2938	10.0843	10.1773	-0.132366	10.1186	-2.26235	0.0532164	0.300869	-3.9535
Q7TQG1	Plekha6	1	7.39114	6.87728	6.92689	7.18525	7.23446	7.24413	7.10879	7.21662	-0.224238	7.14807	-2.27288	0.0523458	0.300869	-3.93862
Q80ZK9	Wdtc1	3	7.94218	8.16409	7.98328	7.90366	8.10253	7.93369	8.08428	7.99806	0.139557	8.01397	2.26306	0.0531573	0.300869	-3.9525
Q8BQP8	Rab11fip4	1	8.6833	8.24977	8.4197	8.45504	8.39569	8.58064	8.48935	8.5243	-0.172914	8.47472	-2.26635	0.052884	0.300869	-3.94785
Q8BU88	Mrpl22	9	10.9349	10.7337	10.9214	10.9575	10.9407	11.0078	10.9315	11.0236	-0.106848	10.9314	-2.26193	0.0532516	0.300869	-3.9541
Q8C0J2	Atg16l1	16	11.6231	11.8019	11.7428	11.6727	11.7535	11.6974	11.6967	11.6099	0.0997094	11.6997	2.27116	0.052487	0.300869	-3.94105
Q8C878	Uba3	15	12.0973	12.2996	12.1247	12.1842	12.1776	12.0597	12.1958	11.9926	0.121221	12.1414	2.26367	0.0531067	0.300869	-3.95164
Q8CFE4	Scyl2	10	10.892	10.9829	11.0035	10.9428	10.9364	10.8295	10.963	10.8315	0.100328	10.9227	2.26869	0.0526903	0.300869	-3.94454
Q8K0E8	Fgb	2	5.88127	5.72843	5.49665	5.80913	5.80993	5.8936	5.49546	5.88295	-0.23112	5.74968	-2.27393	0.0522595	0.300869	-3.93713
Q8R550	Sh3kbp1	27	13.3603	12.2057	13.058	13.0997	13.0629	13.3474	13.0403	13.2004	-0.427373	13.0468	-2.30705	0.0532517	0.300869	-3.91915
Q8VCM4	Lipt1	8	9.98025	9.70287	9.95716	9.96005	9.97362	10.0435	9.87244	10.0529	-0.13974	9.94285	-2.26593	0.0529188	0.300869	-3.94844
Q91W53	Golga7	6	11.0823	10.8901	10.989	10.9651	10.8928	11.02	10.896	11.0349	-0.106683	10.9713	-2.26604	0.0529098	0.300869	-3.94829
Q9CXF4	Tbc1d15	21	12.6837	12.8567	12.7299	12.7716	12.8695	12.7184	12.8316	12.6727	0.110229	12.7668	2.27106	0.0524954	0.300869	-3.94119
Q9CY64	Blvra	8	11.6509	12.2835	11.4368	11.4716	11.4202	11.145	11.5134	11.2736	0.311717	11.5244	2.30218	0.052006	0.300869	-3.91324
Q9D219	Bcl9	3	7.82273	8.27642	7.87287	7.95667	8.05901	7.87782	8.0241	7.79137	0.201571	7.96012	2.26252	0.0532026	0.300869	-3.95327
Q9D379	Ephx1	23	13.5673	13.7722	13.321	13.2051	12.9998	12.8757	12.9856	12.9235	0.168752	13.2063	2.26347	0.053123	0.300869	-3.95192
Q9DCG9	Trmt112	5	10.507	10.8665	10.3348	10.4124	10.6784	10.3267	10.4606	10.2987	0.213279	10.4856	2.27798	0.0519292	0.300869	-3.9314
Q9ERV7	Pidd1	1	5.31288	4.97097	5.00675	5.70287	4.69418	4.92244	4.60363	4.96636	-0.385905	5.02251	-2.2633	0.0531373	0.300869	-3.95216
Q9JI90	Rnf14	5	9.93693	10.1407	9.98231	10.0392	9.87564	9.63995	9.95714	9.66211	0.183962	9.90425	2.26804	0.0527437	0.300869	-3.94545
Q9JJZ4	Ube2j1	9	11.1523	10.6781	11.0805	11.0196	11.0649	11.2102	11.0039	11.1831	-0.194091	11.0491	-2.27315	0.0523236	0.300869	-3.93823
Q9QY76	Vapb	13	13.2581	13.0703	12.9994	13.006	12.8412	12.9525	12.8315	13.0098	-0.105848	12.9961	-2.27794	0.0519319	0.300869	-3.93145
Q9Z266	Snapin	4	10.1273	10.4137	9.97286	9.95722	9.91567	9.78709	9.94521	9.81761	0.162011	9.99209	2.26131	0.0533035	0.300869	-3.95498
S4R1M9	Osbpl10	1	6.21456	6.09064	5.8392	6.29737	6.00787	6.1453	5.87958	6.01318	-0.204042	6.06096	-2.27806	0.0519225	0.300869	-3.93128
Q00731	Vegfa	2	8.06049	7.50541	8.16805	8.29611	8.46043	8.55411	8.62352	8.68133	-0.255281	8.29368	-2.26063	0.0533599	0.300944	-3.95593
P52592	S1pr2	1	4.29186	4.06016	4.56567	4.47249	4.01903	4.57365	4.17493	4.89057	-0.368928	4.38104	-2.25808	0.0535738	0.30099	-3.95954
Q3UN02	Lclat1	13	11.8872	11.4558	11.9112	11.9652	11.717	11.7945	11.8397	12.0608	-0.207068	11.8289	-2.2576	0.0536139	0.30099	-3.96021
Q8C033	Arhgef10	13	10.4631	10.5613	10.4825	10.5262	10.4953	10.2458	10.4863	10.2634	0.140225	10.4405	2.25997	0.0534151	0.30099	-3.95686
Q8C460	Eri3	4	11.5803	11.7337	11.6133	11.6238	11.5646	11.3533	11.6489	11.4795	0.138335	11.5747	2.25802	0.0535789	0.30099	-3.95962
Q9CQH8	Rpp14	1	6.45265	5.88203	6.22762	6.37003	6.35513	6.36151	6.26772	6.45265	-0.235451	6.29617	-2.25965	0.0534421	0.30099	-3.95732
Q9JKB1	Uchl3	2	9.37895	9.97994	9.1884	9.40634	9.44281	9.05213	9.38461	9.06198	0.298354	9.36189	2.26914	0.0534944	0.30099	-3.95023
Q9WTL7	Lypla2	8	10.717	11.0884	10.697	10.8214	10.7411	10.4548	10.8378	10.5891	0.207812	10.7433	2.25864	0.0535267	0.30099	-3.95875
Q8VED2	Bloc1s4	7	9.94165	10.3236	9.8776	9.78633	9.85965	9.87576	9.853	9.65317	0.18295	9.89635	2.25688	0.0536748	0.301134	-3.96124
Q922C1	NA	2	6.62187	6.91633	6.77816	6.49945	6.58186	6.43254	6.39339	6.42794	0.190761	6.58144	2.255	0.0538324	0.301821	-3.96388
Q91WD0	Gpr108	4	9.41117	9.52573	9.5041	9.35406	9.41974	9.32252	9.45684	9.39898	0.108301	9.42414	2.25438	0.0538848	0.301917	-3.96476
Q8BMK0	Cep85	1	8.19309	7.67043	7.80574	8.31112	7.5218	7.55794	7.76901	8.40107	-0.42195	7.90378	-2.27848	0.0539228	0.301932	-3.94613
Q64520	Guk1	7	10.7798	11.0034	10.6961	10.8002	10.7291	10.4998	10.7643	10.5316	0.159951	10.7255	2.25337	0.0539705	0.302002	-3.96619
A2ADY9	Ddi2	10	11.0882	11.5139	11.1719	11.2047	11.302	11.2293	11.3278	11.1131	0.17237	11.2438	2.25142	0.0541352	0.302238	-3.96894
B9EHT4	Clip3	3	7.55995	7.27984	7.43838	7.47609	7.55966	7.73335	7.58923	7.71055	-0.166243	7.54338	-2.24842	0.0543902	0.302238	-3.97318
O54916	Reps1	16	11.6802	11.5606	11.3481	11.5881	11.6576	11.7945	11.5852	11.746	-0.168896	11.6201	-2.24439	0.0547347	0.302238	-3.97887
P00416	mt-Co3	1	9.07133	8.77417	9.10032	9.06203	8.80639	9.05	8.94187	9.12393	-0.174651	8.99125	-2.25002	0.0542548	0.302238	-3.97093
P16382	Il4r	5	9.53221	9.36491	9.18618	9.24285	8.95543	9.19656	9.06437	9.29	-0.155005	9.22906	-2.24991	0.0542637	0.302238	-3.97108
P18653	Rps6ka1	4	8.8279	9.80079	8.76415	8.5661	8.61262	8.37395	8.53484	8.48336	0.409119	8.74546	2.27545	0.0545893	0.302238	-3.95338
P27808	Mgat1	16	11.9725	11.6255	11.8166	11.7956	11.8632	11.9813	11.8428	11.9662	-0.14746	11.8579	-2.24172	0.0549648	0.302238	-3.98265
P47226	Tes	17	12.7943	12.2677	12.8485	12.8811	12.9594	13.105	12.9547	13.0475	-0.225681	12.8573	-2.25696	0.0543994	0.302238	-3.96648
P48428	Tbca	6	11.7379	11.9525	11.6181	11.7206	11.8657	11.5867	11.7244	11.5267	0.157653	11.7166	2.24788	0.0544367	0.302238	-3.97395
P57716	Ncstn	16	12.3673	12.1537	12.1235	12.1785	11.9944	12.0951	12.0827	12.258	-0.128138	12.1567	-2.24628	0.054573	0.302238	-3.9762
Q148V7	Kiaa1468	17	11.0264	11.1658	11.3513	11.1934	11.2847	11.2012	11.2485	11.1194	0.121427	11.1988	2.24533	0.0546543	0.302238	-3.97754
Q3UN90	Lyrm9	1	4.43879	3.87897	4.50938	4.53138	4.62278	4.85425	4.65177	4.89057	-0.296775	4.54724	-2.2466	0.054546	0.302238	-3.97575
Q3V3Q7	Pacs2	6	9.20166	9.41686	9.14825	9.07175	8.94946	8.80096	9.02349	8.90668	0.16082	9.06489	2.24283	0.0548692	0.302238	-3.98108
Q6ZQM8	Ugt1a7c	5	10.602	11.2175	10.3609	9.96796	10.0569	9.82063	10.1678	10.1097	0.372536	10.2879	2.27543	0.0546221	0.302238	-3.95364
Q7TQK4	Exosc3	10	10.8689	10.7751	10.8404	10.9239	10.9597	11.0586	10.9392	11.0252	-0.100567	10.9239	-2.24671	0.0545366	0.302238	-3.9756
Q80WG5	Lrrc8a	20	11.4025	11.0778	11.3569	11.3436	11.3853	11.4648	11.3716	11.5016	-0.140533	11.363	-2.2421	0.0549318	0.302238	-3.98211
Q8C1M2	Znf428	1	5.20897	5.6837	5.48905	5.34563	5.8505	5.65428	5.82941	5.59731	0.243477	5.58235	2.24319	0.0548378	0.302238	-3.98056
Q8CAK3	Ryden	2	7.7445	9.08736	7.99258	8.00794	7.65669	7.25065	8.15114	7.6131	0.603002	7.938	2.28473	0.0549652	0.302238	-3.94895
Q8CH77	Nav1	25	12.1387	11.5344	11.7575	11.7586	11.7503	11.8856	11.6347	11.7391	-0.202809	11.7749	-2.25113	0.0541601	0.302238	-3.96935
Q8K157	Galm	4	9.72494	10.2511	9.63974	9.78813	9.50052	9.24907	9.85214	9.27278	0.329501	9.65981	2.26613	0.0547519	0.302238	-3.96182
Q924T7	Rnf31	8	9.42279	9.76874	9.41061	9.43266	9.48188	9.26368	9.35718	9.30457	0.162321	9.43026	2.24493	0.0546892	0.302238	-3.97812
Q99L43	Cds2	3	9.93508	9.81486	9.58604	9.70736	9.57614	9.72679	9.60417	9.76754	-0.127528	9.71475	-2.24229	0.0549159	0.302238	-3.98184
Q99LD8	Ddah2	11	11.8398	12.0101	11.9288	11.9175	11.712	11.3355	11.8956	11.5363	0.245992	11.772	2.25835	0.0543967	0.302238	-3.96536
Q99M08	NA	3	10.5905	10.2025	10.3158	10.3139	10.4754	10.6249	10.3807	10.5825	-0.189921	10.4358	-2.24638	0.0545648	0.302238	-3.97607
Q9CQF0	Mrpl11	10	11.6977	11.4933	11.7222	11.7029	11.7054	11.8161	11.7376	11.8449	-0.111129	11.715	-2.24472	0.0547066	0.302238	-3.9784
Q9JIX0	Eny2	2	9.61263	9.78216	9.65298	9.56807	9.74882	9.60161	9.62966	9.58956	0.11392	9.64819	2.24929	0.0543163	0.302238	-3.97195
Q9R1P4	Psma1	17	12.6447	12.8279	12.7414	12.6934	12.7905	12.6952	12.7316	12.6876	0.0930289	12.7265	2.24358	0.0548043	0.302238	-3.98001
Q9CWX4	Rpusd4	4	9.99769	9.75817	9.99103	10.112	10.1935	10.2738	10.0458	10.1713	-0.156894	10.0679	-2.24035	0.0550826	0.302689	-3.98458
Q3TL26	Tfb2m	3	8.35678	7.99195	8.27761	8.41484	8.6215	8.75242	8.40668	8.59409	-0.227043	8.42698	-2.23979	0.0551305	0.302696	-3.98536
Q7TQE6	Tmem57	15	11.2702	11.0617	11.256	11.2401	11.255	11.3379	11.2104	11.3615	-0.113311	11.2491	-2.23921	0.055181	0.302696	-3.98618
Q8R0I4	Tm2d2	2	7.70822	7.53984	7.53343	7.66578	7.5544	7.64665	7.64467	7.78345	-0.136073	7.63455	-2.23911	0.0551898	0.302696	-3.98633
Q9DBR3	Armc8	10	11.0341	11.1981	11.0291	10.9756	11.0681	11.0212	11.0904	10.9546	0.104598	11.0464	2.23704	0.0553692	0.303486	-3.98925
O08796	Eef2k	10	10.4203	10.8613	10.312	10.4867	10.5462	10.172	10.4933	10.2705	0.230027	10.4453	2.2382	0.0554722	0.303623	-3.98904
P63101	Ywhaz	15	14.0834	14.333	14.1832	14.2789	14.2961	14.1353	14.3006	14.0851	0.132481	14.212	2.23566	0.0554884	0.303623	-3.99119
Q8BZ20	Parp12	11	10.8937	10.7928	10.6916	10.7983	10.6307	10.7974	10.7472	10.8177	-0.106548	10.7712	-2.23552	0.0555006	0.303623	-3.99139
Q3V3R4	Itga1	29	13.1412	13.3705	13.0946	12.9272	12.7225	12.5857	12.8136	12.7202	0.187354	12.9219	2.23434	0.0556035	0.303801	-3.99306
Q78KK3	Slc22a18	1	5.44419	6.35359	4.66178	4.43879	4.34252	3.93782	4.65607	4.19967	0.586849	4.7543	2.2434	0.055604	0.303801	-3.98582
Q8BZ03	Prkd2	5	8.86855	8.9411	8.96118	8.88333	8.83999	8.6756	8.83036	8.65812	0.131518	8.83228	2.23389	0.0556429	0.303819	-3.99369
Q8K057	Ift80	3	9.43	9.62358	9.49679	9.54492	9.52994	9.33076	9.55858	9.38387	0.133616	9.4873	2.23281	0.0557371	0.30414	-3.99522
Q9EPU4	Cpsf1	27	12.1773	12.018	12.2048	12.2331	12.2894	12.3982	12.2591	12.3504	-0.109501	12.2413	-2.23228	0.0557834	0.304199	-3.99596
Q99N96	Mrpl1	11	11.1161	10.9334	11.1737	11.1812	11.1579	11.2335	11.2048	11.3191	-0.107226	11.165	-2.23183	0.0558229	0.30422	-3.9966
Q8BUH1	Txnl4b	3	7.90836	8.11348	7.9976	7.99241	8.21887	8.00513	8.07988	7.89497	0.150932	8.02634	2.22962	0.0560163	0.305081	-3.99972
Q8K202	Polr1e	10	10.2817	9.9187	10.3785	10.365	10.5462	10.7245	10.4663	10.632	-0.200359	10.4141	-2.22904	0.0560666	0.305161	-4.00052
A2AKG8	Focad	10	10.2187	10.3411	10.2144	10.1548	10.1327	10.0489	10.2075	10.0807	0.106971	10.1749	2.2218	0.0567064	0.305377	-4.01074
O35969	Gamt	5	9.5043	9.9976	9.62273	9.69778	9.42197	9.10687	9.53393	9.26016	0.274144	9.51817	2.23123	0.0566672	0.305377	-4.00289
O55098	Stk10	19	11.5113	11.8925	11.2722	11.096	11.4003	11.1868	11.2678	11.2219	0.228512	11.3561	2.23139	0.0563709	0.305377	-4.00074
O88522	Ikbkg	13	11.2089	11.2999	11.1201	11.0403	11.1104	10.9846	11.0694	11.0239	0.0975959	11.1072	2.22654	0.0562872	0.305377	-4.00406
P31001	Des	32	13.4232	12.5746	13.6197	13.5089	13.4799	13.5963	13.5781	14.1179	-0.389572	13.4873	-2.26196	0.0566431	0.305377	-3.97847
P97783	Mllt11	5	8.78324	8.32094	8.82394	8.83449	9.03089	9.32419	8.72966	9.03995	-0.293025	8.86091	-2.23348	0.05647	0.305377	-3.99974
Q07076	Anxa7	16	12.2294	12.4387	12.0751	12.1495	12.1693	11.9889	12.1546	11.9794	0.137456	12.1481	2.22345	0.05656	0.305377	-4.00841
Q11204	St3gal2	2	7.59894	7.02195	7.46383	7.49476	7.41246	7.58974	7.5075	7.57156	-0.222953	7.45759	-2.22772	0.0561827	0.305377	-4.00239
Q61559	Fcgrt	4	9.84368	10.3095	9.68245	9.48699	9.33195	9.02323	9.65502	9.40582	0.342353	9.59233	2.2447	0.0566901	0.305377	-3.99233
Q6IR41	C1qtnf6	2	7.95165	8.97079	8.5753	8.3257	7.97721	7.78807	8.34997	8.08786	0.447845	8.25332	2.25309	0.0565062	0.305377	-3.98446
Q8BGK6	Slc7a6	6	9.95131	9.68647	9.97862	9.98455	10.0713	10.1257	9.9307	10.1494	-0.149303	9.98476	-2.22173	0.0567124	0.305377	-4.01083
Q8VE22	Mrps23	6	10.1323	9.84611	10.185	10.1621	10.0469	10.2079	10.1955	10.3095	-0.146765	10.1357	-2.22675	0.0562688	0.305377	-4.00376
Q91VS8	Farp2	17	11.6396	11.8467	11.7849	11.6807	11.5818	11.4726	11.6704	11.5775	0.136957	11.6568	2.2244	0.0564757	0.305377	-4.00707
Q9CQT1	Mri1	12	11.6966	11.7873	11.5887	11.6962	11.6931	11.3184	11.7405	11.4129	0.182869	11.6167	2.22274	0.0566225	0.305377	-4.00941
Q9CXX9	Cuedc2	3	8.65723	8.87492	8.63245	8.69684	8.82277	8.57868	8.78296	8.60721	0.14678	8.70663	2.22394	0.0565166	0.305377	-4.00772
Q9JLI6	Scly	7	10.267	10.4304	10.3861	10.3901	10.3167	10.2072	10.4049	10.1783	0.127782	10.3226	2.22247	0.0566465	0.305377	-4.00979
Q9WTX5	Skp1	11	12.0702	12.1354	12.0527	12.038	12.0969	11.9548	12.0513	11.9431	0.0883158	12.0428	2.22661	0.0562808	0.305377	-4.00396
P11725	Otc	1	6.1814	5.98385	5.87713	6.1581	6.01681	6.17729	5.85362	5.97585	-0.183808	6.02801	-2.21934	0.0569253	0.306331	-4.01421
Q2EMV9	Parp14	1	8.15108	8.43003	8.33013	8.2323	8.31271	8.20341	8.22551	8.19075	0.133391	8.25949	2.21864	0.0569879	0.306475	-4.01519
Q6PCX9	Trim37	1	3.70183	4.37417	4.3936	4.24508	4.09276	3.8189	4.1334	3.80607	0.35894	4.07073	2.21761	0.0570793	0.306774	-4.01664
Q9CXV9	Dcun1d5	3	8.87725	9.06945	9.03024	9.01016	9.33878	9.09107	9.19755	9.0022	0.153948	9.07709	2.21665	0.0571653	0.306852	-4.01799
Q9D820	Prorsd1	4	9.26617	9.49135	9.23232	9.3626	9.27984	8.89968	9.30757	9.02485	0.203343	9.23305	2.21678	0.0571537	0.306852	-4.01781
P28474	Adh5	11	11.8909	12.1682	11.8262	11.9748	11.8395	11.5536	11.8931	11.6029	0.193235	11.8437	2.21489	0.0573236	0.307098	-4.02048
P61080	Ube2d1	2	8.68479	8.95432	8.70096	8.80199	8.71014	8.56334	8.81698	8.46628	0.176595	8.71235	2.21456	0.0573526	0.307098	-4.02093
Q69ZZ6	Tmcc1	6	9.50605	9.23296	9.4794	9.44756	9.41722	9.51804	9.26601	9.51595	-0.149827	9.4229	-2.21454	0.0573546	0.307098	-4.02097
Q6NS46	Pdcd11	42	13.6751	13.4118	13.871	13.8705	14.0419	14.164	14.0295	14.1517	-0.1584	13.9019	-2.21537	0.0572802	0.307098	-4.0198
A2AF47	Dock11	30	12.4113	12.221	12.1939	12.3391	12.2323	12.3116	12.3896	12.4747	-0.128719	12.3217	-2.19581	0.0590616	0.308003	-4.04733
A2AJL3	Fggy	1	5.8458	6.17966	6.00591	5.87314	5.88203	5.75689	5.9334	5.81458	0.18602	5.91143	2.21086	0.0576865	0.308003	-4.02616
A2RSX7	Tyw5	3	9.59067	9.90398	9.6432	9.72514	9.78896	9.61813	9.73889	9.5612	0.148724	9.69627	2.19732	0.0589221	0.308003	-4.04521
A3KGW5	Cercam	14	11.495	11.6406	11.6862	11.5412	11.4046	11.224	11.5483	11.378	0.16976	11.4897	2.1959	0.0590534	0.308003	-4.04721
O09005	Degs1	4	10.051	9.86592	9.97543	9.9324	10.0052	10.2282	10.0452	10.2184	-0.14451	10.0402	-2.20349	0.0583553	0.308003	-4.03652
O35144	Terf2	6	9.51729	9.82914	9.68595	9.64015	9.78155	9.72958	9.71461	9.54267	0.144702	9.68012	2.2104	0.0577273	0.308003	-4.02679
O35598	Adam10	17	11.2607	11.1655	11.1199	11.1661	11.0956	11.2239	11.1166	11.2203	-0.0906527	11.1711	-2.20925	0.057832	0.308003	-4.02842
P0C7T6	Atxn1l	4	9.63365	9.88338	9.61372	9.56684	9.54003	9.53744	9.7156	9.4647	0.147611	9.61942	2.19813	0.058847	0.308003	-4.04406
P21619	Lmnb2	25	12.6056	12.9658	12.7314	12.6408	12.6565	12.6069	12.6463	12.6181	0.139935	12.6839	2.19548	0.0590915	0.308003	-4.04779
P25688	Uox	4	6.91117	5.89905	7.51737	9.49821	6.74391	7.51368	7.57757	8.24472	-1.17819	7.48821	-2.25055	0.0594107	0.308003	-4.00593
P28660	Nckap1	36	13.6505	13.4726	13.4847	13.6051	13.5357	13.5772	13.5768	13.6033	-0.0922479	13.5633	-2.1914	0.05947	0.308003	-4.05352
P33896	Ifnar1	2	6.66213	6.42941	6.18066	6.27298	6.13802	6.32688	6.11712	6.45409	-0.196741	6.32266	-2.20304	0.0583969	0.308003	-4.03716
P49935	Ctsh	6	11.3164	11.3528	10.5404	10.8524	10.5106	11.1295	10.3569	10.8787	-0.31858	10.8672	-2.21577	0.0595848	0.308003	-4.0345
P62077	Timm8b	4	9.95658	9.58792	9.98651	9.95098	10.0152	10.063	9.93168	10.1738	-0.170732	9.95821	-2.20821	0.0579262	0.308003	-4.02989
P70460	Vasp	16	12.4878	12.3246	12.5618	12.6224	12.6269	12.7271	12.6031	12.6664	-0.110574	12.5775	-2.2095	0.057809	0.308003	-4.02806
P97377	Cdk2	5	10.6348	10.752	10.6279	10.6263	10.7766	10.6284	10.6948	10.5222	0.113021	10.6579	2.20682	0.0580526	0.308003	-4.03184
Q00262	Stx2	8	10.7129	10.5525	10.4846	10.5508	10.2708	10.423	10.3506	10.5309	-0.126545	10.4845	-2.21179	0.0576024	0.308003	-4.02484
Q06348	Prrx2	2	8.04685	9.08351	7.50611	7.57677	8.23512	7.6741	7.85592	7.34235	0.555992	7.91509	2.23187	0.0592623	0.308003	-4.01961
Q3UBG2	Pid1	2	8.07775	8.61245	7.88104	7.61655	7.2817	7.3195	7.42784	7.2234	0.300305	7.68003	2.19754	0.0591169	0.308003	-4.04627
Q3UG98	Nat9	3	8.32654	8.45258	8.4028	8.43541	8.4715	8.29028	8.58341	8.28529	0.141688	8.40598	2.19093	0.0595143	0.308003	-4.05419
Q3UM29	Cog7	23	12.0023	12.1344	12.267	12.0607	11.8916	11.7739	11.9795	11.7511	0.184526	11.9826	2.19886	0.0587797	0.308003	-4.04303
Q3UVK0	Ermp1	16	11.7658	11.2663	11.893	11.9748	11.6819	11.8874	11.8249	11.9075	-0.234279	11.7752	-2.21406	0.0581969	0.308003	-4.02692
Q5SF07	Igf2bp2	18	12.401	12.2849	12.4328	12.5393	12.4074	12.4786	12.4149	12.4869	-0.0973043	12.4307	-2.20058	0.0586223	0.308003	-4.04062
Q60710	Samhd1	30	13.4722	13.8717	13.2193	13.1896	13.3775	13.2226	13.2042	13.0749	0.20495	13.329	2.19954	0.0590978	0.308003	-4.04452
Q64253	Ly6e	2	8.57128	8.02479	8.48356	8.50725	8.0051	8.33927	8.36452	8.5317	-0.269571	8.35343	-2.19839	0.0588832	0.308003	-4.04408
Q64267	Xpa	1	7.68343	7.86589	7.67349	7.57875	7.68711	7.60798	7.79255	7.60641	0.140494	7.68695	2.20013	0.0586636	0.308003	-4.04126
Q6PAL8	Dennd5a	5	8.68115	8.76566	8.69057	8.60033	8.67393	8.54499	8.62685	8.54935	0.102907	8.6416	2.20653	0.0580782	0.308003	-4.03224
Q80WB5	Wdyhv1	1	6.95942	7.49275	7.27286	7.35271	7.34618	7.09077	7.23972	7.05134	0.226324	7.22572	2.19131	0.059479	0.308003	-4.05366
Q812A2	Srgap3	1	7.32029	8.1431	7.40344	7.45974	7.69244	7.44605	7.62758	7.41906	0.313395	7.56396	2.20735	0.0583825	0.308003	-4.03356
Q8BK72	Mrps27	13	12.1348	11.8579	12.1808	12.1532	12.0863	12.2185	12.1711	12.2713	-0.131344	12.1342	-2.21142	0.057636	0.308003	-4.02537
Q8BKE9	Ift74	7	9.33146	9.43747	9.45468	9.44148	9.50307	9.3279	9.53705	9.37816	0.10992	9.42641	2.20749	0.0579911	0.308003	-4.03089
Q8BQ89	Lix1l	4	9.57268	10.5311	9.47201	9.50338	9.34687	9.12293	9.34252	9.1064	0.391666	9.49973	2.2198	0.0594364	0.308003	-4.03033
Q8C522	Endod1	8	10.1813	9.73439	10.2024	10.0923	9.84988	10.1634	9.90698	10.1066	-0.213622	10.0297	-2.20455	0.0582592	0.308003	-4.03504
Q8C6P8	Zfp57	5	9.22548	8.84062	9.28846	9.39789	9.42836	9.58977	9.3973	9.43368	-0.195915	9.32519	-2.19311	0.0593118	0.308003	-4.05113
Q8C7V3	Utp15	13	11.7138	11.3842	11.7945	11.7931	11.9482	12.072	11.9064	12.031	-0.168628	11.8304	-2.18987	0.059613	0.308003	-4.05568
Q8CG76	Akr7a2	11	11.302	11.7335	11.2617	11.3188	11.2388	11.0719	11.2091	11.0855	0.186408	11.2777	2.20345	0.0583595	0.308003	-4.03659
Q8K2C8	Gpat4	9	11.3064	11.0329	11.3256	11.3087	11.2873	11.4289	11.2638	11.3657	-0.133417	11.2899	-2.19934	0.0587358	0.308003	-4.04236
Q8R2N2	Utp4	18	11.7324	11.3836	11.8057	11.8118	11.9907	12.1198	11.894	12.0493	-0.184694	11.8484	-2.19551	0.0590887	0.308003	-4.04774
Q8R2R6	Mtg1	5	9.69229	9.55131	9.75171	9.77203	9.79805	9.83236	9.76785	9.96916	-0.112499	9.76684	-2.18982	0.0596179	0.308003	-4.05575
Q8R349	Cdc16	18	12.3038	12.4367	12.3432	12.3335	12.3559	12.2734	12.347	12.2358	0.0880664	12.3287	2.1912	0.0594894	0.308003	-4.05382
Q91VI7	Rnh1	26	13.4467	13.7471	13.2664	13.3694	13.277	13.0662	13.3794	13.1276	0.185837	13.335	2.18962	0.0596364	0.308003	-4.05603
Q91WZ8	Dtnbp1	6	10.219	10.5383	10.1838	10.1649	10.1261	10.0395	10.1464	10.0444	0.147466	10.1828	2.19051	0.0595533	0.308003	-4.05478
Q91YJ5	Mtif2	9	10.2329	10.0799	10.2328	10.2816	10.1442	10.2166	10.1695	10.3198	-0.109721	10.2097	-2.20771	0.0579711	0.308003	-4.03058
Q91YR1	Twf1	14	12.3699	12.4587	12.3308	12.3027	12.2305	12.1422	12.2989	12.1453	0.101733	12.2849	2.19264	0.0593553	0.308003	-4.05179
Q99L28	Rsl24d1	3	8.54829	8.33584	8.56798	8.60872	8.66578	8.97542	8.75645	8.79261	-0.16998	8.65639	-2.21036	0.0577311	0.308003	-4.02685
Q9CQF4	NA	3	10.5993	10.6305	10.4955	10.3325	10.4177	10.2472	10.4174	10.3662	0.118438	10.4383	2.19899	0.0587679	0.308003	-4.04285
Q9CR21	Ndufab1	2	11.3363	11.0759	11.14	11.1596	10.891	11.0458	11.0117	11.1774	-0.140499	11.1047	-2.19677	0.0589729	0.308003	-4.04598
Q9CR26	Vta1	6	10.8748	11.4028	11.2709	11.2454	11.3313	11.1936	11.2688	11.2329	0.173234	11.2276	2.18946	0.0596509	0.308003	-4.05625
Q9CXK8	Nip7	6	9.50002	9.04229	9.67194	9.65367	9.83222	9.93214	9.69766	9.9451	-0.228619	9.65938	-2.1978	0.0588774	0.308003	-4.04453
Q9D6N5	Drap1	6	9.7528	10.0053	9.85378	9.83656	9.92899	9.88196	9.88686	9.64024	0.144379	9.84831	2.19562	0.0590793	0.308003	-4.0476
Q9D7Z3	Nol7	5	9.53098	9.29854	9.64921	9.6475	9.79159	9.99123	9.79859	9.90774	-0.160934	9.70192	-2.20389	0.0583194	0.308003	-4.03597
Q9DBE8	Alg2	14	12.1175	12.0577	12.1274	12.1865	11.9814	12.1358	12.0276	12.1631	-0.102003	12.0996	-2.19119	0.0594898	0.308003	-4.05382
Q9DBY5	Cbx6	1	5.89905	6.40184	6.03727	5.7252	5.75922	5.85891	5.95884	5.72673	0.253863	5.92088	2.19117	0.0594921	0.308003	-4.05386
Q9JIG7	Ccdc22	25	12.3353	12.6191	12.3054	12.3073	12.2612	12.2038	12.302	12.1676	0.131741	12.3127	2.19073	0.0595333	0.308003	-4.05448
Q9JKF7	Mrpl39	10	10.8732	10.6011	10.9305	10.9082	10.8965	11.0046	10.9397	11.0528	-0.131128	10.9008	-2.20821	0.0579264	0.308003	-4.02989
Q9JLZ3	Auh	7	10.1658	10.63	10.215	10.0102	9.93228	9.72132	9.99094	10.0005	0.24303	10.0833	2.20314	0.058785	0.308003	-4.03958
Q9QXZ0	Macf1	239	15.7696	15.9375	15.8385	15.6849	15.7443	15.7248	15.7992	15.7607	0.0995291	15.7824	2.18914	0.0596808	0.308003	-4.0567
Q9QYM9	Tmeff2	1	3.88874	3.54381	2.98641	3.82655	3.1639	3.26491	3.24222	3.54381	-0.375082	3.43254	-2.19686	0.0589647	0.308003	-4.04586
Q9R1Q8	Tagln3	1	4.95594	4.89178	5.50978	5.74012	5.39232	5.70874	5.32912	5.74953	-0.294385	5.40967	-2.20638	0.0580919	0.308003	-4.03245
Q9Z2Q5	Mrpl40	6	11.0624	10.8117	11.017	10.9718	10.971	11.0445	10.9234	11.134	-0.126655	10.992	-2.20788	0.0579563	0.308003	-4.03035
Q80WC7	Agfg2	7	9.92262	10.2728	9.84038	9.80488	9.71153	9.63065	9.79445	9.65488	0.173268	9.82903	2.18804	0.0597841	0.308165	-4.05826
Q9D1C9	Rrp7a	8	10.6975	10.4575	10.8078	10.8355	10.9973	11.0505	10.9218	11.0841	-0.145593	10.8565	-2.18819	0.0597704	0.308165	-4.05805
Q9CY52	Thg1l	3	9.01486	9.07842	9.15562	9.01451	9.21714	9.12704	9.23706	9.06927	0.109231	9.11424	2.18733	0.0598505	0.308322	-4.05925
O70146	Tesk1	2	7.98064	8.24311	7.79352	7.85837	7.95187	7.55713	7.7888	7.69836	0.191462	7.85897	2.18676	0.059904	0.308412	-4.06005
P84084	Arf5	5	11.227	11.3569	11.374	11.3816	11.3831	11.251	11.396	11.1983	0.112452	11.321	2.1851	0.0600597	0.309028	-4.06239
Q02780	Nfia	3	8.40211	9.2706	8.35243	8.41638	8.25302	7.95993	8.32244	8.09592	0.366724	8.3841	2.2039	0.0602235	0.309669	-4.04808
Q61210	Arhgef1	27	12.8195	12.9362	12.7572	12.7637	12.7004	12.5868	12.7171	12.5925	0.100322	12.7342	2.18301	0.0602567	0.309669	-4.06533
P57776	Eef1d	20	13.5002	13.177	13.3859	13.5196	13.5368	13.5904	13.5049	13.5166	-0.140615	13.4664	-2.18232	0.0603211	0.309815	-4.06628
Q8BGY9	Slc5a7	5	8.99729	9.02341	8.3482	7.95902	8.09704	7.80373	7.98217	7.95201	0.246587	8.27036	2.18194	0.0603575	0.309816	-4.06683
P24668	M6pr	10	11.694	11.6776	11.6631	11.7221	11.7318	11.9076	11.74	11.8747	-0.104427	11.7514	-2.18031	0.0605116	0.309822	-4.06912
P47968	Rpia	1	6.46842	6.90899	6.52611	6.44501	6.43734	6.23266	6.41299	6.36567	0.21064	6.47465	2.18144	0.0604044	0.309822	-4.06752
P53569	Cebpz	29	12.4428	12.1306	12.6036	12.5594	12.676	12.8058	12.7174	12.8387	-0.156971	12.5968	-2.18027	0.0605151	0.309822	-4.06917
Q7TPD3	Robo2	1	5.44419	5.76686	5.03342	5.27426	5.38111	4.90268	5.14006	4.56529	0.322245	5.18848	2.18083	0.0604623	0.309822	-4.06838
Q99MV7	Rnf17	1	6.88249	6.41996	6.51116	6.57781	6.69436	6.85144	6.68115	6.84518	-0.218443	6.68294	-2.18001	0.0605395	0.309822	-4.06953
Q8K3G9	Appl2	7	9.00336	9.65625	8.86533	8.80126	8.66298	8.37104	8.84009	8.66026	0.333376	8.85757	2.19811	0.0606006	0.30995	-4.0551
O08967	Cyth3	8	10.495	9.85361	10.2964	10.4675	10.3276	10.3868	10.3453	10.3663	-0.231259	10.3173	-2.18257	0.060646	0.309997	-4.06808
Q00558	F8a1	2	8.34424	8.63789	8.38565	8.31039	8.38495	8.3423	8.38589	8.27432	0.138579	8.3832	2.17814	0.0607175	0.310177	-4.07216
Q03347	Runx1	3	8.90956	9.11852	9.44179	9.19186	9.47706	9.31796	9.31974	9.19117	0.170028	9.24596	2.17759	0.0607695	0.310258	-4.07293
Q3U1G5	Isg20l2	5	10.3598	10.2103	10.381	10.4207	10.4983	10.5734	10.4877	10.5918	-0.106813	10.4404	-2.17674	0.0608501	0.31046	-4.07412
Q61581	Igfbp7	11	11.7374	10.9379	11.6767	11.547	11.5573	11.752	11.5947	11.8768	-0.305578	11.585	-2.20163	0.0608816	0.31046	-4.05399
P21956	Mfge8	26	13.5258	13.0404	13.6021	13.637	13.2559	13.4443	13.5136	13.7557	-0.251165	13.4718	-2.19294	0.0610412	0.311088	-4.06201
P54869	Hmgcs2	2	6.56262	5.97671	6.66587	8.34579	6.37569	6.90524	7.08414	7.30788	-0.797618	6.90299	-2.22215	0.0612056	0.311556	-4.03958
Q76KJ5	Cd3eap	8	10.3273	10.012	10.2953	10.3048	10.5256	10.613	10.4026	10.6149	-0.176528	10.3869	-2.17306	0.0612015	0.311556	-4.07929
Q61502	E2f5	1	5.84862	5.88874	5.6872	5.64024	5.97671	5.56148	5.90839	5.55842	0.220946	5.75873	2.17245	0.0612604	0.311649	-4.08015
P27661	H2afx	2	9.56172	10.3315	10.1612	10.0276	10.0329	10.1969	10.3211	9.91843	0.272889	10.0689	2.18267	0.0613158	0.311697	-4.07206
Q8VDQ9	Kri1	15	11.5116	11.3147	11.6584	11.6521	11.836	11.9835	11.8028	11.9455	-0.147657	11.713	-2.1714	0.061361	0.311697	-4.08162
Q9Z224	Mocs2	2	6.26608	6.46659	6.37959	6.38057	6.46618	6.29439	6.52581	6.25089	0.160208	6.37876	2.17121	0.0613788	0.311697	-4.08188
O88843	Cradd	1	5.31651	6.01025	5.3672	5.28494	5.19328	4.80542	5.3672	5.21237	0.354907	5.31965	2.17062	0.0614358	0.311801	-4.08272
Q61501	E2f1	1	4.05961	4.10538	3.39403	3.85425	3.55459	3.91886	3.29094	4.224	-0.411763	3.80021	-2.16867	0.0616233	0.311829	-4.08545
Q80UW5	Cdc42bpg	12	10.6108	10.8283	10.3507	10.3218	10.0156	9.7706	10.1211	9.90421	0.220824	10.2404	2.1697	0.0615851	0.311829	-4.08437
Q8CHP6	Phc3	3	9.07416	9.59199	9.27519	9.25441	9.11978	9.0007	9.20588	9.07785	0.207605	9.2	2.16876	0.0616145	0.311829	-4.08532
Q8R5F3	Oard1	2	7.40854	7.90494	7.51146	7.59842	7.62781	7.40307	7.62534	7.46352	0.204428	7.56789	2.16876	0.0616153	0.311829	-4.08533
Q99K51	Pls3	41	14.6856	14.2906	14.3297	14.5036	14.2926	14.3087	14.3181	14.3258	-0.136543	14.3818	-2.16975	0.0615198	0.311829	-4.08394
Q78JE5	Fbxo22	8	9.07175	9.34516	9.47651	9.44245	9.7629	8.9625	9.32824	9.26545	0.286849	9.33187	2.17631	0.0617706	0.31239	-4.08002
Q8BJU0	Sgta	10	12.5037	12.7638	12.6165	12.658	12.66	12.5661	12.6542	12.5081	0.116398	12.6163	2.1654	0.0619399	0.312402	-4.09005
Q8C5L6	Inpp5k	6	10.2058	10.4908	10.2826	10.1404	10.136	9.94213	10.1886	10.188	0.166875	10.1968	2.16521	0.0619577	0.312402	-4.0903
Q8CG85	Mamdc2	1	5.1153	3.70183	4.58571	4.99379	4.46025	4.92244	5.01458	4.77479	-0.530451	4.69609	-2.16839	0.0619967	0.312402	-4.08789
Q99JZ7	Errfi1	1	7.78357	7.40567	7.58581	8.51693	8.12809	8.24258	8.21304	8.08062	-0.355329	7.99454	-2.18135	0.0620282	0.312402	-4.07741
Q9QYI4	Dnajb12	11	11.4642	11.18	11.3465	11.2982	11.3307	11.4798	11.3115	11.4322	-0.129226	11.3554	-2.1665	0.061833	0.312402	-4.0885
Q9QZ08	Nagk	7	10.894	11.1889	10.9184	10.9552	10.7741	10.5976	10.9134	10.6965	0.178452	10.8673	2.16578	0.0619024	0.312402	-4.0895
Q9R1X5	Abcc5	12	10.2531	10.0826	10.2591	10.2514	10.3206	10.3826	10.1263	10.4267	-0.138878	10.2628	-2.16627	0.0618557	0.312402	-4.08883
P18826	Phka1	7	9.30502	9.52972	9.1748	9.20617	9.2558	9.07136	9.25048	9.11162	0.142624	9.23812	2.16366	0.062108	0.31262	-4.09248
O55022	Pgrmc1	6	10.7914	10.5663	10.8129	10.8079	10.7632	10.8384	10.7577	10.8908	-0.11448	10.7786	-2.16197	0.0622725	0.312725	-4.09485
P16879	Fes	1	4.49065	5.40982	4.24603	4.06932	3.96116	3.62059	4.10329	3.91409	0.462514	4.22687	2.16204	0.0622664	0.312725	-4.09476
Q8BGT1	Flrt3	8	10.2854	11.028	10.7811	10.5052	10.6943	10.5681	10.5965	10.7106	0.255576	10.6462	2.17106	0.0622748	0.312725	-4.08733
Q9JJN6	Ctnnbip1	2	5.95347	6.09724	5.94398	5.88996	6.09329	5.93546	6.05148	5.47411	0.244472	5.92987	2.16199	0.0622706	0.312725	-4.09482
A2ARV4	Lrp2	2	7.09144	6.73369	6.99859	7.05019	7.13597	7.46306	7.18289	7.22497	-0.212873	7.1101	-2.1576	0.0627002	0.313026	-4.10098
P57780	Actn4	72	15.9112	15.7436	15.5678	15.7613	15.8753	15.9987	15.7903	15.9425	-0.163267	15.8238	-2.15932	0.0625316	0.313026	-4.09857
Q8BHB4	Wdr3	20	12.0946	11.8021	12.2401	12.2707	12.4511	12.5963	12.3814	12.5006	-0.176612	12.2921	-2.16022	0.0624431	0.313026	-4.0973
Q8BK08	Tmem11	2	9.35386	9.24533	9.30469	9.37489	9.32591	9.40654	9.36229	9.46442	-0.0961312	9.35474	-2.15868	0.0625944	0.313026	-4.09947
Q8CEE7	Rdh13	8	10.7475	10.5321	10.7406	10.7028	10.5962	10.7325	10.6714	10.8217	-0.120147	10.6931	-2.15779	0.0626816	0.313026	-4.10072
Q8R5K4	Nol6	16	11.7859	11.3938	11.8315	11.8627	12.026	12.1175	11.9605	12.0781	-0.183083	11.882	-2.16004	0.0624609	0.313026	-4.09756
Q921L5	Cog2	23	11.841	11.8849	12.0747	11.8579	11.7814	11.6547	11.8216	11.6192	0.156952	11.8169	2.16068	0.0623984	0.313026	-4.09666
Q9CWK3	Cd2bp2	6	10.2002	10.575	10.4231	10.3576	10.5042	10.4088	10.3829	10.3433	0.142258	10.3994	2.15875	0.0625869	0.313026	-4.09936
Q9D8T4	Tvp23b	3	10.0389	9.72448	9.82234	9.84761	9.84224	9.88915	9.85619	10.0057	-0.134895	9.87833	-2.15921	0.062542	0.313026	-4.09872
Q9QZM4	Tnfrsf10b	8	10.6267	10.0966	10.3263	10.2996	10.4498	10.4956	10.2393	10.5086	-0.205617	10.3803	-2.15825	0.0626361	0.313026	-4.10007
P97817	Cdr2	13	10.7528	10.3308	10.8464	10.763	10.9513	11.1527	10.8204	11.0607	-0.219371	10.8347	-2.16041	0.062776	0.313222	-4.09908
Q99KJ8	Dctn2	18	12.5672	12.6979	12.6097	12.5671	12.6143	12.559	12.5895	12.5009	0.0834053	12.5882	2.15548	0.0629084	0.313369	-4.10395
Q9ESC8	Aff4	10	11.0394	10.8521	11.0498	11.0785	11.0317	11.1171	11.1301	11.1983	-0.103043	11.0621	-2.15541	0.0629153	0.313369	-4.10405
Q9JKK0	Rcan3	1	7.25509	7.53401	7.13789	7.11608	7.185	6.96852	7.24222	7.09077	0.181323	7.1912	2.15549	0.0629076	0.313369	-4.10394
Q920R0	Als2	3	7.4583	7.92518	7.53877	7.49305	7.57611	7.44729	7.55737	7.482	0.187684	7.55976	2.15409	0.0630454	0.313835	-4.1059
Q9D241	Rnf186	1	7.2287	7.22122	7.02202	7.29726	7.09077	7.34729	7.28042	7.38057	-0.165095	7.23353	-2.15325	0.0631282	0.314064	-4.10708
Q9CQW9	Ifitm3	3	11.8137	11.5007	11.0181	11.3874	10.6258	10.9162	10.8992	11.0848	-0.246226	11.1557	-2.16043	0.0633082	0.314777	-4.10212
P70365	Ncoa1	3	7.63336	8.08135	7.65302	7.63472	7.75489	7.66857	7.96996	7.68106	0.212597	7.75962	2.14967	0.0634823	0.314941	-4.11209
Q5SSM3	Arhgap44	2	7.71673	7.76765	7.72093	7.45984	7.76313	7.67061	7.73961	7.56405	0.149329	7.67532	2.15039	0.0634104	0.314941	-4.11107
Q8VI56	Lrp4	3	7.99056	8.41891	8.12632	8.03205	8.08637	8.05009	8.0336	7.94961	0.170313	8.08594	2.14983	0.0634659	0.314941	-4.11186
Q91WA6	Sharpin	5	8.589	9.02989	8.52442	8.63295	8.55954	8.33773	8.61165	8.40149	0.208496	8.58583	2.14961	0.0634881	0.314941	-4.11217
O89112	Lancl1	8	9.7227	10.1984	9.63196	9.68808	9.48764	9.28856	9.59029	9.39071	0.232613	9.62479	2.14623	0.0638861	0.315033	-4.11725
P62141	Ppp1cb	8	10.8065	10.9893	10.9357	10.864	10.8946	10.7918	10.8385	10.8154	0.0985759	10.867	2.14601	0.0638467	0.315033	-4.11722
P70671	Irf3	13	10.9213	10.931	11.0051	10.9782	11.0234	10.8028	11.017	10.7954	0.121558	10.9343	2.14515	0.0639321	0.315033	-4.11841
Q0VGY8	Tanc1	38	12.8957	12.4181	12.9366	12.9093	13.059	13.1955	13.0143	13.1503	-0.204905	12.9473	-2.14863	0.063993	0.315033	-4.11584
Q3UV70	Pdp1	8	9.35662	10.2608	9.32412	9.28579	9.29439	9.14994	9.36134	9.15376	0.353049	9.39834	2.16859	0.0640216	0.315033	-4.09945
Q61333	Tnfaip2	6	9.98026	10.2057	9.89046	9.89931	10.0884	9.8105	9.99965	9.92731	0.148801	9.9752	2.14606	0.063842	0.315033	-4.11715
Q62087	Pon3	15	11.8379	12.4547	11.8468	11.6659	11.6399	11.5007	11.7699	11.707	0.274738	11.8028	2.16577	0.0638414	0.315033	-4.10075
Q62147	Sspn	1	5.6125	6.4045	5.59395	5.27426	5.10931	5.30834	5.45039	5.02126	0.378581	5.47181	2.14471	0.0639768	0.315033	-4.11904
Q8BZQ2	Crispld2	1	7.06245	4.00113	7.15532	7.41077	6.75338	7.37851	7.03363	7.57218	-1.20712	6.79592	-2.20054	0.063946	0.315033	-4.07314
Q8C115	Plekhh2	10	9.96387	10.1405	9.82408	9.79217	9.87827	9.82285	9.83459	9.65985	0.125087	9.86453	2.14852	0.0635969	0.315033	-4.11371
Q8CD54	Piezo2	5	8.94255	9.09296	8.9505	8.64483	8.90901	8.80993	8.83123	8.83182	0.148691	8.8766	2.14583	0.0638642	0.315033	-4.11746
Q8K4L0	Ddx54	22	11.9045	11.5393	11.9995	11.9648	12.0104	12.1785	12.0427	12.1265	-0.165801	11.9708	-2.14732	0.0637156	0.315033	-4.11537
Q91XL3	Uxs1	6	9.968	9.8725	9.95729	9.96467	9.95099	10.0654	9.90293	10.0707	-0.100609	9.96907	-2.1473	0.0637178	0.315033	-4.11541
Q9DCC8	Tomm20	3	10.2859	9.93436	10.1492	10.0827	10.0584	10.2139	10.0645	10.1934	-0.142431	10.1228	-2.14562	0.0638857	0.315033	-4.11776
Q9Z0J7	Gdf15	1	5.02181	5.52474	5.85674	5.57175	6.24031	5.23506	5.55286	5.70235	0.388094	5.5882	2.14287	0.0641612	0.315539	-4.12162
Q8JZV7	Amdhd2	8	10.2156	10.5737	10.0072	10.0472	9.88373	9.66532	10.014	9.80131	0.217346	10.026	2.14167	0.0642814	0.315949	-4.12329
P55194	Sh3bp1	13	11.5002	11.7238	11.3709	11.3687	11.3285	11.2847	11.4016	11.2217	0.129383	11.4	2.13912	0.0645382	0.31621	-4.12686
Q3UA37	Qrich1	7	10.0709	10.2588	10.1046	10.081	10.4003	10.1789	10.2165	10.0356	0.152268	10.1683	2.1383	0.0646208	0.31621	-4.12801
Q3UZ01	Rnpc3	2	7.24246	7.38592	7.38629	7.29152	7.43254	7.31334	7.3626	7.20958	0.127625	7.32803	2.13877	0.0645733	0.31621	-4.12735
Q6WQJ1	Dagla	2	5.95971	5.73708	5.57327	5.68194	5.51806	6.08826	5.64368	5.73843	-0.242462	5.74255	-2.13938	0.0645114	0.31621	-4.12649
Q80XK6	Atg2b	15	10.5595	10.5641	10.6491	10.5875	10.6701	10.4975	10.6801	10.4977	0.10445	10.5882	2.14023	0.0644259	0.31621	-4.1253
Q80Y44	Ddx10	21	11.7336	11.5254	11.7586	11.7704	11.8694	11.9993	11.798	11.9117	-0.130165	11.7958	-2.1388	0.0645699	0.31621	-4.1273
Q8K039	NA	1	5.80219	6.07815	6.0286	5.84361	6.02597	5.97985	5.93575	5.68405	0.193369	5.92227	2.14075	0.0643733	0.31621	-4.12457
Q9CXW2	Mrps22	15	12.1278	11.8021	12.0995	12.1454	12.1548	12.1577	12.1087	12.2322	-0.135133	12.1035	-2.13784	0.0646668	0.31621	-4.12864
Q9D7B1	Dus2	1	5.48018	5.59395	5.44874	5.38068	5.76222	5.38737	5.64061	5.36194	0.209769	5.50696	2.13817	0.0646342	0.31621	-4.12819
Q91VH6	Memo1	9	11.3605	11.8746	11.7054	11.725	11.7231	11.6151	11.7527	11.6534	0.169355	11.6762	2.13747	0.0647049	0.316216	-4.12917
Q61069	Usf1	2	7.60233	7.98641	7.9587	7.8129	7.99372	7.89909	7.95427	7.95754	0.144723	7.89562	2.13567	0.0648873	0.316927	-4.13169
O35448	Ppt2	3	8.35549	8.73429	8.46707	8.28413	8.23518	8.25597	8.31651	8.22972	0.172204	8.35979	2.13234	0.0652259	0.318217	-4.13634
O88572	Lrp6	16	10.3161	10.6942	10.1414	10.0836	10.1351	9.99675	10.1304	10.0526	0.186277	10.1938	2.13235	0.0652247	0.318217	-4.13633
Q80ZQ9	Fam206a	4	8.32511	8.42713	8.47134	8.29531	8.5784	8.4848	8.55108	8.39872	0.124124	8.44149	2.13027	0.0654369	0.318522	-4.13923
Q812F8	Mgat4b	4	9.1127	8.76628	9.14022	9.09269	9.16047	9.24474	9.08905	9.2958	-0.161378	9.11274	-2.13033	0.065431	0.318522	-4.13915
Q91VM9	Ppa2	15	12.3576	12.3017	12.3056	12.4408	12.1736	12.2719	12.204	12.3768	-0.112066	12.304	-2.13074	0.0653886	0.318522	-4.13857
Q9CY16	Mrps28	6	10.6476	10.3171	10.6913	10.6883	10.6325	10.7225	10.662	10.7712	-0.143413	10.6416	-2.13083	0.0653792	0.318522	-4.13845
O88856	Tpst2	4	9.82561	9.53741	9.90221	9.77806	9.77239	10.0015	9.72869	9.95986	-0.165584	9.81322	-2.12968	0.065497	0.318633	-4.14006
P28033	Cebpb	2	7.44574	7.95906	7.43713	7.55775	7.62845	7.37265	7.64467	7.43306	0.223444	7.55981	2.12923	0.0655428	0.318675	-4.14068
O08739	Ampd3	8	10.3718	11.0509	10.1401	10.1405	10.2596	10.0087	10.2486	10.0833	0.303496	10.2879	2.14486	0.0659214	0.319146	-4.12959
P23591	Tsta3	7	10.018	10.198	10.0642	10.138	10.0924	9.81968	10.0092	9.84329	0.146362	10.0228	2.12583	0.0658925	0.319146	-4.14544
P35282	Rab21	8	12.1733	11.7839	11.9639	11.9231	11.7996	11.9293	11.8098	11.9057	-0.13512	11.9111	-2.126	0.0658747	0.319146	-4.1452
P62965	Crabp1	7	12.2586	9.43705	11.4772	12.4349	10.3443	11.142	11.0201	11.0895	-1.15595	11.1505	-2.1779	0.0661129	0.319146	-4.10353
Q08890	Ids	2	8.00499	8.45167	8.35926	8.18112	8.19771	7.90396	8.11673	8.2057	0.212379	8.17764	2.12398	0.0660828	0.319146	-4.14802
Q5SQM0	Eml6	1	5.21626	5.81089	5.64638	5.45718	5.42038	5.40472	5.53372	5.37069	0.243265	5.48253	2.1271	0.0657614	0.319146	-4.14366
Q61733	Mrps31	16	12.025	11.87	12.1965	12.1875	12.1382	12.2446	12.178	12.3025	-0.109974	12.1428	-2.12426	0.0660544	0.319146	-4.14763
Q71FD7	Fblim1	10	11.3774	11.042	11.5255	11.5352	11.6097	11.7055	11.4993	11.6635	-0.173315	11.4948	-2.12685	0.0657873	0.319146	-4.14401
Q8CGI1	Fam193a	10	10.7241	10.8821	10.7374	10.7247	10.8034	10.7032	10.8008	10.7015	0.095047	10.7596	2.12519	0.0659579	0.319146	-4.14633
Q9CPV4	Glod4	15	12.8681	13.1288	12.7852	12.8994	12.7718	12.5605	12.7865	12.5888	0.15697	12.7986	2.12358	0.0661239	0.319146	-4.14858
Q9Z0V8	Timm17a	5	8.9963	8.63068	8.88577	8.84535	9.00464	9.17891	9.02856	9.1858	-0.180383	8.9695	-2.12557	0.0659194	0.319146	-4.14581
Q9Z1K5	Arih1	16	12.0246	12.2526	12.115	12.1587	12.3455	12.1581	12.2354	12.0972	0.123613	12.1734	2.12605	0.0658699	0.319146	-4.14513
Q9Z2A9	Ggt5	1	6.62059	6.47654	6.46985	6.54612	6.40045	6.66124	6.50997	6.61324	-0.146413	6.53725	-2.12386	0.0660952	0.319146	-4.14819
Q8BG21	Cacfd1	2	9.33204	9.52245	9.59285	9.49862	9.5859	9.42309	9.44306	9.37342	0.128559	9.47143	2.12289	0.0661953	0.31931	-4.14954
Q8BHL5	Elmo2	23	12.5634	12.6702	12.4362	12.4251	12.4138	12.3417	12.4289	12.3033	0.0931796	12.4478	2.12156	0.0663332	0.319718	-4.1514
Q9DB60	Fam213b	4	8.548	8.92474	8.61689	8.45319	8.14714	7.98961	8.52381	8.21517	0.278376	8.42732	2.127	0.0663544	0.319718	-4.1469
Q8C4X1	Stra13	1	3.99209	4.58571	4.52982	4.2075	5.14364	4.70044	4.50938	4.11582	0.424387	4.47305	2.11944	0.0665536	0.320497	-4.15437
P15626	Gstm2	9	11.7855	11.9705	11.3878	11.4172	11.0772	10.7913	11.3958	10.8909	0.283982	11.3395	2.13617	0.0668032	0.321041	-4.14156
Q14CH7	Aars2	19	10.8714	10.8166	10.9383	10.9693	10.8826	10.9772	10.8627	11.0376	-0.0947286	10.9195	-2.11703	0.0668045	0.321041	-4.15773
Q8C4Q6	Aida	13	11.5685	11.4453	11.2386	11.3661	11.1312	11.2902	11.2243	11.302	-0.106679	11.3208	-2.11791	0.0667127	0.321041	-4.1565
Q9WVH4	Foxo3	3	7.46225	7.84678	7.75288	7.64024	7.52845	7.52248	7.59675	7.41358	0.179161	7.59543	2.11692	0.0668164	0.321041	-4.15789
P28738	Kif5c	2	7.98691	8.16182	7.99746	7.99103	8.13121	7.9263	8.08182	7.97814	0.124685	8.03184	2.11549	0.0669656	0.321245	-4.15988
P59016	Vps33b	17	11.4079	11.6361	11.3179	11.3162	11.2268	11.2007	11.3215	11.1306	0.128636	11.3197	2.11436	0.0670838	0.321245	-4.16146
P61202	Cops2	18	11.7915	12.142	12.0238	12.0453	12.1885	12.062	12.0751	11.9461	0.14035	12.0343	2.11488	0.067029	0.321245	-4.16073
Q00609	Cd80	6	9.53622	10.042	9.51391	9.2899	9.34428	9.08055	9.46024	9.4562	0.271645	9.46542	2.12363	0.0670181	0.321245	-4.15324
Q5NCS9	Mief2	1	4.42459	4.16792	3.90448	4.53916	4.5345	4.66676	4.38457	4.54689	-0.309742	4.39611	-2.11441	0.0670783	0.321245	-4.16138
Q8VHG2	Amot	10	9.91016	10.6624	9.72344	9.71323	9.92166	9.60631	9.61341	9.57129	0.314471	9.84024	2.13431	0.0669934	0.321245	-4.14411
Q8K183	Pdxk	5	9.81841	10.7476	9.59493	9.66534	9.51659	9.26687	9.7937	9.37391	0.423235	9.72217	2.14495	0.0672851	0.32149	-4.13679
Q99NF3	Cep41	3	7.63027	7.85907	7.86372	7.74593	7.87164	7.75706	7.76545	7.70986	0.127759	7.77537	2.11294	0.0672327	0.32149	-4.16344
Q9EST4	Psmg2	4	9.78696	9.98234	9.87385	9.94508	10.0343	9.85208	10.0175	9.82701	0.121229	9.9149	2.1126	0.067268	0.32149	-4.16391
Q9JKS5	Habp4	7	10.0793	10.585	10.1887	10.1758	10.3371	10.1534	10.2082	10.1891	0.185316	10.2396	2.11307	0.0672184	0.32149	-4.16325
Q91V41	Rab14	17	12.4228	12.301	12.3484	12.3449	12.2617	12.3754	12.2871	12.4093	-0.0870175	12.3438	-2.11048	0.067491	0.322294	-4.16686
Q8BJ37	Tdp1	2	5.8716	6.09011	6.30184	6.22798	6.53722	6.30857	6.47675	6.03149	0.222716	6.23069	2.10922	0.0676239	0.322749	-4.16862
Q9D8C8	Ppp1r35	1	5.14313	5.29508	5.25456	4.79572	5.36763	4.82273	4.73742	4.83036	0.286099	5.03083	2.10864	0.0676861	0.322865	-4.16944
P82198	Tgfbi	14	10.8607	11.9985	11.2134	10.9765	10.7432	10.706	11.3535	10.928	0.48016	11.0975	2.15166	0.0678127	0.32293	-4.13401
Q61985	Nfe2l1	3	7.56948	7.47786	7.50551	7.53877	7.55746	7.66658	7.47857	7.76889	-0.137121	7.57039	-2.10814	0.0677381	0.32293	-4.17013
Q9JLQ2	Git2	12	10.6685	10.8968	10.5387	10.5068	10.4049	10.3425	10.5423	10.361	0.146206	10.5327	2.10746	0.0678101	0.32293	-4.17108
P17141	Zfp37	4	8.71463	9.18393	8.94185	8.8319	8.84471	8.76267	8.90941	8.8828	0.17516	8.88399	2.10573	0.0679935	0.323252	-4.17349
Q03366	Ccl7	1	6.88127	5.08746	6.81938	6.62607	6.10538	6.80058	6.26045	6.64674	-0.690642	6.40342	-2.14045	0.0679882	0.323252	-4.14419
Q923X4	Glrx2	4	8.89879	8.5875	8.68578	8.58341	8.60395	8.76562	8.4963	8.77898	-0.157333	8.67504	-2.10632	0.0679317	0.323252	-4.17267
Q8K2Q7	Brox	12	11.2389	11.6089	11.4054	11.4359	11.2875	11.1534	11.3625	11.2107	0.164696	11.3379	2.10457	0.0681169	0.32348	-4.17511
Q91VK4	Itm2c	6	9.97232	9.64656	9.54072	9.59306	9.01058	9.39296	9.31673	9.59117	-0.232693	9.50801	-2.10621	0.0680934	0.32348	-4.17358
Q9D8B3	Chmp4b	13	11.876	11.9884	11.8458	11.8645	11.8454	11.7314	11.881	11.7374	0.0953154	11.8462	2.10351	0.0682295	0.323835	-4.17658
O54734	Ddost	19	12.4819	12.2292	12.5024	12.5221	12.3239	12.4667	12.4558	12.5316	-0.128091	12.4392	-2.10299	0.0682854	0.323835	-4.17731
Q9ESD7	Dysf	64	14.0284	13.835	14.0731	14.0122	13.8387	13.9859	13.8873	14.1525	-0.138896	13.9766	-2.1028	0.0683052	0.323835	-4.17757
Q6ZPU9	Kif1bp	9	10.7359	10.8909	10.8204	10.8418	10.8501	10.7498	10.8893	10.732	0.0978904	10.8138	2.10204	0.0683867	0.324043	-4.17864
Q07113	Igf2r	82	14.7942	14.38	14.9417	15.0641	14.5514	14.8487	14.7165	14.8414	-0.247703	14.7672	-2.11907	0.0685682	0.324477	-4.16505
Q8C166	Cpne1	12	11.604	11.7806	11.5198	11.6531	11.6047	11.3473	11.6194	11.3717	0.148866	11.5626	2.09977	0.0686298	0.324477	-4.1818
Q91YU8	Ppan	11	11.6402	11.1921	11.6619	11.6872	11.8294	11.8974	11.7903	11.8972	-0.186043	11.6995	-2.09982	0.0686247	0.324477	-4.18174
Q9JJY4	Ddx20	15	10.7467	10.6923	10.7669	10.8815	10.9644	11.0764	10.8972	11.0071	-0.113028	10.8791	-2.10032	0.0685704	0.324477	-4.18103
Q5XG71	Utp20	53	13.4396	13.0983	13.6027	13.6472	13.8188	13.9143	13.761	13.8616	-0.177272	13.6429	-2.09892	0.0687203	0.324725	-4.18298
Q8BFW7	Lpp	24	13.9453	13.6213	13.8461	13.9601	13.6956	13.7911	13.8054	13.8319	-0.139319	13.8121	-2.09683	0.0689451	0.325337	-4.18589
Q8R1R3	Stard7	3	7.29416	7.51476	7.28771	7.2311	7.51175	7.25768	7.29565	7.22497	0.156029	7.32722	2.09666	0.0689637	0.325337	-4.18613
Q8VCQ3	Nrbf2	5	9.09632	9.19029	9.05068	8.95601	9.0406	8.97601	9.04571	8.93277	0.100089	9.03605	2.09704	0.0689221	0.325337	-4.1856
Q6DIB4	Nol4l	2	5.38845	5.63517	5.93723	5.82273	5.99591	5.63644	5.8205	5.51254	0.246001	5.71862	2.09534	0.0691053	0.325826	-4.18796
P70295	Aup1	12	10.5141	10.3703	10.5088	10.4909	10.449	10.5727	10.4317	10.5608	-0.0977804	10.4873	-2.09309	0.0693492	0.326258	-4.19111
Q3UGF1	Wdr19	11	10.7761	10.9471	10.8297	10.8084	10.6677	10.5767	10.8466	10.6172	0.137749	10.7587	2.09367	0.0692857	0.326258	-4.19029
Q8K013	Gtpbp10	3	7.91401	7.62626	7.89822	7.98164	8.07093	8.10086	8.07742	8.1827	-0.14615	7.9815	-2.09309	0.0693489	0.326258	-4.1911
Q91ZR4	Nek8	1	5.66	5.95187	5.54844	5.4132	5.5519	5.12825	5.40472	5.42122	0.232362	5.50995	2.0935	0.0693047	0.326258	-4.19053
Q91YM2	Arhgap35	29	12.2931	12.2165	12.1859	12.2863	12.1433	12.2505	12.1136	12.1771	-0.0813649	12.2083	-2.09208	0.0694581	0.326591	-4.19251
Q3UPI1	Fam198b	12	11.9527	11.2848	11.8077	11.7787	11.9546	12.038	11.8771	12.0746	-0.249063	11.846	-2.10649	0.0695388	0.326611	-4.18056
Q8BIR2	Aste1	2	7.07227	6.53964	7.16955	7.22388	7.44853	7.37091	7.13744	7.57374	-0.267968	7.19199	-2.09141	0.0695314	0.326611	-4.19345
B0V2N1	Ptprs	25	11.4364	11.8833	11.4267	11.3557	11.2179	11.084	11.2961	11.232	0.202858	11.3665	2.08936	0.0699388	0.326981	-4.19719
O89079	Cope	9	11.6731	12.0008	11.9885	11.9438	12.0586	11.9955	11.9945	11.9032	0.122659	11.9448	2.08703	0.0700073	0.326981	-4.19953
P59729	Rin3	10	9.78217	10.027	10.0734	9.80743	9.79554	9.75896	9.86892	9.85048	0.145266	9.87048	2.08756	0.0699503	0.326981	-4.1988
Q3UJP5	NA	4	8.9133	9.21414	8.87183	8.96723	8.84596	8.66158	9.00948	8.72583	0.181282	8.90117	2.08787	0.0699162	0.326981	-4.19837
Q64311	Ntan1	5	9.31267	9.46028	9.30305	9.41347	9.47343	9.18503	9.49551	9.23485	0.148456	9.35978	2.08582	0.0701402	0.326981	-4.20122
Q80UP8	Slc20a2	5	10.7087	10.5005	10.4244	10.4245	10.3669	10.4726	10.3365	10.4827	-0.10341	10.4646	-2.08753	0.0699535	0.326981	-4.19884
Q8VDL4	Adpgk	8	11.4232	11.4447	11.5397	11.6021	11.511	11.6537	11.5282	11.6673	-0.090487	11.5462	-2.08853	0.0698437	0.326981	-4.19744
Q8VDP6	Cdipt	6	10.8956	10.5745	10.8094	10.7361	10.751	10.8506	10.6352	10.8435	-0.139266	10.762	-2.08868	0.0698283	0.326981	-4.19725
Q91V98	Cd248	10	11.4188	11.0058	11.4274	11.4431	11.3362	11.3734	11.1815	11.4197	-0.180513	11.3258	-2.08789	0.0699136	0.326981	-4.19834
Q91X88	Pomgnt1	10	10.577	10.398	10.5008	10.5354	10.6334	10.7056	10.4831	10.6599	-0.122157	10.5616	-2.08887	0.0698067	0.326981	-4.19697
Q922Y1	Ubxn1	10	12.0214	12.1301	12.1877	12.1434	12.0626	11.9435	12.102	11.9086	0.120978	12.0624	2.08665	0.0700491	0.326981	-4.20006
Q99KU6	NA	3	8.19029	7.91367	8.08885	8.06286	8.20356	8.34391	8.09955	8.31234	-0.160793	8.15188	-2.08571	0.070152	0.326981	-4.20137
Q9ERI2	Rab27a	1	5.79831	6.19081	6.13545	6.13597	6.19623	6.00225	6.19623	6.04084	0.177469	6.08701	2.08641	0.0700754	0.326981	-4.2004
Q9R257	Hebp1	5	10.0406	10.54	9.95543	9.92163	9.7086	9.56699	9.9375	9.71977	0.252217	9.92381	2.0939	0.0701025	0.326981	-4.19407
Q80TM6	R3hdm2	3	8.70135	8.99402	8.5978	8.36619	8.75964	8.53128	8.43108	8.47621	0.19536	8.6072	2.08404	0.0703348	0.327122	-4.20369
Q8K3W0	Bre	8	10.1404	10.425	10.103	10.113	10.1234	10.0502	10.2181	10.0483	0.137995	10.1527	2.08443	0.0702927	0.327122	-4.20316
Q9WVS7	Map2k5	3	7.74345	8.14472	7.95376	7.80582	7.77116	7.76466	8.08045	7.88012	0.189563	7.89302	2.08408	0.070331	0.327122	-4.20364
Q9Z1N5	Ddx39b	16	12.4825	12.8874	12.8065	12.7673	12.8576	12.7951	12.8356	12.7899	0.128882	12.7778	2.08443	0.0702926	0.327122	-4.20316
P23492	Pnp	11	11.5781	12.4652	11.6089	11.6567	11.5988	11.416	11.6437	11.447	0.32993	11.6768	2.10868	0.0704462	0.32725	-4.18313
P46737	Brcc3	7	10.7346	10.8893	10.6354	10.6373	10.7003	10.5646	10.6738	10.5805	0.105693	10.677	2.08244	0.0705112	0.32725	-4.20592
Q8BHY2	Noc4l	8	10.6383	10.3162	10.6714	10.6787	10.8751	10.9648	10.814	10.9514	-0.162803	10.7387	-2.0824	0.0705152	0.32725	-4.20597
Q9QXL1	Kif21b	15	10.0755	9.77766	10.4908	10.5653	10.6197	10.5854	10.7483	10.9378	-0.180137	10.4751	-2.08257	0.0704968	0.32725	-4.20574
P55096	Abcd3	21	12.3256	12.2038	12.2052	12.2624	12.241	12.3119	12.2813	12.3682	-0.0867576	12.2749	-2.08164	0.0705994	0.327463	-4.20704
O88696	Clpp	10	12.3083	12.0424	12.2728	12.2894	12.1238	12.213	12.2104	12.3194	-0.122609	12.2224	-2.08121	0.070647	0.327507	-4.20764
B2RRF6	Znf518a	1	6.08308	6.1876	5.71631	6.00815	5.78692	6.47249	5.58759	6.03919	-0.320892	5.98517	-2.0799	0.0707915	0.327999	-4.20946
P41778	Pbx1	2	8.27484	8.52963	8.34524	8.38589	8.49765	8.36312	8.47657	8.29886	0.130871	8.39648	2.07759	0.0710466	0.328471	-4.21266
P52479	Usp10	15	11.2034	11.0487	11.1844	11.2937	11.4301	11.5329	11.3449	11.4376	-0.132105	11.3095	-2.0776	0.071045	0.328471	-4.21264
P62700	Ypel5	3	9.49859	9.66617	9.71732	9.55587	9.62743	9.55036	9.64845	9.63246	0.102811	9.61208	2.07771	0.0710338	0.328471	-4.2125
Q8BQS4	Fam102b	1	4.79993	5.51294	4.71836	4.66249	4.94953	4.75922	4.75856	4.53916	0.317794	4.83752	2.07852	0.0709433	0.328471	-4.21137
A2A259	Pkd2l1	1	5.35843	5.17642	5.26115	5.31334	5.26538	5.48341	4.95884	5.39874	-0.221607	5.27697	-2.07659	0.0711573	0.328628	-4.21405
Q60605	Myl6	15	13.1355	13.2074	13.2336	13.1438	13.2631	13.1585	13.1558	13.0808	0.0868866	13.1723	2.07664	0.0711521	0.328628	-4.21399
B1ARW8	NA	4	8.60506	8.79754	8.65114	8.58698	8.71519	8.60969	8.60913	8.54255	0.112404	8.63966	2.07509	0.0713237	0.328864	-4.21613
O35674	Adam19	8	10.3136	9.66255	10.4469	10.3457	10.4353	10.6503	10.5342	10.6849	-0.261733	10.3842	-2.08808	0.0712962	0.328864	-4.20476
Q5SRX1	Tom1l2	18	11.7519	11.8493	11.8478	11.6982	11.5784	11.4664	11.6265	11.5307	0.128191	11.6686	2.07543	0.0712866	0.328864	-4.21567
Q8CJ12	Adgrg2	5	9.32803	10.814	8.82331	8.76325	9.02176	8.46577	8.63952	8.49035	0.641809	9.04325	2.12561	0.0714038	0.32888	-4.17356
Q9D4H9	Phf14	13	10.617	10.4443	10.775	10.7897	10.7847	10.8562	10.7599	10.8922	-0.114437	10.7398	-2.07453	0.071387	0.32888	-4.21692
O35658	C1qbp	14	12.7262	12.4854	12.6626	12.6531	12.5956	12.6714	12.6395	12.7359	-0.103876	12.6462	-2.07356	0.0714946	0.329121	-4.21826
P24452	Capg	9	12.1174	12.7486	11.9013	11.9353	11.8852	11.6853	11.9356	11.7604	0.276119	11.9961	2.08667	0.0722419	0.330016	-4.2104
P27641	Xrcc5	11	10.976	11.3216	10.9381	11.016	11.184	10.9761	11.083	10.9492	0.157626	11.0555	2.06491	0.0724656	0.330016	-4.23028
P52482	Ube2e1	3	9.55012	9.69524	9.74914	9.71229	9.97083	9.77213	9.82123	9.54739	0.156701	9.7273	2.06473	0.0724856	0.330016	-4.23052
P62746	Rhob	5	11.2031	10.8568	11.0899	10.9838	10.9682	11.1398	11.0288	11.1929	-0.146623	11.0579	-2.07027	0.0718624	0.330016	-4.22283
Q2PZL6	Fat4	63	13.2275	14.5025	13.0984	12.9005	13.0153	12.853	12.9451	12.7652	0.506399	13.1634	2.12175	0.0718105	0.330016	-4.17872
Q505F5	Lrrc47	22	12.3244	12.6291	12.5069	12.473	12.5757	12.5426	12.5978	12.513	0.108286	12.5203	2.06789	0.0721295	0.330016	-4.22614
Q505G8	Znf827	2	7.90335	7.76188	7.92526	8.04279	8.04808	8.09862	8.13513	8.21164	-0.114524	8.01585	-2.06462	0.072498	0.330016	-4.23067
Q6AW69	Cgnl1	30	12.1872	12.0609	11.9611	12.0339	12.133	12.2455	11.9747	12.1884	-0.131193	12.0981	-2.06465	0.0724945	0.330016	-4.23063
Q6PD26	Pigs	12	11.2527	11.1676	11.2106	11.22	11.1454	11.2614	11.1624	11.2892	-0.0848154	11.2137	-2.06569	0.0723769	0.330016	-4.22918
Q80ZS3	Mrps26	8	10.7941	10.5991	10.9473	10.9854	10.9734	11.0209	10.9303	11.065	-0.120756	10.9144	-2.06828	0.0720857	0.330016	-4.2256
Q8BJS4	Sun2	25	12.4041	12.715	12.4065	12.3045	12.4755	12.3982	12.4061	12.3817	0.136262	12.4364	2.06496	0.0724601	0.330016	-4.23021
Q8K0P3	Tldc1	5	9.33457	9.1744	9.19138	9.37981	9.20808	9.22451	9.21696	9.29029	-0.108459	9.2525	-2.07074	0.0718097	0.330016	-4.22218
Q8K1H1	Tdrd7	6	9.60044	10.0023	9.42109	9.42713	9.38503	9.35743	9.37493	9.18079	0.181838	9.46864	2.06659	0.0722761	0.330016	-4.22794
Q8R5K2	Usp33	6	9.43812	9.17893	9.41595	9.39143	9.49477	9.57974	9.34305	9.55942	-0.143334	9.42518	-2.06601	0.0723417	0.330016	-4.22875
Q8VC60	Glb1l	4	8.67873	9.60377	8.58543	8.51239	8.01938	7.84031	8.3784	7.99449	0.448341	8.45161	2.09806	0.0720282	0.330016	-4.19967
Q91WK1	Spryd4	10	11.7236	11.3126	11.6413	11.6386	11.4308	11.5079	11.4798	11.6556	-0.164711	11.5488	-2.07096	0.0717851	0.330016	-4.22188
Q99LN9	Dohh	9	9.07392	9.16425	9.14876	9.16729	9.2763	9.0347	9.32533	9.13702	0.120407	9.16595	2.06567	0.0723794	0.330016	-4.22922
Q99M51	Nck1	11	11.1582	11.4021	11.0927	11.1524	11.1363	10.9984	11.067	10.9584	0.121648	11.1207	2.06768	0.0721527	0.330016	-4.22642
Q9CZS1	Aldh1b1	8	10.1808	10.0109	9.83954	10.0083	9.57738	9.67567	9.58852	10.0669	-0.20955	9.86849	-2.06712	0.0722162	0.330016	-4.22721
Q9D1H6	Ndufaf4	8	11.0509	10.8648	10.884	10.9674	10.7932	10.8409	10.8383	10.9466	-0.100635	10.8983	-2.06638	0.0722998	0.330016	-4.22824
Q9DAS9	Gng12	7	11.9764	11.7417	11.67	11.7218	11.4719	11.5701	11.5312	11.6731	-0.114472	11.6695	-2.0683	0.0720836	0.330016	-4.22557
Q5RKS2	Smim7	3	8.49305	8.1841	8.37137	8.42309	8.36244	8.42438	8.39877	8.47697	-0.12918	8.39177	-2.06343	0.0726333	0.330034	-4.23233
Q7TSF1	Dsg1b	1	7.38446	8.52948	7.35436	7.27868	7.60738	7.23344	7.66445	7.50353	0.458938	7.56947	2.08857	0.0725586	0.330034	-4.21023
Q9D3B1	Hacd2	3	9.63558	10.607	10.3615	10.0808	10.3138	10.3292	10.3439	10.3356	0.295033	10.2509	2.08172	0.0726006	0.330034	-4.2163
Q9JIK5	Ddx21	44	14.4279	13.9011	14.5201	14.5528	14.8389	15.0203	14.7201	14.8736	-0.261664	14.6069	-2.08542	0.072656	0.330034	-4.21337
Q07813	Bax	7	11.4637	11.5919	11.5365	11.5479	11.4528	11.1968	11.4357	11.296	0.138692	11.4402	2.06185	0.0728121	0.330393	-4.23452
Q60714	Slc27a1	11	10.4766	11.1933	10.5519	10.4305	10.1352	9.98182	10.4318	10.2189	0.333795	10.4275	2.08638	0.0727784	0.330393	-4.21311
P59114	Pcif1	3	8.30797	8.95781	8.1791	8.21923	8.42411	8.27269	8.49103	8.19152	0.279343	8.38043	2.06737	0.072982	0.330408	-4.23046
Q8BU03	Pwp2	9	10.6901	10.3127	10.8141	10.8306	11.0415	11.2064	10.9857	11.0879	-0.197233	10.8711	-2.06067	0.0729456	0.330408	-4.23615
Q9CPY1	Mrpl51	3	11.0035	10.7715	11.0286	11.0207	10.9916	11.0421	10.9981	11.1354	-0.111769	10.9989	-2.06144	0.0728584	0.330408	-4.23509
Q9CZU4	Eral1	4	8.48942	8.31583	8.62781	8.6699	8.7441	8.85582	8.72048	8.81932	-0.128295	8.65534	-2.06042	0.0729742	0.330408	-4.2365
Q9EPM5	Sync	5	9.11748	9.68105	9.09879	8.89364	9.17082	8.88802	9.09607	9.16955	0.259742	9.13943	2.06714	0.0730082	0.330408	-4.23078
Q9QXY6	Ehd3	6	9.16656	9.60133	9.0012	9.11151	8.97767	8.87046	8.96841	8.71937	0.198925	9.05206	2.05969	0.0730571	0.330454	-4.23751
Q61070	Ei24	3	8.97323	8.66282	8.79415	8.75518	8.50512	8.70831	8.58787	8.72775	-0.142218	8.7143	-2.05925	0.073108	0.33051	-4.23813
P61166	Tmem258	1	5.68843	5.94222	6.01011	5.75372	5.97671	5.78986	5.80639	5.80349	0.173855	5.84636	2.05661	0.0734096	0.330664	-4.24179
Q3TC33	Ccdc127	9	10.4452	10.2328	10.4038	10.4092	10.2938	10.3458	10.2314	10.4232	-0.113814	10.3481	-2.05624	0.073451	0.330664	-4.24229
Q8BUH7	Rnf26	1	5.80219	5.47654	5.75054	5.97757	5.5744	5.69035	5.65105	5.81458	-0.21049	5.71715	-2.05674	0.0733944	0.330664	-4.24161
Q8R395	Commd5	3	9.99351	10.2181	9.91771	9.93574	9.85249	9.75124	9.9099	9.76793	0.128176	9.91832	2.0568	0.0733876	0.330664	-4.24153
Q8VE47	Uba5	14	11.2964	11.4123	11.355	11.3965	11.3711	11.2003	11.3597	11.19	0.108317	11.3227	2.05786	0.0732663	0.330664	-4.24005
Q91YY4	Atpaf2	10	11.4252	11.191	11.3821	11.4234	11.3039	11.3426	11.3967	11.5437	-0.121381	11.3761	-2.0576	0.0732958	0.330664	-4.24041
Q9CZ15	Gins1	2	8.28996	8.8122	8.25009	8.41506	8.58101	8.30834	8.43035	8.18785	0.227858	8.40936	2.05625	0.07345	0.330664	-4.24228
Q9DBS5	Klc4	10	10.8804	11.1693	11	10.9018	10.698	10.6348	10.8429	10.7028	0.163904	10.8537	2.05711	0.0733525	0.330664	-4.2411
Q06831	Sox4	2	6.44956	6.72775	6.74786	6.54496	6.76047	6.77116	6.94618	6.7528	0.151329	6.71259	2.0558	0.0735019	0.33072	-4.24291
Q6GQT9	Nomo1	48	13.9679	13.7429	13.9218	13.8885	13.8951	13.9877	13.9096	14.0068	-0.100421	13.915	-2.05498	0.0735961	0.330783	-4.24405
Q6PDL0	Dync1li2	25	12.718	12.8352	12.6974	12.6732	12.5816	12.5177	12.6501	12.515	0.0970455	12.6485	2.05475	0.0736218	0.330783	-4.24436
Q8CFX1	H6pd	14	12.658	13.0069	12.4306	12.4773	12.4176	12.3219	12.4862	12.2861	0.174639	12.5106	2.05467	0.0736317	0.330783	-4.24448
Q2NL51	Gsk3a	7	10.6174	10.7486	10.7249	10.696	10.7103	10.6257	10.7549	10.6506	0.0865346	10.6911	2.05322	0.0737979	0.330825	-4.24648
Q6PFE7	Tmeff1	3	8.95423	8.73193	8.97671	8.89482	8.90479	9.05185	8.93708	9.13888	-0.132148	8.94879	-2.05383	0.0737277	0.330825	-4.24564
Q7TT15	Wbscr17	13	11.9971	9.79153	11.4682	11.5547	10.7137	11.2775	11.2455	11.4722	-0.782188	11.1901	-2.10291	0.0738312	0.330825	-4.2039
Q8C181	Mbnl2	2	10.4593	10.2285	10.4544	10.4401	10.4954	10.611	10.5237	10.6033	-0.115038	10.477	-2.05362	0.0737522	0.330825	-4.24593
Q9WTK7	Stk11	4	8.52398	8.64993	8.46631	8.41603	8.44209	8.32091	8.41901	8.34049	0.105894	8.44734	2.05291	0.0738342	0.330825	-4.24692
B2RWS6	Ep300	10	10.4284	10.668	10.6406	10.548	10.7024	10.7054	10.723	10.5937	0.106548	10.6262	2.04886	0.0743006	0.330883	-4.25252
P19137	Lama1	1	7.0546	6.88234	7.02742	7.20261	7.17243	7.21893	7.17891	7.24787	-0.129477	7.12314	-2.04913	0.0742695	0.330883	-4.25215
P43274	Hist1h1e	5	11.7991	12.1658	11.9584	11.9525	12.0106	12.0461	12.12	11.8668	0.144933	11.9899	2.0499	0.0741806	0.330883	-4.25108
P59759	Mkl2	9	10.0776	10.1459	10.0078	10.0139	9.99256	9.89827	10.0137	9.81842	0.0990491	9.99603	2.0521	0.0739267	0.330883	-4.24803
P97427	Crmp1	9	10.7789	9.12817	10.9679	11.3177	10.2302	10.7343	10.2391	10.6836	-0.760087	10.51	-2.09804	0.0743616	0.330883	-4.21039
P97792	Cxadr	7	9.37565	9.05017	9.54298	9.94144	9.5215	9.59212	9.96882	10.026	-0.249797	9.62733	-2.05663	0.0742593	0.330883	-4.24551
Q6NZM9	Hdac4	9	9.42043	9.47234	9.38108	9.41439	9.42624	9.16187	9.41479	9.22772	0.125819	9.36486	2.04885	0.0743017	0.330883	-4.25253
Q6TEK5	Vkorc1l1	1	7.62434	7.43671	7.62429	7.61531	7.48018	7.65172	7.48492	7.64755	-0.129783	7.57063	-2.04778	0.0744264	0.330883	-4.25402
Q8VEJ9	Vps4a	7	9.66798	9.87699	9.82413	9.8091	9.71909	9.58536	9.7053	9.57596	0.129163	9.72049	2.05214	0.0739226	0.330883	-4.24798
Q8VHJ5	Mark1	2	7.22364	7.33388	7.27053	7.16855	6.96492	6.75305	7.24305	6.87958	0.214238	7.10465	2.048	0.0744005	0.330883	-4.25371
Q9CQE3	Mrps17	2	9.63466	9.17581	9.49738	9.50482	9.50994	9.53082	9.50255	9.65147	-0.166406	9.50093	-2.05018	0.0741485	0.330883	-4.2507
Q9CQS9	Haus2	2	6.01179	5.63988	5.39403	5.56815	5.53916	5.63988	5.42038	5.63372	-0.198248	5.60587	-2.04897	0.0742883	0.330883	-4.25237
Q9CR56	Nkiras2	3	8.75576	8.8989	8.76201	8.70345	8.83332	8.62717	8.64083	8.62874	0.114318	8.73127	2.04896	0.0742894	0.330883	-4.25239
Q9DAZ9	Zfyve19	4	7.64638	8.17614	7.65087	7.72007	7.77808	7.67631	7.86488	7.60825	0.213072	7.76512	2.04818	0.0743802	0.330883	-4.25347
Q9Z138	Ror2	17	11.4326	11.2152	11.3735	11.4576	11.2184	11.2672	11.227	11.3812	-0.122978	11.3216	-2.05104	0.0740493	0.330883	-4.24951
Q80YA7	Dpp8	13	10.9252	11.1118	10.9731	10.9863	10.8196	10.6601	10.9633	10.747	0.149029	10.8983	2.04712	0.0745031	0.331052	-4.25494
A2AVA0	Svep1	28	11.5611	12.4135	11.2701	11.1055	11.2687	11.0042	10.9698	11.0053	0.363905	11.3248	2.07488	0.0747434	0.331089	-4.23179
Q3U821	Wdr75	15	11.5757	11.2407	11.5918	11.6427	11.834	11.9512	11.7826	11.8585	-0.169436	11.6847	-2.04629	0.0745992	0.331089	-4.25608
Q61753	Phgdh	23	13.8673	13.8956	13.7422	13.7833	14.0127	13.6733	13.9218	13.7096	0.138439	13.8257	2.04537	0.074706	0.331089	-4.25735
Q8CGB6	Tns2	15	10.9652	11.3715	11.0298	11.0908	11.0153	10.7939	11.1748	11.0135	0.188582	11.0569	2.04525	0.0747199	0.331089	-4.25752
Q91V76	NA	6	10.5199	11.052	10.2973	10.4844	10.2373	9.98846	10.3499	10.0071	0.2694	10.367	2.06147	0.0746633	0.331089	-4.24305
Q9Z1J2	Nek4	2	7.56553	7.8336	7.56014	7.63104	7.71063	7.54235	7.70848	7.50194	0.14732	7.63172	2.04526	0.0747187	0.331089	-4.25751
E9Q634	Myo1e	29	12.5366	13.111	12.4718	12.5022	12.6078	12.4912	12.5804	12.4217	0.22041	12.5904	2.05233	0.0748241	0.331104	-4.25173
P52483	Ube2e3	1	7.71149	7.98581	7.9579	7.99898	8.27566	8.10033	8.26403	7.64629	0.24592	7.99256	2.04447	0.0748105	0.331104	-4.2586
P00493	Hprt1	9	11.7381	12.0562	11.5328	11.5994	11.68	11.4703	11.6827	11.5251	0.171173	11.6606	2.04216	0.0750809	0.331259	-4.2618
P58771	Tpm1	14	14.1461	13.5301	14.1857	14.0918	14.0263	14.5293	14.1476	14.1737	-0.281795	14.1038	-2.06574	0.0750911	0.331259	-4.2412
Q7TPM1	Prrc2b	26	12.3003	12.0783	12.1332	12.2317	12.3123	12.3881	12.201	12.273	-0.121577	12.2397	-2.04301	0.0749809	0.331259	-4.26062
Q80X90	Flnb	175	16.9916	16.2326	16.998	16.9291	17.0396	17.2476	16.9898	17.157	-0.291844	16.9482	-2.07034	0.0749591	0.331259	-4.23665
Q8BKE6	Cyp20a1	18	12.956	12.7984	12.9455	12.9419	12.9798	13.0289	12.8991	13.0488	-0.0940877	12.9498	-2.04254	0.0750368	0.331259	-4.26128
Q9D1H8	Mrpl53	5	10.1308	9.95828	10.1393	10.1017	10.075	10.1878	10.1163	10.2609	-0.105076	10.1212	-2.04247	0.0750443	0.331259	-4.26137
O08750	Nfil3	3	7.06838	6.65284	7.28187	7.42867	7.53041	7.81582	7.58402	7.55219	-0.246238	7.36428	-2.04068	0.0752537	0.331329	-4.26384
P50429	Arsb	9	11.3597	11.8151	11.27	11.2013	10.9914	10.9594	11.1095	10.9663	0.206755	11.2091	2.04438	0.0752417	0.331329	-4.26052
P97348	Rhod	6	9.80404	9.62313	9.70915	9.78467	9.48191	9.58859	9.47212	9.66562	-0.129438	9.64115	-2.04114	0.0752004	0.331329	-4.26322
Q8CAF4	Nhsl1	7	8.59344	7.94336	8.59912	8.58515	8.51326	8.63254	8.56605	8.69399	-0.238341	8.51586	-2.04028	0.0753003	0.331329	-4.26439
Q91YM4	Tbrg4	12	11.5777	11.3392	11.5842	11.5618	11.5736	11.6315	11.5839	11.7097	-0.109414	11.5702	-2.04051	0.0752744	0.331329	-4.26409
P20357	Map2	3	7.6001	9.17202	7.91023	7.58656	7.63966	7.37189	7.48029	7.54603	0.569799	7.78835	2.07205	0.0758056	0.331701	-4.23885
Q3UY34	NA	2	7.59442	7.4053	7.42406	7.62411	7.69666	7.82249	7.64827	7.70092	-0.15378	7.61453	-2.03617	0.0757843	0.331701	-4.27009
Q80U59	Kiaa0232	1	5.41236	5.48301	5.57743	5.30925	5.64782	5.06232	5.6837	5.57232	0.2543	5.46852	2.03568	0.0758424	0.331701	-4.27077
Q8CH25	Sltm	26	12.7242	12.5458	12.7824	12.7608	12.8548	12.9686	12.8387	12.9423	-0.108596	12.8022	-2.03703	0.0756833	0.331701	-4.2689
Q8K1A6	Cc2d1a	17	11.3294	11.4139	11.2514	11.2017	11.2587	11.1778	11.2325	11.1554	0.0828837	11.2526	2.03649	0.0757461	0.331701	-4.26964
Q8R3B1	Plcd1	22	12.706	13.162	12.7477	12.7405	12.7564	12.6888	12.8145	12.7122	0.167185	12.791	2.03608	0.0757951	0.331701	-4.27021
Q9D7R2	Pmepa1	2	4.31832	3.83668	4.06985	4.1814	4.34341	4.56301	4.3443	4.53294	-0.27106	4.27374	-2.03529	0.0758881	0.331701	-4.2713
Q9D906	Atg7	11	11.2523	11.477	11.144	11.1394	11.0703	10.9495	11.1978	11.0439	0.141702	11.1593	2.03574	0.0758355	0.331701	-4.27068
Q9JIF0	Prmt1	14	12.9716	12.8533	13.0275	13.1254	13.1308	13.2175	13.0745	13.1278	-0.10122	13.066	-2.03768	0.0756065	0.331701	-4.268
Q9JJA2	Cog8	11	10.7804	10.9026	11.0442	10.7979	10.6923	10.6546	10.7139	10.5482	0.155232	10.7667	2.03679	0.0757115	0.331701	-4.26923
Q9JJF9	Sppl2a	3	10.3689	10.2787	10.0514	10.2149	9.87832	10.0366	9.98232	10.2001	-0.141723	10.1264	-2.03891	0.0754612	0.331701	-4.26629
Q9QYH6	Maged1	19	11.5317	11.5719	11.7363	11.6588	11.6866	11.5687	11.7695	11.5686	0.103634	11.6365	2.03561	0.0758506	0.331701	-4.27086
Q9QZS3	Numb	7	10.4403	10.7525	10.6292	10.48	10.4787	10.5066	10.5773	10.5117	0.127739	10.547	2.03848	0.0755128	0.331701	-4.2669
O35646	Capn6	19	11.7135	13.4442	11.9808	11.9518	11.728	11.3983	11.8713	11.5905	0.639074	11.9598	2.08376	0.0759425	0.331769	-4.22944
Q99KR6	Rnf34	1	7.75897	7.84627	7.86759	7.8336	7.98142	7.80663	7.92552	7.72558	0.121636	7.8432	2.03442	0.0759911	0.331812	-4.2725
O35671	Itgb1bp1	7	9.80325	9.6259	9.61006	9.68922	9.54594	9.6071	9.58155	9.68036	-0.0977952	9.64292	-2.03399	0.0760418	0.331864	-4.2731
O88878	Zfand5	3	8.13115	8.22463	8.10656	8.10309	8.31396	8.11061	8.28517	8.06343	0.130001	8.16733	2.03221	0.0762526	0.331907	-4.27555
P15331	Prph	2	9.42456	9.15152	9.25603	9.19379	9.14393	9.23413	9.08072	9.31555	-0.127756	9.22503	-2.03314	0.0761422	0.331907	-4.27427
P41241	Csk	15	12.1204	12.3764	12.1494	12.1828	12.1363	12.0868	12.1841	12.0302	0.1139	12.1583	2.0325	0.0762186	0.331907	-4.27516
Q8BLI0	Adamtsl1	11	10.4401	10.7004	10.9891	10.592	10.2833	10.0308	10.4652	10.1751	0.319052	10.4595	2.05472	0.0763228	0.331907	-4.25604
Q99KC8	Vwa5a	25	12.9646	13.5722	12.7085	12.7783	12.4612	12.2447	12.6979	12.3658	0.316276	12.7242	2.05736	0.0762195	0.331907	-4.2533
Q9CQ36	Pole4	2	6.58609	6.84156	6.59554	6.58139	7.04685	6.72127	6.82782	6.56682	0.210887	6.72092	2.03191	0.0762883	0.331907	-4.27597
Q9D338	Mrpl19	9	10.9446	10.6765	11.0059	10.9631	10.8888	11.038	10.9826	11.0675	-0.125351	10.9459	-2.03189	0.0762915	0.331907	-4.27601
Q9EQZ6	Rapgef4	1	6.49215	7.04467	6.72741	6.59973	6.51116	6.24365	6.5218	6.54119	0.247311	6.58522	2.03125	0.0763673	0.331932	-4.27689
Q8BFQ8	Pddc1	3	10.0717	10.3157	10.0145	10.0191	9.79382	9.67507	9.82667	9.67364	0.153778	9.92379	2.03081	0.076419	0.331989	-4.27749
P45591	Cfl2	14	12.9914	12.6855	12.9215	12.9989	13.0535	13.0195	12.9299	13.0592	-0.128565	12.9574	-2.02834	0.0767139	0.332077	-4.28091
Q32MD9	Cdon	5	9.41469	10.0169	9.56128	9.57163	9.237	9.01686	9.49447	9.2345	0.291532	9.44341	2.04372	0.0767179	0.332077	-4.26731
Q60963	Pla2g7	7	10.6974	10.2177	10.1601	10.5538	9.58265	10.0903	10.2219	10.2235	-0.323579	10.2184	-2.05317	0.0765021	0.332077	-4.25814
Q80V53	Chst14	9	10.7505	10.5502	10.6008	10.6291	10.4877	10.5893	10.5255	10.5892	-0.0920443	10.5903	-2.02739	0.0768269	0.332077	-4.28221
Q8BM89	Arsj	1	4.46148	4.75689	4.55382	4.21626	4.90809	4.24508	4.26209	4.37417	0.307986	4.47224	2.0286	0.0766833	0.332077	-4.28055
Q8VD00	Tmem97	2	10.0945	9.54975	10.001	9.93433	9.9297	10.0324	9.97491	10.1264	-0.193127	9.95537	-2.02975	0.0765454	0.332077	-4.27896
Q99JZ0	Sdcbp2	1	4.53489	3.56834	4.82591	4.30287	4.04767	5.20848	4.57969	4.96636	-0.534575	4.50428	-2.03184	0.076765	0.332077	-4.278
Q99MK9	Rassf1	7	10.3714	10.0259	10.3158	10.3674	10.2823	10.4538	10.2752	10.278	-0.147829	10.2962	-2.02751	0.0768125	0.332077	-4.28205
Q9CWR0	Arhgef25	8	10.5825	10.7087	10.6567	10.6663	10.4963	10.3298	10.5095	10.2531	0.150371	10.5254	2.02754	0.0768093	0.332077	-4.28201
Q9ER64	Osbpl5	16	10.5723	10.2613	10.6002	10.5505	10.4478	10.5716	10.4096	10.5767	-0.141595	10.4987	-2.02765	0.0767969	0.332077	-4.28187
Q00422	Gabpa	9	10.5106	10.7399	10.5995	10.5929	10.9596	10.6839	10.6819	10.4986	0.170973	10.6584	2.02617	0.0769729	0.332309	-4.2839
Q91VW3	Sh3bgrl3	5	9.71072	10.1521	9.38729	9.43302	9.20825	9.1674	9.40101	9.05362	0.236497	9.43917	2.02954	0.0769969	0.332309	-4.281
Q9CPT5	Nop16	10	11.8369	11.5362	11.9213	11.9755	12.1463	12.2587	12.0821	12.1579	-0.161919	11.9894	-2.02603	0.0769906	0.332309	-4.2841
A2AIV2	Kiaa1429	23	11.4803	11.3934	11.476	11.5195	11.6238	11.7381	11.5573	11.6903	-0.106678	11.5599	-2.02508	0.0771047	0.332606	-4.28542
Q68FL4	Ahcyl2	7	10.0663	10.6158	9.96515	9.96404	9.90337	9.81688	9.99763	9.83615	0.223408	10.0207	2.02757	0.077229	0.332938	-4.2837
Q8CJF7	Ahctf1	52	13.0239	12.7103	13.1153	13.0943	13.1744	13.2759	13.1067	13.2271	-0.146178	13.091	-2.02282	0.0773758	0.332938	-4.28853
Q8JZX9	Cdc42ep2	3	8.56229	9.26854	8.22677	8.31308	8.27067	8.00591	8.15355	8.00569	0.303294	8.35081	2.03373	0.0773344	0.332938	-4.27866
Q9CPR7	Sike1	5	9.77083	9.81884	9.72785	9.6396	9.67526	9.52605	9.63165	9.58869	0.0933353	9.67235	2.02314	0.0773372	0.332938	-4.28809
Q9JMH9	Myo18a	42	12.894	13.5357	12.87	12.8265	13.0186	12.9234	12.934	12.8089	0.241916	12.9764	2.03972	0.0772909	0.332938	-4.2732
Q9DCE5	Pak1ip1	14	11.2609	11.1933	11.4952	11.5404	11.7092	11.849	11.6742	11.7926	-0.123561	11.5644	-2.02197	0.0774784	0.333212	-4.2897
Q9CXI3	Moxd1	6	10.1542	8.21256	10.1304	10.5066	9.81674	10.2066	9.82555	10.0383	-0.767092	9.86137	-2.0695	0.0775537	0.333368	-4.24844
Q8BH24	Tm9sf4	12	12.3271	12.1607	12.2972	12.2767	12.1051	12.2591	12.2028	12.3283	-0.105602	12.2446	-2.02055	0.0776494	0.333412	-4.29166
Q8C0P7	Znf451	2	8.80848	9.30588	9.04631	9.03583	9.35726	9.22033	9.22156	9.07698	0.187402	9.13408	2.02091	0.0776063	0.333412	-4.29117
Q99JI6	Rap1b	10	12.4672	12.3063	12.2845	12.2847	12.0991	12.2877	12.2288	12.3427	-0.108025	12.2876	-2.02029	0.0776806	0.333412	-4.29202
Q9R1C7	Prpf40a	23	12.7627	12.6311	12.7995	12.8336	12.9196	12.9725	12.8474	12.9636	-0.0964792	12.8412	-2.0192	0.077813	0.333813	-4.29353
F8VPU2	Farp1	35	13.3408	13.1797	13.2198	13.2582	13.1553	13.2099	13.2127	13.3275	-0.0907882	13.238	-2.01799	0.077959	0.33405	-4.29519
Q62084	Ppp1r14b	5	9.98673	10.1505	9.9739	10.0754	10.1621	9.90826	10.0979	9.91644	0.127244	10.0339	2.01778	0.0779853	0.33405	-4.29549
[truncated: 6,568 more rows]
