# Supplementary material for: CTCF maintains regulatory homeostasis of cancer pathways
Source: Genome Biol. 2018 Aug 7;19:106. doi: 10.1186/s13059-018-1484-3 (PMC6081938; doi:10.1186/s13059-018-1484-3)
Supplement: Supplementary file 5 — Mouse and human tumor metadata and differential expression results of RNA-seq data. Sample information regarding all mouse and human tumor samples included in analyses. Results from the differential expression analysis of mouse liver tumors and human uterine and breast cancer dataset (performed using DESeq2). Gene set enrichment analysis for mouse concordant genes. Intersection results of MEF and tumor DE analyses. Format: xls. File size: 20.7 MB. (XLS 20148 kb) [file 13059_2018_1484_MOESM5_ESM.xls]

## Sheet: mouseLiverTumours - sampleInfo
Sample ID	Individual	Sex	Tissue/Cell Line	Date of Birth	Date of Death	Mother	Father	Strain	Species	Diagnosis	TumourGrade
85037_N1	85037	male	liver	2013-06-13	2014-11-24	80346	80350	C3H/HeOuJ	Mus musculus	HCC	well
85037_N2	85037	male	liver	2013-06-13	2014-11-24	80346	80350	C3H/HeOuJ	Mus musculus	dysplastic nodule	high
85037_N3	85037	male	liver	2013-06-13	2014-11-24	80346	80350	C3H/HeOuJ	Mus musculus	dysplastic nodule	high
85037_N4	85037	male	liver	2013-06-13	2014-11-24	80346	80350	C3H/HeOuJ	Mus musculus	HCC	well
85037_N5	85037	male	liver	2013-06-13	2014-11-24	80346	80350	C3H/HeOuJ	Mus musculus	dysplastic nodule	high
85037_N6	85037	male	liver	2013-06-13	2014-11-24	80346	80350	C3H/HeOuJ	Mus musculus	dysplastic nodule	high
87918_N1	87918	male	liver	2013-07-25	2014-11-24	80615	80620	C3H/HeOuJ	Mus musculus	dysplastic nodule	high
87918_N2	87918	male	liver	2013-07-25	2014-11-24	80615	80620	C3H/HeOuJ	Mus musculus	dysplastic nodule	high
87918_N3	87918	male	liver	2013-07-25	2014-11-24	80615	80620	C3H/HeOuJ	Mus musculus	dysplastic nodule	high
87919_N1	87919	male	liver	2013-07-25	2014-11-24	80615	80620	C3H/HeOuJ	Mus musculus	dysplastic nodule	high
87919_N2	87919	male	liver	2013-07-25	2014-11-24	80615	80620	C3H/HeOuJ	Mus musculus	dysplastic nodule	high
87920_N1	87920	male	liver	2013-07-25	2014-11-24	80615	80620	C3H/HeOuJ	Mus musculus	dysplastic nodule	high
87920_N2	87920	male	liver	2013-07-25	2014-11-24	80615	80620	C3H/HeOuJ	Mus musculus	dysplastic nodule	high
87920_N3	87920	male	liver	2013-07-25	2014-11-24	80615	80620	C3H/HeOuJ	Mus musculus	dysplastic nodule	high
87920_N4	87920	male	liver	2013-07-25	2014-11-24	80615	80620	C3H/HeOuJ	Mus musculus	dysplastic nodule	high
87922_N1	87922	male	liver	2013-07-25	2014-11-24	80615	80620	C3H/HeOuJ	Mus musculus	dysplastic nodule	low
87922_N2	87922	male	liver	2013-07-25	2014-11-24	80615	80620	C3H/HeOuJ	Mus musculus	dysplastic nodule	low
87922_N3	87922	male	liver	2013-07-25	2014-11-24	80615	80620	C3H/HeOuJ	Mus musculus	HCC	moderate
92757_N1	92757	male	liver	2013-10-22	2014-11-24	87474	87429	C3H/HeOuJ	Mus musculus	dysplastic nodule	low
92759_N1	92759	male	liver	2013-10-22	2014-12-09	87474	87429	C3H/HeOuJ	Mus musculus	dysplastic nodule	high
96988_N1	96988	male	liver	2014-02-19	2014-12-18	91459	91465	C3H/HeOuJ	Mus musculus	dysplastic nodule	high
97732_N1	97732	male	liver	2014-03-29	2014-12-18	96120	96122	C3H/HeOuJ	Mus musculus	dysplastic nodule	high
96029_N2	96029	male	liver	2014-01-02	2014-12-09	91458	91464	C3H/HeOuJ	Mus musculus	dysplastic nodule	high
96504_N1	96504	male	liver	2014-01-24	2014-12-09	91458	91464	C3H/HeOuJ	Mus musculus	dysplastic nodule	high
15/47864_N1	15/47864 N1	male	liver	2015-12-05	2017-01-24	15/38217	15/38220	C3H/HeOuJ	Mus musculus	dysplastic nodule	high

## Sheet: mouseLiverTumours - DEanalysis
ID	gene	baseMean	log2FoldChange	lfcSE	stat	pvalue	padj
MGP_C3HHeJ_G0010695	--	1442.57	-5.64629	0.207998	-27.1459	2.83241e-162	6.003e-158
MGP_C3HHeJ_G0027309	Mtmr11	939.485	5.52261	0.223059	24.7585	2.50941e-135	2.65922e-131
MGP_C3HHeJ_G0033034	Slc10a2	1762.16	6.82404	0.282417	24.163	5.45409e-129	3.85313e-125
MGP_C3HHeJ_G0024375	--	2325.3	6.94734	0.288608	24.0719	4.92792e-128	2.61106e-124
MGP_C3HHeJ_G0021623	Sqle	4658.71	7.56777	0.318712	23.7449	1.24166e-124	5.26313e-121
MGP_C3HHeJ_G0028969	Cyp51	8989.68	5.4545	0.238008	22.9173	3.12587e-116	1.10416e-112
MGP_C3HHeJ_G0019796	Ifi27l2b	2054.29	6.76364	0.29874	22.6406	1.72761e-113	5.23072e-110
MGP_C3HHeJ_G0032156	--	174.148	-2.65827	0.119172	-22.3062	3.21418e-110	8.51517e-107
MGP_C3HHeJ_G0014062	--	443.807	-3.67396	0.168569	-21.795	2.5884e-105	6.0954e-102
MGP_C3HHeJ_G0023992	Gm5239	43.7771	-5.37727	0.247815	-21.6987	2.11065e-104	4.47332e-101
MGP_C3HHeJ_G0033331	Msmo1	7306.94	4.72727	0.218734	21.612	1.38552e-103	2.66953e-100
MGP_C3HHeJ_G0036302	n-R5-8s1	20899.9	9.38888	0.441497	21.266	2.34265e-100	4.13751e-97
MGP_C3HHeJ_G0038348	Gm24130	50.6027	-10.5008	0.501722	-20.9296	2.88168e-97	4.69803e-94
MGP_C3HHeJ_G0014248	--	28.4964	-5.9012	0.284026	-20.777	6.99203e-96	1.05849e-92
MGP_C3HHeJ_G0013615	--	51.2637	-10.7553	0.53969	-19.9286	2.29945e-88	3.24897e-85
MGP_C3HHeJ_G0027130	Fdps	1697.46	6.04962	0.312592	19.3531	1.9209e-83	2.54447e-80
MGP_C3HHeJ_G0019962	Idi1	10124.6	5.53712	0.29158	18.99	2.06184e-80	2.57051e-77
MGP_C3HHeJ_G0035470	Nsdhl	2456.54	4.46537	0.236816	18.8559	2.63074e-79	3.09755e-76
MGP_C3HHeJ_G0027468	Gnai3	4412.89	1.27425	0.0703792	18.1055	2.88499e-73	3.21813e-70
MGP_C3HHeJ_G0011076	--	23.9078	-4.13019	0.233224	-17.7091	3.56948e-70	3.78257e-67
MGP_C3HHeJ_G0033630	Ces1f	4601.88	7.3287	0.414028	17.701	4.12079e-70	4.15886e-67
MGP_C3HHeJ_G0012831	--	48.2356	-7.21454	0.40924	-17.6291	1.472e-69	1.41807e-66
MGP_C3HHeJ_G0039405	--	19.8395	-7.91376	0.46056	-17.1829	3.56624e-66	3.28621e-63
MGP_C3HHeJ_G0010945	--	21.6156	-7.10785	0.415758	-17.0961	1.58672e-65	1.40121e-62
MGP_C3HHeJ_G0011293	--	28.0245	-5.47505	0.327053	-16.7405	6.6382e-63	5.6276e-60
MGP_C3HHeJ_G0024399	2010003K11Rik	1114.25	4.75464	0.284253	16.7268	8.35921e-63	6.81404e-60
MGP_C3HHeJ_G0024476	Tm7sf2	3915.52	3.3195	0.200521	16.5543	1.48954e-61	1.16923e-58
MGP_C3HHeJ_G0019624	Rdh11	6390.68	4.72105	0.285622	16.529	2.26828e-61	1.71693e-58
MGP_C3HHeJ_G0030964	Grcc10	365.414	3.13768	0.190705	16.4531	7.97398e-61	5.8276e-58
MGP_C3HHeJ_G0013614	--	20.4048	-9.42408	0.573565	-16.4307	1.15277e-60	8.14397e-58
MGP_C3HHeJ_G0011450	--	68.7263	-3.44531	0.210909	-16.3355	5.51586e-60	3.77107e-57
MGP_C3HHeJ_G0027599	Tet2	435.985	-2.94487	0.180713	-16.2958	1.05691e-59	7.00001e-57
MGP_C3HHeJ_G0034952	Rbm5	1046.08	-1.26715	0.0782477	-16.1941	5.54719e-59	3.56264e-56
MGP_C3HHeJ_G0031241	Leng8	482.479	-2.70093	0.166878	-16.185	6.42994e-59	4.00812e-56
MGP_C3HHeJ_G0013457	--	80.786	-5.08725	0.316928	-16.0518	5.55542e-58	3.36405e-55
MGP_C3HHeJ_G0001873	--	48.425	-4.25963	0.266052	-16.0105	1.079e-57	6.35231e-55
MGP_C3HHeJ_G0012558	--	18.1394	-5.02078	0.317866	-15.7953	3.35255e-56	1.92037e-53
MGP_C3HHeJ_G0001063	--	32.838	-4.59117	0.290844	-15.7857	3.90413e-56	2.17748e-53
MGP_C3HHeJ_G0006505	--	209.746	-2.02213	0.128552	-15.73	9.41485e-56	5.11637e-53
MGP_C3HHeJ_G0012396	--	11.7027	-6.68026	0.429668	-15.5475	1.65445e-54	8.76612e-52
MGP_C3HHeJ_G0039343	--	261.86	-1.6242	0.104795	-15.4988	3.53398e-54	1.82681e-51
MGP_C3HHeJ_G0018690	Pctp	1962.27	3.91338	0.255759	15.301	7.52463e-53	3.79707e-50
MGP_C3HHeJ_G0023320	Cfb	1832.24	3.20492	0.209659	15.2864	9.42835e-53	4.64708e-50
MGP_C3HHeJ_G0030284	Luc7l2	1836.59	-2.04853	0.134375	-15.2448	1.78146e-52	8.58097e-50
MGP_C3HHeJ_G0039406	--	11.1164	-5.70089	0.375402	-15.1861	4.37393e-52	2.06002e-49
MGP_C3HHeJ_G0020025	Gm11273	34.1814	-5.14782	0.340129	-15.1349	9.53438e-52	4.39286e-49
MGP_C3HHeJ_G0039442	--	151.422	-1.92837	0.12755	-15.1185	1.22252e-51	5.5128e-49
MGP_C3HHeJ_G0012108	--	17.3311	-4.11614	0.27275	-15.0912	1.84978e-51	8.02231e-49
MGP_C3HHeJ_G0014157	--	17.5964	-3.76296	0.24935	-15.091	1.85474e-51	8.02231e-49
MGP_C3HHeJ_G0026632	Rnf114	1835.02	1.15914	0.0768808	15.0771	2.29072e-51	9.7099e-49
MGP_C3HHeJ_G0030666	Adamts9	176.53	-3.10165	0.206718	-15.0042	6.88915e-51	2.86291e-48
MGP_C3HHeJ_G0025905	Hsd17b12	4827.62	1.96129	0.130921	14.9807	9.81156e-51	3.99897e-48
MGP_C3HHeJ_G0028456	Rspo1	10.1043	-7.44675	0.498531	-14.9374	1.88207e-50	7.52615e-48
MGP_C3HHeJ_G0020714	Hmgcs1	17681.9	4.43021	0.29764	14.8845	4.15692e-50	1.63151e-47
MGP_C3HHeJ_G0033212	Ppp2cb	795.262	1.03259	0.0697251	14.8094	1.2742e-49	4.91008e-47
MGP_C3HHeJ_G0027490	Prpf38b	411.749	-1.70227	0.115266	-14.7682	2.34931e-49	8.8913e-47
MGP_C3HHeJ_G0010657	--	10.6971	-4.98339	0.338413	-14.7258	4.40441e-49	1.63767e-46
MGP_C3HHeJ_G0020116	Hist1h4a	15.8344	-7.68382	0.521858	-14.724	4.52305e-49	1.65278e-46
MGP_C3HHeJ_G0039483	--	371.798	3.0112	0.205835	14.6292	1.82908e-48	6.57044e-46
MGP_C3HHeJ_G0034433	Apoa4	291603	7.58682	0.523162	14.5019	1.1791e-47	4.16499e-45
MGP_C3HHeJ_G0028910	Morn1	50.3035	-2.08988	0.144265	-14.4864	1.47597e-47	5.12815e-45
MGP_C3HHeJ_G0029844	Auts2	26.026	-7.09307	0.489703	-14.4844	1.52012e-47	5.19636e-45
MGP_C3HHeJ_G0016580	--	246.977	-4.12795	0.28564	-14.4516	2.45079e-47	8.24477e-45
MGP_C3HHeJ_G0031802	Zfp536	8.83295	-7.73148	0.536582	-14.4088	4.55794e-47	1.50939e-44
MGP_C3HHeJ_G0000418	--	23.2349	-3.63551	0.252664	-14.3887	6.09194e-47	1.98635e-44
MGP_C3HHeJ_G0005954	9030622O22Rik	298.145	-3.14322	0.218531	-14.3834	6.57931e-47	2.11276e-44
MGP_C3HHeJ_G0026015	Fmn1	1148.29	4.2128	0.293996	14.3294	1.43307e-46	4.5332e-44
MGP_C3HHeJ_G0026908	Noct	97.4422	-3.77359	0.26409	-14.2891	2.56055e-46	7.98065e-44
MGP_C3HHeJ_G0012344	--	12.4844	-3.68539	0.257978	-14.2857	2.68744e-46	8.25474e-44
MGP_C3HHeJ_G0001692	--	52.4882	-3.82676	0.268514	-14.2516	4.37839e-46	1.32565e-43
MGP_C3HHeJ_G0019572	Ppm1a	3125.12	1.12129	0.0790073	14.1922	1.02427e-45	3.05752e-43
MGP_C3HHeJ_G0026760	Gm8797	2179.2	2.52712	0.17819	14.1822	1.1812e-45	3.477e-43
MGP_C3HHeJ_G0010978	--	12.2637	-4.33497	0.305807	-14.1755	1.29929e-45	3.77222e-43
MGP_C3HHeJ_G0012559	--	6498.23	-3.78102	0.267146	-14.1534	1.77962e-45	5.09692e-43
MGP_C3HHeJ_G0013574	--	18.3757	-3.5898	0.253821	-14.1431	2.06111e-45	5.82442e-43
MGP_C3HHeJ_G0013573	--	25.1047	-5.21436	0.369437	-14.1144	3.09796e-45	8.63923e-43
MGP_C3HHeJ_G0014350	--	11.3198	-6.08418	0.431335	-14.1055	3.51416e-45	9.67262e-43
MGP_C3HHeJ_G0013843	--	18.3116	-3.43215	0.244716	-14.025	1.09568e-44	2.97717e-42
MGP_C3HHeJ_G0010389	--	12.2202	-5.60095	0.399381	-14.0241	1.11058e-44	2.97944e-42
MGP_C3HHeJ_G0005268	Gdap10	187.096	-4.95311	0.353317	-14.0189	1.19427e-44	3.16392e-42
MGP_C3HHeJ_G0015605	Cspp1	508.261	-1.97155	0.140746	-14.0079	1.39439e-44	3.64847e-42
MGP_C3HHeJ_G0039334	--	4485.11	-2.74466	0.19773	-13.8808	8.27684e-44	2.13926e-41
MGP_C3HHeJ_G0011828	--	9.54052	-7.01091	0.506366	-13.8455	1.35352e-43	3.4562e-41
MGP_C3HHeJ_G0010085	--	9.43508	-6.63843	0.479494	-13.8446	1.37051e-43	3.45794e-41
MGP_C3HHeJ_G0014344	--	8.59728	-7.31491	0.528788	-13.8334	1.6037e-43	3.99868e-41
MGP_C3HHeJ_G0034811	Plscr2	673.807	4.49531	0.325055	13.8294	1.69438e-43	4.17566e-41
MGP_C3HHeJ_G0019638	Srsf5	3154.51	-1.52609	0.110656	-13.7914	2.87231e-43	6.99721e-41
MGP_C3HHeJ_G0019598	Akap5	31.6811	-3.74527	0.272205	-13.759	4.49655e-43	1.08295e-40
MGP_C3HHeJ_G0012996	--	8.32374	-5.59641	0.408563	-13.6978	1.04689e-42	2.49301e-40
MGP_C3HHeJ_G0027157	Pmvk	2212.4	3.21307	0.234688	13.6908	1.15267e-42	2.68762e-40
MGP_C3HHeJ_G0004439	Kcnq1ot1	1380.14	-4.04506	0.29546	-13.6907	1.15397e-42	2.68762e-40
MGP_C3HHeJ_G0012879	--	39.7702	-5.6796	0.416475	-13.6373	2.40184e-42	5.53312e-40
MGP_C3HHeJ_G0016103	Sned1	330.138	-4.46788	0.329807	-13.5469	8.26034e-42	1.88247e-39
MGP_C3HHeJ_G0016352	1700025G04Rik	114.356	-2.18567	0.161418	-13.5405	9.02158e-42	2.03408e-39
MGP_C3HHeJ_G0010783	--	15.1937	-5.53409	0.410629	-13.4771	2.13296e-41	4.75851e-39
MGP_C3HHeJ_G0029193	--	231.412	2.75609	0.204527	13.4754	2.18151e-41	4.81615e-39
MGP_C3HHeJ_G0033910	Mvd	972.194	4.474	0.332441	13.458	2.76182e-41	6.03443e-39
MGP_C3HHeJ_G0002286	--	57.7603	-2.41352	0.17944	-13.4503	3.0667e-41	6.63221e-39
MGP_C3HHeJ_G0001431	--	15.34	-3.87305	0.288228	-13.4375	3.64744e-41	7.80848e-39
MGP_C3HHeJ_G0016247	Mdm4	560.887	-1.53457	0.114484	-13.4042	5.71e-41	1.21018e-38
MGP_C3HHeJ_G0009780	Gm26461	1598.37	-6.83661	0.510831	-13.3833	7.57182e-41	1.58888e-38
MGP_C3HHeJ_G0015238	BC039771	72.1593	-2.39524	0.179329	-13.3567	1.08269e-40	2.24965e-38
MGP_C3HHeJ_G0010332	--	38.2023	-6.47675	0.486645	-13.309	2.05242e-40	4.22321e-38
MGP_C3HHeJ_G0023363	--	922.414	2.77902	0.208856	13.3059	2.13861e-40	4.35823e-38
MGP_C3HHeJ_G0028097	Frem1	18.0128	-4.88778	0.36768	-13.2936	2.52251e-40	5.09162e-38
MGP_C3HHeJ_G0023422	Gabbr1	127.383	-3.90394	0.293812	-13.2872	2.74711e-40	5.49267e-38
MGP_C3HHeJ_G0028214	Pcsk9	2666.87	4.74827	0.358547	13.2431	4.94708e-40	9.79891e-38
MGP_C3HHeJ_G0000363	--	17.5449	-4.02726	0.304853	-13.2105	7.63089e-40	1.49749e-37
MGP_C3HHeJ_G0002154	--	55.3963	-5.4092	0.409755	-13.201	8.65268e-40	1.68243e-37
MGP_C3HHeJ_G0034584	Hexa	2713.54	2.58794	0.196141	13.1943	9.4659e-40	1.82382e-37
MGP_C3HHeJ_G0005534	2610037D02Rik	40.5998	-2.76654	0.209869	-13.1822	1.11141e-39	2.12209e-37
MGP_C3HHeJ_G0009898	--	14.4736	-4.29661	0.326257	-13.1694	1.3162e-39	2.49066e-37
MGP_C3HHeJ_G0031409	Sae1	2238.66	1.41635	0.107675	13.1539	1.6158e-39	3.03055e-37
MGP_C3HHeJ_G0009858	--	7.13599	-5.6357	0.428514	-13.1517	1.66337e-39	3.09241e-37
MGP_C3HHeJ_G0011713	--	9.72806	-4.53821	0.345219	-13.1459	1.79674e-39	3.31132e-37
MGP_C3HHeJ_G0010230	--	8.4427	-7.78832	0.592541	-13.1439	1.84355e-39	3.36829e-37
MGP_C3HHeJ_G0033465	Eps15l1	270.008	-1.32561	0.101172	-13.1025	3.1841e-39	5.76785e-37
MGP_C3HHeJ_G0026092	--	191.71	-2.19189	0.16798	-13.0485	6.47924e-39	1.16374e-36
MGP_C3HHeJ_G0024811	March5	2020.4	1.07992	0.0831186	12.9926	1.34835e-38	2.40142e-36
MGP_C3HHeJ_G0010310	--	7.3891	-6.44953	0.496442	-12.9915	1.36725e-38	2.41479e-36
MGP_C3HHeJ_G0009366	Rn7s1	2.31148e+06	6.80883	0.525464	12.9578	2.12371e-38	3.71983e-36
MGP_C3HHeJ_G0031173	Cmas	1109.55	1.22969	0.0949669	12.9486	2.39356e-38	4.15812e-36
MGP_C3HHeJ_G0001775	--	19.9224	-6.88305	0.531799	-12.9429	2.57551e-38	4.43784e-36
MGP_C3HHeJ_G0012025	--	367.7	6.14917	0.477962	12.8654	7.04746e-38	1.20455e-35
MGP_C3HHeJ_G0039531	--	12.7914	-3.64037	0.283813	-12.8267	1.16268e-37	1.97135e-35
MGP_C3HHeJ_G0019100	Slc39a11	1017.13	2.05029	0.160434	12.7796	2.13073e-37	3.58403e-35
MGP_C3HHeJ_G0033784	Nfat5	606.46	-2.37374	0.185754	-12.779	2.14872e-37	3.58582e-35
MGP_C3HHeJ_G0020689	Esm1	667.425	6.66392	0.522071	12.7644	2.59111e-37	4.29031e-35
MGP_C3HHeJ_G0025852	Fnbp4	310.27	-1.83259	0.143601	-12.7617	2.68319e-37	4.40834e-35
MGP_C3HHeJ_G0019760	Calm1	7043.16	1.33406	0.105227	12.6779	7.84125e-37	1.27836e-34
MGP_C3HHeJ_G0012557	--	445.2	-3.14026	0.248174	-12.6535	1.07061e-36	1.7321e-34
MGP_C3HHeJ_G0021820	Josd1	1147.74	1.27755	0.101345	12.6059	1.95816e-36	3.14404e-34
MGP_C3HHeJ_G0019794	Ifi27	5796.91	4.72953	0.37533	12.601	2.08456e-36	3.32181e-34
MGP_C3HHeJ_G0001158	--	41.8083	-3.38045	0.268301	-12.5994	2.12643e-36	3.36325e-34
MGP_C3HHeJ_G0000808	--	43.1965	-4.25322	0.339058	-12.5442	4.27565e-36	6.71245e-34
MGP_C3HHeJ_G0027133	Clk2	189.354	-1.90753	0.152219	-12.5315	5.02032e-36	7.82358e-34
MGP_C3HHeJ_G0008851	--	12472.9	-7.32123	0.585649	-12.5011	7.3661e-36	1.13954e-33
MGP_C3HHeJ_G0039518	--	1144.49	12.8675	1.03158	12.4735	1.04093e-35	1.59866e-33
MGP_C3HHeJ_G0018528	Aldoc	507.156	3.15996	0.253438	12.4684	1.11019e-35	1.69276e-33
MGP_C3HHeJ_G0030127	Ppp1r9a	116.083	-4.24799	0.340758	-12.4663	1.13991e-35	1.72567e-33
MGP_C3HHeJ_G0029640	Git2	325.172	-1.57185	0.12618	-12.4572	1.27814e-35	1.90766e-33
MGP_C3HHeJ_G0019534	9330151L19Rik	46.6103	-2.04049	0.1638	-12.4572	1.2772e-35	1.90766e-33
MGP_C3HHeJ_G0002155	--	88.478	-6.34918	0.510336	-12.4412	1.56189e-35	2.31487e-33
MGP_C3HHeJ_G0018192	Mfap4	11.0856	-6.57054	0.529797	-12.402	2.54934e-35	3.75213e-33
MGP_C3HHeJ_G0035649	Rps4x	10604.1	1.79409	0.144747	12.3947	2.7936e-35	4.08328e-33
MGP_C3HHeJ_G0013222	--	7.26502	-4.7268	0.381478	-12.3907	2.93337e-35	4.2582e-33
MGP_C3HHeJ_G0035795	Serpina7	9054.25	5.42133	0.439168	12.3445	5.21268e-35	7.51547e-33
MGP_C3HHeJ_G0024265	Seh1l	1443.79	0.884575	0.0716696	12.3424	5.35398e-35	7.66705e-33
MGP_C3HHeJ_G0022792	Cbr1	163.385	4.53809	0.367987	12.3322	6.07678e-35	8.64371e-33
MGP_C3HHeJ_G0010269	--	6.95073	-5.75198	0.466511	-12.3298	6.26019e-35	8.84523e-33
MGP_C3HHeJ_G0026463	Eif6	1478.03	1.30202	0.105648	12.3241	6.71642e-35	9.427e-33
MGP_C3HHeJ_G0001203	--	51.2601	-2.91793	0.236864	-12.3191	7.1531e-35	9.97387e-33
MGP_C3HHeJ_G0028251	Zcchc11	769.8	-1.69035	0.13724	-12.3167	7.36446e-35	1.02015e-32
MGP_C3HHeJ_G0012990	--	11.7339	-5.10699	0.415421	-12.2935	9.81382e-35	1.3419e-32
MGP_C3HHeJ_G0013874	--	13.3795	-3.27502	0.266401	-12.2936	9.80281e-35	1.3419e-32
MGP_C3HHeJ_G0027792	Pnisr	664.402	-1.94767	0.158675	-12.2746	1.24038e-34	1.68516e-32
MGP_C3HHeJ_G0024848	Blnk	263.17	2.68564	0.219071	12.2592	1.49925e-34	2.02389e-32
MGP_C3HHeJ_G0022129	Krt18	8479.21	2.5327	0.207062	12.2316	2.10713e-34	2.82649e-32
MGP_C3HHeJ_G0030268	Mtpn	4824.27	1.01913	0.083557	12.1969	3.22963e-34	4.30495e-32
MGP_C3HHeJ_G0023255	Adamts10	136.186	-3.10395	0.25485	-12.1795	3.99741e-34	5.29507e-32
MGP_C3HHeJ_G0036546	Gm37864	34.2215	-4.41539	0.362666	-12.1748	4.23314e-34	5.57249e-32
MGP_C3HHeJ_G0013499	--	6.96809	-6.4511	0.529896	-12.1743	4.26168e-34	5.57543e-32
MGP_C3HHeJ_G0012130	--	59.8518	4.87926	0.404411	12.0651	1.61474e-33	2.09956e-31
MGP_C3HHeJ_G0036652	Gm43256	62.6621	-3.39766	0.281852	-12.0548	1.83068e-33	2.36581e-31
MGP_C3HHeJ_G0029066	Insig1	19597.6	4.18268	0.347159	12.0483	1.97995e-33	2.54321e-31
MGP_C3HHeJ_G0032241	Emsy	300.474	-1.71896	0.142756	-12.0412	2.15733e-33	2.75437e-31
MGP_C3HHeJ_G0004706	Gm37233	8.75594	-3.76186	0.312946	-12.0208	2.76304e-33	3.48925e-31
MGP_C3HHeJ_G0029635	Mvk	998.856	2.6231	0.218215	12.0207	2.76585e-33	3.48925e-31
MGP_C3HHeJ_G0021676	Ly6d	2531.85	8.20234	0.682677	12.015	2.96512e-33	3.71851e-31
MGP_C3HHeJ_G0012742	--	38.3672	-3.65564	0.304652	-11.9994	3.57928e-33	4.46231e-31
MGP_C3HHeJ_G0023731	Gm4707	28.2441	-3.43966	0.286752	-11.9953	3.76255e-33	4.66336e-31
MGP_C3HHeJ_G0008201	Gm24272	102.216	4.97072	0.414602	11.9891	4.0514e-33	4.99218e-31
MGP_C3HHeJ_G0030802	Mob1a	2320.09	0.874358	0.0731368	11.9551	6.10513e-33	7.47931e-31
MGP_C3HHeJ_G0011427	--	8.33351	-5.0284	0.42092	-11.9462	6.79427e-33	8.27573e-31
MGP_C3HHeJ_G0036545	Gm38190	23.4727	-3.16505	0.265131	-11.9377	7.53053e-33	9.12012e-31
MGP_C3HHeJ_G0013913	--	9.70826	-3.80496	0.318814	-11.9347	7.8004e-33	9.39328e-31
MGP_C3HHeJ_G0018956	Rnd2	410.008	3.61883	0.303983	11.9047	1.11851e-32	1.33178e-30
MGP_C3HHeJ_G0024158	Gm4950	6.8243	-4.53254	0.380726	-11.905	1.11479e-32	1.33178e-30
MGP_C3HHeJ_G0021603	Derl1	4174.82	1.40712	0.118322	11.8923	1.29797e-32	1.53683e-30
MGP_C3HHeJ_G0010443	--	10.92	-6.6603	0.560534	-11.8821	1.46718e-32	1.72753e-30
MGP_C3HHeJ_G0001538	--	43.6909	-4.07755	0.343355	-11.8756	1.585e-32	1.85594e-30
MGP_C3HHeJ_G0001919	--	15.1207	-3.19801	0.270765	-11.811	3.42393e-32	3.98719e-30
MGP_C3HHeJ_G0036619	Gm43189	169.624	-3.87263	0.328123	-11.8024	3.79339e-32	4.39329e-30
MGP_C3HHeJ_G0017811	Ppp3r1	886.436	0.977257	0.0828774	11.7916	4.31302e-32	4.96794e-30
MGP_C3HHeJ_G0024901	Scd1	306423	5.74889	0.488924	11.7582	6.40558e-32	7.33838e-30
MGP_C3HHeJ_G0012985	--	7.38093	-5.07629	0.43184	-11.755	6.65332e-32	7.58121e-30
MGP_C3HHeJ_G0016191	Ccnt2	854.884	-1.14035	0.0970352	-11.7519	6.90576e-32	7.82678e-30
MGP_C3HHeJ_G0001128	--	90.3339	-3.5655	0.303549	-11.746	7.39986e-32	8.34216e-30
MGP_C3HHeJ_G0027488	Stxbp3	950.261	0.989812	0.0843494	11.7347	8.46591e-32	9.488e-30
MGP_C3HHeJ_G0034707	Rab27a	214.791	-3.45195	0.294177	-11.7343	8.50581e-32	9.488e-30
MGP_C3HHeJ_G0013073	--	20.8907	-6.74956	0.57554	-11.7273	9.23085e-32	1.02429e-29
MGP_C3HHeJ_G0000678	--	36.3296	-3.98637	0.34027	-11.7153	1.06406e-31	1.17456e-29
MGP_C3HHeJ_G0025927	Nat10	458.288	-1.28858	0.110049	-11.7092	1.14409e-31	1.25637e-29
MGP_C3HHeJ_G0023603	Daam2	38.7664	-3.04615	0.260508	-11.6931	1.38207e-31	1.50988e-29
MGP_C3HHeJ_G0017349	Slc41a2	2245.79	3.68048	0.315178	11.6775	1.66174e-31	1.8061e-29
MGP_C3HHeJ_G0012967	--	446.858	12.2339	1.05104	11.6398	2.58592e-31	2.79623e-29
MGP_C3HHeJ_G0035247	Sytl5	281.574	4.65999	0.400388	11.6387	2.62055e-31	2.81929e-29
MGP_C3HHeJ_G0020110	Hist1h4c	24.4195	-5.93314	0.510216	-11.6287	2.94596e-31	3.15337e-29
MGP_C3HHeJ_G0027958	Anp32b	169.828	-1.85721	0.159759	-11.6251	3.07218e-31	3.27195e-29
MGP_C3HHeJ_G0001693	--	22.1858	-3.77991	0.326593	-11.5738	5.59693e-31	5.93107e-29
MGP_C3HHeJ_G0025002	Afap1l2	50.132	-2.44548	0.211348	-11.5708	5.7907e-31	6.10588e-29
MGP_C3HHeJ_G0025603	Ccdc141	448.283	-1.81809	0.157143	-11.5696	5.87257e-31	6.15771e-29
MGP_C3HHeJ_G0001278	--	16.2815	-3.46071	0.29913	-11.5693	5.89797e-31	6.15771e-29
MGP_C3HHeJ_G0020258	Atxn1	1050.51	-2.88396	0.249333	-11.5667	6.07626e-31	6.31275e-29
MGP_C3HHeJ_G0016606	Rbm8a2	5.80876	-6.12282	0.530626	-11.5389	8.40258e-31	8.68703e-29
MGP_C3HHeJ_G0024849	Dntt	1826.8	6.35011	0.550609	11.5329	9.00554e-31	9.26522e-29
MGP_C3HHeJ_G0004393	4632427E13Rik	303.829	-2.89387	0.251042	-11.5274	9.59829e-31	9.82735e-29
MGP_C3HHeJ_G0011524	--	5.28297	-6.84121	0.593667	-11.5236	1.00273e-30	1.02172e-28
MGP_C3HHeJ_G0002001	--	16.4823	-4.93003	0.428372	-11.5088	1.19187e-30	1.20863e-28
MGP_C3HHeJ_G0029762	Bcl7a	157.411	-1.84313	0.160234	-11.5028	1.27755e-30	1.28935e-28
MGP_C3HHeJ_G0039519	--	392.795	12.0488	1.04783	11.4987	1.33868e-30	1.34464e-28
MGP_C3HHeJ_G0000555	--	39.1466	-4.10313	0.356869	-11.4976	1.35668e-30	1.3563e-28
MGP_C3HHeJ_G0035312	Slc25a5	10235.9	1.21109	0.105355	11.4953	1.39251e-30	1.38558e-28
MGP_C3HHeJ_G0016872	Echdc1	2366.4	1.828	0.159195	11.4827	1.61119e-30	1.59568e-28
MGP_C3HHeJ_G0010705	--	8.29663	-4.32945	0.377085	-11.4814	1.63671e-30	1.61341e-28
MGP_C3HHeJ_G0019658	Rbm25	1078.93	-1.77683	0.154975	-11.4652	1.97252e-30	1.93545e-28
MGP_C3HHeJ_G0016172	Dbi	22042.8	3.64216	0.318278	11.4433	2.53935e-30	2.48013e-28
MGP_C3HHeJ_G0032286	Rpl6l	45.0652	-3.31841	0.290414	-11.4265	3.08332e-30	2.99761e-28
MGP_C3HHeJ_G0016462	Rcsd1	139.876	-1.78551	0.156333	-11.4211	3.27894e-30	3.15881e-28
MGP_C3HHeJ_G0001434	--	11.9182	-3.90936	0.342285	-11.4213	3.27171e-30	3.15881e-28
MGP_C3HHeJ_G0019280	Ccdc57	51.0627	-1.70854	0.149831	-11.4031	4.03389e-30	3.86852e-28
MGP_C3HHeJ_G0032953	Ctsd	13138.6	1.61449	0.141596	11.4021	4.08158e-30	3.89662e-28
MGP_C3HHeJ_G0011364	--	72.4536	3.28169	0.288158	11.3885	4.76959e-30	4.53303e-28
MGP_C3HHeJ_G0009498	Gm24514	3371.43	-7.2602	0.637711	-11.3848	4.97979e-30	4.71168e-28
MGP_C3HHeJ_G0013960	--	8.21092	-4.43143	0.389484	-11.3777	5.39944e-30	5.08603e-28
MGP_C3HHeJ_G0025490	Baz2b	515.342	-1.50883	0.132749	-11.366	6.17377e-30	5.78969e-28
MGP_C3HHeJ_G0016045	Ugt1a5	1081.46	3.88454	0.342248	11.3501	7.40965e-30	6.9028e-28
MGP_C3HHeJ_G0001105	--	53.7411	-4.75505	0.418951	-11.3499	7.42587e-30	6.9028e-28
MGP_C3HHeJ_G0032981	Dhcr7	2739.63	3.40643	0.300622	11.3313	9.18496e-30	8.5007e-28
MGP_C3HHeJ_G0013327	--	16.268	-3.70702	0.327228	-11.3286	9.47478e-30	8.73081e-28
MGP_C3HHeJ_G0009147	Mir6236	4410.24	-4.42247	0.390408	-11.3278	9.55539e-30	8.76697e-28
MGP_C3HHeJ_G0027277	Sema6c	13.3074	-3.55705	0.314096	-11.3247	9.90038e-30	9.04434e-28
MGP_C3HHeJ_G0021606	9130401M01Rik	282.242	2.05612	0.181703	11.3159	1.09524e-29	9.96241e-28
MGP_C3HHeJ_G0001825	--	29.5362	-4.22981	0.374177	-11.3043	1.24978e-29	1.13196e-27
MGP_C3HHeJ_G0005710	Carmn	25.5752	-4.6028	0.407273	-11.3015	1.28965e-29	1.1631e-27
MGP_C3HHeJ_G0024868	4933411K16Rik	84.2143	-3.64782	0.322953	-11.2952	1.38609e-29	1.24478e-27
MGP_C3HHeJ_G0036154	--	9.14807	-3.48611	0.308675	-11.2938	1.40846e-29	1.25953e-27
MGP_C3HHeJ_G0005726	Neat1	3742.69	-3.22168	0.285384	-11.289	1.48793e-29	1.325e-27
MGP_C3HHeJ_G0031322	Clcn4	2195.89	0.921355	0.0816706	11.2814	1.62219e-29	1.43852e-27
MGP_C3HHeJ_G0011244	--	7.38396	-4.38448	0.388746	-11.2785	1.67513e-29	1.47928e-27
MGP_C3HHeJ_G0002244	--	14.569	-3.47414	0.308261	-11.2701	1.84308e-29	1.62084e-27
MGP_C3HHeJ_G0019946	Akr1c18	4267.52	8.04036	0.714358	11.2554	2.17931e-29	1.90861e-27
MGP_C3HHeJ_G0002056	--	5.27939	-5.80713	0.51619	-11.25	2.3164e-29	2.02032e-27
MGP_C3HHeJ_G0011492	--	4.71329	-7.04908	0.626916	-11.2441	2.47697e-29	2.15151e-27
MGP_C3HHeJ_G0027090	Rrnad1	131.555	-1.52705	0.135945	-11.2328	2.81351e-29	2.43386e-27
MGP_C3HHeJ_G0029440	Cdkl2	290.971	1.84393	0.164278	11.2244	3.09449e-29	2.66604e-27
MGP_C3HHeJ_G0023220	Hsf2bp	203.242	7.07013	0.630852	11.2073	3.75611e-29	3.22296e-27
MGP_C3HHeJ_G0021605	Fam83a	638.285	6.30717	0.563786	11.1872	4.71279e-29	4.02754e-27
MGP_C3HHeJ_G0022868	Gm17087	5.02072	-6.26449	0.560742	-11.1718	5.60437e-29	4.77024e-27
MGP_C3HHeJ_G0029002	Cd36	5787.64	2.90733	0.261089	11.1354	8.43909e-29	7.15433e-27
MGP_C3HHeJ_G0010535	--	4.89804	-6.59305	0.592183	-11.1335	8.62219e-29	7.28042e-27
MGP_C3HHeJ_G0019936	Gdi2	5734.33	0.821585	0.0741783	11.0758	1.64382e-28	1.3825e-26
MGP_C3HHeJ_G0029069	Rbm33	836.615	-1.36243	0.123154	-11.0629	1.89907e-28	1.59086e-26
MGP_C3HHeJ_G0013221	--	137.403	-4.18274	0.378123	-11.0619	1.9206e-28	1.60256e-26
MGP_C3HHeJ_G0011691	--	6.48146	-5.96118	0.539069	-11.0583	1.99845e-28	1.66099e-26
MGP_C3HHeJ_G0002260	--	55.3987	-3.41641	0.309108	-11.0525	2.13217e-28	1.7652e-26
MGP_C3HHeJ_G0025298	Dolk	479.911	0.80138	0.0726474	11.0311	2.70604e-28	2.23159e-26
MGP_C3HHeJ_G0036543	Gm37529	16.9303	-4.98577	0.452377	-11.0213	3.0176e-28	2.4693e-26
MGP_C3HHeJ_G0020382	Hnrnpk	6653.77	0.700681	0.0635737	11.0216	3.00814e-28	2.4693e-26
MGP_C3HHeJ_G0034810	Plscr1	1335.57	3.25125	0.295422	11.0054	3.5977e-28	2.93268e-26
MGP_C3HHeJ_G0002040	--	17.4011	-4.28803	0.389665	-11.0044	3.63962e-28	2.95548e-26
MGP_C3HHeJ_G0019809	Serpina12	16950.5	9.074	0.82541	10.9933	4.11483e-28	3.32861e-26
MGP_C3HHeJ_G0014768	--	4.95866	-6.49797	0.591284	-10.9896	4.28821e-28	3.45568e-26
MGP_C3HHeJ_G0032920	Deaf1	95.6615	-1.69471	0.154238	-10.9877	4.38004e-28	3.51631e-26
MGP_C3HHeJ_G0023884	Riok3	2869.48	0.889436	0.080993	10.9816	4.68322e-28	3.74552e-26
MGP_C3HHeJ_G0023055	Mapk8ip3	306.953	-2.0927	0.19063	-10.9778	4.88789e-28	3.89451e-26
MGP_C3HHeJ_G0011527	--	9.82899	-4.47431	0.40767	-10.9753	5.02147e-28	3.98596e-26
MGP_C3HHeJ_G0036821	Gm25360	931.516	-7.11677	0.6485	-10.9742	5.08484e-28	4.0212e-26
MGP_C3HHeJ_G0001771	--	23.7173	-4.07255	0.371176	-10.972	5.20969e-28	4.10461e-26
MGP_C3HHeJ_G0016195	R3hdm1	426.096	-2.16563	0.197488	-10.9659	5.57635e-28	4.37723e-26
MGP_C3HHeJ_G0030743	Antxr1	36.2846	-3.03185	0.276884	-10.9499	6.65166e-28	5.20204e-26
MGP_C3HHeJ_G0018708	Luc7l3	582.905	-1.35929	0.12431	-10.9347	7.86682e-28	6.12976e-26
MGP_C3HHeJ_G0036566	Gm15902	7.62989	-4.43074	0.405359	-10.9304	8.24768e-28	6.40298e-26
MGP_C3HHeJ_G0028705	Rnf186	258.683	2.79353	0.255701	10.925	8.75346e-28	6.77083e-26
MGP_C3HHeJ_G0017211	Shc2	403.298	5.41286	0.496286	10.9067	1.07047e-27	8.25005e-26
MGP_C3HHeJ_G0000477	--	11.0085	-5.51157	0.505694	-10.899	1.16486e-27	8.94493e-26
MGP_C3HHeJ_G0021644	Tmem71	340.996	4.70377	0.431977	10.8889	1.30149e-27	9.95804e-26
MGP_C3HHeJ_G0020494	Clptm1l	3079.38	1.22608	0.11268	10.8811	1.41873e-27	1.0816e-25
MGP_C3HHeJ_G0023645	Plin3	2544.17	2.45606	0.225775	10.8784	1.46129e-27	1.11006e-25
MGP_C3HHeJ_G0029514	BC005561	290.83	-1.98569	0.182582	-10.8756	1.50605e-27	1.13997e-25
MGP_C3HHeJ_G0025356	Tor2a	1364.14	1.52895	0.140747	10.8631	1.72807e-27	1.29875e-25
MGP_C3HHeJ_G0020793	Comtd1	163.219	2.33359	0.214817	10.8632	1.72677e-27	1.29875e-25
MGP_C3HHeJ_G0001539	--	37.7314	-3.58897	0.330456	-10.8607	1.77435e-27	1.32882e-25
MGP_C3HHeJ_G0001235	--	11.5899	-3.61763	0.333602	-10.8441	2.12618e-27	1.5867e-25
MGP_C3HHeJ_G0011169	--	6.1419	-6.94172	0.640657	-10.8353	2.34184e-27	1.7415e-25
MGP_C3HHeJ_G0001663	--	7.1402	-3.70319	0.341866	-10.8323	2.4198e-27	1.79319e-25
MGP_C3HHeJ_G0034147	Tmem205	7988.17	1.95207	0.180401	10.8207	2.74646e-27	2.02817e-25
MGP_C3HHeJ_G0020310	Sptlc1	1155.02	0.913111	0.0844184	10.8165	2.87582e-27	2.11632e-25
MGP_C3HHeJ_G0000858	--	17.2392	-4.33105	0.400522	-10.8135	2.97008e-27	2.17813e-25
MGP_C3HHeJ_G0000500	--	32.3976	-3.66018	0.338665	-10.8077	3.16617e-27	2.31026e-25
MGP_C3HHeJ_G0026739	--	74.2302	-2.39493	0.221599	-10.8075	3.17205e-27	2.31026e-25
MGP_C3HHeJ_G0012230	--	289.348	4.06078	0.375874	10.8036	3.31086e-27	2.4031e-25
MGP_C3HHeJ_G0011081	--	14.6743	-4.05629	0.375736	-10.7956	3.61145e-27	2.61232e-25
MGP_C3HHeJ_G0029249	Zcchc4	144.505	-1.11382	0.103249	-10.7877	3.93383e-27	2.83584e-25
MGP_C3HHeJ_G0028821	Fbxo6	1077.65	3.52215	0.326581	10.7849	4.05616e-27	2.91411e-25
MGP_C3HHeJ_G0015351	2900005J15Rik	28.0763	-3.37311	0.312835	-10.7824	4.16836e-27	2.9846e-25
MGP_C3HHeJ_G0005335	Gm26601	22.963	-4.15096	0.385599	-10.765	5.03807e-27	3.59518e-25
MGP_C3HHeJ_G0001100	--	9.61658	-5.39605	0.501291	-10.7643	5.07445e-27	3.60899e-25
MGP_C3HHeJ_G0032977	Osbpl5	58.9091	-2.33516	0.216997	-10.7612	5.24663e-27	3.71897e-25
MGP_C3HHeJ_G0029629	Acacb	2878.66	4.40428	0.410048	10.7409	6.54089e-27	4.62092e-25
MGP_C3HHeJ_G0015916	--	1116.8	0.763482	0.0710885	10.7399	6.61298e-27	4.65633e-25
MGP_C3HHeJ_G0032581	Cyp2r1	599.944	3.33985	0.311062	10.7369	6.82836e-27	4.79206e-25
MGP_C3HHeJ_G0032637	Mettl9	1323.23	1.23644	0.115187	10.7341	7.03703e-27	4.9222e-25
MGP_C3HHeJ_G0032534	Eif3f	1235.33	0.996322	0.0929984	10.7133	8.81311e-27	6.14424e-25
MGP_C3HHeJ_G0030566	Tmcc1	413.805	-1.46855	0.137118	-10.7101	9.1231e-27	6.33951e-25
MGP_C3HHeJ_G0013291	--	135.988	1.92368	0.179706	10.7046	9.6822e-27	6.70603e-25
MGP_C3HHeJ_G0017931	Pwwp2a	262.241	-1.38158	0.129112	-10.7006	1.01112e-26	6.98036e-25
MGP_C3HHeJ_G0014065	--	11.4237	-5.33747	0.499053	-10.6952	1.07177e-26	7.375e-25
MGP_C3HHeJ_G0000302	--	55.2579	-3.98979	0.373111	-10.6933	1.09396e-26	7.50336e-25
MGP_C3HHeJ_G0001258	--	17.2208	-3.59068	0.336463	-10.6719	1.3785e-26	9.42447e-25
MGP_C3HHeJ_G0001946	--	21.3864	-4.70752	0.441323	-10.6668	1.45513e-26	9.91638e-25
MGP_C3HHeJ_G0023700	Vapa	2196.41	1.14975	0.107847	10.6609	1.55008e-26	1.05296e-24
MGP_C3HHeJ_G0021810	Maff	183.208	3.53829	0.332012	10.6571	1.6152e-26	1.09369e-24
MGP_C3HHeJ_G0028099	Snapc3	184.752	-2.2264	0.20899	-10.6531	1.68593e-26	1.13795e-24
MGP_C3HHeJ_G0014995	Gm8378	11.0292	-4.77553	0.448559	-10.6464	1.81287e-26	1.21975e-24
MGP_C3HHeJ_G0039461	--	118.532	-3.67059	0.345058	-10.6376	1.99197e-26	1.336e-24
MGP_C3HHeJ_G0032760	Vkorc1	1246.72	2.38355	0.224082	10.637	2.00548e-26	1.34083e-24
MGP_C3HHeJ_G0030064	--	7.28903	-7.30446	0.686949	-10.6332	2.0886e-26	1.39201e-24
MGP_C3HHeJ_G0012672	--	19.8779	-3.96812	0.373612	-10.621	2.38093e-26	1.58186e-24
MGP_C3HHeJ_G0013627	--	4.12037	-6.70547	0.631613	-10.6164	2.49945e-26	1.65542e-24
MGP_C3HHeJ_G0018271	Per1	118.193	-4.06407	0.382906	-10.6137	2.57223e-26	1.69831e-24
MGP_C3HHeJ_G0020870	Galnt15	203.404	3.20904	0.302972	10.5919	3.25017e-26	2.13926e-24
MGP_C3HHeJ_G0009861	--	15.3371	-4.27412	0.403768	-10.5856	3.47589e-26	2.28074e-24
MGP_C3HHeJ_G0012964	--	6.50996	-5.70516	0.539391	-10.577	3.80806e-26	2.49099e-24
MGP_C3HHeJ_G0027935	Zcchc7	357.654	-1.3675	0.129302	-10.576	3.8519e-26	2.51191e-24
MGP_C3HHeJ_G0016682	D1Pas1	49.806	4.93569	0.466797	10.5735	3.95401e-26	2.57059e-24
MGP_C3HHeJ_G0019655	Dpf3	49.1867	-2.47621	0.234219	-10.5722	4.0083e-26	2.59791e-24
MGP_C3HHeJ_G0001317	--	114.472	-3.1309	0.296471	-10.5606	4.53924e-26	2.93307e-24
MGP_C3HHeJ_G0011061	--	14.4727	-5.78575	0.547955	-10.5588	4.62548e-26	2.97971e-24
MGP_C3HHeJ_G0006633	5430416N02Rik	59.3821	-1.97945	0.187517	-10.5561	4.75867e-26	3.05622e-24
MGP_C3HHeJ_G0036326	n-R5s207	8.09996	-8.08758	0.766195	-10.5555	4.78996e-26	3.06702e-24
MGP_C3HHeJ_G0032739	Srcap	126.43	-2.20801	0.209298	-10.5496	5.10093e-26	3.2563e-24
MGP_C3HHeJ_G0028959	1700109H08Rik	29.1565	-2.83937	0.26927	-10.5447	5.3739e-26	3.42025e-24
MGP_C3HHeJ_G0026921	Proser1	76.0227	-2.21983	0.210538	-10.5436	5.43534e-26	3.449e-24
MGP_C3HHeJ_G0001947	--	25.9246	-4.86012	0.46161	-10.5286	6.37656e-26	4.03417e-24
MGP_C3HHeJ_G0010935	--	16.4284	-5.73944	0.545489	-10.5216	6.86629e-26	4.33108e-24
MGP_C3HHeJ_G0018002	Adamts2	129.602	-3.9384	0.374413	-10.5189	7.07263e-26	4.44799e-24
MGP_C3HHeJ_G0029100	Cgref1	167.027	4.03916	0.384049	10.5173	7.19109e-26	4.50911e-24
MGP_C3HHeJ_G0024022	Wdr55	457.336	1.39958	0.133188	10.5083	7.90746e-26	4.94368e-24
MGP_C3HHeJ_G0017071	Hnrnph3	102.623	-2.14542	0.204436	-10.4944	9.16893e-26	5.68205e-24
MGP_C3HHeJ_G0018498	Ssh2	870.196	-1.58245	0.150789	-10.4945	9.16053e-26	5.68205e-24
MGP_C3HHeJ_G0024852	Tm9sf3	7874.6	0.777957	0.0741306	10.4944	9.16486e-26	5.68205e-24
MGP_C3HHeJ_G0020352	Fam193b	236.625	-2.06466	0.196889	-10.4865	9.97013e-26	6.16055e-24
MGP_C3HHeJ_G0001956	--	42.4448	-4.41575	0.421177	-10.4843	1.02009e-25	6.28479e-24
MGP_C3HHeJ_G0025059	Sec61a2	122.437	-1.52137	0.145216	-10.4766	1.10685e-25	6.7996e-24
MGP_C3HHeJ_G0002247	--	18.1862	-3.34479	0.319558	-10.4669	1.22548e-25	7.5066e-24
MGP_C3HHeJ_G0035456	Cd99l2	1053.42	0.895168	0.0855528	10.4633	1.27292e-25	7.77473e-24
MGP_C3HHeJ_G0012338	--	12.0237	-3.78981	0.362458	-10.4558	1.37771e-25	8.39059e-24
MGP_C3HHeJ_G0017773	Tmed4	1646.56	1.32808	0.127037	10.4543	1.40084e-25	8.507e-24
MGP_C3HHeJ_G0029987	Mafk	508.511	1.84259	0.176258	10.4539	1.40572e-25	8.51226e-24
MGP_C3HHeJ_G0002064	--	12.3316	-5.1223	0.490133	-10.4509	1.4521e-25	8.76803e-24
MGP_C3HHeJ_G0026138	Bloc1s6	623.661	0.968401	0.0927346	10.4427	1.58229e-25	9.527e-24
MGP_C3HHeJ_G0010442	--	60.5372	3.77509	0.361516	10.4424	1.58735e-25	9.53037e-24
MGP_C3HHeJ_G0002231	--	14.4363	-3.60891	0.345926	-10.4326	1.75988e-25	1.05364e-23
MGP_C3HHeJ_G0028638	Srrm1	462.202	-1.96149	0.188032	-10.4317	1.7768e-25	1.06078e-23
MGP_C3HHeJ_G0010420	--	4.83286	-5.95643	0.571055	-10.4306	1.79828e-25	1.07058e-23
MGP_C3HHeJ_G0019570	--	435.777	4.91737	0.471627	10.4264	1.87878e-25	1.11537e-23
MGP_C3HHeJ_G0023379	Flot1	584.056	1.31908	0.126543	10.424	1.92625e-25	1.14036e-23
MGP_C3HHeJ_G0001204	--	36.8545	-3.43059	0.329225	-10.4202	2.00563e-25	1.18405e-23
MGP_C3HHeJ_G0013089	--	3.82824	-6.22953	0.598296	-10.4121	2.18303e-25	1.2852e-23
MGP_C3HHeJ_G0034201	Tmem45b	332.123	6.87085	0.659912	10.4118	2.19085e-25	1.28623e-23
MGP_C3HHeJ_G0032569	Tead1	173.36	-3.32076	0.318954	-10.4114	2.1996e-25	1.2878e-23
MGP_C3HHeJ_G0022208	Ubald1	95.6821	-1.83104	0.175887	-10.4103	2.22561e-25	1.29944e-23
MGP_C3HHeJ_G0023674	Slc25a23	1462.05	-2.26975	0.218045	-10.4095	2.24338e-25	1.30622e-23
MGP_C3HHeJ_G0016276	Adipor1	3396.63	1.06444	0.102372	10.3978	2.53806e-25	1.47374e-23
MGP_C3HHeJ_G0014120	--	52.5357	5.70957	0.550335	10.3747	3.23165e-25	1.87135e-23
MGP_C3HHeJ_G0004538	Gm10680	415.384	8.54116	0.823609	10.3704	3.38084e-25	1.95241e-23
MGP_C3HHeJ_G0016999	Serinc1	6530.12	0.848091	0.0818574	10.3606	3.74612e-25	2.15748e-23
MGP_C3HHeJ_G0030423	Osbpl3	2236.67	5.0291	0.485826	10.3517	4.1133e-25	2.36253e-23
MGP_C3HHeJ_G0013958	--	35.4906	-2.88944	0.279196	-10.3492	4.22185e-25	2.41832e-23
MGP_C3HHeJ_G0029730	Atxn2	715.3	-1.90554	0.184155	-10.3475	4.29613e-25	2.45424e-23
MGP_C3HHeJ_G0031683	2200002D01Rik	338.049	3.79217	0.366674	10.3421	4.54624e-25	2.59013e-23
MGP_C3HHeJ_G0011255	--	1559.72	3.73671	0.36161	10.3335	4.97042e-25	2.82421e-23
MGP_C3HHeJ_G0025097	Cacnb2	14.0357	-3.84863	0.372499	-10.3319	5.05399e-25	2.86402e-23
MGP_C3HHeJ_G0000634	--	25.7821	-3.24789	0.314391	-10.3307	5.11706e-25	2.89203e-23
MGP_C3HHeJ_G0000606	--	29.3747	-2.92306	0.282978	-10.3297	5.17487e-25	2.91692e-23
MGP_C3HHeJ_G0032189	Nox4	413.575	6.73449	0.652137	10.3268	5.33016e-25	2.99648e-23
MGP_C3HHeJ_G0015915	Pnkd	664.4	-1.22849	0.118973	-10.3258	5.38733e-25	3.01264e-23
MGP_C3HHeJ_G0023059	Cramp1l	236.831	-1.82302	0.17655	-10.3258	5.38723e-25	3.01264e-23
MGP_C3HHeJ_G0037610	Gm24525	4.97273	-7.13606	0.691191	-10.3243	5.47165e-25	3.05174e-23
MGP_C3HHeJ_G0019512	Pnn	373.028	-1.6785	0.162725	-10.3149	6.03167e-25	3.35525e-23
MGP_C3HHeJ_G0016715	Hhat	41.8747	-2.01372	0.195261	-10.313	6.15696e-25	3.41598e-23
MGP_C3HHeJ_G0020999	Klhl33	44.9901	-5.5053	0.534471	-10.3005	7.01248e-25	3.88048e-23
MGP_C3HHeJ_G0030921	M6pr	3728.46	1.51046	0.146705	10.2959	7.35124e-25	4.05735e-23
MGP_C3HHeJ_G0036592	Ppnr	40.1143	-4.83173	0.469581	-10.2895	7.8624e-25	4.3282e-23
MGP_C3HHeJ_G0009992	--	10.1132	-6.38768	0.620837	-10.2888	7.91428e-25	4.34547e-23
MGP_C3HHeJ_G0001715	--	31.4872	-4.43083	0.43068	-10.288	7.98326e-25	4.37202e-23
MGP_C3HHeJ_G0035832	Capn6	18.4844	-6.14108	0.597113	-10.2846	8.26665e-25	4.51555e-23
MGP_C3HHeJ_G0000262	mt-Ti	138.639	-2.93473	0.285511	-10.2789	8.77672e-25	4.78185e-23
MGP_C3HHeJ_G0021873	Shisa8	5.53992	-7.03756	0.685132	-10.2718	9.43908e-25	5.12953e-23
MGP_C3HHeJ_G0017271	Abhd17a	1250.26	1.3496	0.131525	10.2612	1.05411e-24	5.71377e-23
MGP_C3HHeJ_G0029860	Wbscr27	425.007	1.83575	0.178941	10.259	1.07811e-24	5.82895e-23
MGP_C3HHeJ_G0018032	Ppp2ca	3748.15	0.767717	0.0748647	10.2547	1.12697e-24	6.0776e-23
MGP_C3HHeJ_G0015846	Cyp20a1	746.9	1.14504	0.111716	10.2496	1.18848e-24	6.39305e-23
MGP_C3HHeJ_G0036524	Gm29453	11.5902	-3.77109	0.368044	-10.2463	1.22948e-24	6.59686e-23
MGP_C3HHeJ_G0024019	Tmco6	182.669	2.45332	0.239664	10.2365	1.36056e-24	7.28173e-23
MGP_C3HHeJ_G0033635	Amfr	9046.11	1.04288	0.101923	10.232	1.42479e-24	7.6063e-23
MGP_C3HHeJ_G0010559	--	7.52646	-3.79138	0.371153	-10.2151	1.69646e-24	9.03387e-23
MGP_C3HHeJ_G0023054	Eme2	118.634	-2.00747	0.196536	-10.2143	1.71195e-24	9.09351e-23
MGP_C3HHeJ_G0034470	2310030G06Rik	509.062	1.28323	0.125644	10.2132	1.72981e-24	9.16538e-23
MGP_C3HHeJ_G0001415	--	29.0047	-2.67791	0.262484	-10.2022	1.93867e-24	1.02464e-22
MGP_C3HHeJ_G0018337	Slc16a11	283.166	2.36105	0.231494	10.1992	1.99953e-24	1.05418e-22
MGP_C3HHeJ_G0031228	Cnot3	164.237	-2.38896	0.234251	-10.1983	2.01787e-24	1.06121e-22
MGP_C3HHeJ_G0020640	Srek1	407.363	-1.5888	0.155849	-10.1945	2.09789e-24	1.10056e-22
MGP_C3HHeJ_G0024644	Mpeg1	9736.81	3.65756	0.358793	10.1941	2.10788e-24	1.10307e-22
MGP_C3HHeJ_G0015436	--	20.9831	-3.63411	0.356687	-10.1885	2.23108e-24	1.16467e-22
MGP_C3HHeJ_G0000396	--	30.3112	-3.7971	0.37333	-10.1709	2.67452e-24	1.39272e-22
MGP_C3HHeJ_G0030408	Tmem176a	5834.62	1.18649	0.116723	10.165	2.8405e-24	1.47553e-22
MGP_C3HHeJ_G0028243	Podn	43.3443	-5.7194	0.562911	-10.1604	2.97821e-24	1.54328e-22
MGP_C3HHeJ_G0026369	Srxn1	2196.82	2.59889	0.255881	10.1567	3.09489e-24	1.59983e-22
MGP_C3HHeJ_G0016770	Rab32	1382.43	1.86013	0.183235	10.1516	3.25808e-24	1.68009e-22
MGP_C3HHeJ_G0000646	--	17.5323	-3.63162	0.357797	-10.1499	3.31562e-24	1.70561e-22
MGP_C3HHeJ_G0001660	--	10.842	-3.78549	0.373157	-10.1445	3.50611e-24	1.79924e-22
MGP_C3HHeJ_G0035085	Rbms3	119.309	-2.95988	0.292132	-10.132	3.98503e-24	2.04007e-22
MGP_C3HHeJ_G0033527	Adgrl1	93.5605	-3.34869	0.330626	-10.1283	4.1367e-24	2.11261e-22
MGP_C3HHeJ_G0023361	H2-K1	19789	2.32076	0.229303	10.1209	4.46316e-24	2.27385e-22
MGP_C3HHeJ_G0030086	Pan3	650.274	-1.38419	0.136803	-10.1181	4.59134e-24	2.33354e-22
MGP_C3HHeJ_G0022342	Arvcf	277.816	-2.19622	0.217104	-10.116	4.69419e-24	2.38011e-22
MGP_C3HHeJ_G0009883	--	57.9674	-4.83452	0.477984	-10.1144	4.76879e-24	2.41217e-22
MGP_C3HHeJ_G0033592	Itfg1	3016.7	1.34803	0.133288	10.1137	4.80399e-24	2.42418e-22
MGP_C3HHeJ_G0001129	--	36.4352	-2.62935	0.260284	-10.1019	5.41904e-24	2.72806e-22
MGP_C3HHeJ_G0017578	Mbd6	88.0544	-2.71515	0.269027	-10.0925	5.96569e-24	2.99613e-22
MGP_C3HHeJ_G0033993	Msantd4	789.378	0.824837	0.0817735	10.0868	6.31649e-24	3.16481e-22
MGP_C3HHeJ_G0036342	Gm24573	3.93533	-6.63905	0.658613	-10.0803	6.74904e-24	3.37356e-22
MGP_C3HHeJ_G0029784	Mphosph9	127.004	-1.46359	0.145224	-10.0782	6.90021e-24	3.44101e-22
MGP_C3HHeJ_G0017620	Pan2	564.98	-1.31021	0.130013	-10.0775	6.94436e-24	3.4549e-22
MGP_C3HHeJ_G0018270	Vamp2	83.7808	-1.96332	0.194863	-10.0754	7.09661e-24	3.52238e-22
MGP_C3HHeJ_G0002219	--	35.1152	-3.97936	0.395228	-10.0685	7.61129e-24	3.76901e-22
MGP_C3HHeJ_G0028662	Hnrnpr	962.942	-0.996952	0.0990248	-10.0677	7.67511e-24	3.79175e-22
MGP_C3HHeJ_G0000461	--	16.6897	-3.31912	0.329699	-10.0671	7.71965e-24	3.80489e-22
MGP_C3HHeJ_G0030264	Cnot4	213.505	-1.51398	0.150468	-10.0618	8.14935e-24	4.00736e-22
MGP_C3HHeJ_G0030982	Zfp384	255.577	-1.40878	0.140051	-10.059	8.38057e-24	4.11152e-22
MGP_C3HHeJ_G0024261	Gm17669	70.7997	2.89427	0.287788	10.0569	8.56147e-24	4.19057e-22
MGP_C3HHeJ_G0016653	Degs1	2873.08	1.41191	0.140469	10.0514	9.06101e-24	4.42486e-22
MGP_C3HHeJ_G0025192	Rabl6	422.808	-1.02762	0.102425	-10.0329	1.09257e-23	5.32322e-22
MGP_C3HHeJ_G0022330	Slc25a1	5051.5	2.17142	0.21691	10.0107	1.36806e-23	6.65015e-22
MGP_C3HHeJ_G0019738	Nrxn3	18.0808	-6.05566	0.606121	-9.99083	1.67172e-23	8.10766e-22
MGP_C3HHeJ_G0017910	Pank3	3822.23	1.14112	0.114353	9.97891	1.88521e-23	9.12217e-22
MGP_C3HHeJ_G0030407	Tmem176b	5854.33	1.39789	0.140229	9.96863	2.09097e-23	1.00844e-21
MGP_C3HHeJ_G0031217	Nlrp12	358.904	4.84277	0.485808	9.9685	2.09359e-23	1.00844e-21
MGP_C3HHeJ_G0033386	Sugp2	215.273	-1.72418	0.173029	-9.96465	2.17644e-23	1.04597e-21
MGP_C3HHeJ_G0020316	Cplx2	25.1946	-2.12852	0.213809	-9.95521	2.39323e-23	1.14756e-21
MGP_C3HHeJ_G0001697	--	57.8821	-3.86345	0.388161	-9.95321	2.44167e-23	1.16815e-21
MGP_C3HHeJ_G0001929	--	4.13752	-4.37719	0.440585	-9.93496	2.93308e-23	1.40008e-21
MGP_C3HHeJ_G0011950	--	3.50602	-5.96193	0.600325	-9.93117	3.04652e-23	1.45096e-21
MGP_C3HHeJ_G0013109	--	5.22949	-4.87777	0.491406	-9.92616	3.2036e-23	1.52236e-21
MGP_C3HHeJ_G0026125	B2m	33906.1	1.74061	0.175385	9.92452	3.25678e-23	1.54417e-21
MGP_C3HHeJ_G0026565	Slpi	4977.09	7.35108	0.740776	9.92349	3.29059e-23	1.55671e-21
MGP_C3HHeJ_G0023967	Nrep	609.045	-4.19232	0.423472	-9.89986	4.16842e-23	1.96761e-21
MGP_C3HHeJ_G0011134	--	10.3042	-4.24557	0.428875	-9.89931	4.19143e-23	1.97407e-21
MGP_C3HHeJ_G0030282	Ubn2	698.083	-2.00796	0.202844	-9.89904	4.20301e-23	1.97514e-21
MGP_C3HHeJ_G0026140	Sema6d	400.57	-2.09968	0.212161	-9.8966	4.30689e-23	2.01947e-21
MGP_C3HHeJ_G0001728	--	27.3961	-3.48621	0.352311	-9.89527	4.36452e-23	2.04198e-21
MGP_C3HHeJ_G0022295	Top3b	511.925	-0.806108	0.0816809	-9.86899	5.6733e-23	2.64846e-21
MGP_C3HHeJ_G0002299	--	8.4874	-4.92199	0.498777	-9.86812	5.72276e-23	2.66567e-21
MGP_C3HHeJ_G0032737	Prr14	215.176	-1.63949	0.166151	-9.86751	5.75789e-23	2.67616e-21
MGP_C3HHeJ_G0014631	--	11.7125	-6.22347	0.631043	-9.8622	6.07058e-23	2.81531e-21
MGP_C3HHeJ_G0007387	Gm2109	6.1099	-7.80263	0.792091	-9.85067	6.80889e-23	3.15082e-21
MGP_C3HHeJ_G0017329	Tle2	58.2161	-1.82523	0.185356	-9.84718	7.04962e-23	3.25511e-21
MGP_C3HHeJ_G0030429	Hnrnpa2b1	3971.87	-0.889258	0.0903553	-9.84179	7.4375e-23	3.42675e-21
MGP_C3HHeJ_G0026153	Cops2	2081.97	1.21598	0.123676	9.832	8.19745e-23	3.7687e-21
MGP_C3HHeJ_G0029436	Btc	297.316	2.96684	0.301788	9.83087	8.28979e-23	3.8029e-21
MGP_C3HHeJ_G0027459	Gstm5	599.391	2.15755	0.219504	9.82918	8.42997e-23	3.85885e-21
MGP_C3HHeJ_G0019904	BC022687	46.7013	2.24905	0.228869	9.8268	8.63178e-23	3.94271e-21
MGP_C3HHeJ_G0023651	Safb2	390.239	-2.59694	0.26443	-9.82088	9.15379e-23	4.17216e-21
MGP_C3HHeJ_G0001762	--	29.9634	-3.76365	0.383336	-9.81814	9.40622e-23	4.27801e-21
MGP_C3HHeJ_G0028094	Nfib	644.009	-2.11486	0.215546	-9.81167	1.00294e-22	4.55167e-21
MGP_C3HHeJ_G0034652	Csnk1g1	200.767	-1.41579	0.144327	-9.80957	1.02407e-22	4.63766e-21
MGP_C3HHeJ_G0009843	Pla2g2a	77.3617	23.3189	2.37766	9.80753	1.04495e-22	4.7221e-21
MGP_C3HHeJ_G0034390	Trappc4	526.574	1.70129	0.173486	9.80646	1.05607e-22	4.76219e-21
MGP_C3HHeJ_G0030616	Setd5	1024.78	-1.45883	0.148797	-9.80417	1.08029e-22	4.86108e-21
MGP_C3HHeJ_G0000285	--	119.009	-2.36477	0.24139	-9.79648	1.16581e-22	5.23478e-21
MGP_C3HHeJ_G0023270	Rgl2	258.543	-0.974589	0.099508	-9.79408	1.19383e-22	5.34926e-21
MGP_C3HHeJ_G0036650	Gm43259	44.2601	-3.58423	0.366086	-9.79067	1.23469e-22	5.5207e-21
MGP_C3HHeJ_G0029593	Ttc28	97.0957	-2.17446	0.222241	-9.78422	1.316e-22	5.87185e-21
MGP_C3HHeJ_G0000304	--	36.384	-3.27304	0.334833	-9.77514	1.43952e-22	6.40948e-21
MGP_C3HHeJ_G0011672	--	3.45687	-5.66476	0.580088	-9.76534	1.5858e-22	7.04602e-21
MGP_C3HHeJ_G0001531	--	23.6482	-4.07266	0.417234	-9.76108	1.65387e-22	7.33309e-21
MGP_C3HHeJ_G0002233	--	14.0736	-3.56593	0.365342	-9.76054	1.66271e-22	7.35691e-21
MGP_C3HHeJ_G0012708	--	3.83322	-5.45186	0.559213	-9.74918	1.85962e-22	8.21101e-21
MGP_C3HHeJ_G0001819	--	26.2592	-2.67372	0.274523	-9.73951	2.04545e-22	9.01272e-21
MGP_C3HHeJ_G0016158	Tsn	1387.67	0.650459	0.0668075	9.73631	2.11078e-22	9.28132e-21
MGP_C3HHeJ_G0000965	--	23.8248	-4.13216	0.425096	-9.72053	2.46491e-22	1.0816e-20
MGP_C3HHeJ_G0027461	--	3081.98	5.35938	0.551388	9.71979	2.48285e-22	1.08722e-20
MGP_C3HHeJ_G0000303	--	23.2799	-4.12671	0.424906	-9.71205	2.67884e-22	1.17063e-20
MGP_C3HHeJ_G0016092	Gpc1	1049.55	4.27579	0.440632	9.70375	2.90603e-22	1.26729e-20
MGP_C3HHeJ_G0034538	Imp3	654.086	0.979627	0.101147	9.68516	3.48675e-22	1.51742e-20
MGP_C3HHeJ_G0029807	Aacs	2034.59	3.60947	0.37272	9.68414	3.52164e-22	1.52946e-20
MGP_C3HHeJ_G0035482	Bgn	576.212	-2.54711	0.263045	-9.68319	3.55447e-22	1.54056e-20
MGP_C3HHeJ_G0019708	0610007P14Rik	2152.51	2.21419	0.228838	9.67576	3.82231e-22	1.65326e-20
MGP_C3HHeJ_G0027210	--	5.16502	-5.027	0.519781	-9.67138	3.98959e-22	1.7221e-20
MGP_C3HHeJ_G0030917	A2m	146.755	-5.78524	0.59842	-9.66753	4.14267e-22	1.78455e-20
MGP_C3HHeJ_G0030933	Necap1	972.64	0.841111	0.0870595	9.66133	4.40092e-22	1.89195e-20
MGP_C3HHeJ_G0009616	Gm25844	148.667	-7.18743	0.744268	-9.65705	4.58873e-22	1.96869e-20
MGP_C3HHeJ_G0002163	--	12.6417	-4.11006	0.426038	-9.64715	5.05399e-22	2.16393e-20
MGP_C3HHeJ_G0017146	Lss	5854.02	3.88093	0.402404	9.64437	5.19297e-22	2.21895e-20
MGP_C3HHeJ_G0024581	Cpsf7	316.139	-1.17111	0.121448	-9.64292	5.26695e-22	2.24603e-20
MGP_C3HHeJ_G0000627	--	17.612	-4.06878	0.42231	-9.63459	5.71203e-22	2.43094e-20
MGP_C3HHeJ_G0010066	--	7.40106	-3.49804	0.363193	-9.63135	5.8947e-22	2.50365e-20
MGP_C3HHeJ_G0029526	Zfp326	205.849	-1.21088	0.125836	-9.62265	6.41542e-22	2.71937e-20
MGP_C3HHeJ_G0032278	Arhgef17	131.647	-2.57455	0.267699	-9.61732	6.75674e-22	2.85833e-20
MGP_C3HHeJ_G0039048	Snora23	23.6111	-3.63052	0.37765	-9.61344	7.01664e-22	2.96236e-20
MGP_C3HHeJ_G0002288	--	22.4155	-4.30673	0.448061	-9.61192	7.12064e-22	3.00029e-20
MGP_C3HHeJ_G0031763	Scn1b	303.299	3.08084	0.320828	9.60277	7.78249e-22	3.27266e-20
MGP_C3HHeJ_G0001748	--	4.67617	-6.66344	0.694228	-9.59834	8.1239e-22	3.40946e-20
MGP_C3HHeJ_G0019482	Cfl2	1645.85	1.08933	0.113552	9.59321	8.53903e-22	3.57661e-20
MGP_C3HHeJ_G0021507	Ropn1l	304.483	2.2124	0.230663	9.5915	8.68114e-22	3.62896e-20
MGP_C3HHeJ_G0012357	--	9.1909	-3.62079	0.377766	-9.58476	9.26763e-22	3.8665e-20
MGP_C3HHeJ_G0023335	Msh5	99.797	-2.54384	0.265436	-9.58364	9.36811e-22	3.90074e-20
MGP_C3HHeJ_G0017365	Gm8394	17.206	-3.93151	0.410442	-9.57873	9.82497e-22	4.08295e-20
MGP_C3HHeJ_G0020750	Ngly1	1437.26	1.00647	0.105094	9.57686	1.00044e-21	4.14937e-20
MGP_C3HHeJ_G0035160	Lars2	236.78	-1.31701	0.137579	-9.57278	1.04066e-21	4.30777e-20
MGP_C3HHeJ_G0035943	Prps2	662.011	1.55438	0.162453	9.5682	1.08781e-21	4.49415e-20
MGP_C3HHeJ_G0011369	--	4.29732	-4.9169	0.51405	-9.56502	1.12184e-21	4.62574e-20
MGP_C3HHeJ_G0029233	Lap3	6816.02	1.31086	0.137108	9.56077	1.16888e-21	4.81035e-20
MGP_C3HHeJ_G0015959	Obsl1	19.9784	-3.95292	0.41389	-9.55065	1.28883e-21	5.29371e-20
MGP_C3HHeJ_G0023194	Gm28043	11.3279	-2.89341	0.303336	-9.53861	1.44753e-21	5.93403e-20
MGP_C3HHeJ_G0025251	Col5a1	454.85	-3.89778	0.408649	-9.53821	1.45317e-21	5.94565e-20
MGP_C3HHeJ_G0010664	--	3.95507	-6.92082	0.725622	-9.53778	1.45927e-21	5.95912e-20
MGP_C3HHeJ_G0027528	Rwdd3	212.693	-1.20198	0.126224	-9.52258	1.68926e-21	6.88505e-20
MGP_C3HHeJ_G0020801	Zmiz1	442.571	-2.43656	0.255931	-9.52036	1.72575e-21	7.02026e-20
MGP_C3HHeJ_G0001084	--	28.6672	-6.95791	0.731446	-9.51255	1.86054e-21	7.54695e-20
MGP_C3HHeJ_G0024767	Prkg1	49.5376	-2.38335	0.250551	-9.51244	1.86235e-21	7.54695e-20
MGP_C3HHeJ_G0002562	4732440D04Rik	39.7699	-2.69632	0.283748	-9.50253	2.04855e-21	8.28567e-20
MGP_C3HHeJ_G0021199	Fdft1	3299.08	2.15971	0.22739	9.49784	2.1429e-21	8.65079e-20
MGP_C3HHeJ_G0025377	Psmd5	1111.36	0.925055	0.0974561	9.49202	2.26598e-21	9.13024e-20
MGP_C3HHeJ_G0018000	Hnrnph1	1266.3	-1.24572	0.131323	-9.48594	2.40203e-21	9.6601e-20
MGP_C3HHeJ_G0016282	Ppp1r12b	185.012	-2.43759	0.256987	-9.48527	2.41749e-21	9.70385e-20
MGP_C3HHeJ_G0014741	--	3.74318	-5.55836	0.586031	-9.48475	2.42965e-21	9.73421e-20
MGP_C3HHeJ_G0030294	Dennd2a	74.2504	-2.30533	0.243164	-9.48057	2.52901e-21	1.01132e-19
MGP_C3HHeJ_G0027387	Nr1h5	25.6848	-4.48185	0.472778	-9.47983	2.54709e-21	1.01663e-19
MGP_C3HHeJ_G0017831	Ehbp1	367.973	-1.48384	0.156565	-9.47743	2.60619e-21	1.03826e-19
MGP_C3HHeJ_G0010758	--	380.021	4.19024	0.442226	9.47534	2.65891e-21	1.05728e-19
MGP_C3HHeJ_G0011065	--	5.673	-3.8232	0.403517	-9.47469	2.67544e-21	1.06186e-19
MGP_C3HHeJ_G0001108	--	6.50768	-5.16161	0.544831	-9.47378	2.69884e-21	1.06914e-19
MGP_C3HHeJ_G0001826	--	42.433	-3.86343	0.407992	-9.46937	2.81543e-21	1.11325e-19
MGP_C3HHeJ_G0004540	2010007H06Rik	6.98077	-4.88679	0.516118	-9.46836	2.84278e-21	1.12197e-19
MGP_C3HHeJ_G0022909	Spaca6	60.5067	-3.03754	0.320925	-9.46493	2.93757e-21	1.15723e-19
MGP_C3HHeJ_G0018703	Nme1	1325.8	1.82628	0.193371	9.44444	3.57295e-21	1.40492e-19
MGP_C3HHeJ_G0027174	Crtc2	114.135	-2.08522	0.220844	-9.44203	3.65631e-21	1.43503e-19
MGP_C3HHeJ_G0023868	Ccny	2671.35	0.666704	0.0706784	9.43292	3.98819e-21	1.5624e-19
MGP_C3HHeJ_G0031687	Sipa1l3	103.849	-2.35746	0.249938	-9.43217	4.01708e-21	1.57081e-19
MGP_C3HHeJ_G0028863	Per3	332.22	-4.61985	0.489862	-9.43091	4.0654e-21	1.58678e-19
MGP_C3HHeJ_G0001592	--	27.4301	-3.15795	0.335017	-9.42624	4.25058e-21	1.65601e-19
MGP_C3HHeJ_G0023966	Stard4	1011.96	1.48648	0.157717	9.42501	4.30078e-21	1.67249e-19
MGP_C3HHeJ_G0001679	--	17.9471	-3.73739	0.396698	-9.42125	4.45735e-21	1.7302e-19
MGP_C3HHeJ_G0002331	--	28.2504	-2.39838	0.254601	-9.42014	4.50481e-21	1.74543e-19
MGP_C3HHeJ_G0026873	Anxa5	4824.03	1.90192	0.201943	9.41808	4.59416e-21	1.7768e-19
MGP_C3HHeJ_G0001416	--	5.2093	-5.50764	0.584897	-9.41642	4.66721e-21	1.80176e-19
MGP_C3HHeJ_G0023837	Ston1	74.155	-2.0925	0.222446	-9.40678	5.11579e-21	1.97135e-19
MGP_C3HHeJ_G0015373	Gm43813	11.7273	-4.09841	0.435811	-9.40409	5.24801e-21	2.01863e-19
MGP_C3HHeJ_G0022461	Cep19	177.59	1.38212	0.147036	9.39988	5.46263e-21	2.09737e-19
MGP_C3HHeJ_G0000344	--	34.1797	-2.74834	0.292451	-9.39761	5.58167e-21	2.13534e-19
MGP_C3HHeJ_G0019422	Atxn7l1	160.908	-2.38311	0.253586	-9.39763	5.58058e-21	2.13534e-19
MGP_C3HHeJ_G0018733	Dlx4	87.18	5.30815	0.564918	9.39632	5.65032e-21	2.15771e-19
MGP_C3HHeJ_G0025568	Scrn3	1568.63	1.24351	0.132446	9.38885	6.06576e-21	2.31219e-19
MGP_C3HHeJ_G0031978	Ldha	23331.2	1.1569	0.123225	9.3885	6.08607e-21	2.31576e-19
MGP_C3HHeJ_G0032599	Tmc5	1802.16	5.90579	0.629128	9.38726	6.15804e-21	2.33895e-19
MGP_C3HHeJ_G0024909	Sema4g	2499.71	-2.60608	0.277744	-9.38305	6.4091e-21	2.42995e-19
MGP_C3HHeJ_G0023760	Fez2	379.995	1.37182	0.146304	9.37648	6.82127e-21	2.58161e-19
MGP_C3HHeJ_G0026969	Sucnr1	1642.4	5.27355	0.562705	9.37179	7.13156e-21	2.69423e-19
MGP_C3HHeJ_G0010894	--	3.11089	-6.15636	0.656933	-9.37137	7.15998e-21	2.70015e-19
MGP_C3HHeJ_G0026945	Wwtr1	1201.66	1.13893	0.12156	9.36928	7.30287e-21	2.74915e-19
MGP_C3HHeJ_G0017502	Zfc3h1	817.69	-1.48646	0.15866	-9.36887	7.33152e-21	2.75504e-19
MGP_C3HHeJ_G0032066	Igf1r	65.8943	-2.19533	0.234438	-9.36422	7.66167e-21	2.87401e-19
MGP_C3HHeJ_G0034598	Rplp1	9845.16	1.88257	0.201044	9.36397	7.67946e-21	2.87559e-19
MGP_C3HHeJ_G0018512	Phf12	224.422	-1.80749	0.193152	-9.35785	8.13765e-21	3.04179e-19
MGP_C3HHeJ_G0034690	Polr2m	1462.51	0.676938	0.0723648	9.35452	8.39779e-21	3.1335e-19
MGP_C3HHeJ_G0013568	--	20.4526	-6.23015	0.666586	-9.34634	9.07304e-21	3.37951e-19
MGP_C3HHeJ_G0033085	Fbxo25	266.504	1.10281	0.11801	9.34501	9.18843e-21	3.41649e-19
MGP_C3HHeJ_G0028109	Plin2	22445.8	2.52195	0.269926	9.34313	9.35259e-21	3.47143e-19
MGP_C3HHeJ_G0025160	Tubb4b	1765.66	1.95731	0.209566	9.33987	9.6456e-21	3.57393e-19
MGP_C3HHeJ_G0025190	Phpt1	70.7303	4.34811	0.465623	9.33825	9.79363e-21	3.62245e-19
MGP_C3HHeJ_G0010153	--	10.3819	-5.64668	0.60473	-9.33753	9.86098e-21	3.641e-19
MGP_C3HHeJ_G0026374	Trib3	598.578	3.89903	0.41767	9.33518	1.00824e-20	3.71628e-19
MGP_C3HHeJ_G0001588	--	21.4657	-3.42204	0.366621	-9.334	1.01951e-20	3.7513e-19
MGP_C3HHeJ_G0000573	--	18.4629	-2.98633	0.320036	-9.33123	1.04651e-20	3.84398e-19
MGP_C3HHeJ_G0010391	--	8.52381	-4.30221	0.461473	-9.32278	1.13334e-20	4.1557e-19
MGP_C3HHeJ_G0033196	Eif4ebp1	1015.34	1.25384	0.134504	9.32196	1.14216e-20	4.1808e-19
MGP_C3HHeJ_G0000878	--	15.6429	-3.30155	0.354334	-9.31763	1.18973e-20	4.34742e-19
MGP_C3HHeJ_G0027343	Bcl9	51.6121	-2.78673	0.299549	-9.30308	1.3643e-20	4.97674e-19
MGP_C3HHeJ_G0034643	Spg21	1101.96	1.85782	0.200041	9.28719	1.58418e-20	5.76891e-19
MGP_C3HHeJ_G0026725	Chrna4	471.397	11.5881	1.24813	9.28439	1.62643e-20	5.90251e-19
MGP_C3HHeJ_G0032698	Aldoa	2627.29	1.40169	0.150972	9.28448	1.62504e-20	5.90251e-19
MGP_C3HHeJ_G0025433	Dennd1a	322.406	-1.58781	0.171025	-9.2841	1.63082e-20	5.9083e-19
MGP_C3HHeJ_G0009501	Gm22567	10.5194	-4.03709	0.435254	-9.27525	1.77211e-20	6.40924e-19
MGP_C3HHeJ_G0002169	--	70.9123	-2.42552	0.261727	-9.26736	1.90801e-20	6.889e-19
MGP_C3HHeJ_G0017991	Rnf130	2264.3	1.22916	0.13267	9.26481	1.95432e-20	7.04419e-19
MGP_C3HHeJ_G0018287	Kdm6b	171.721	-2.65211	0.286557	-9.25508	2.14076e-20	7.7031e-19
MGP_C3HHeJ_G0007510	Gm24276	64.1236	-4.66396	0.504202	-9.25016	2.2415e-20	8.05192e-19
MGP_C3HHeJ_G0033053	Arhgef7	541.209	-1.34493	0.145407	-9.24944	2.25666e-20	8.09267e-19
MGP_C3HHeJ_G0014671	--	219.083	3.30651	0.357815	9.24085	2.44555e-20	8.75524e-19
MGP_C3HHeJ_G0014054	--	17.6115	-4.44858	0.481691	-9.23535	2.57444e-20	9.20114e-19
MGP_C3HHeJ_G0020874	--	412.163	1.53172	0.165947	9.23021	2.70107e-20	9.63746e-19
MGP_C3HHeJ_G0018604	Taf15	299.9	-1.67024	0.181066	-9.22449	2.84924e-20	1.0149e-18
MGP_C3HHeJ_G0027848	Bag1	1866.91	1.23021	0.13341	9.22124	2.93675e-20	1.04432e-18
MGP_C3HHeJ_G0026147	Fbn1	414.624	-2.59137	0.281338	-9.2109	3.23412e-20	1.14814e-18
MGP_C3HHeJ_G0030830	Gcfc2	122.44	-1.55922	0.169387	-9.2051	3.41356e-20	1.20982e-18
MGP_C3HHeJ_G0028135	Cdkn2b	459.606	9.45606	1.02786	9.19973	3.58855e-20	1.26971e-18
MGP_C3HHeJ_G0026315	Crnkl1	680.1	0.698254	0.0759161	9.1977	3.65698e-20	1.29177e-18
MGP_C3HHeJ_G0015652	Kcnq5	14.9814	-3.8364	0.41731	-9.19316	3.81477e-20	1.34526e-18
MGP_C3HHeJ_G0009653	Gm24146	1270.28	-6.33677	0.689334	-9.19259	3.83485e-20	1.3501e-18
MGP_C3HHeJ_G0008893	Gm24865	7.95826	-5.30074	0.576921	-9.18798	4.00282e-20	1.40689e-18
MGP_C3HHeJ_G0015063	Gm20688	8.94452	-3.7914	0.412672	-9.18744	4.02294e-20	1.41163e-18
MGP_C3HHeJ_G0022756	Scaf4	176.913	-2.12485	0.231354	-9.18441	4.13792e-20	1.44957e-18
MGP_C3HHeJ_G0001049	--	17.1885	-3.90464	0.42545	-9.17766	4.40571e-20	1.54084e-18
MGP_C3HHeJ_G0003054	--	18.8398	-2.83808	0.309254	-9.17721	4.42424e-20	1.54477e-18
MGP_C3HHeJ_G0020660	Zswim6	127.842	-1.56254	0.17045	-9.16711	4.85876e-20	1.69369e-18
MGP_C3HHeJ_G0026096	Tmem62	985.147	2.27568	0.248361	9.16278	5.0579e-20	1.76022e-18
MGP_C3HHeJ_G0012610	--	4.22231	-4.59532	0.501572	-9.16183	5.10224e-20	1.77273e-18
MGP_C3HHeJ_G0002258	--	53.0316	-3.29818	0.360013	-9.16127	5.12881e-20	1.77905e-18
MGP_C3HHeJ_G0025453	Mbd5	287.925	-1.59603	0.174232	-9.16039	5.17095e-20	1.79074e-18
MGP_C3HHeJ_G0030992	Vamp1	80.063	-2.23039	0.243635	-9.15466	5.45299e-20	1.88533e-18
MGP_C3HHeJ_G0017479	Pawr	442.098	1.26009	0.137705	9.15065	5.65924e-20	1.95345e-18
MGP_C3HHeJ_G0012526	--	4.84374	-5.00924	0.547545	-9.14855	5.77018e-20	1.98851e-18
MGP_C3HHeJ_G0001173	--	25.6024	-3.25135	0.355587	-9.1436	6.04067e-20	2.07834e-18
MGP_C3HHeJ_G0010867	--	8.64107	-7.07964	0.774562	-9.14018	6.2348e-20	2.14166e-18
MGP_C3HHeJ_G0034114	S1pr2	304.938	1.33064	0.145586	9.13993	6.2495e-20	2.14323e-18
MGP_C3HHeJ_G0011830	--	3.86245	-5.8728	0.642711	-9.13754	6.38869e-20	2.18743e-18
MGP_C3HHeJ_G0034972	Nicn1	483.588	0.96806	0.105981	9.13425	6.58588e-20	2.25131e-18
MGP_C3HHeJ_G0033528	Gm10644	53.0392	-2.72038	0.297987	-9.12916	6.90319e-20	2.35598e-18
MGP_C3HHeJ_G0036620	Gm43024	13.7176	-3.24721	0.355723	-9.1285	6.94577e-20	2.3667e-18
MGP_C3HHeJ_G0010800	--	6.03263	-4.97407	0.545021	-9.12637	7.08333e-20	2.4097e-18
MGP_C3HHeJ_G0018669	Epx	5.02414	-7.3918	0.81023	-9.12309	7.30108e-20	2.47979e-18
MGP_C3HHeJ_G0001635	--	23.7913	-3.7793	0.414394	-9.12005	7.50886e-20	2.54629e-18
MGP_C3HHeJ_G0024018	Cd14	724.381	4.94584	0.542496	9.11681	7.737e-20	2.61946e-18
MGP_C3HHeJ_G0000908	--	29.4853	-3.06825	0.336612	-9.11509	7.86071e-20	2.6571e-18
MGP_C3HHeJ_G0016294	Nav1	133.749	-1.92087	0.210761	-9.11396	7.94319e-20	2.6807e-18
MGP_C3HHeJ_G0000529	--	10.5427	-4.09466	0.449348	-9.11244	8.05491e-20	2.71408e-18
MGP_C3HHeJ_G0030555	8430408G22Rik	4467.59	3.80779	0.418105	9.10727	8.44789e-20	2.84198e-18
MGP_C3HHeJ_G0032680	Tufm	39.0973	3.67457	0.403552	9.10557	8.58131e-20	2.87819e-18
MGP_C3HHeJ_G0017505	Tspan8	5065.96	8.98482	0.986741	9.10555	8.5827e-20	2.87819e-18
MGP_C3HHeJ_G0021473	Adamts12	46.0222	-3.20039	0.351674	-9.10044	8.99703e-20	3.01237e-18
MGP_C3HHeJ_G0025617	Nckap1	5386.65	0.830876	0.0913123	9.09928	9.09364e-20	3.03992e-18
MGP_C3HHeJ_G0014664	--	8.48187	-4.41543	0.485392	-9.09663	9.31801e-20	3.11001e-18
MGP_C3HHeJ_G0001955	--	12.7475	-3.83565	0.421765	-9.09428	9.5212e-20	3.17284e-18
MGP_C3HHeJ_G0003306	Gm15318	165.754	-1.95798	0.215329	-9.09299	9.63564e-20	3.20593e-18
MGP_C3HHeJ_G0020127	Lrrc16a	305.992	-2.49438	0.274531	-9.08597	1.02778e-19	3.41423e-18
MGP_C3HHeJ_G0002232	--	13.9286	-3.4695	0.382124	-9.07952	1.09058e-19	3.61716e-18
MGP_C3HHeJ_G0030629	Sumf1	871.329	0.754783	0.0831511	9.07724	1.1136e-19	3.68777e-18
MGP_C3HHeJ_G0006153	4632404H12Rik	81.2199	-1.4786	0.162943	-9.07434	1.14371e-19	3.78157e-18
MGP_C3HHeJ_G0012003	--	3.13749	-5.8117	0.641226	-9.06342	1.26426e-19	4.17365e-18
MGP_C3HHeJ_G0027359	Hsd3b3	2932.18	-2.17992	0.240551	-9.06218	1.27868e-19	4.21466e-18
MGP_C3HHeJ_G0000824	--	37.4103	-2.8784	0.317796	-9.05739	1.33606e-19	4.39695e-18
MGP_C3HHeJ_G0026137	Slc30a4	1237.58	1.31756	0.145473	9.0571	1.33967e-19	4.402e-18
MGP_C3HHeJ_G0000576	--	11.6987	-3.31975	0.36661	-9.05527	1.36228e-19	4.46939e-18
MGP_C3HHeJ_G0001399	--	13.4674	-2.93313	0.324392	-9.04191	1.53952e-19	5.04307e-18
MGP_C3HHeJ_G0011144	--	7.32419	-4.53563	0.501867	-9.03751	1.60285e-19	5.2424e-18
MGP_C3HHeJ_G0016779	Plagl1	32.0339	-4.3948	0.486772	-9.02844	1.7413e-19	5.68647e-18
MGP_C3HHeJ_G0017652	Bloc1s1	396	3.36693	0.373052	9.02538	1.79071e-19	5.83883e-18
MGP_C3HHeJ_G0001098	--	3.62295	-5.4581	0.604813	-9.02445	1.80594e-19	5.87942e-18
MGP_C3HHeJ_G0034187	Ncapd3	324.059	-1.10728	0.122833	-9.01456	1.97655e-19	6.42499e-18
MGP_C3HHeJ_G0011164	--	4.97889	-4.22023	0.468323	-9.01136	2.03509e-19	6.60516e-18
MGP_C3HHeJ_G0010710	--	3.01654	-5.88269	0.653022	-9.00841	2.09067e-19	6.77517e-18
MGP_C3HHeJ_G0021072	Pabpn1	391.522	-1.21728	0.135143	-9.00732	2.11147e-19	6.83213e-18
MGP_C3HHeJ_G0028732	Mfap2	3.02018	-4.80963	0.534145	-9.00435	2.16938e-19	7.00881e-18
MGP_C3HHeJ_G0025189	Mamdc4	16.0835	-2.98491	0.331515	-9.00383	2.17981e-19	7.03181e-18
MGP_C3HHeJ_G0001822	--	32.968	-3.2666	0.362827	-9.00319	2.19246e-19	7.06186e-18
MGP_C3HHeJ_G0024304	Ier3ip1	331.631	1.65682	0.184058	9.0016	2.22453e-19	7.15429e-18
MGP_C3HHeJ_G0022058	Mcrs1	78.955	1.65845	0.184313	8.99802	2.29833e-19	7.38044e-18
MGP_C3HHeJ_G0031608	--	83.1627	-2.22034	0.246838	-8.99513	2.35954e-19	7.56552e-18
MGP_C3HHeJ_G0021888	Cyp2d37-ps	582.014	-2.25511	0.250718	-8.99464	2.37003e-19	7.58767e-18
MGP_C3HHeJ_G0001103	--	39.3163	-4.39884	0.489064	-8.9944	2.37521e-19	7.59278e-18
MGP_C3HHeJ_G0000543	--	58.4521	-3.46535	0.385327	-8.99326	2.39997e-19	7.66038e-18
MGP_C3HHeJ_G0036535	Gm29488	18.2363	-3.39923	0.378036	-8.99183	2.43139e-19	7.74901e-18
MGP_C3HHeJ_G0001529	--	6.22243	-4.4591	0.496304	-8.98461	2.59659e-19	8.26307e-18
MGP_C3HHeJ_G0032558	Rnf141	3710.85	1.80969	0.201473	8.98232	2.65111e-19	8.42393e-18
MGP_C3HHeJ_G0021619	Rnf139	1374.86	0.924985	0.103011	8.97946	2.72106e-19	8.63327e-18
MGP_C3HHeJ_G0000595	--	21.9125	-3.16658	0.352772	-8.97628	2.80076e-19	8.87284e-18
MGP_C3HHeJ_G0031155	Pde3a	125.212	-2.1581	0.240429	-8.97606	2.80643e-19	8.87754e-18
MGP_C3HHeJ_G0017706	Eif4enif1	411.548	-1.27452	0.142034	-8.97333	2.87672e-19	9.08633e-18
MGP_C3HHeJ_G0018526	BC030499	11.6639	-3.6429	0.406039	-8.9718	2.91711e-19	9.20017e-18
MGP_C3HHeJ_G0031679	Psmd8	5485.71	1.61427	0.180059	8.96522	3.09664e-19	9.75189e-18
MGP_C3HHeJ_G0018796	Rpl23	7040.33	1.06868	0.119218	8.96411	3.12803e-19	9.83611e-18
MGP_C3HHeJ_G0024772	Minpp1	629.324	1.59115	0.177567	8.96087	3.22118e-19	1.0114e-17
MGP_C3HHeJ_G0017027	Chst3	11.1383	-3.61018	0.402997	-8.95831	3.29681e-19	1.03362e-17
MGP_C3HHeJ_G0025450	Zeb2	628.275	-2.08788	0.233135	-8.95567	3.37689e-19	1.05716e-17
MGP_C3HHeJ_G0000409	--	4.39342	-4.42027	0.493703	-8.9533	3.45001e-19	1.07846e-17
MGP_C3HHeJ_G0017126	Gstt1	6975.24	1.69499	0.189415	8.94856	3.60164e-19	1.1242e-17
MGP_C3HHeJ_G0025146	Ehmt1	731.206	-0.955524	0.10682	-8.94517	3.71393e-19	1.15754e-17
MGP_C3HHeJ_G0011423	--	190.537	2.03059	0.227196	8.93761	3.97668e-19	1.23762e-17
MGP_C3HHeJ_G0031397	Gltscr1	56.3375	-2.75161	0.308045	-8.9325	4.165e-19	1.29432e-17
MGP_C3HHeJ_G0009404	Gm26372	4.16253	-5.20997	0.583334	-8.93137	4.20761e-19	1.30565e-17
MGP_C3HHeJ_G0021000	A930018M24Rik	65.0572	-4.84281	0.542304	-8.93006	4.25773e-19	1.31928e-17
MGP_C3HHeJ_G0010944	--	23.3558	-3.08453	0.345529	-8.92699	4.37774e-19	1.35448e-17
MGP_C3HHeJ_G0011336	--	4.43533	-4.39264	0.492077	-8.92673	4.38803e-19	1.35569e-17
MGP_C3HHeJ_G0001107	--	4.25775	-5.69476	0.638406	-8.92029	4.65085e-19	1.4327e-17
MGP_C3HHeJ_G0018830	Rapgefl1	27.896	-3.80837	0.426931	-8.92035	4.64802e-19	1.4327e-17
MGP_C3HHeJ_G0000960	--	20.8269	-3.23516	0.362908	-8.91457	4.89724e-19	1.50642e-17
MGP_C3HHeJ_G0004351	Gm4673	28.4398	-2.2835	0.25619	-8.91329	4.95396e-19	1.52165e-17
MGP_C3HHeJ_G0011666	--	4.58072	-3.76932	0.423038	-8.91011	5.098e-19	1.56363e-17
MGP_C3HHeJ_G0017280	Dot1l	257.097	-2.91855	0.327585	-8.90928	5.1365e-19	1.57316e-17
MGP_C3HHeJ_G0001639	--	52.351	-2.35237	0.264055	-8.90864	5.16625e-19	1.57999e-17
MGP_C3HHeJ_G0015877	Idh1	11967.8	1.21697	0.136638	8.90652	5.26582e-19	1.60812e-17
MGP_C3HHeJ_G0019297	Fn3k	36.1451	-2.42219	0.272078	-8.90256	5.45739e-19	1.66423e-17
MGP_C3HHeJ_G0029479	Hnrnpd	350.319	-1.43209	0.160902	-8.90039	5.5651e-19	1.69464e-17
MGP_C3HHeJ_G0029141	Spon2	1400.52	3.28119	0.368791	8.89717	5.72897e-19	1.74204e-17
MGP_C3HHeJ_G0002566	Gm9947	4.31561	-4.47816	0.503495	-8.89416	5.88653e-19	1.78738e-17
MGP_C3HHeJ_G0001295	--	29.4056	-2.15295	0.242103	-8.89267	5.96568e-19	1.80882e-17
MGP_C3HHeJ_G0011075	--	9.07862	-4.53644	0.510672	-8.88329	6.49129e-19	1.96538e-17
MGP_C3HHeJ_G0019397	Pxdn	537.865	-1.90389	0.214394	-8.88034	6.66573e-19	2.01532e-17
MGP_C3HHeJ_G0013789	--	5.74448	-4.35915	0.491223	-8.87406	7.05236e-19	2.12917e-17
MGP_C3HHeJ_G0017499	Rab21	792.021	0.879034	0.0990716	8.87271	7.13888e-19	2.15223e-17
MGP_C3HHeJ_G0012016	--	9.08909	-6.41875	0.724113	-8.86429	7.69903e-19	2.3178e-17
MGP_C3HHeJ_G0011780	--	3.87108	-6.58837	0.743294	-8.86375	7.7366e-19	2.32581e-17
MGP_C3HHeJ_G0030748	Anxa4	2411.76	1.44129	0.162667	8.86039	7.97356e-19	2.39365e-17
MGP_C3HHeJ_G0000809	--	14.8441	-4.09008	0.461851	-8.85585	8.30485e-19	2.48958e-17
MGP_C3HHeJ_G0002209	--	15.8368	-3.05062	0.344485	-8.8556	8.32359e-19	2.49167e-17
MGP_C3HHeJ_G0015435	Gm27252	21.4637	-3.09967	0.350058	-8.85473	8.38864e-19	2.5076e-17
MGP_C3HHeJ_G0027570	Elovl6	4045.68	3.1059	0.350876	8.85186	8.60698e-19	2.56924e-17
MGP_C3HHeJ_G0038332	Gm23340	5.04862	-5.98633	0.676295	-8.85165	8.62326e-19	2.57048e-17
MGP_C3HHeJ_G0028503	Zfp362	41.5828	-2.18991	0.247589	-8.84494	9.15813e-19	2.72609e-17
MGP_C3HHeJ_G0002335	--	9.2543	-3.95481	0.44727	-8.84211	9.39259e-19	2.79196e-17
MGP_C3HHeJ_G0026928	Supt20	353.698	-1.10289	0.12478	-8.83863	9.69027e-19	2.87641e-17
MGP_C3HHeJ_G0001053	--	23.2897	-3.18978	0.360902	-8.83835	9.71449e-19	2.87957e-17
MGP_C3HHeJ_G0021378	Rbm26	575.885	-1.07857	0.122042	-8.83776	9.76534e-19	2.89059e-17
MGP_C3HHeJ_G0000417	--	16.6185	-4.02239	0.455227	-8.836	9.92031e-19	2.92829e-17
MGP_C3HHeJ_G0027911	Creb3	1128.31	1.28656	0.145602	8.83612	9.90965e-19	2.92829e-17
MGP_C3HHeJ_G0037480	Rnu1b1	6.99112	-6.85099	0.775482	-8.8345	1.00547e-18	2.96384e-17
MGP_C3HHeJ_G0031924	Snrnp70	889.107	-1.558	0.176432	-8.83065	1.04071e-18	3.06344e-17
MGP_C3HHeJ_G0010382	--	6.68847	-6.16039	0.697827	-8.82796	1.06598e-18	3.13348e-17
MGP_C3HHeJ_G0018469	Scarf1	165.804	-1.81476	0.205748	-8.82031	1.14141e-18	3.35055e-17
MGP_C3HHeJ_G0020597	Hmgcr	7581.41	2.87838	0.326558	8.8143	1.20439e-18	3.53055e-17
MGP_C3HHeJ_G0027465	Gstm4	1166.02	2.91495	0.330933	8.80828	1.27079e-18	3.71124e-17
MGP_C3HHeJ_G0001294	--	31.3184	-3.53103	0.400878	-8.80824	1.27128e-18	3.71124e-17
MGP_C3HHeJ_G0030876	Smyd1	50.3884	2.56474	0.291172	8.80832	1.27038e-18	3.71124e-17
MGP_C3HHeJ_G0017189	Syde1	49.4442	-1.78469	0.202673	-8.80575	1.29977e-18	3.78917e-17
MGP_C3HHeJ_G0002724	--	216.021	-2.30738	0.262127	-8.80254	1.3376e-18	3.88876e-17
MGP_C3HHeJ_G0032578	Copb1	5691.06	1.04226	0.118403	8.80263	1.33647e-18	3.88876e-17
MGP_C3HHeJ_G0016205	C4bp	27789.2	1.82014	0.20708	8.78955	1.50162e-18	4.35962e-17
MGP_C3HHeJ_G0030552	Cxcl12	2440.91	-1.87701	0.213656	-8.7852	1.56081e-18	4.52527e-17
MGP_C3HHeJ_G0033823	Mlkl	407.646	1.62663	0.185199	8.78317	1.58931e-18	4.60162e-17
MGP_C3HHeJ_G0004763	Gm20342	134.993	-2.53148	0.288552	-8.77306	1.73877e-18	5.02749e-17
MGP_C3HHeJ_G0018481	Glod4	1450.29	1.054	0.120218	8.76743	1.8279e-18	5.278e-17
MGP_C3HHeJ_G0023987	Etf1	3378.48	0.990588	0.11299	8.76705	1.83416e-18	5.28888e-17
MGP_C3HHeJ_G0021826	Cbx6	118.711	-1.68663	0.19242	-8.76537	1.86163e-18	5.36078e-17
MGP_C3HHeJ_G0001560	--	28.7864	-3.49628	0.398991	-8.7628	1.90459e-18	5.47385e-17
MGP_C3HHeJ_G0017605	Sdr9c7	2580.58	1.75169	0.199903	8.76271	1.90606e-18	5.47385e-17
MGP_C3HHeJ_G0035244	Dynlt3	3221.3	2.36819	0.270332	8.76031	1.94709e-18	5.58412e-17
MGP_C3HHeJ_G0024576	--	15.4314	-3.22053	0.367943	-8.75281	2.08103e-18	5.96017e-17
MGP_C3HHeJ_G0002000	--	20.2381	-2.94452	0.33655	-8.74913	2.1501e-18	6.14969e-17
MGP_C3HHeJ_G0015848	Raph1	2687.6	-1.59916	0.182893	-8.7437	2.25599e-18	6.44386e-17
MGP_C3HHeJ_G0014725	--	2.98803	-5.42597	0.620608	-8.743	2.27e-18	6.47516e-17
MGP_C3HHeJ_G0011738	--	12.7498	-3.82084	0.437238	-8.73858	2.36058e-18	6.72449e-17
MGP_C3HHeJ_G0035639	Itgb1bp2	8.53641	-3.49373	0.400142	-8.73124	2.51896e-18	7.16601e-17
MGP_C3HHeJ_G0019101	Sstr2	71.4932	6.15362	0.704887	8.72994	2.54811e-18	7.23923e-17
MGP_C3HHeJ_G0002039	--	19.4612	-3.77316	0.432315	-8.7278	2.59663e-18	7.36721e-17
MGP_C3HHeJ_G0021305	Esd	533.493	3.23933	0.371242	8.72565	2.64651e-18	7.49867e-17
MGP_C3HHeJ_G0028965	Krit1	629.335	-0.785629	0.090045	-8.72485	2.66545e-18	7.54225e-17
MGP_C3HHeJ_G0000286	--	5.076	-4.57394	0.524502	-8.72054	2.76881e-18	7.82428e-17
MGP_C3HHeJ_G0033446	Fam129c	24.8582	-2.86969	0.329139	-8.71879	2.81179e-18	7.9246e-17
MGP_C3HHeJ_G0005725	Malat1	41668.4	-2.56121	0.293754	-8.71888	2.80972e-18	7.9246e-17
MGP_C3HHeJ_G0016782	Phactr2	194.024	-1.7553	0.201362	-8.71715	2.85292e-18	8.02986e-17
MGP_C3HHeJ_G0036662	Gm43328	21.9112	-2.35481	0.270197	-8.71517	2.90334e-18	8.16093e-17
MGP_C3HHeJ_G0015924	Zfp142	105.46	-1.95468	0.224305	-8.71438	2.92345e-18	8.20657e-17
MGP_C3HHeJ_G0026414	Dnmt3b	133.006	-2.01726	0.231501	-8.71383	2.93771e-18	8.22482e-17
MGP_C3HHeJ_G0029054	Prkag2	509.829	-1.03366	0.118622	-8.71387	2.93666e-18	8.22482e-17
MGP_C3HHeJ_G0035487	Bcap31	3801.55	1.49613	0.171978	8.69956	3.33167e-18	9.31549e-17
MGP_C3HHeJ_G0030605	Cidec	146.562	5.10719	0.587153	8.69823	3.37108e-18	9.41328e-17
MGP_C3HHeJ_G0038153	Gm24119	29.1671	-5.0929	0.585988	-8.69113	3.58859e-18	1.00075e-16
MGP_C3HHeJ_G0029374	Ythdc1	581.568	-1.10744	0.127494	-8.68624	3.74632e-18	1.04336e-16
MGP_C3HHeJ_G0029803	--	36377.8	1.38299	0.159399	8.67627	4.08953e-18	1.13745e-16
MGP_C3HHeJ_G0034576	Nptn	1571.93	0.695283	0.0801936	8.67005	4.31923e-18	1.19976e-16
MGP_C3HHeJ_G0016112	Bok	690.222	2.80653	0.323969	8.66296	4.59678e-18	1.27519e-16
MGP_C3HHeJ_G0035611	Stard8	223.962	-1.54469	0.17832	-8.66242	4.61859e-18	1.27956e-16
MGP_C3HHeJ_G0028947	Ttll10	6.33187	-4.91016	0.566927	-8.66101	4.67592e-18	1.29375e-16
MGP_C3HHeJ_G0030996	Ltbr	3095.82	1.0799	0.124715	8.65898	4.7599e-18	1.31527e-16
MGP_C3HHeJ_G0035383	Rap2c	1637.97	1.36955	0.158208	8.65663	4.85932e-18	1.341e-16
MGP_C3HHeJ_G0036104	--	93.4865	4.02525	0.465119	8.65425	4.96168e-18	1.36746e-16
MGP_C3HHeJ_G0023612	Rab5a	1571.45	1.03153	0.11933	8.64431	5.41293e-18	1.48886e-16
MGP_C3HHeJ_G0024150	Sema6a	167.239	-2.12	0.24525	-8.64425	5.41621e-18	1.48886e-16
MGP_C3HHeJ_G0007042	Gm26890	13.8714	-3.28832	0.380613	-8.63955	5.64349e-18	1.54933e-16
MGP_C3HHeJ_G0011344	--	9.74635	-3.35164	0.38819	-8.63401	5.92396e-18	1.62422e-16
MGP_C3HHeJ_G0029917	Trip6	387.485	1.37778	0.159632	8.63099	6.08241e-18	1.66551e-16
MGP_C3HHeJ_G0031160	Slco1a1	2076.8	5.71647	0.662442	8.62938	6.16851e-18	1.68691e-16
MGP_C3HHeJ_G0012506	--	5.76834	-6.7455	0.781927	-8.62677	6.31108e-18	1.72367e-16
MGP_C3HHeJ_G0000509	--	5.65908	-4.57094	0.529905	-8.62597	6.35506e-18	1.73345e-16
MGP_C3HHeJ_G0000575	--	12.8965	-3.08408	0.357582	-8.62482	6.41943e-18	1.74876e-16
MGP_C3HHeJ_G0023756	Ltbp1	75.1188	-2.04228	0.236871	-8.62192	6.58388e-18	1.79126e-16
MGP_C3HHeJ_G0013754	--	7.53102	-3.76968	0.437333	-8.61971	6.71217e-18	1.82382e-16
MGP_C3HHeJ_G0018365	Camta2	180.055	-2.47026	0.28661	-8.61888	6.76114e-18	1.83477e-16
MGP_C3HHeJ_G0014241	--	6.92843	-4.12064	0.47841	-8.61319	7.10528e-18	1.92569e-16
MGP_C3HHeJ_G0016673	Mark1	32.332	-2.56115	0.29745	-8.61035	7.28397e-18	1.9716e-16
MGP_C3HHeJ_G0025006	Atrnl1	601.914	-1.59278	0.184988	-8.61019	7.2937e-18	1.97172e-16
MGP_C3HHeJ_G0026861	Ttc14	680.377	-0.923887	0.107309	-8.60958	7.33303e-18	1.97982e-16
MGP_C3HHeJ_G0001824	--	20.5788	-3.90927	0.454287	-8.60529	7.61256e-18	2.05268e-16
MGP_C3HHeJ_G0030800	Tet3	273.843	-2.92776	0.340244	-8.60489	7.63925e-18	2.05726e-16
MGP_C3HHeJ_G0032750	Orai3	619.207	0.996795	0.115849	8.60429	7.67926e-18	2.06541e-16
MGP_C3HHeJ_G0000941	--	6.35459	-3.67682	0.427645	-8.59783	8.12377e-18	2.18219e-16
MGP_C3HHeJ_G0027043	Gucy1a3	172.277	-2.42282	0.281922	-8.59394	8.40348e-18	2.25447e-16
MGP_C3HHeJ_G0019687	Npc2	4000.99	2.53057	0.294474	8.59353	8.43398e-18	2.2598e-16
MGP_C3HHeJ_G0035162	Sacm1l	3128.85	0.936044	0.108932	8.5929	8.48027e-18	2.26933e-16
MGP_C3HHeJ_G0029231	Qdpr	8078.31	2.17983	0.253773	8.58966	8.72262e-18	2.33124e-16
MGP_C3HHeJ_G0011673	--	3.85615	-4.60733	0.536416	-8.5891	8.76524e-18	2.33968e-16
MGP_C3HHeJ_G0000920	--	55.4477	-3.34623	0.389602	-8.58884	8.78536e-18	2.3421e-16
MGP_C3HHeJ_G0018165	Rai1	170.34	-1.79581	0.209214	-8.58362	9.19306e-18	2.44771e-16
MGP_C3HHeJ_G0013799	--	2.72567	-5.39382	0.628617	-8.58047	9.44896e-18	2.51269e-16
MGP_C3HHeJ_G0028476	Ago3	473.124	-1.81718	0.211837	-8.5782	9.63721e-18	2.55954e-16
MGP_C3HHeJ_G0010422	--	3.24076	-5.44593	0.634975	-8.57661	9.77061e-18	2.59172e-16
MGP_C3HHeJ_G0018701	Nme2	379.598	3.9689	0.462935	8.57334	1.00523e-17	2.6631e-16
MGP_C3HHeJ_G0033735	Atp6v0d1	1694.46	0.840233	0.0980092	8.57301	1.00816e-17	2.66753e-16
MGP_C3HHeJ_G0012699	--	5.19048	-5.70325	0.665684	-8.5675	1.05752e-17	2.79464e-16
MGP_C3HHeJ_G0017818	Actr2	3732.14	0.782713	0.0913881	8.56472	1.08339e-17	2.85945e-16
MGP_C3HHeJ_G0027333	Pias3	88.0708	-1.10842	0.129422	-8.56443	1.08608e-17	2.86299e-16
MGP_C3HHeJ_G0013092	--	41.3422	-5.16148	0.602677	-8.56424	1.08786e-17	2.86413e-16
MGP_C3HHeJ_G0001547	--	9.75045	-4.12291	0.481564	-8.56151	1.114e-17	2.9293e-16
MGP_C3HHeJ_G0031483	Bloc1s3	211.716	1.31096	0.153211	8.55655	1.16297e-17	3.05427e-16
MGP_C3HHeJ_G0039582	--	4028.06	-3.25183	0.38008	-8.55565	1.17208e-17	3.07438e-16
MGP_C3HHeJ_G0011049	--	4.73978	-3.63478	0.425001	-8.55241	1.20545e-17	3.15801e-16
MGP_C3HHeJ_G0012887	--	5.1509	-5.63568	0.659016	-8.55167	1.21324e-17	3.17449e-16
MGP_C3HHeJ_G0036651	Gm43260	39.4966	-3.145	0.367806	-8.5507	1.22344e-17	3.18937e-16
MGP_C3HHeJ_G0017568	Tspan31	6774.67	1.17697	0.137644	8.55078	1.22254e-17	3.18937e-16
MGP_C3HHeJ_G0033705	--	940.206	4.63213	0.54171	8.55094	1.22095e-17	3.18937e-16
MGP_C3HHeJ_G0019095	Abca5	956.996	1.47969	0.173095	8.5484	1.24808e-17	3.24962e-16
MGP_C3HHeJ_G0035341	C1galt1c1	691.833	1.80822	0.211568	8.54679	1.26564e-17	3.29129e-16
MGP_C3HHeJ_G0022098	Scn8a	684.633	7.75471	0.907371	8.54635	1.27039e-17	3.29958e-16
MGP_C3HHeJ_G0017374	Syn3	30.2287	-2.20282	0.257874	-8.54222	1.3167e-17	3.41371e-16
MGP_C3HHeJ_G0024557	Rom1	85.3091	1.44793	0.169504	8.54214	1.31755e-17	3.41371e-16
MGP_C3HHeJ_G0012604	--	8.17257	-2.9859	0.349582	-8.54134	1.32675e-17	3.43335e-16
MGP_C3HHeJ_G0034199	Prdm10	152.243	-1.4005	0.163975	-8.54092	1.33159e-17	3.44166e-16
MGP_C3HHeJ_G0012212	--	41.8071	-2.13057	0.249654	-8.53411	1.41238e-17	3.64605e-16
MGP_C3HHeJ_G0020709	Paip1	1472.53	0.907146	0.106303	8.53362	1.41836e-17	3.65703e-16
MGP_C3HHeJ_G0016345	Hmcn1	329.235	-2.655	0.311145	-8.53298	1.42624e-17	3.67286e-16
MGP_C3HHeJ_G0003706	Gm17690	45.0763	-2.14741	0.251668	-8.53274	1.42928e-17	3.67623e-16
MGP_C3HHeJ_G0001102	--	13.8753	-4.71232	0.552343	-8.53151	1.44447e-17	3.7108e-16
MGP_C3HHeJ_G0009855	--	5.86761	-3.96279	0.464663	-8.5283	1.48515e-17	3.81069e-16
MGP_C3HHeJ_G0026955	Siah2	665.078	1.11601	0.130881	8.5269	1.50317e-17	3.85225e-16
MGP_C3HHeJ_G0036521	Gm38115	11.1295	-4.01883	0.471401	-8.52528	1.52446e-17	3.90209e-16
MGP_C3HHeJ_G0022677	Chmp2b	2174.63	2.43203	0.285338	8.52334	1.55018e-17	3.96315e-16
MGP_C3HHeJ_G0000399	--	8.45445	-3.23509	0.379564	-8.52316	1.55254e-17	3.9644e-16
MGP_C3HHeJ_G0000625	--	24.0755	-3.35691	0.39389	-8.52247	1.56181e-17	3.98327e-16
MGP_C3HHeJ_G0001384	--	12.9459	-3.49432	0.410059	-8.5215	1.57494e-17	4.01194e-16
MGP_C3HHeJ_G0025563	Sp3	2114.11	0.817264	0.0959317	8.51923	1.60624e-17	4.08676e-16
MGP_C3HHeJ_G0010045	--	11.2729	-4.18964	0.491852	-8.51808	1.6222e-17	4.12242e-16
MGP_C3HHeJ_G0000462	--	32.0355	-3.28334	0.385677	-8.51319	1.69209e-17	4.29487e-16
MGP_C3HHeJ_G0019758	Psmc1	2536.49	0.933165	0.109632	8.51177	1.713e-17	4.34274e-16
MGP_C3HHeJ_G0032455	Dnhd1	89.4399	-1.34609	0.158411	-8.49748	1.93751e-17	4.90604e-16
MGP_C3HHeJ_G0014081	--	32.2607	-2.63686	0.310376	-8.4957	1.96752e-17	4.97608e-16
MGP_C3HHeJ_G0031141	Strap	2637.53	0.802807	0.0945223	8.49331	2.00836e-17	5.07331e-16
MGP_C3HHeJ_G0026454	Acss2	3552.92	2.79282	0.328966	8.48969	2.07186e-17	5.2275e-16
MGP_C3HHeJ_G0032751	Setd1a	89.2544	-1.6919	0.199326	-8.48812	2.10001e-17	5.29222e-16
MGP_C3HHeJ_G0027712	Ptger3	7.06784	-4.09959	0.483129	-8.4855	2.14785e-17	5.40635e-16
MGP_C3HHeJ_G0020200	Pxdc1	2108	1.88875	0.22287	8.47468	2.35726e-17	5.92642e-16
MGP_C3HHeJ_G0032656	Rbbp6	712.523	-1.81683	0.214488	-8.47056	2.44206e-17	6.13032e-16
MGP_C3HHeJ_G0035929	Mospd2	1740.31	1.82414	0.215353	8.47047	2.44414e-17	6.13032e-16
MGP_C3HHeJ_G0016375	Ier5	480.521	1.84119	0.21748	8.46605	2.53858e-17	6.35966e-16
MGP_C3HHeJ_G0000003	Igha	370.493	11.9619	1.41336	8.46347	2.5954e-17	6.49431e-16
MGP_C3HHeJ_G0027980	--	329.419	-1.62232	0.19169	-8.46327	2.59993e-17	6.49798e-16
MGP_C3HHeJ_G0026979	E130311K13Rik	309.972	1.37607	0.162658	8.45985	2.67719e-17	6.6832e-16
MGP_C3HHeJ_G0021170	Atp8a2	9.33551	-3.9731	0.469745	-8.45799	2.72019e-17	6.78255e-16
MGP_C3HHeJ_G0018547	--	43.9195	-1.95727	0.231458	-8.45625	2.76113e-17	6.87655e-16
MGP_C3HHeJ_G0034429	Pafah1b2	1240.55	0.74846	0.0885132	8.45591	2.76919e-17	6.88852e-16
MGP_C3HHeJ_G0022803	Dscr3	987.284	1.29203	0.152902	8.45007	2.91123e-17	7.23337e-16
MGP_C3HHeJ_G0000830	--	11.5666	-4.08974	0.484114	-8.44789	2.96614e-17	7.36116e-16
MGP_C3HHeJ_G0036665	Gm43331	15.0404	-3.90035	0.461734	-8.44718	2.98427e-17	7.39749e-16
MGP_C3HHeJ_G0019821	Gm1000	4.90157	-6.57059	0.7783	-8.44224	3.11312e-17	7.70788e-16
MGP_C3HHeJ_G0027708	Fpgt	955.182	1.62518	0.192545	8.44052	3.15928e-17	7.81305e-16
MGP_C3HHeJ_G0027660	Col24a1	9.78236	-5.5257	0.654768	-8.43917	3.19596e-17	7.89454e-16
MGP_C3HHeJ_G0002361	--	23.1768	-4.89795	0.580445	-8.43827	3.22079e-17	7.94663e-16
MGP_C3HHeJ_G0012528	--	4.89403	-4.00242	0.47454	-8.43432	3.33122e-17	8.20953e-16
MGP_C3HHeJ_G0020772	Anxa7	3101.77	2.10985	0.250283	8.42985	3.46095e-17	8.51932e-16
MGP_C3HHeJ_G0002241	--	16.5309	-2.86678	0.340108	-8.42902	3.48573e-17	8.57037e-16
MGP_C3HHeJ_G0034404	Kmt2a	504.823	-2.12805	0.252728	-8.42033	3.75436e-17	9.22015e-16
MGP_C3HHeJ_G0023185	BC004004	2707.04	1.34457	0.159692	8.41973	3.77343e-17	9.25627e-16
MGP_C3HHeJ_G0033934	Zfp276	286.196	-1.19664	0.142225	-8.41372	3.97202e-17	9.73214e-16
MGP_C3HHeJ_G0029763	Mlxip	144.51	-1.43293	0.170322	-8.41307	3.99422e-17	9.77523e-16
MGP_C3HHeJ_G0016819	Myb	13.0685	-5.51616	0.655728	-8.41227	4.02138e-17	9.83034e-16
MGP_C3HHeJ_G0016880	Gm5422	23.9607	-2.74311	0.326262	-8.40768	4.18207e-17	1.02114e-15
MGP_C3HHeJ_G0001587	--	13.7437	-2.94871	0.350777	-8.40624	4.23366e-17	1.03136e-15
MGP_C3HHeJ_G0032816	Ctbp2	60.1024	-1.693	0.201396	-8.4063	4.2314e-17	1.03136e-15
MGP_C3HHeJ_G0017819	Rab1a	4198.58	0.738817	0.0878993	8.40527	4.26895e-17	1.03876e-15
MGP_C3HHeJ_G0025383	Cntrl	479.792	-1.49143	0.177501	-8.40239	4.37482e-17	1.0633e-15
MGP_C3HHeJ_G0029184	Afap1	55.8582	-2.53957	0.30228	-8.4014	4.41188e-17	1.07108e-15
MGP_C3HHeJ_G0030130	Pon2	2544.48	1.53764	0.18303	8.40105	4.42506e-17	1.07305e-15
MGP_C3HHeJ_G0039942	--	39.7657	-6.99233	0.832412	-8.40008	4.46169e-17	1.0807e-15
MGP_C3HHeJ_G0014875	Gm37423	22.7218	-2.8783	0.34275	-8.39768	4.55389e-17	1.10177e-15
MGP_C3HHeJ_G0013018	--	17.3354	-4.64358	0.553106	-8.39546	4.64077e-17	1.12151e-15
MGP_C3HHeJ_G0005496	4930556M19Rik	140.143	-1.2793	0.152395	-8.3946	4.67477e-17	1.12844e-15
MGP_C3HHeJ_G0011125	--	2.8897	-5.5102	0.656572	-8.39238	4.76388e-17	1.14864e-15
MGP_C3HHeJ_G0022386	Thpo	57.2279	-1.76324	0.210106	-8.39214	4.77382e-17	1.14973e-15
MGP_C3HHeJ_G0017067	Tet1	16.0675	-4.48071	0.533938	-8.39181	4.78705e-17	1.15125e-15
MGP_C3HHeJ_G0007475	Jpx	48.4447	-2.53031	0.301525	-8.39172	4.791e-17	1.15125e-15
MGP_C3HHeJ_G0021216	Hmbox1	381.074	-1.39695	0.166471	-8.39156	4.79729e-17	1.15146e-15
MGP_C3HHeJ_G0020512	Lrrc14b	147.942	6.04612	0.72077	8.38841	4.92764e-17	1.18141e-15
MGP_C3HHeJ_G0010804	--	26.9384	-2.95491	0.352337	-8.38659	5.00467e-17	1.19852e-15
MGP_C3HHeJ_G0020636	Slc30a5	1481.36	0.93608	0.111622	8.38616	5.023e-17	1.20155e-15
MGP_C3HHeJ_G0026716	Dido1	1262.56	-1.41631	0.168905	-8.38525	5.06183e-17	1.20948e-15
MGP_C3HHeJ_G0011055	--	37.4314	3.60975	0.430789	8.3794	5.31965e-17	1.26965e-15
MGP_C3HHeJ_G0001944	--	22.9722	-5.82949	0.695761	-8.37859	5.35656e-17	1.27702e-15
MGP_C3HHeJ_G0026226	Mrps26	576.573	1.18778	0.141766	8.37845	5.3629e-17	1.27709e-15
MGP_C3HHeJ_G0023860	Rab18	2023.3	0.972813	0.116126	8.37724	5.41813e-17	1.2888e-15
MGP_C3HHeJ_G0001138	--	40.2242	-2.37619	0.283759	-8.37397	5.5708e-17	1.32363e-15
MGP_C3HHeJ_G0036646	Gm42702	28.9266	-3.57213	0.426718	-8.37116	5.70551e-17	1.35412e-15
MGP_C3HHeJ_G0012760	--	33.2753	2.58397	0.308734	8.36956	5.78324e-17	1.37103e-15
MGP_C3HHeJ_G0001698	--	42.2855	-3.75888	0.449162	-8.36866	5.82782e-17	1.38005e-15
MGP_C3HHeJ_G0034522	Fbxo22	1346.54	0.799972	0.0956426	8.36418	6.05336e-17	1.43186e-15
MGP_C3HHeJ_G0019143	Gga3	91.1911	-1.5744	0.188269	-8.36247	6.14172e-17	1.45114e-15
MGP_C3HHeJ_G0012811	--	4.35714	-5.84618	0.699233	-8.36086	6.22646e-17	1.46953e-15
MGP_C3HHeJ_G0036161	--	5.06054	-5.24544	0.627557	-8.35851	6.35137e-17	1.49734e-15
MGP_C3HHeJ_G0010329	--	3.13802	-5.09461	0.60957	-8.35772	6.39438e-17	1.50581e-15
MGP_C3HHeJ_G0000987	--	9.86786	-3.86367	0.462359	-8.35643	6.46468e-17	1.52067e-15
MGP_C3HHeJ_G0027849	Chmp5	1653.6	1.34945	0.16153	8.35415	6.59049e-17	1.54713e-15
MGP_C3HHeJ_G0029364	Stap1	1014.92	3.45766	0.413886	8.35413	6.59175e-17	1.54713e-15
MGP_C3HHeJ_G0020924	Ghitm	5940.36	1.3895	0.166408	8.34992	6.83071e-17	1.60144e-15
MGP_C3HHeJ_G0030151	Phf14	516.847	-0.911215	0.10917	-8.34679	7.01457e-17	1.64273e-15
MGP_C3HHeJ_G0002257	--	17.3301	-3.82327	0.458175	-8.34455	7.14838e-17	1.67221e-15
MGP_C3HHeJ_G0016326	--	67.14	2.5416	0.304688	8.34163	7.32747e-17	1.71222e-15
MGP_C3HHeJ_G0023948	Sap130	218.746	-1.51277	0.181356	-8.34145	7.3383e-17	1.71286e-15
MGP_C3HHeJ_G0039953	--	2540.92	5.49071	0.658409	8.33936	7.46949e-17	1.74126e-15
MGP_C3HHeJ_G0024185	Fbn2	20.8976	-7.40597	0.888086	-8.33925	7.47638e-17	1.74126e-15
MGP_C3HHeJ_G0001479	--	10.2731	-4.24092	0.508688	-8.33698	7.62136e-17	1.77308e-15
MGP_C3HHeJ_G0016666	Hhipl2	46.1016	5.71533	0.685722	8.33477	7.76519e-17	1.80456e-15
MGP_C3HHeJ_G0019709	Ttll5	256.635	-1.61215	0.19354	-8.32978	8.09927e-17	1.88013e-15
MGP_C3HHeJ_G0017188	Ilvbl	971.296	1.11543	0.133932	8.32834	8.19812e-17	1.901e-15
MGP_C3HHeJ_G0036667	Gm42664	35.1181	-3.56272	0.427823	-8.32756	8.25268e-17	1.91156e-15
MGP_C3HHeJ_G0017786	Adcy1	1300.89	4.1344	0.496564	8.32601	8.3614e-17	1.93462e-15
MGP_C3HHeJ_G0024106	Prelid2	974.195	5.22709	0.627945	8.32413	8.49515e-17	1.96343e-15
MGP_C3HHeJ_G0034176	Tbx20	75.812	-2.31329	0.278024	-8.32048	8.76057e-17	2.02036e-15
MGP_C3HHeJ_G0022434	Mb21d2	717.689	1.49963	0.180233	8.3205	8.75912e-17	2.02036e-15
MGP_C3HHeJ_G0010454	--	2.5923	-5.62448	0.676002	-8.32022	8.78037e-17	2.02273e-15
MGP_C3HHeJ_G0031192	Tm7sf3	1894.74	1.25507	0.150851	8.31995	8.79973e-17	2.02499e-15
MGP_C3HHeJ_G0020381	2210016F16Rik	811.284	1.18512	0.142471	8.31829	8.92402e-17	2.05136e-15
MGP_C3HHeJ_G0007251	--	12.6085	-2.91818	0.350942	-8.31527	9.15405e-17	2.10196e-15
MGP_C3HHeJ_G0002308	--	20.3353	-3.67192	0.441749	-8.31223	9.39241e-17	2.15407e-15
MGP_C3HHeJ_G0024525	2700081O15Rik	64.605	-1.95013	0.234613	-8.31211	9.40132e-17	2.15407e-15
MGP_C3HHeJ_G0000609	--	7.93652	-3.5775	0.430434	-8.31138	9.45968e-17	2.1651e-15
MGP_C3HHeJ_G0030563	Zfand4	220.584	2.83825	0.341507	8.31097	9.49194e-17	2.17014e-15
MGP_C3HHeJ_G0016913	Rev3l	837.247	-1.34542	0.161917	-8.30935	9.62272e-17	2.19767e-15
MGP_C3HHeJ_G0030167	Capza2	2966.53	1.20763	0.145379	8.30676	9.83535e-17	2.2414e-15
MGP_C3HHeJ_G0025005	Trub1	220.433	-1.14948	0.138378	-8.30681	9.83059e-17	2.2414e-15
MGP_C3HHeJ_G0011196	--	34.4896	2.62803	0.316476	8.30402	1.0065e-16	2.29127e-15
MGP_C3HHeJ_G0015953	Dnpep	1424.93	1.25405	0.151058	8.30175	1.02591e-16	2.33296e-15
MGP_C3HHeJ_G0000624	--	6.94699	-4.06595	0.489831	-8.30072	1.03481e-16	2.35066e-15
MGP_C3HHeJ_G0029581	Pole	175.895	-2.69591	0.324797	-8.30029	1.03861e-16	2.35678e-15
MGP_C3HHeJ_G0010457	--	5.3342	-4.28768	0.516763	-8.29718	1.06609e-16	2.41655e-15
MGP_C3HHeJ_G0033759	Dus2	275.195	1.00842	0.121569	8.29499	1.08599e-16	2.45902e-15
MGP_C3HHeJ_G0019974	Lgals8	3080.15	0.973349	0.117356	8.29395	1.09544e-16	2.47778e-15
MGP_C3HHeJ_G0019328	Klhl29	4.82104	-3.01309	0.363431	-8.29069	1.12597e-16	2.54411e-15
MGP_C3HHeJ_G0013138	--	44.236	-5.5941	0.674915	-8.2886	1.14589e-16	2.58637e-15
MGP_C3HHeJ_G0026758	Zfhx4	554.67	-1.91825	0.231648	-8.28088	1.22271e-16	2.75681e-15
MGP_C3HHeJ_G0014390	--	5.98882	-4.22867	0.510673	-8.28058	1.22576e-16	2.76077e-15
MGP_C3HHeJ_G0004410	Gm44777	14.5806	-3.09392	0.373992	-8.27268	1.30981e-16	2.94693e-15
MGP_C3HHeJ_G0039532	--	14.1631	-3.32152	0.401598	-8.27075	1.33117e-16	2.99182e-15
MGP_C3HHeJ_G0020263	--	2000.46	0.914422	0.110566	8.27039	1.33526e-16	2.99782e-15
MGP_C3HHeJ_G0030646	Gm20696	39.158	-3.55496	0.430128	-8.26489	1.39824e-16	3.13591e-15
MGP_C3HHeJ_G0010745	--	4.71845	-3.90052	0.472095	-8.26214	1.4308e-16	3.20553e-15
MGP_C3HHeJ_G0001178	--	23.8004	-3.80056	0.460111	-8.26011	1.45544e-16	3.25729e-15
MGP_C3HHeJ_G0025283	Gle1	830.365	0.739431	0.0895364	8.25844	1.47591e-16	3.29963e-15
MGP_C3HHeJ_G0022894	Thbs2	110.405	-2.84035	0.344032	-8.25606	1.50558e-16	3.36242e-15
MGP_C3HHeJ_G0002313	--	7.98322	-3.9357	0.476755	-8.25519	1.51666e-16	3.38358e-15
MGP_C3HHeJ_G0000964	--	11.2399	-4.20595	0.509515	-8.25482	1.52135e-16	3.39047e-15
MGP_C3HHeJ_G0036645	Gm42699	5.78345	-4.01269	0.486243	-8.25244	1.55193e-16	3.455e-15
MGP_C3HHeJ_G0018541	Tmem97	950.232	1.96075	0.237651	8.25055	1.57666e-16	3.50637e-15
MGP_C3HHeJ_G0021911	Parvb	41.6251	-1.58677	0.192364	-8.2488	1.59994e-16	3.55441e-15
MGP_C3HHeJ_G0002073	--	34.579	-2.50288	0.303541	-8.24562	1.64306e-16	3.64639e-15
MGP_C3HHeJ_G0002285	--	7.80585	-3.75056	0.454885	-8.24507	1.6507e-16	3.65952e-15
MGP_C3HHeJ_G0018960	Rdm1	223.614	1.37277	0.166528	8.24344	1.67325e-16	3.70563e-15
MGP_C3HHeJ_G0026101	Lcmt2	217.388	1.09334	0.132712	8.23842	1.74495e-16	3.86039e-15
MGP_C3HHeJ_G0030447	Tax1bp1	4797.96	0.545265	0.0661975	8.23694	1.76673e-16	3.9045e-15
MGP_C3HHeJ_G0036648	Gm43258	17.2434	-3.78927	0.460271	-8.23268	1.83064e-16	4.04151e-15
MGP_C3HHeJ_G0021264	Loxl2	96.2212	-2.33503	0.283716	-8.23015	1.86973e-16	4.12352e-15
MGP_C3HHeJ_G0002143	--	5.03839	-5.04719	0.613717	-8.22398	1.96861e-16	4.33708e-15
MGP_C3HHeJ_G0016488	Hsd17b7	3522.98	1.87099	0.227545	8.22253	1.99261e-16	4.38539e-15
MGP_C3HHeJ_G0039276	--	3.08567	-5.89438	0.71709	-8.21985	2.03752e-16	4.47959e-15
MGP_C3HHeJ_G0029857	Eln	275.219	-5.26149	0.640358	-8.21649	2.09549e-16	4.60226e-15
MGP_C3HHeJ_G0016945	Snx3	1162.93	0.820746	0.0998922	8.21632	2.09851e-16	4.60412e-15
MGP_C3HHeJ_G0001747	--	3.47139	-6.23511	0.759008	-8.21481	2.12507e-16	4.65757e-15
MGP_C3HHeJ_G0032299	Xndc1	41.9556	-1.53421	0.186904	-8.20857	2.23843e-16	4.90096e-15
MGP_C3HHeJ_G0030040	Ccz1	959.994	0.670494	0.0817102	8.20576	2.29143e-16	5.01182e-15
MGP_C3HHeJ_G0012785	--	6.98964	-4.47359	0.545688	-8.19808	2.44249e-16	5.33673e-15
MGP_C3HHeJ_G0026907	Slc7a11	47.8622	4.2501	0.518469	8.1974	2.45645e-16	5.36169e-15
MGP_C3HHeJ_G0022692	Cxadr	9233.06	1.57879	0.192658	8.19477	2.51072e-16	5.47451e-15
MGP_C3HHeJ_G0017577	Dctn2	2894.47	1.03845	0.126727	8.1944	2.51841e-16	5.48562e-15
MGP_C3HHeJ_G0020567	Papd4	256.786	-0.952443	0.116244	-8.19348	2.53773e-16	5.52204e-15
MGP_C3HHeJ_G0028820	Mad2l2	377.852	1.88739	0.230538	8.18691	2.68012e-16	5.82589e-15
MGP_C3HHeJ_G0001672	--	27.7025	-5.23296	0.639388	-8.18433	2.73831e-16	5.94629e-15
MGP_C3HHeJ_G0000578	--	10.1791	-3.58341	0.438044	-8.18048	2.82724e-16	6.13312e-15
MGP_C3HHeJ_G0031000	Cd9	1785.29	2.88571	0.352909	8.17693	2.91162e-16	6.30325e-15
MGP_C3HHeJ_G0021984	Lrrk2	139.077	-1.62695	0.198966	-8.17701	2.90963e-16	6.30325e-15
MGP_C3HHeJ_G0026596	Neurl2	40.2206	1.72698	0.211224	8.17606	2.93276e-16	6.34253e-15
MGP_C3HHeJ_G0017572	Slc26a10	26.1392	-2.86517	0.350563	-8.17305	3.00691e-16	6.49628e-15
MGP_C3HHeJ_G0024149	Commd10	282.05	1.31805	0.161327	8.17003	3.0831e-16	6.65409e-15
MGP_C3HHeJ_G0016806	Ifngr1	1974.2	1.41409	0.173095	8.16947	3.09737e-16	6.6781e-15
MGP_C3HHeJ_G0023224	Brd4	332.254	-2.43088	0.297666	-8.16649	3.17487e-16	6.83823e-15
MGP_C3HHeJ_G0001823	--	21.9081	-3.24487	0.39742	-8.16485	3.21837e-16	6.92489e-15
MGP_C3HHeJ_G0025243	Adamtsl2	62.4548	-3.3942	0.415751	-8.16404	3.24004e-16	6.96443e-15
MGP_C3HHeJ_G0000717	--	19.4315	-3.63505	0.44554	-8.15875	3.38497e-16	7.26861e-15
MGP_C3HHeJ_G0025175	Uap1l1	717.303	2.2012	0.270016	8.1521	3.57668e-16	7.67248e-15
MGP_C3HHeJ_G0033279	Casp3	1521.36	2.25741	0.277052	8.14799	3.7002e-16	7.92942e-15
MGP_C3HHeJ_G0017823	Aftph	1539.07	0.706676	0.0867679	8.14444	3.81047e-16	8.15749e-15
MGP_C3HHeJ_G0016767	Samd5	19.8388	-2.8673	0.352113	-8.14314	3.85163e-16	8.23729e-15
MGP_C3HHeJ_G0026532	Sgk2	1239.22	2.90332	0.356645	8.14065	3.93166e-16	8.39997e-15
MGP_C3HHeJ_G0009999	--	12.7738	-4.01441	0.493313	-8.13765	4.0301e-16	8.60161e-15
MGP_C3HHeJ_G0022394	Tmem41a	196.7	1.7705	0.217624	8.13559	4.09952e-16	8.74097e-15
MGP_C3HHeJ_G0001257	--	32.7064	-2.04867	0.251885	-8.13335	4.17582e-16	8.89472e-15
MGP_C3HHeJ_G0019859	Ppp2r5c	1334.34	0.55596	0.0683579	8.13308	4.18526e-16	8.90586e-15
MGP_C3HHeJ_G0017115	Gucd1	5594.92	1.19124	0.146575	8.12717	4.3944e-16	9.34151e-15
MGP_C3HHeJ_G0018146	Arf1	3923.33	0.755554	0.0929741	8.1265	4.41857e-16	9.38348e-15
MGP_C3HHeJ_G0016183	--	2403.09	1.05196	0.129479	8.12457	4.48963e-16	9.52484e-15
MGP_C3HHeJ_G0010656	--	22.5914	-6.31934	0.778007	-8.12248	4.56754e-16	9.68045e-15
MGP_C3HHeJ_G0028403	Hivep3	30.5887	-2.89211	0.356071	-8.12227	4.57528e-16	9.68716e-15
MGP_C3HHeJ_G0035826	Acsl4	5996.61	1.70761	0.210249	8.12183	4.59217e-16	9.71323e-15
MGP_C3HHeJ_G0019592	Wdr89	96.1479	-1.40961	0.173608	-8.11952	4.68022e-16	9.88958e-15
MGP_C3HHeJ_G0019343	Rdh14	735.149	1.08268	0.133359	8.11849	4.72023e-16	9.96421e-15
MGP_C3HHeJ_G0029771	Rsrc2	785.407	-0.728267	0.0897329	-8.11594	4.8205e-16	1.01657e-14
MGP_C3HHeJ_G0029458	Ccni	1958.55	0.884279	0.108967	8.11511	4.85363e-16	1.02254e-14
MGP_C3HHeJ_G0015372	--	5.46321	-3.63409	0.448051	-8.11089	5.02517e-16	1.05763e-14
MGP_C3HHeJ_G0019406	Lamb1	258.997	-2.02922	0.250289	-8.10751	5.16692e-16	1.08639e-14
MGP_C3HHeJ_G0018302	Tnfsf13	453.93	5.60227	0.691193	8.10522	5.26499e-16	1.10591e-14
MGP_C3HHeJ_G0012818	--	2.98132	-5.47846	0.676207	-8.10175	5.41748e-16	1.13681e-14
MGP_C3HHeJ_G0033925	Rpl13	7708.5	1.74786	0.21591	8.09532	5.71138e-16	1.1973e-14
MGP_C3HHeJ_G0031352	Zfp329	143.164	-1.41369	0.174756	-8.08951	5.99052e-16	1.25458e-14
MGP_C3HHeJ_G0019003	Dcakd	221.793	-1.14433	0.141461	-8.08938	5.99716e-16	1.25473e-14
MGP_C3HHeJ_G0001731	--	8.83921	-3.57681	0.442282	-8.08719	6.10589e-16	1.27622e-14
MGP_C3HHeJ_G0001776	--	13.458	-5.83279	0.721392	-8.08546	6.19295e-16	1.29314e-14
MGP_C3HHeJ_G0025370	Mvb12b	42.2452	-2.0839	0.25776	-8.08467	6.23333e-16	1.29901e-14
MGP_C3HHeJ_G0034505	Gldn	1184.15	9.92844	1.22804	8.08478	6.22761e-16	1.29901e-14
MGP_C3HHeJ_G0002250	--	14.5903	-3.23244	0.399911	-8.0829	6.32453e-16	1.31672e-14
MGP_C3HHeJ_G0010685	--	55.5046	4.6113	0.570668	8.08053	6.44862e-16	1.34124e-14
MGP_C3HHeJ_G0017452	Dusp6	2412.65	1.57201	0.194679	8.07487	6.75493e-16	1.40357e-14
MGP_C3HHeJ_G0001968	--	14.6237	-3.17533	0.393316	-8.07321	6.84715e-16	1.42134e-14
MGP_C3HHeJ_G0002957	Dlx4os	84.6702	9.10951	1.12881	8.07005	7.0272e-16	1.45729e-14
MGP_C3HHeJ_G0022014	Slc48a1	1703.92	1.74787	0.216619	8.06889	7.09372e-16	1.46964e-14
MGP_C3HHeJ_G0013057	--	4.04106	-4.77408	0.591931	-8.06527	7.3076e-16	1.51247e-14
MGP_C3HHeJ_G0000628	--	30.4275	-4.1541	0.515139	-8.06403	7.38172e-16	1.52632e-14
MGP_C3HHeJ_G0030030	Rac1	1921.45	0.575166	0.0713446	8.06181	7.51742e-16	1.55287e-14
MGP_C3HHeJ_G0002337	--	6.34196	-4.35989	0.540866	-8.06095	7.5704e-16	1.56229e-14
MGP_C3HHeJ_G0031255	Tmem86b	293.954	-2.16515	0.268602	-8.06083	7.57811e-16	1.56236e-14
MGP_C3HHeJ_G0022251	Litaf	2566.49	1.57355	0.195356	8.05478	7.96212e-16	1.63993e-14
MGP_C3HHeJ_G0032577	Rras2	912.734	1.03508	0.128521	8.05379	8.0272e-16	1.65173e-14
MGP_C3HHeJ_G0030231	Zc3hc1	337.16	0.75236	0.0934222	8.05334	8.05676e-16	1.65621e-14
MGP_C3HHeJ_G0005136	Gm4926	4.73427	-3.77752	0.469175	-8.05141	8.18438e-16	1.68081e-14
MGP_C3HHeJ_G0007071	Gm28076	47.1544	2.75432	0.342182	8.04928	8.32837e-16	1.70873e-14
MGP_C3HHeJ_G0024991	Tcf7l2	134.809	-2.2212	0.275984	-8.0483	8.39499e-16	1.72073e-14
MGP_C3HHeJ_G0000545	--	17.773	-3.37911	0.419936	-8.04673	8.50387e-16	1.74136e-14
MGP_C3HHeJ_G0025435	Nek6	1920.74	0.907583	0.112865	8.04134	8.88603e-16	1.81786e-14
MGP_C3HHeJ_G0037304	Gm23350	9.93817	-4.61442	0.573946	-8.03981	8.99765e-16	1.83892e-14
MGP_C3HHeJ_G0029619	Iscu	1537.44	0.930129	0.11573	8.03706	9.20201e-16	1.87888e-14
MGP_C3HHeJ_G0036525	Gm28323	20.8989	-4.06728	0.50612	-8.03621	9.26636e-16	1.89019e-14
MGP_C3HHeJ_G0017210	C2cd4c	30.5345	4.3347	0.539411	8.03598	9.28308e-16	1.89178e-14
MGP_C3HHeJ_G0036647	Gm42701	22.6136	-2.76067	0.343664	-8.03306	9.50726e-16	1.93561e-14
MGP_C3HHeJ_G0013855	--	3.23335	-6.10579	0.76016	-8.03224	9.57116e-16	1.94675e-14
MGP_C3HHeJ_G0035843	Apex2	199.873	-1.35492	0.168729	-8.03015	9.73498e-16	1.97817e-14
MGP_C3HHeJ_G0010008	--	3.42281	-5.66663	0.705948	-8.02698	9.99019e-16	2.02809e-14
MGP_C3HHeJ_G0026822	Nceh1	912.062	1.73237	0.215867	8.02517	1.01383e-15	2.05619e-14
MGP_C3HHeJ_G0028182	Cachd1	22.0974	-2.57128	0.320424	-8.0246	1.01857e-15	2.06382e-14
MGP_C3HHeJ_G0019843	Ccnk	92.0932	-1.58592	0.19764	-8.02433	1.02083e-15	2.06642e-14
MGP_C3HHeJ_G0029660	Srsf9	485.298	0.884986	0.110303	8.02322	1.03009e-15	2.08317e-14
MGP_C3HHeJ_G0027370	Vtcn1	95.2122	5.02892	0.62687	8.02226	1.03817e-15	2.09753e-14
MGP_C3HHeJ_G0022368	Yeats2	362.939	-0.984317	0.122715	-8.02119	1.04725e-15	2.11385e-14
MGP_C3HHeJ_G0038977	Gm22486	59.7169	4.28326	0.534172	8.01852	1.0703e-15	2.15832e-14
MGP_C3HHeJ_G0028912	Faap20	307.211	1.74063	0.217114	8.01711	1.08265e-15	2.18115e-14
MGP_C3HHeJ_G0000299	--	13.1931	-4.48661	0.559679	-8.01641	1.08885e-15	2.19155e-14
MGP_C3HHeJ_G0013242	--	4.76487	-3.89458	0.485873	-8.01564	1.09561e-15	2.20308e-14
MGP_C3HHeJ_G0000981	--	10.0413	-3.1772	0.396399	-8.01515	1.10002e-15	2.20984e-14
MGP_C3HHeJ_G0019693	Ylpm1	394.559	-1.79043	0.223393	-8.01472	1.1039e-15	2.21554e-14
MGP_C3HHeJ_G0017083	Jmjd1c	1644.71	-1.23361	0.153955	-8.01282	1.12109e-15	2.24791e-14
MGP_C3HHeJ_G0033688	Tk2	592.829	1.14731	0.143233	8.01006	1.14657e-15	2.29683e-14
MGP_C3HHeJ_G0035254	Atp6ap2	1516.25	1.47414	0.184043	8.00975	1.14946e-15	2.30043e-14
MGP_C3HHeJ_G0025135	Hnmt	1230.91	2.57464	0.322118	7.99285	1.31854e-15	2.63385e-14
MGP_C3HHeJ_G0001918	--	11.958	-3.38604	0.423629	-7.99293	1.31765e-15	2.63385e-14
MGP_C3HHeJ_G0003738	A530020G20Rik	32.2657	-3.58889	0.449072	-7.9918	1.32984e-15	2.65391e-14
MGP_C3HHeJ_G0010763	--	7.10404	-3.92406	0.491252	-7.98788	1.37279e-15	2.73707e-14
MGP_C3HHeJ_G0029902	Col26a1	4.62084	-7.2784	0.911209	-7.98763	1.37559e-15	2.74006e-14
MGP_C3HHeJ_G0032971	Cdkn1c	71.4992	-2.1132	0.264578	-7.98705	1.38204e-15	2.75032e-14
MGP_C3HHeJ_G0030599	Emc3	1789.48	0.896083	0.112208	7.98589	1.39514e-15	2.77379e-14
MGP_C3HHeJ_G0018616	Hnf1b	102.948	-1.85525	0.232331	-7.98536	1.40114e-15	2.7831e-14
MGP_C3HHeJ_G0029724	Gm42878	14.2795	-2.48353	0.311209	-7.98027	1.46013e-15	2.89757e-14
MGP_C3HHeJ_G0013884	--	4.13691	-4.50476	0.56454	-7.97952	1.46899e-15	2.91242e-14
MGP_C3HHeJ_G0016184	Slc35f5	2921.29	2.30652	0.289075	7.97896	1.47575e-15	2.92308e-14
MGP_C3HHeJ_G0028443	Rragc	1346.86	1.02767	0.128885	7.97358	1.54146e-15	3.0504e-14
MGP_C3HHeJ_G0004964	A430110L20Rik	8.53541	-3.46143	0.434354	-7.96914	1.59784e-15	3.15901e-14
MGP_C3HHeJ_G0027479	Sars	1820.19	1.03122	0.129419	7.96804	1.61207e-15	3.18417e-14
MGP_C3HHeJ_G0022842	Serac1	115.085	-1.26989	0.15946	-7.9637	1.66967e-15	3.29487e-14
MGP_C3HHeJ_G0017207	Plpp2	1022.3	2.20366	0.276772	7.96201	1.69261e-15	3.33704e-14
MGP_C3HHeJ_G0010661	--	3.90671	-4.82952	0.606644	-7.96104	1.70601e-15	3.36034e-14
MGP_C3HHeJ_G0001310	--	11.0855	-3.50741	0.440684	-7.95902	1.73409e-15	3.41248e-14
MGP_C3HHeJ_G0000475	--	8.34852	-4.30858	0.54152	-7.95645	1.77044e-15	3.48077e-14
MGP_C3HHeJ_G0001200	--	18.5655	-3.19976	0.402727	-7.94524	1.93809e-15	3.80684e-14
MGP_C3HHeJ_G0011957	--	12.6693	-5.42816	0.683211	-7.94506	1.94092e-15	3.80887e-14
MGP_C3HHeJ_G0011056	--	105.131	1.78073	0.224181	7.94324	1.96961e-15	3.8616e-14
MGP_C3HHeJ_G0013834	--	21.8659	-4.77055	0.600738	-7.94115	2.00317e-15	3.92378e-14
MGP_C3HHeJ_G0030415	Igf2bp3	146.341	-5.91924	0.745528	-7.93966	2.0273e-15	3.96736e-14
MGP_C3HHeJ_G0001104	--	10.9916	-4.07784	0.513641	-7.93908	2.03684e-15	3.98235e-14
MGP_C3HHeJ_G0003824	Gm11266	29.8473	-2.84387	0.358237	-7.93853	2.04595e-15	3.99648e-14
MGP_C3HHeJ_G0022681	Gbe1	3250.33	1.57341	0.198252	7.93644	2.08075e-15	4.06072e-14
MGP_C3HHeJ_G0001785	--	5.4535	-3.80032	0.479095	-7.93231	2.15114e-15	4.19423e-14
MGP_C3HHeJ_G0028995	Sema3a	8.78153	-3.24501	0.409223	-7.92969	2.197e-15	4.2797e-14
MGP_C3HHeJ_G0022415	Masp1	1379.69	-1.62643	0.205112	-7.92945	2.20117e-15	4.28389e-14
MGP_C3HHeJ_G0024774	Atad1	1976.99	0.731945	0.0923278	7.92768	2.23285e-15	4.34156e-14
MGP_C3HHeJ_G0011195	--	29.3268	8.31663	1.04933	7.92563	2.26998e-15	4.40971e-14
MGP_C3HHeJ_G0001369	--	9.47396	-3.32262	0.419236	-7.92542	2.27374e-15	4.41297e-14
MGP_C3HHeJ_G0017824	Lgalsl	1559.56	1.30986	0.165322	7.92311	2.31639e-15	4.49163e-14
MGP_C3HHeJ_G0010366	--	7.80868	-2.8012	0.353558	-7.92288	2.32081e-15	4.49608e-14
MGP_C3HHeJ_G0001195	--	36.7289	-4.4323	0.559503	-7.92187	2.33974e-15	4.52036e-14
MGP_C3HHeJ_G0019955	Klf6	1222.42	1.85232	0.233822	7.92192	2.33874e-15	4.52036e-14
MGP_C3HHeJ_G0011272	--	8.16476	-4.71717	0.595458	-7.92192	2.3387e-15	4.52036e-14
MGP_C3HHeJ_G0001398	--	16.2387	-3.5307	0.445747	-7.92087	2.35863e-15	4.55271e-14
MGP_C3HHeJ_G0028659	Asap3	216.409	-2.06561	0.260848	-7.91885	2.39712e-15	4.62279e-14
MGP_C3HHeJ_G0024438	Drap1	888.444	1.42592	0.180083	7.91817	2.41038e-15	4.64414e-14
MGP_C3HHeJ_G0032862	--	1237.39	1.81029	0.228635	7.91782	2.41706e-15	4.65278e-14
MGP_C3HHeJ_G0036663	Gm43329	23.2176	-3.17969	0.401632	-7.91692	2.43462e-15	4.68233e-14
MGP_C3HHeJ_G0017537	--	327.26	1.46415	0.184972	7.91551	2.46234e-15	4.73136e-14
MGP_C3HHeJ_G0019072	Helz	455.524	-1.62113	0.204933	-7.91053	2.56294e-15	4.9202e-14
MGP_C3HHeJ_G0023538	Abcc10	113.96	-2.30865	0.291934	-7.90813	2.6128e-15	5.01137e-14
MGP_C3HHeJ_G0023205	Tff3	13527.5	8.65756	1.09504	7.90619	2.65392e-15	5.08563e-14
MGP_C3HHeJ_G0035481	Haus7	724.987	1.95366	0.247284	7.90047	2.77849e-15	5.31954e-14
MGP_C3HHeJ_G0010620	--	42.0537	4.10282	0.519463	7.89819	2.82974e-15	5.41277e-14
MGP_C3HHeJ_G0023790	--	111.466	1.48461	0.18801	7.89644	2.86972e-15	5.48429e-14
MGP_C3HHeJ_G0027764	Runx1t1	6.66382	-3.43379	0.43509	-7.89212	2.97089e-15	5.67225e-14
MGP_C3HHeJ_G0010549	--	2.48893	-5.96044	0.755249	-7.89202	2.97342e-15	5.67225e-14
MGP_C3HHeJ_G0012537	--	2.77011	-5.14779	0.652333	-7.89136	2.98916e-15	5.69715e-14
MGP_C3HHeJ_G0001833	--	18.5747	-3.68597	0.467311	-7.88762	3.08014e-15	5.86527e-14
MGP_C3HHeJ_G0034700	Prtg	10.9143	-4.91843	0.623643	-7.88662	3.10476e-15	5.90685e-14
MGP_C3HHeJ_G0025216	Gpsm1	31.8824	-1.70804	0.216604	-7.88556	3.13137e-15	5.95214e-14
MGP_C3HHeJ_G0018370	Rabep1	2883.24	0.928322	0.117745	7.88417	3.16634e-15	6.01321e-14
MGP_C3HHeJ_G0015170	6530402F18Rik	16.9608	-1.96248	0.248947	-7.88313	3.19293e-15	6.05827e-14
MGP_C3HHeJ_G0025546	Gm26558	17.375	-5.9275	0.752376	-7.87837	3.31671e-15	6.28752e-14
MGP_C3HHeJ_G0015338	Gm12940	64.7413	-2.61699	0.332182	-7.87819	3.3217e-15	6.29135e-14
MGP_C3HHeJ_G0032661	Aqp8	10815.4	4.3848	0.557247	7.8687	3.58356e-15	6.78126e-14
MGP_C3HHeJ_G0035339	Cul4b	1041.71	0.995839	0.126629	7.86422	3.71412e-15	7.02204e-14
MGP_C3HHeJ_G0012009	--	6.85834	-4.36536	0.555365	-7.86035	3.83067e-15	7.23593e-14
MGP_C3HHeJ_G0022825	Prdm15	159.146	-1.31465	0.167331	-7.85656	3.94816e-15	7.45122e-14
MGP_C3HHeJ_G0009886	--	11.8666	-4.58624	0.583813	-7.85567	3.97638e-15	7.49781e-14
MGP_C3HHeJ_G0014899	Gm15344	16.3096	-3.06311	0.390088	-7.85236	4.08294e-15	7.69189e-14
MGP_C3HHeJ_G0001293	--	20.6187	-5.2383	0.667409	-7.84871	4.20323e-15	7.91148e-14
MGP_C3HHeJ_G0006798	Gm43690	5.41468	-3.99865	0.50954	-7.84758	4.24158e-15	7.97659e-14
MGP_C3HHeJ_G0021794	Sh3bp1	52.8013	-2.02792	0.258429	-7.84711	4.2572e-15	7.99885e-14
MGP_C3HHeJ_G0018988	Itga2b	46.1477	-2.33176	0.297181	-7.84626	4.28631e-15	8.04642e-14
MGP_C3HHeJ_G0019326	Ubxn2a	1008.83	0.730736	0.0931811	7.8421	4.43078e-15	8.31027e-14
MGP_C3HHeJ_G0008351	Mir1192	3.63697	-4.73578	0.60392	-7.84172	4.44409e-15	8.32785e-14
MGP_C3HHeJ_G0033621	Mmp2	49.9297	-4.44694	0.567225	-7.83981	4.51214e-15	8.4479e-14
MGP_C3HHeJ_G0022817	Itgb2l	2.62058	-5.92066	0.755388	-7.83791	4.58111e-15	8.56947e-14
MGP_C3HHeJ_G0002246	--	18.4453	-2.68912	0.343348	-7.83205	4.79976e-15	8.97055e-14
MGP_C3HHeJ_G0036478	Gm23386	3.14786	-6.57719	0.840091	-7.82913	4.9124e-15	9.17299e-14
MGP_C3HHeJ_G0019071	Psmd12	1903.41	0.951355	0.121536	7.82774	4.96733e-15	9.2674e-14
MGP_C3HHeJ_G0034751	Gm17324	55.6509	-3.57152	0.456542	-7.82298	5.15858e-15	9.61573e-14
MGP_C3HHeJ_G0022988	Tnfrsf12a	1543.79	4.4235	0.565491	7.82241	5.18222e-15	9.65132e-14
MGP_C3HHeJ_G0031370	6330408A02Rik	100.775	-1.4308	0.18302	-7.81771	5.37932e-15	1.00096e-13
MGP_C3HHeJ_G0031022	Tulp3	38.3605	-1.98677	0.25417	-7.81671	5.42228e-15	1.00807e-13
MGP_C3HHeJ_G0018088	Fam114a2	972.822	0.621606	0.0795375	7.81526	5.48488e-15	1.01881e-13
MGP_C3HHeJ_G0000940	--	12.0683	-3.21126	0.410921	-7.8148	5.5051e-15	1.02167e-13
MGP_C3HHeJ_G0034805	Adamts7	459.256	-3.09312	0.395816	-7.81453	5.51686e-15	1.02296e-13
MGP_C3HHeJ_G0000466	--	4.30391	-4.59359	0.58795	-7.8129	5.5885e-15	1.03534e-13
MGP_C3HHeJ_G0016864	Arhgap18	848.169	1.46916	0.188132	7.80922	5.75442e-15	1.06515e-13
MGP_C3HHeJ_G0015283	Gm26871	4.41945	-5.43407	0.69601	-7.80747	5.83472e-15	1.07907e-13
MGP_C3HHeJ_G0015194	Gm13657	145.963	4.98966	0.639465	7.80287	6.05167e-15	1.11821e-13
MGP_C3HHeJ_G0001486	--	4.0768	-3.80095	0.487349	-7.79923	6.22847e-15	1.14988e-13
MGP_C3HHeJ_G0034621	Map2k1	1456.6	0.901138	0.115559	7.79811	6.28419e-15	1.15916e-13
MGP_C3HHeJ_G0033928	Dpep1	16.0542	-5.32745	0.683194	-7.79786	6.29657e-15	1.16043e-13
MGP_C3HHeJ_G0011536	--	16.9402	-2.93641	0.37661	-7.79694	6.34249e-15	1.16788e-13
MGP_C3HHeJ_G0017482	E2f7	20.7028	-2.72358	0.349373	-7.79561	6.40964e-15	1.17922e-13
MGP_C3HHeJ_G0023226	Akap8l	312.858	-1.31688	0.169004	-7.79201	6.59537e-15	1.21234e-13
MGP_C3HHeJ_G0000881	--	9.18602	-3.32605	0.426961	-7.79005	6.69815e-15	1.23016e-13
MGP_C3HHeJ_G0025458	Mmadhc	1648.34	1.2668	0.16263	7.7895	6.72726e-15	1.23444e-13
MGP_C3HHeJ_G0039530	--	9.16702	-4.23156	0.543315	-7.78842	6.78528e-15	1.24401e-13
MGP_C3HHeJ_G0024402	Rce1	311.057	1.25928	0.161757	7.78498	6.97265e-15	1.27725e-13
MGP_C3HHeJ_G0000446	--	16.3961	-2.68859	0.345364	-7.7848	6.98263e-15	1.27798e-13
MGP_C3HHeJ_G0025109	Bmi1	666.062	1.02555	0.131761	7.78344	7.05803e-15	1.29066e-13
MGP_C3HHeJ_G0035607	Eda2r	244.52	5.09462	0.654659	7.7821	7.13296e-15	1.30324e-13
MGP_C3HHeJ_G0000612	--	11.3978	-3.34502	0.429846	-7.78191	7.14405e-15	1.30414e-13
MGP_C3HHeJ_G0034825	Gk5	9.71052	-2.42941	0.312303	-7.77903	7.30835e-15	1.33299e-13
MGP_C3HHeJ_G0010966	--	7.94731	-5.26154	0.676492	-7.77768	7.38666e-15	1.34611e-13
MGP_C3HHeJ_G0000298	--	9.29964	-3.33507	0.428841	-7.77693	7.43047e-15	1.35293e-13
MGP_C3HHeJ_G0032931	Cd151	1848	1.8099	0.232743	7.77639	7.46246e-15	1.35759e-13
MGP_C3HHeJ_G0015614	Tram1	10958.1	1.58122	0.203364	7.77531	7.52648e-15	1.36806e-13
MGP_C3HHeJ_G0013304	--	4.27754	-5.32116	0.684424	-7.77465	7.5655e-15	1.37398e-13
MGP_C3HHeJ_G0013385	--	3.01866	-6.39407	0.823126	-7.76804	7.9713e-15	1.44644e-13
MGP_C3HHeJ_G0017816	Meis1	139.784	-2.30121	0.296303	-7.76642	8.07332e-15	1.46369e-13
MGP_C3HHeJ_G0022619	Abi3bp	38.8113	-3.10595	0.399994	-7.76499	8.16546e-15	1.47913e-13
MGP_C3HHeJ_G0021184	Spryd7	756.397	2.8483	0.366823	7.76478	8.17865e-15	1.48026e-13
MGP_C3HHeJ_G0005365	Gm26514	20.447	-3.28921	0.423645	-7.76407	8.22446e-15	1.48728e-13
MGP_C3HHeJ_G0020841	Rft1	705.93	0.893099	0.115045	7.76306	8.2902e-15	1.49789e-13
MGP_C3HHeJ_G0023388	Ppp1r10	412.089	-1.64325	0.211853	-7.75655	8.727e-15	1.57547e-13
MGP_C3HHeJ_G0025455	Kif5c	444.002	6.94623	0.895823	7.75402	8.903e-15	1.60587e-13
MGP_C3HHeJ_G0022754	Tiam1	55.7968	-2.42122	0.312272	-7.75355	8.93562e-15	1.61039e-13
MGP_C3HHeJ_G0031353	Zfp110	789.611	1.05911	0.136616	7.75245	9.01396e-15	1.62177e-13
MGP_C3HHeJ_G0020535	Mblac2	376.914	1.70621	0.220087	7.75244	9.01409e-15	1.62177e-13
MGP_C3HHeJ_G0016264	Prelp	222.482	-2.61312	0.337094	-7.75191	9.05188e-15	1.62719e-13
MGP_C3HHeJ_G0031555	Rabac1	1056.88	1.61991	0.208982	7.7514	9.08852e-15	1.63239e-13
MGP_C3HHeJ_G0019236	Baiap2	623.404	-1.62448	0.209617	-7.74974	9.2084e-15	1.65252e-13
MGP_C3HHeJ_G0028164	Nfia	879.061	-2.0391	0.263206	-7.74714	9.39829e-15	1.68517e-13
MGP_C3HHeJ_G0025184	Lcn12	6.56955	-4.17411	0.538942	-7.74501	9.5575e-15	1.71227e-13
MGP_C3HHeJ_G0028159	Cyp2j9	103.07	-1.73253	0.223737	-7.74361	9.66309e-15	1.72973e-13
MGP_C3HHeJ_G0021475	Npr3	74.81	-2.21129	0.28573	-7.7391	1.00127e-14	1.79079e-13
MGP_C3HHeJ_G0030910	Mical3	533.524	-2.52654	0.32651	-7.73802	1.00975e-14	1.80444e-13
MGP_C3HHeJ_G0025142	Il1rn	597.549	4.95669	0.640608	7.73748	1.01407e-14	1.81063e-13
MGP_C3HHeJ_G0030810	Wbp1	905.829	1.05469	0.136318	7.73696	1.01824e-14	1.81655e-13
MGP_C3HHeJ_G0032960	Igf2	601.496	-8.367	1.08159	-7.73586	1.0271e-14	1.83082e-13
MGP_C3HHeJ_G0001004	--	22.4166	-2.95082	0.381503	-7.73472	1.0363e-14	1.84566e-13
MGP_C3HHeJ_G0016275	Cyb5r1	292.72	1.58754	0.2053	7.73281	1.052e-14	1.87204e-13
MGP_C3HHeJ_G0032274	Rab6a	2593.71	1.33573	0.172793	7.73022	1.07362e-14	1.90891e-13
MGP_C3HHeJ_G0000507	--	15.2902	-3.65618	0.473211	-7.72631	1.10707e-14	1.96674e-13
MGP_C3HHeJ_G0012199	--	5.87259	-2.85038	0.369029	-7.724	1.12732e-14	2.00104e-13
MGP_C3HHeJ_G0001572	--	10.8728	-3.64177	0.471526	-7.72338	1.13286e-14	2.00919e-13
MGP_C3HHeJ_G0031031	BC048546	469.81	5.98787	0.775392	7.72237	1.14183e-14	2.0234e-13
MGP_C3HHeJ_G0016463	Creg1	9115.65	2.33633	0.302559	7.72189	1.14618e-14	2.02942e-13
MGP_C3HHeJ_G0034572	Loxl1	21.1989	-3.73021	0.483087	-7.72161	1.14866e-14	2.03211e-13
MGP_C3HHeJ_G0016730	Cr2	28.311	-3.3629	0.435835	-7.71599	1.20047e-14	2.12023e-13
MGP_C3HHeJ_G0014470	--	4.68316	-3.64076	0.471842	-7.71606	1.19976e-14	2.12023e-13
MGP_C3HHeJ_G0002105	--	5.70345	-3.75619	0.487089	-7.71151	1.24341e-14	2.19424e-13
MGP_C3HHeJ_G0013685	--	6.66847	-4.70391	0.610195	-7.70887	1.26938e-14	2.2382e-13
MGP_C3HHeJ_G0021173	Mtmr6	1219.86	1.18774	0.15415	7.70508	1.30763e-14	2.30373e-13
MGP_C3HHeJ_G0015633	Pi15	20.1301	-4.11291	0.533845	-7.70431	1.31548e-14	2.31563e-13
MGP_C3HHeJ_G0013924	--	479.966	1.66934	0.216734	7.70226	1.33686e-14	2.35132e-13
MGP_C3HHeJ_G0026376	Sox12	14.205	-3.6393	0.472509	-7.70207	1.33884e-14	2.35284e-13
MGP_C3HHeJ_G0006714	--	90.0147	-2.52274	0.327596	-7.70076	1.35256e-14	2.37499e-13
MGP_C3HHeJ_G0013079	--	25.4476	-1.37752	0.17889	-7.70035	1.3569e-14	2.38063e-13
MGP_C3HHeJ_G0029738	Tctn1	83.2396	-1.19327	0.154994	-7.69881	1.37335e-14	2.4075e-13
MGP_C3HHeJ_G0032924	Pddc1	410.54	1.28015	0.166328	7.69652	1.39825e-14	2.44913e-13
MGP_C3HHeJ_G0033832	Tmem170	248.613	0.844611	0.109746	7.69606	1.40329e-14	2.45592e-13
MGP_C3HHeJ_G0015955	Speg	13.8268	-2.93166	0.381026	-7.69411	1.42479e-14	2.4915e-13
MGP_C3HHeJ_G0018932	Fam134c	2643.01	0.859021	0.111884	7.67779	1.61861e-14	2.82577e-13
MGP_C3HHeJ_G0021435	Gm10250	39.334	-2.77321	0.361194	-7.67788	1.61745e-14	2.82577e-13
MGP_C3HHeJ_G0031355	Zscan22	58.4144	-1.41737	0.184625	-7.67698	1.62884e-14	2.84129e-13
MGP_C3HHeJ_G0027672	Ctbs	619.893	1.84929	0.240901	7.67655	1.63429e-14	2.84845e-13
MGP_C3HHeJ_G0019995	Gli3	11.5702	-2.82757	0.368374	-7.67579	1.64398e-14	2.86299e-13
MGP_C3HHeJ_G0030008	Ap5z1	149.473	-0.917864	0.119661	-7.67052	1.71302e-14	2.98076e-13
MGP_C3HHeJ_G0016830	Tcf21	33.3683	-2.81465	0.367097	-7.66732	1.75626e-14	3.0535e-13
MGP_C3HHeJ_G0002311	--	11.1046	-3.26617	0.426522	-7.65768	1.89324e-14	3.28897e-13
MGP_C3HHeJ_G0032840	Ppp2r2d	845.53	1.54998	0.202441	7.65642	1.91183e-14	3.31854e-13
MGP_C3HHeJ_G0012756	--	20.3508	-2.78406	0.363675	-7.65535	1.92783e-14	3.34357e-13
MGP_C3HHeJ_G0030578	Mkrn2os	501.222	3.2365	0.422896	7.65318	1.96072e-14	3.39783e-13
MGP_C3HHeJ_G0019612	--	2.26834	-5.52275	0.721671	-7.65272	1.96771e-14	3.40716e-13
MGP_C3HHeJ_G0001729	--	11.7062	-3.86045	0.50449	-7.65217	1.9761e-14	3.41889e-13
MGP_C3HHeJ_G0016046	Ugt1a2	13.4249	-3.37672	0.441304	-7.65169	1.98353e-14	3.42895e-13
MGP_C3HHeJ_G0025893	Prdm11	41.1063	-2.15364	0.281464	-7.65156	1.98557e-14	3.42968e-13
MGP_C3HHeJ_G0014134	--	4.18348	-4.26239	0.557088	-7.6512	1.9912e-14	3.4366e-13
MGP_C3HHeJ_G0000626	--	13.6573	-3.24673	0.424396	-7.65024	2.00599e-14	3.45931e-13
MGP_C3HHeJ_G0035469	Cetn2	537.182	2.18675	0.285956	7.64714	2.05494e-14	3.54085e-13
MGP_C3HHeJ_G0023640	Tnfaip8l1	859.668	1.81662	0.237584	7.64624	2.06934e-14	3.56277e-13
MGP_C3HHeJ_G0022686	Hspa13	2503.55	1.62898	0.213052	7.64593	2.07436e-14	3.56851e-13
MGP_C3HHeJ_G0022810	--	1249.59	-1.14441	0.149773	-7.64097	2.15588e-14	3.70574e-13
MGP_C3HHeJ_G0021743	Kifc2	44.1352	-2.36807	0.310045	-7.63783	2.20905e-14	3.79406e-13
MGP_C3HHeJ_G0031197	Ppfibp1	2315.3	1.3382	0.175209	7.63773	2.21085e-14	3.79407e-13
MGP_C3HHeJ_G0019159	H3f3b	3433.7	0.927244	0.121436	7.63566	2.24661e-14	3.85232e-13
MGP_C3HHeJ_G0021996	Twf1	2175.08	1.28792	0.168732	7.63292	2.29488e-14	3.93191e-13
MGP_C3HHeJ_G0031400	Kptn	467.114	0.970271	0.127163	7.63013	2.34511e-14	4.01473e-13
MGP_C3HHeJ_G0026131	Duoxa1	37.963	22.3371	2.93091	7.62124	2.51259e-14	4.29797e-13
MGP_C3HHeJ_G0027689	Fubp1	1117.09	-1.32344	0.173669	-7.62047	2.52756e-14	4.31855e-13
MGP_C3HHeJ_G0002137	--	14.0262	-4.2263	0.554603	-7.62041	2.52869e-14	4.31855e-13
MGP_C3HHeJ_G0023197	Mdga1	6.97434	-4.14485	0.544042	-7.61862	2.56405e-14	4.37541e-13
MGP_C3HHeJ_G0013756	--	2.8034	-4.52908	0.594753	-7.61506	2.63574e-14	4.49411e-13
MGP_C3HHeJ_G0000392	--	8.15719	-4.43543	0.582561	-7.61367	2.66418e-14	4.53895e-13
MGP_C3HHeJ_G0031505	Igsf23	640.986	3.3666	0.442378	7.61023	2.73607e-14	4.65396e-13
MGP_C3HHeJ_G0010514	--	54.2308	4.39987	0.578146	7.6103	2.73452e-14	4.65396e-13
MGP_C3HHeJ_G0039928	--	29.8874	2.33142	0.306358	7.61012	2.73844e-14	4.65425e-13
MGP_C3HHeJ_G0031878	Kcnc3	32.391	-3.41232	0.448406	-7.6099	2.74305e-14	4.65835e-13
MGP_C3HHeJ_G0023765	--	408.289	3.18825	0.419011	7.60899	2.76254e-14	4.68769e-13
MGP_C3HHeJ_G0039292	--	31.9532	5.34798	0.703002	7.60735	2.79776e-14	4.74366e-13
MGP_C3HHeJ_G0024077	Pcdhgb5	14.4366	-2.51541	0.330692	-7.6065	2.81625e-14	4.77119e-13
MGP_C3HHeJ_G0013556	--	2.7605	-4.02451	0.529102	-7.60631	2.82026e-14	4.77416e-13
MGP_C3HHeJ_G0018905	Fkbp10	23.8797	-2.54776	0.334977	-7.60577	2.83222e-14	4.79059e-13
MGP_C3HHeJ_G0011271	--	21.7705	3.14029	0.412915	7.60518	2.84507e-14	4.80849e-13
MGP_C3HHeJ_G0028971	Cdk14	57.5788	-2.01232	0.264602	-7.60507	2.84759e-14	4.8089e-13
MGP_C3HHeJ_G0025911	Rag1	5.40574	-7.62602	1.00294	-7.60364	2.87924e-14	4.85849e-13
MGP_C3HHeJ_G0013354	--	39.3675	2.31423	0.304548	7.59891	2.98638e-14	5.03527e-13
MGP_C3HHeJ_G0030571	Mbd4	32.2932	-1.61277	0.212242	-7.59877	2.98965e-14	5.03678e-13
MGP_C3HHeJ_G0034619	Rpl4	10804.3	0.796369	0.104807	7.59845	2.99699e-14	5.04514e-13
MGP_C3HHeJ_G0021059	Psmb5	1577.34	1.82138	0.239851	7.59379	3.10681e-14	5.22585e-13
MGP_C3HHeJ_G0039892	--	4.80011	-4.12383	0.543119	-7.59286	3.12919e-14	5.25933e-13
MGP_C3HHeJ_G0015721	Aff3	9.92147	-2.68578	0.353898	-7.58915	3.2202e-14	5.408e-13
MGP_C3HHeJ_G0000420	--	11.4132	-2.98107	0.392886	-7.58762	3.25828e-14	5.46762e-13
MGP_C3HHeJ_G0010984	--	2.45439	-4.60075	0.606612	-7.58433	3.34218e-14	5.60396e-13
MGP_C3HHeJ_G0029324	Ociad2	1371.46	1.58197	0.208599	7.58379	3.35599e-14	5.62267e-13
MGP_C3HHeJ_G0025601	Plekha3	500.73	0.638208	0.0841949	7.58013	3.45217e-14	5.77925e-13
MGP_C3HHeJ_G0017123	Ddt	3352.08	1.89248	0.249765	7.57706	3.53478e-14	5.91287e-13
MGP_C3HHeJ_G0001427	--	6.42799	-4.33909	0.572699	-7.57657	3.54823e-14	5.93069e-13
MGP_C3HHeJ_G0000975	--	11.953	-3.08342	0.407012	-7.57573	3.57106e-14	5.96415e-13
MGP_C3HHeJ_G0026036	Bmf	179.855	-2.56066	0.338128	-7.57304	3.6458e-14	6.08418e-13
MGP_C3HHeJ_G0002298	--	19.5513	-2.91669	0.385296	-7.57	3.73219e-14	6.22345e-13
MGP_C3HHeJ_G0011158	--	75.1495	6.60738	0.873157	7.56722	3.81282e-14	6.3529e-13
MGP_C3HHeJ_G0017500	Tmem19	3005.34	1.55063	0.204952	7.56582	3.85423e-14	6.41685e-13
MGP_C3HHeJ_G0024213	Ppargc1b	76.0661	-3.23081	0.427079	-7.5649	3.88166e-14	6.45744e-13
MGP_C3HHeJ_G0021908	Pnpla5	1015.89	8.03212	1.06213	7.56224	3.96178e-14	6.58557e-13
MGP_C3HHeJ_G0036659	Gm42659	9.47886	-3.30706	0.437337	-7.56181	3.97491e-14	6.60221e-13
MGP_C3HHeJ_G0015791	Asnsd1	218.355	1.37423	0.181748	7.56119	3.99384e-14	6.62847e-13
MGP_C3HHeJ_G0012307	--	3.05891	-4.43341	0.586397	-7.56043	4.01737e-14	6.66229e-13
MGP_C3HHeJ_G0039459	--	13.7512	-3.61574	0.47841	-7.55783	4.09854e-14	6.79158e-13
MGP_C3HHeJ_G0000666	--	2.97424	-3.99897	0.52938	-7.55407	4.21852e-14	6.98495e-13
MGP_C3HHeJ_G0017436	Nudt4	7103.16	1.18964	0.157502	7.55317	4.24786e-14	7.02803e-13
MGP_C3HHeJ_G0002058	--	7.82362	-6.11725	0.809909	-7.55301	4.25321e-14	7.0314e-13
MGP_C3HHeJ_G0017381	--	2298.94	-2.09464	0.277395	-7.5511	4.31603e-14	7.1297e-13
MGP_C3HHeJ_G0000760	--	14.319	-3.22313	0.426984	-7.54859	4.39986e-14	7.26251e-13
MGP_C3HHeJ_G0017175	1810043G02Rik	211.639	1.37765	0.182694	7.54074	4.67314e-14	7.70759e-13
MGP_C3HHeJ_G0036748	Gm26978	5.54138	-4.07291	0.540306	-7.53815	4.7668e-14	7.85596e-13
MGP_C3HHeJ_G0014791	--	54.7744	2.72074	0.360998	7.5367	4.82009e-14	7.93761e-13
MGP_C3HHeJ_G0030388	Sspo	27.9762	-2.96044	0.393112	-7.53079	5.04352e-14	8.29909e-13
MGP_C3HHeJ_G0012134	--	9.14618	-3.55077	0.471659	-7.52827	5.14179e-14	8.45423e-13
MGP_C3HHeJ_G0002316	--	6.28037	-5.33422	0.70884	-7.52528	5.26075e-14	8.64313e-13
MGP_C3HHeJ_G0035131	Nktr	1220.76	-1.56629	0.208168	-7.52418	5.30525e-14	8.70949e-13
MGP_C3HHeJ_G0015906	Igfbp5	87.5946	-3.08715	0.410356	-7.5231	5.34939e-14	8.77515e-13
MGP_C3HHeJ_G0001608	--	18.1171	-2.37926	0.316282	-7.52258	5.37046e-14	8.8029e-13
MGP_C3HHeJ_G0024988	Acsl5	36077.5	2.81674	0.374542	7.52048	5.45765e-14	8.93891e-13
MGP_C3HHeJ_G0001685	--	15.1453	-2.86226	0.380727	-7.51787	5.56742e-14	9.11166e-13
MGP_C3HHeJ_G0001654	--	13.5662	-3.97435	0.528673	-7.51761	5.57883e-14	9.12328e-13
MGP_C3HHeJ_G0023871	Gm17430	28.8536	-3.28636	0.437273	-7.51559	5.66569e-14	9.25818e-13
MGP_C3HHeJ_G0036530	Gm29358	3.06947	-4.30015	0.572398	-7.51252	5.80019e-14	9.47066e-13
MGP_C3HHeJ_G0012741	--	4.94101	-4.74535	0.631862	-7.5101	5.90825e-14	9.63968e-13
MGP_C3HHeJ_G0016250	Plekha6	829.951	-2.11838	0.282097	-7.50942	5.93918e-14	9.68269e-13
MGP_C3HHeJ_G0027329	Pex11b	353.577	0.963672	0.128376	7.50661	6.06774e-14	9.8792e-13
MGP_C3HHeJ_G0019696	Rps6kl1	49.2335	3.64286	0.485288	7.50658	6.06904e-14	9.8792e-13
MGP_C3HHeJ_G0029163	Fam193a	329.154	-2.00789	0.267622	-7.5027	6.25168e-14	1.01687e-12
MGP_C3HHeJ_G0010148	--	5.40564	-3.01199	0.401487	-7.5021	6.28053e-14	1.02078e-12
MGP_C3HHeJ_G0024315	Pstpip2	454.993	2.61677	0.348827	7.50163	6.30281e-14	1.02361e-12
MGP_C3HHeJ_G0010584	--	2.10474	-5.56837	0.742495	-7.49955	6.40386e-14	1.03923e-12
MGP_C3HHeJ_G0026894	Hspa4l	882.039	1.18107	0.157529	7.49746	6.50665e-14	1.0551e-12
MGP_C3HHeJ_G0011290	--	4.70609	-4.59269	0.612574	-7.49736	6.5116e-14	1.0551e-12
MGP_C3HHeJ_G0024195	Smim3	206.797	3.31438	0.442124	7.4965	6.55441e-14	1.06122e-12
MGP_C3HHeJ_G0019571	Dhrs7	981.42	1.31878	0.17595	7.49521	6.61925e-14	1.0709e-12
MGP_C3HHeJ_G0000937	--	2.82621	-4.45184	0.594176	-7.49246	6.75965e-14	1.09278e-12
MGP_C3HHeJ_G0001526	--	24.6365	-3.97411	0.530454	-7.49189	6.78886e-14	1.09667e-12
MGP_C3HHeJ_G0034192	Ntm	20.9251	-2.48638	0.331887	-7.49166	6.80091e-14	1.09778e-12
MGP_C3HHeJ_G0033488	Ednra	65.5979	-2.19243	0.292732	-7.48955	6.91091e-14	1.11469e-12
MGP_C3HHeJ_G0023803	Thada	423.549	-1.28685	0.171827	-7.48918	6.93065e-14	1.11702e-12
MGP_C3HHeJ_G0000533	--	8.10342	-2.77643	0.370771	-7.48827	6.97884e-14	1.12393e-12
MGP_C3HHeJ_G0023753	Yipf4	1235.74	1.2479	0.166667	7.48738	7.0261e-14	1.13068e-12
MGP_C3HHeJ_G0000982	--	4.43905	-6.45215	0.86191	-7.48588	7.10713e-14	1.14286e-12
MGP_C3HHeJ_G0001517	--	30.1663	-2.24296	0.299969	-7.47729	7.58723e-14	1.21913e-12
MGP_C3HHeJ_G0021957	Dennd6b	84.2561	-1.10817	0.148222	-7.47644	7.63646e-14	1.22611e-12
MGP_C3HHeJ_G0013565	--	3.04605	-4.26594	0.57063	-7.47583	7.67163e-14	1.23083e-12
MGP_C3HHeJ_G0020254	Dtnbp1	718.934	0.843407	0.112835	7.47471	7.73751e-14	1.24046e-12
MGP_C3HHeJ_G0028629	Man1c1	78.0394	-1.66924	0.223326	-7.47445	7.75258e-14	1.24194e-12
MGP_C3HHeJ_G0034003	Mmp12	201.331	5.12366	0.68562	7.47303	7.83666e-14	1.25446e-12
MGP_C3HHeJ_G0013397	--	280.078	-2.25249	0.301456	-7.47204	7.89606e-14	1.26301e-12
MGP_C3HHeJ_G0017715	Smtn	139.13	-2.11241	0.282778	-7.4702	8.00758e-14	1.27988e-12
MGP_C3HHeJ_G0023746	Srd5a2	97.228	3.08982	0.413639	7.46985	8.02884e-14	1.28232e-12
MGP_C3HHeJ_G0000827	--	10.3583	-3.42855	0.459182	-7.46664	8.22708e-14	1.31299e-12
MGP_C3HHeJ_G0026663	Rtfdc1	1846.16	1.07173	0.143548	7.46599	8.2675e-14	1.31845e-12
MGP_C3HHeJ_G0010289	--	13.7456	-4.83435	0.647579	-7.46526	8.31364e-14	1.32481e-12
MGP_C3HHeJ_G0033250	Asah1	1671.92	1.43271	0.191935	7.46457	8.35723e-14	1.33075e-12
MGP_C3HHeJ_G0000398	--	12.0893	-3.59114	0.481102	-7.46442	8.36675e-14	1.33127e-12
MGP_C3HHeJ_G0017282	Sf3a2	99.6453	-1.3731	0.183957	-7.46422	8.37936e-14	1.33227e-12
MGP_C3HHeJ_G0030776	Cct7	3052.41	0.821514	0.110075	7.4632	8.44438e-14	1.34161e-12
MGP_C3HHeJ_G0019969	Chrm3	285.181	6.1921	0.830012	7.46025	8.63575e-14	1.37098e-12
MGP_C3HHeJ_G0022314	Thap7	280.787	0.945137	0.126711	7.45899	8.71891e-14	1.38315e-12
MGP_C3HHeJ_G0000654	--	6.75661	-3.8162	0.511674	-7.45827	8.76637e-14	1.38964e-12
MGP_C3HHeJ_G0030155	Tmem168	1024.28	0.763042	0.102317	7.45763	8.80914e-14	1.39537e-12
MGP_C3HHeJ_G0035120	Eif1b	329.611	0.971637	0.130377	7.45251	9.15828e-14	1.44959e-12
MGP_C3HHeJ_G0027516	Mfsd14a	1085.21	0.850355	0.114113	7.45185	9.20413e-14	1.45576e-12
MGP_C3HHeJ_G0010467	--	2.26774	-5.41206	0.726319	-7.45135	9.23867e-14	1.46014e-12
MGP_C3HHeJ_G0026297	Dstn	8115.72	1.8839	0.252915	7.44875	9.42284e-14	1.48813e-12
MGP_C3HHeJ_G0039380	--	2.39246	-5.89018	0.790777	-7.4486	9.43345e-14	1.4887e-12
MGP_C3HHeJ_G0000679	--	5.23158	-4.38456	0.588655	-7.44844	9.44506e-14	1.48942e-12
MGP_C3HHeJ_G0027356	Zfp697	44.2437	-1.62794	0.218581	-7.44777	9.49279e-14	1.49584e-12
MGP_C3HHeJ_G0010987	--	3.09105	-6.29522	0.845773	-7.44316	9.83024e-14	1.54786e-12
MGP_C3HHeJ_G0013031	--	70.5444	6.12098	0.822386	7.44295	9.84591e-14	1.54918e-12
MGP_C3HHeJ_G0039852	--	3.14398	-4.39019	0.589862	-7.44275	9.86137e-14	1.55046e-12
MGP_C3HHeJ_G0001097	--	2.37441	-4.60778	0.619124	-7.44241	9.88628e-14	1.55322e-12
MGP_C3HHeJ_G0017237	Grin3b	5.75331	-5.18332	0.696754	-7.43925	1.01259e-13	1.58969e-12
MGP_C3HHeJ_G0030075	Rpl21	6312.68	1.16107	0.156113	7.43737	1.0271e-13	1.61127e-12
MGP_C3HHeJ_G0001530	--	12.3574	-3.69739	0.497222	-7.43611	1.03695e-13	1.62552e-12
MGP_C3HHeJ_G0017160	Pttg1ip	5712.52	0.825504	0.111018	7.43577	1.0396e-13	1.62848e-12
MGP_C3HHeJ_G0000852	--	23.3849	-2.57624	0.346539	-7.4342	1.05206e-13	1.64678e-12
MGP_C3HHeJ_G0018773	Sp2	21.205	-1.88719	0.25392	-7.43222	1.06787e-13	1.67029e-12
MGP_C3HHeJ_G0027735	Sdcbp	2983.95	1.30895	0.176129	7.4318	1.07128e-13	1.67438e-12
MGP_C3HHeJ_G0011392	--	4.27033	-3.57519	0.481186	-7.42996	1.08627e-13	1.69637e-12
MGP_C3HHeJ_G0022777	Son	4138.28	-0.979168	0.131789	-7.42984	1.08729e-13	1.69637e-12
MGP_C3HHeJ_G0014747	--	25.481	5.62976	0.757728	7.42978	1.08774e-13	1.69637e-12
MGP_C3HHeJ_G0036626	Gm43463	6.65307	-2.98799	0.402307	-7.42712	1.10985e-13	1.72957e-12
MGP_C3HHeJ_G0022017	Tmem106c	368.36	1.25295	0.168761	7.42445	1.13253e-13	1.76362e-12
MGP_C3HHeJ_G0000564	--	8.82132	-3.59187	0.483913	-7.42255	1.14884e-13	1.7877e-12
MGP_C3HHeJ_G0019277	Gps1	691.383	0.854568	0.11516	7.4207	1.16499e-13	1.8115e-12
MGP_C3HHeJ_G0020318	Simc1	98.9911	-1.9326	0.260544	-7.41756	1.193e-13	1.8537e-12
MGP_C3HHeJ_G0026597	Ctsa	4298.59	1.02552	0.138313	7.41451	1.22077e-13	1.89546e-12
MGP_C3HHeJ_G0028345	Tmem53	573.713	1.06379	0.143482	7.41413	1.2243e-13	1.89955e-12
MGP_C3HHeJ_G0029819	Sfswap	397.911	-1.79095	0.241621	-7.41223	1.24194e-13	1.9255e-12
MGP_C3HHeJ_G0033173	Whsc1l1	958.092	-1.62266	0.218949	-7.41116	1.25199e-13	1.93968e-12
MGP_C3HHeJ_G0020741	Psmd6	2077.5	1.3382	0.180582	7.41046	1.25865e-13	1.94856e-12
MGP_C3HHeJ_G0014334	--	6.46591	-3.24716	0.43836	-7.40753	1.28677e-13	1.99064e-12
MGP_C3HHeJ_G0024218	Grpel2	1520.81	1.93542	0.261311	7.40659	1.29588e-13	2.00327e-12
MGP_C3HHeJ_G0033067	Lamp1	16837.4	1.17026	0.158059	7.40394	1.32206e-13	2.04076e-12
MGP_C3HHeJ_G0020422	Habp4	1245.18	1.18559	0.160128	7.40401	1.32128e-13	2.04076e-12
MGP_C3HHeJ_G0002192	--	14.1461	-3.20451	0.432896	-7.40249	1.33655e-13	2.06014e-12
MGP_C3HHeJ_G0032738	--	155.521	-1.77163	0.239327	-7.40254	1.33602e-13	2.06014e-12
MGP_C3HHeJ_G0024336	Zfp236	697.066	-1.60763	0.21727	-7.39922	1.36989e-13	2.10999e-12
MGP_C3HHeJ_G0011518	--	19.8594	-2.36473	0.319731	-7.39602	1.4033e-13	2.15988e-12
MGP_C3HHeJ_G0022613	Rpl24	472.557	3.06253	0.414142	7.39487	1.41548e-13	2.17705e-12
MGP_C3HHeJ_G0032043	Apba2	60.4556	5.89717	0.797703	7.39269	1.43891e-13	2.21148e-12
MGP_C3HHeJ_G0000977	--	16.7395	-3.26418	0.441666	-7.39061	1.4616e-13	2.24462e-12
MGP_C3HHeJ_G0036625	Gm43462	16.7628	-2.98453	0.403832	-7.39052	1.46259e-13	2.24462e-12
MGP_C3HHeJ_G0022297	Mapk1	2379.78	0.362136	0.0490112	7.38884	1.48119e-13	2.27151e-12
MGP_C3HHeJ_G0036575	C030013D06Rik	8.74077	-4.2813	0.579463	-7.38838	1.48624e-13	2.27761e-12
MGP_C3HHeJ_G0027141	Krtcap2	1420.78	1.56467	0.211826	7.3866	1.5063e-13	2.30668e-12
MGP_C3HHeJ_G0035407	Ddx26b	83.294	-2.50483	0.339161	-7.38538	1.52014e-13	2.32619e-12
MGP_C3HHeJ_G0001546	--	8.02019	-3.98514	0.539653	-7.38464	1.52869e-13	2.33759e-12
MGP_C3HHeJ_G0012616	--	4.5504	-4.2758	0.579127	-7.38318	1.54549e-13	2.36159e-12
MGP_C3HHeJ_G0034626	Rab11a	1246.42	1.36288	0.184596	7.38301	1.5475e-13	2.36295e-12
MGP_C3HHeJ_G0016735	Plekhg1	204.181	-1.49002	0.201824	-7.38278	1.55014e-13	2.36528e-12
MGP_C3HHeJ_G0019872	Amn	102.128	3.62561	0.491126	7.38224	1.55652e-13	2.3733e-12
MGP_C3HHeJ_G0025565	Ola1	930.576	0.862468	0.116843	7.38143	1.56601e-13	2.38605e-12
MGP_C3HHeJ_G0031806	Plekhf1	435.536	1.37189	0.185864	7.38118	1.56897e-13	2.38885e-12
MGP_C3HHeJ_G0028654	Pithd1	529.485	0.965751	0.130876	7.37912	1.59341e-13	2.42432e-12
MGP_C3HHeJ_G0026149	Cep152	319.763	-2.05206	0.27814	-7.37779	1.6094e-13	2.44688e-12
MGP_C3HHeJ_G0027073	Dclk2	26.0567	-2.44893	0.332094	-7.3742	1.65333e-13	2.51188e-12
MGP_C3HHeJ_G0000872	--	11.2371	-3.45751	0.469097	-7.37056	1.69911e-13	2.57959e-12
MGP_C3HHeJ_G0027166	Ubap2l	732.606	-1.64528	0.223264	-7.36923	1.7162e-13	2.60367e-12
MGP_C3HHeJ_G0028043	Mup5	23116.1	5.23519	0.71065	7.36676	1.74828e-13	2.65043e-12
MGP_C3HHeJ_G0026097	Ccndbp1	336.376	0.807623	0.109635	7.36646	1.75224e-13	2.65454e-12
MGP_C3HHeJ_G0034200	Nfrkb	312.551	-0.892115	0.121155	-7.36343	1.79239e-13	2.71342e-12
MGP_C3HHeJ_G0001263	--	7.3578	-4.02331	0.546919	-7.35632	1.8905e-13	2.8599e-12
MGP_C3HHeJ_G0035225	Ebp	5901.24	1.42503	0.193761	7.35456	1.91558e-13	2.89577e-12
MGP_C3HHeJ_G0018187	Aldh3a1	56.4247	7.78956	1.05936	7.3531	1.93655e-13	2.92539e-12
MGP_C3HHeJ_G0024073	Pcdhga6	9.11531	-2.36671	0.321903	-7.35226	1.94885e-13	2.94187e-12
MGP_C3HHeJ_G0001585	--	10.1955	-3.84266	0.522684	-7.35179	1.95575e-13	2.95019e-12
MGP_C3HHeJ_G0010401	--	8.04235	-4.6017	0.625953	-7.3515	1.95996e-13	2.95444e-12
MGP_C3HHeJ_G0039952	--	6852.01	5.38026	0.732078	7.3493	1.99241e-13	3.00122e-12
MGP_C3HHeJ_G0032932	Polr2l	1182.12	1.26075	0.171572	7.34824	2.00828e-13	3.02297e-12
MGP_C3HHeJ_G0014093	--	2.2216	-4.8131	0.655202	-7.34598	2.04258e-13	3.07242e-12
MGP_C3HHeJ_G0028589	Slc9a1	106.808	-2.0312	0.27653	-7.3453	2.05298e-13	3.08587e-12
MGP_C3HHeJ_G0027753	Rad54b	53.608	-2.0836	0.283685	-7.34477	2.06119e-13	3.09602e-12
MGP_C3HHeJ_G0023385	2310061I04Rik	73.0408	-1.56188	0.212661	-7.34445	2.06605e-13	3.10112e-12
MGP_C3HHeJ_G0015779	Nab1	3014.14	1.23818	0.168608	7.34356	2.07986e-13	3.11964e-12
MGP_C3HHeJ_G0031178	Sox5	406.931	-1.8302	0.24925	-7.34283	2.09124e-13	3.1345e-12
MGP_C3HHeJ_G0026093	Cdan1	165.301	-0.969077	0.132056	-7.33839	2.16183e-13	3.23801e-12
MGP_C3HHeJ_G0032194	Tmem135	3170.44	0.934927	0.127439	7.33627	2.19627e-13	3.28728e-12
MGP_C3HHeJ_G0020215	Rreb1	818.508	-2.00891	0.273915	-7.33408	2.23251e-13	3.33915e-12
MGP_C3HHeJ_G0002007	--	32.5446	-3.92379	0.535164	-7.33195	2.26829e-13	3.39028e-12
MGP_C3HHeJ_G0017835	B3gnt2	21.8918	3.68928	0.50327	7.33063	2.29069e-13	3.42134e-12
MGP_C3HHeJ_G0016692	Prox1	2276.97	-2.1339	0.291126	-7.32983	2.30436e-13	3.43934e-12
MGP_C3HHeJ_G0025530	Dhrs9	1696.74	4.60688	0.628528	7.32964	2.30778e-13	3.44201e-12
MGP_C3HHeJ_G0033684	--	44.2003	-2.06467	0.281844	-7.32557	2.37877e-13	3.54541e-12
MGP_C3HHeJ_G0013007	--	2.74705	-4.14384	0.565787	-7.32403	2.40641e-13	3.58407e-12
MGP_C3HHeJ_G0001689	--	5.05911	-3.15944	0.431694	-7.31869	2.5041e-13	3.72696e-12
MGP_C3HHeJ_G0030608	Arpc4	1063.59	1.32878	0.181613	7.31656	2.54412e-13	3.78387e-12
MGP_C3HHeJ_G0021412	Tm9sf2	6101.19	0.863879	0.118078	7.31614	2.552e-13	3.79293e-12
MGP_C3HHeJ_G0004324	Mypopos	13.8937	-3.57549	0.488798	-7.31485	2.57673e-13	3.82699e-12
MGP_C3HHeJ_G0001580	--	13.2535	-4.78233	0.653853	-7.31407	2.59173e-13	3.84657e-12
MGP_C3HHeJ_G0012572	--	4.60583	-2.84913	0.389557	-7.31377	2.59747e-13	3.8524e-12
MGP_C3HHeJ_G0012223	--	8.04521	-4.85514	0.663959	-7.31241	2.62388e-13	3.88884e-12
MGP_C3HHeJ_G0012769	--	8.751	-3.75685	0.513912	-7.3103	2.66538e-13	3.94759e-12
MGP_C3HHeJ_G0014996	Gm20682	14.9709	-4.37039	0.598075	-7.30742	2.7232e-13	4.0304e-12
MGP_C3HHeJ_G0023841	Nrxn1	123.082	-2.45113	0.335482	-7.3063	2.74604e-13	4.06139e-12
MGP_C3HHeJ_G0027299	Prpf3	187.419	-0.941486	0.12889	-7.3046	2.78098e-13	4.11018e-12
MGP_C3HHeJ_G0024466	Dpf2	190.105	-1.14834	0.157381	-7.29653	2.95289e-13	4.36123e-12
MGP_C3HHeJ_G0010004	--	3.55596	-3.97387	0.544948	-7.29219	3.04962e-13	4.50094e-12
MGP_C3HHeJ_G0002699	Dnm3os	15.8461	-2.85579	0.391879	-7.28743	3.15924e-13	4.6595e-12
MGP_C3HHeJ_G0028566	Phactr4	243.407	-1.96228	0.269303	-7.28651	3.18079e-13	4.68553e-12
MGP_C3HHeJ_G0021639	Efr3a	2302.51	0.638309	0.0876017	7.28649	3.18131e-13	4.68553e-12
MGP_C3HHeJ_G0024353	Tmx3	1209.03	1.45469	0.199649	7.28624	3.18729e-13	4.69107e-12
MGP_C3HHeJ_G0032657	Tnrc6a	833.94	-1.46589	0.20125	-7.2839	3.24296e-13	4.76969e-12
MGP_C3HHeJ_G0023804	Plekhh2	31.6877	-3.43206	0.471197	-7.28371	3.2476e-13	4.7732e-12
MGP_C3HHeJ_G0026172	Ciao1	921.983	0.891743	0.122519	7.27842	3.37741e-13	4.96056e-12
MGP_C3HHeJ_G0032126	Sec11a	1568.7	1.17067	0.160868	7.2772	3.40823e-13	5.00235e-12
MGP_C3HHeJ_G0032081	Ntrk3	5.51555	-3.96508	0.54492	-7.27644	3.42739e-13	5.02699e-12
MGP_C3HHeJ_G0016062	Col6a3	466.298	-2.66858	0.366765	-7.27598	3.43914e-13	5.03726e-12
MGP_C3HHeJ_G0031451	--	14.441	-2.31953	0.318789	-7.27605	3.43739e-13	5.03726e-12
MGP_C3HHeJ_G0021151	Eef1akmt1	274.05	2.10243	0.289015	7.27446	3.47803e-13	5.0907e-12
MGP_C3HHeJ_G0001191	--	36.2411	-3.50986	0.482581	-7.27309	3.51361e-13	5.13923e-12
MGP_C3HHeJ_G0020856	Nisch	2033.99	-1.28835	0.177223	-7.26966	3.60407e-13	5.2679e-12
MGP_C3HHeJ_G0036750	Hm629797	7.0904	-3.76856	0.519017	-7.26095	3.8438e-13	5.61444e-12
MGP_C3HHeJ_G0021022	Mettl17	246.323	-1.00931	0.139026	-7.25988	3.87435e-13	5.65517e-12
MGP_C3HHeJ_G0022320	Med15	264.935	-1.2619	0.173878	-7.2574	3.9461e-13	5.75593e-12
MGP_C3HHeJ_G0033904	Banp	131.764	-1.34046	0.184836	-7.25212	4.10301e-13	5.98068e-12
MGP_C3HHeJ_G0015900	Xrcc5	973.475	1.00785	0.139008	7.25034	4.15737e-13	6.05576e-12
MGP_C3HHeJ_G0033364	Zfp866	98.074	-0.994046	0.137132	-7.2488	4.20481e-13	6.12066e-12
MGP_C3HHeJ_G0015630	Ly96	109.387	1.39948	0.193084	7.24803	4.22862e-13	6.15108e-12
MGP_C3HHeJ_G0024817	Cyp26a1	214.844	4.86228	0.670938	7.24698	4.26168e-13	6.19493e-12
MGP_C3HHeJ_G0002087	--	12.4373	-3.16056	0.436474	-7.24112	4.45006e-13	6.46433e-12
MGP_C3HHeJ_G0017733	Gatsl3	83.8991	2.69505	0.372206	7.24074	4.46245e-13	6.47788e-12
MGP_C3HHeJ_G0002070	--	2.00682	-4.76477	0.658096	-7.24024	4.47895e-13	6.49738e-12
MGP_C3HHeJ_G0025222	Inpp5e	151.641	-1.1126	0.153672	-7.24009	4.48403e-13	6.50032e-12
MGP_C3HHeJ_G0022343	Comt	20674.4	1.99397	0.275562	7.236	4.62106e-13	6.69438e-12
MGP_C3HHeJ_G0000269	mt-Tw	13.9593	-4.97889	0.688103	-7.23568	4.6321e-13	6.70579e-12
MGP_C3HHeJ_G0019214	BC100451	2.04152	-5.09832	0.704712	-7.23461	4.66854e-13	6.75393e-12
MGP_C3HHeJ_G0001329	--	11.6585	-2.83954	0.392671	-7.23134	4.78241e-13	6.91394e-12
MGP_C3HHeJ_G0033968	Tsnax	764.26	0.553541	0.0765649	7.22969	4.84083e-13	6.99363e-12
MGP_C3HHeJ_G0021117	Nynrin	78.1179	-1.9449	0.269063	-7.22842	4.88647e-13	7.05476e-12
MGP_C3HHeJ_G0004347	Tmem147os	35.6967	-2.14326	0.296535	-7.22767	4.91351e-13	7.08897e-12
MGP_C3HHeJ_G0023636	Plin4	38.9953	-3.35865	0.464739	-7.22697	4.93888e-13	7.12072e-12
MGP_C3HHeJ_G0025431	Gpr21	15.6192	-2.56544	0.355073	-7.22511	5.00709e-13	7.21415e-12
MGP_C3HHeJ_G0023652	Safb	450.4	-2.13159	0.295038	-7.22481	5.01793e-13	7.22486e-12
MGP_C3HHeJ_G0000877	--	16.932	-2.98252	0.412858	-7.22409	5.04467e-13	7.25844e-12
MGP_C3HHeJ_G0001933	--	7.64539	-3.67077	0.50884	-7.214	5.43321e-13	7.81218e-12
MGP_C3HHeJ_G0018049	Sept8	116.702	-1.15782	0.160613	-7.20874	5.64718e-13	8.11433e-12
MGP_C3HHeJ_G0019924	Esyt2	1913.68	1.08477	0.150498	7.2079	5.68228e-13	8.15923e-12
MGP_C3HHeJ_G0012278	--	3.28501	-4.97263	0.689899	-7.20777	5.68777e-13	8.16158e-12
MGP_C3HHeJ_G0032550	Ipo7	3308.24	0.642457	0.0891617	7.20553	5.7819e-13	8.29105e-12
MGP_C3HHeJ_G0020223	Bloc1s5	1105.38	1.54552	0.214524	7.2044	5.83e-13	8.35436e-12
MGP_C3HHeJ_G0032689	Sult1a1	11384.2	1.56768	0.217617	7.20384	5.85392e-13	8.38298e-12
MGP_C3HHeJ_G0018208	Cenpv	380.277	1.26982	0.176284	7.20327	5.87853e-13	8.41253e-12
MGP_C3HHeJ_G0036537	Gm26930	3.25649	-4.84021	0.67197	-7.20301	5.88956e-13	8.42263e-12
MGP_C3HHeJ_G0011396	--	2.94835	-3.8704	0.537415	-7.20189	5.93844e-13	8.48681e-12
MGP_C3HHeJ_G0027513	Lrrc39	92.0165	3.35336	0.465653	7.20141	5.95914e-13	8.51065e-12
MGP_C3HHeJ_G0025049	Sephs1	1094.71	0.648449	0.0901131	7.19595	6.20286e-13	8.84679e-12
MGP_C3HHeJ_G0025029	Prdx3	6018.19	2.30477	0.320285	7.196	6.20045e-13	8.84679e-12
MGP_C3HHeJ_G0022430	--	86.8587	1.1072	0.15393	7.19289	6.34338e-13	9.04113e-12
MGP_C3HHeJ_G0008316	Mir122	15.2219	-2.92408	0.40656	-7.19224	6.3738e-13	9.07839e-12
MGP_C3HHeJ_G0034911	--	458.295	1.22533	0.170405	7.19072	6.44505e-13	9.1737e-12
MGP_C3HHeJ_G0001485	--	5.8088	-3.61566	0.50305	-7.18747	6.60027e-13	9.38834e-12
MGP_C3HHeJ_G0031825	Siglecg	8.03357	-3.72606	0.518733	-7.183	6.81973e-13	9.69399e-12
MGP_C3HHeJ_G0012761	--	14.8209	-3.42829	0.477327	-7.18226	6.85678e-13	9.74013e-12
MGP_C3HHeJ_G0018069	Cdc42se2	602.725	0.867612	0.120813	7.18141	6.89938e-13	9.79407e-12
MGP_C3HHeJ_G0019836	Gskip	498.684	2.14585	0.298861	7.18011	6.96565e-13	9.88153e-12
MGP_C3HHeJ_G0010889	--	3.42802	-6.8244	0.950499	-7.17981	6.98079e-13	9.89637e-12
MGP_C3HHeJ_G0017128	Gstt2	1682.72	3.10042	0.432097	7.17528	7.21589e-13	1.02228e-11
MGP_C3HHeJ_G0029283	N4bp2	1078.68	-1.36726	0.190608	-7.17317	7.32797e-13	1.03747e-11
MGP_C3HHeJ_G0024340	Zfp407	512.534	-1.37776	0.192094	-7.1723	7.37502e-13	1.04343e-11
MGP_C3HHeJ_G0023878	Abhd3	1574.14	1.11741	0.155819	7.17121	7.43362e-13	1.05102e-11
MGP_C3HHeJ_G0036531	--	9.97134	-2.21363	0.308699	-7.17083	7.45424e-13	1.05323e-11
MGP_C3HHeJ_G0028981	Sri	935.11	0.807664	0.112634	7.17072	7.46058e-13	1.05343e-11
MGP_C3HHeJ_G0016151	Serpinb8	299.679	1.79338	0.250231	7.16688	7.67252e-13	1.08119e-11
MGP_C3HHeJ_G0034674	Anxa2	3131.84	2.40348	0.335352	7.16703	7.66401e-13	1.08119e-11
MGP_C3HHeJ_G0018162	Med9	281.109	0.97315	0.135784	7.16692	7.67033e-13	1.08119e-11
MGP_C3HHeJ_G0030653	Arl6ip5	1324.48	1.59524	0.22261	7.16608	7.71776e-13	1.08684e-11
MGP_C3HHeJ_G0032682	Atxn2l	339.585	-1.91473	0.267251	-7.16452	7.80574e-13	1.0985e-11
MGP_C3HHeJ_G0033191	Adgra2	126.116	-2.00887	0.280493	-7.16193	7.95514e-13	1.11879e-11
MGP_C3HHeJ_G0002135	--	20.4195	-2.67608	0.373758	-7.15992	8.07239e-13	1.13452e-11
MGP_C3HHeJ_G0020932	Sftpa1	18.763	-4.01211	0.560815	-7.15408	8.42361e-13	1.1831e-11
MGP_C3HHeJ_G0012143	--	3.23287	-3.82703	0.535201	-7.15064	8.63742e-13	1.21233e-11
MGP_C3HHeJ_G0011488	--	4.50453	-4.92517	0.688792	-7.15045	8.64953e-13	1.21322e-11
MGP_C3HHeJ_G0029110	Mpv17	929.845	1.75672	0.245709	7.14959	8.70378e-13	1.22003e-11
MGP_C3HHeJ_G0001101	--	2.45588	-4.81752	0.673843	-7.14932	8.72083e-13	1.22161e-11
MGP_C3HHeJ_G0022443	Gp5	4.53852	-3.74075	0.52335	-7.14771	8.82375e-13	1.23521e-11
MGP_C3HHeJ_G0035912	Ctps2	1014.05	1.47705	0.20667	7.14687	8.87772e-13	1.24194e-11
MGP_C3HHeJ_G0018218	Tvp23b	1768.66	2.23409	0.312692	7.1447	9.0192e-13	1.2609e-11
MGP_C3HHeJ_G0001414	--	19.5002	-2.76134	0.386554	-7.14348	9.09945e-13	1.27128e-11
MGP_C3HHeJ_G0010616	--	35.8202	5.81827	0.814715	7.14149	9.23274e-13	1.28906e-11
MGP_C3HHeJ_G0001681	--	8.01269	-3.3587	0.47063	-7.13661	9.56614e-13	1.33473e-11
MGP_C3HHeJ_G0005486	Mir17hg	47.2495	-2.38847	0.334869	-7.13255	9.8526e-13	1.37379e-11
MGP_C3HHeJ_G0000393	--	3.39958	-5.07031	0.7109	-7.13224	9.87461e-13	1.37595e-11
MGP_C3HHeJ_G0035076	Dync1li1	706.372	0.760998	0.106734	7.12987	1.00467e-12	1.39901e-11
MGP_C3HHeJ_G0027560	--	12.0126	-3.91512	0.549149	-7.12942	1.00791e-12	1.40261e-11
MGP_C3HHeJ_G0035644	Nhsl2	80.387	-1.7012	0.238628	-7.1291	1.01029e-12	1.40499e-11
MGP_C3HHeJ_G0025436	Psmb7	2907.86	1.26166	0.177014	7.12748	1.02223e-12	1.42067e-11
MGP_C3HHeJ_G0027545	1810037I17Rik	348.975	3.09806	0.434714	7.12666	1.02832e-12	1.42807e-11
MGP_C3HHeJ_G0003938	Gm16008	14.4042	-2.5462	0.357282	-7.12658	1.02891e-12	1.42807e-11
MGP_C3HHeJ_G0008289	Mir1948	10.23	-5.14387	0.721864	-7.12582	1.0346e-12	1.43503e-11
MGP_C3HHeJ_G0029058	Kmt2c	1415.84	-1.65376	0.232495	-7.11309	1.13474e-12	1.5729e-11
MGP_C3HHeJ_G0004695	Gm27028	16.058	-2.33286	0.327997	-7.11244	1.14006e-12	1.57924e-11
MGP_C3HHeJ_G0035461	Prrg3	19.7441	-2.52768	0.355515	-7.10992	1.16114e-12	1.6074e-11
MGP_C3HHeJ_G0008222	Mir5125	6.31649	-3.36043	0.472924	-7.10564	1.19764e-12	1.65683e-11
MGP_C3HHeJ_G0011441	--	3.75723	-3.92033	0.553117	-7.0877	1.36361e-12	1.88522e-11
MGP_C3HHeJ_G0025239	Adamts13	71.7513	-2.9787	0.420461	-7.08436	1.39688e-12	1.92996e-11
MGP_C3HHeJ_G0037200	Rnu12	30.0788	-4.2469	0.600034	-7.07777	1.46489e-12	2.02259e-11
MGP_C3HHeJ_G0030000	Ttyh3	140.953	-1.52929	0.216142	-7.07542	1.48995e-12	2.05586e-11
MGP_C3HHeJ_G0013757	--	2.3269	-4.57729	0.647151	-7.07299	1.51632e-12	2.09088e-11
MGP_C3HHeJ_G0000568	--	11.8795	-3.46612	0.49006	-7.07283	1.51802e-12	2.09186e-11
MGP_C3HHeJ_G0030106	Brca2	194.753	-1.76362	0.249363	-7.07249	1.52176e-12	2.09566e-11
MGP_C3HHeJ_G0034124	Pde4a	67.0794	-2.11098	0.298619	-7.06914	1.55897e-12	2.1455e-11
MGP_C3HHeJ_G0029868	Mlxipl	1548.25	-2.04724	0.289711	-7.06649	1.58899e-12	2.1854e-11
MGP_C3HHeJ_G0000343	--	18.9217	-2.70589	0.383078	-7.06356	1.62295e-12	2.23066e-11
MGP_C3HHeJ_G0007153	Gm26944	18.3146	-2.85131	0.403733	-7.06237	1.63682e-12	2.24827e-11
MGP_C3HHeJ_G0001578	--	34.9588	-1.56854	0.222113	-7.06191	1.64229e-12	2.25432e-11
MGP_C3HHeJ_G0016612	Adss	1603.38	1.11801	0.158336	7.06104	1.65256e-12	2.26695e-11
MGP_C3HHeJ_G0016397	Rasal2	387.512	-1.1031	0.156283	-7.05837	1.68471e-12	2.30955e-11
MGP_C3HHeJ_G0024328	Pqlc1	2309.13	1.16707	0.165392	7.05638	1.70899e-12	2.34132e-11
MGP_C3HHeJ_G0011442	--	186.704	4.26955	0.605077	7.05621	1.71104e-12	2.34262e-11
MGP_C3HHeJ_G0024282	Mex3c	929.127	1.0772	0.152728	7.05303	1.75065e-12	2.3953e-11
MGP_C3HHeJ_G0026010	Emc7	2158.38	1.0294	0.145963	7.05252	1.75709e-12	2.40256e-11
MGP_C3HHeJ_G0030879	Thnsl2	789.94	2.16152	0.306524	7.05171	1.76726e-12	2.41492e-11
MGP_C3HHeJ_G0012829	--	22.251	-4.61087	0.653965	-7.05063	1.78112e-12	2.43228e-11
MGP_C3HHeJ_G0030380	Zfp398	226.904	-1.4197	0.201437	-7.04787	1.81678e-12	2.47938e-11
MGP_C3HHeJ_G0025066	Gata3	7.50121	-5.4089	0.767723	-7.04538	1.84955e-12	2.52249e-11
MGP_C3HHeJ_G0019529	Rps29	6035.32	1.46655	0.208208	7.04366	1.87253e-12	2.55218e-11
MGP_C3HHeJ_G0026487	1110008F13Rik	2373.78	1.4779	0.209853	7.04254	1.88761e-12	2.56942e-11
MGP_C3HHeJ_G0023386	Atat1	103.025	-1.57045	0.222993	-7.04259	1.88694e-12	2.56942e-11
MGP_C3HHeJ_G0021901	Mcat	829.715	1.16011	0.164741	7.042	1.89503e-12	2.57788e-11
MGP_C3HHeJ_G0017052	2010107G23Rik	284.739	2.46523	0.350321	7.03706	1.96334e-12	2.66908e-11
MGP_C3HHeJ_G0025376	Fbxw2	1080.2	0.534294	0.0759624	7.03367	2.01175e-12	2.73139e-11
MGP_C3HHeJ_G0019532	Mgat2	2094.78	1.26072	0.17924	7.03367	2.01166e-12	2.73139e-11
MGP_C3HHeJ_G0030287	Hipk2	320.437	-2.4571	0.349419	-7.03197	2.03631e-12	2.76297e-11
MGP_C3HHeJ_G0004801	1700016L21Rik	2.20378	-5.40402	0.768753	-7.02959	2.07137e-12	2.80874e-11
MGP_C3HHeJ_G0033625	Ces1a	185.588	-1.63363	0.232402	-7.02933	2.07521e-12	2.81216e-11
MGP_C3HHeJ_G0027175	Dennd4b	101.091	-1.80562	0.256914	-7.0281	2.09363e-12	2.8353e-11
MGP_C3HHeJ_G0028486	Sfpq	763.088	-1.67257	0.238019	-7.02706	2.10933e-12	2.85474e-11
MGP_C3HHeJ_G0030731	Isy1	276.525	0.757693	0.107842	7.02596	2.12601e-12	2.87547e-11
MGP_C3HHeJ_G0035909	Rbbp7	2606.31	0.938984	0.133661	7.02513	2.1386e-12	2.89065e-11
MGP_C3HHeJ_G0024233	Txnl1	3728.3	1.82143	0.259294	7.02457	2.14721e-12	2.90045e-11
MGP_C3HHeJ_G0033282	Stox2	39.0398	-2.16283	0.307935	-7.02365	2.16142e-12	2.91778e-11
MGP_C3HHeJ_G0011289	--	31.7714	2.65713	0.37857	7.01885	2.237e-12	3.01789e-11
MGP_C3HHeJ_G0036726	Gm20705	20.7638	-4.34777	0.619474	-7.01848	2.24298e-12	3.02403e-11
MGP_C3HHeJ_G0030279	Zc3hav1l	31.7154	-1.6331	0.232705	-7.01792	2.252e-12	3.03425e-11
MGP_C3HHeJ_G0022997	Srrm2	2819.29	-2.00752	0.286067	-7.01765	2.25633e-12	3.03817e-11
MGP_C3HHeJ_G0023866	Fzd8	332.988	-2.38685	0.340149	-7.01707	2.26567e-12	3.0488e-11
MGP_C3HHeJ_G0036621	Gm42717	7.22526	-3.31602	0.472621	-7.01623	2.27937e-12	3.06529e-11
MGP_C3HHeJ_G0021541	Zfp706	1847.9	1.23279	0.175767	7.01376	2.32005e-12	3.11802e-11
MGP_C3HHeJ_G0036113	--	11.1624	-3.42858	0.488948	-7.01215	2.3469e-12	3.1521e-11
MGP_C3HHeJ_G0001811	--	16.4861	-4.13816	0.590161	-7.01191	2.35082e-12	3.15537e-11
MGP_C3HHeJ_G0021494	Fam134b	4951.33	2.68596	0.383175	7.00973	2.38777e-12	3.20294e-11
MGP_C3HHeJ_G0028841	Rbp7	48.2743	9.0137	1.2864	7.00689	2.43669e-12	3.26649e-11
MGP_C3HHeJ_G0024527	Atl3	4921.02	0.989552	0.141255	7.00544	2.4621e-12	3.29847e-11
MGP_C3HHeJ_G0033810	Mtss1l	50.5251	-1.79345	0.256058	-7.0041	2.48586e-12	3.32819e-11
MGP_C3HHeJ_G0026452	Ncoa6	310.106	-1.89068	0.269998	-7.0026	2.51264e-12	3.36193e-11
MGP_C3HHeJ_G0001196	--	26.0533	-2.2846	0.326283	-7.0019	2.5252e-12	3.3766e-11
MGP_C3HHeJ_G0031574	Erich4	313.59	11.7211	1.67461	6.99932	2.57202e-12	3.43703e-11
MGP_C3HHeJ_G0022322	Scarf2	29.6103	-2.41811	0.345584	-6.99717	2.61179e-12	3.48798e-11
MGP_C3HHeJ_G0027715	Srsf11	1025.95	-1.1303	0.161561	-6.99612	2.63144e-12	3.51201e-11
MGP_C3HHeJ_G0027709	Lrriq3	128.671	2.05895	0.294388	6.99399	2.67176e-12	3.56357e-11
MGP_C3HHeJ_G0019846	Cyp46a1	562.934	4.29596	0.614398	6.99215	2.70705e-12	3.60838e-11
MGP_C3HHeJ_G0022055	Dnajc22	3450.87	0.918473	0.131432	6.98818	2.78478e-12	3.70965e-11
MGP_C3HHeJ_G0012489	--	20.3445	-2.51353	0.359773	-6.98643	2.81966e-12	3.75376e-11
MGP_C3HHeJ_G0000567	--	5.4814	-3.59605	0.514991	-6.98276	2.89443e-12	3.85088e-11
MGP_C3HHeJ_G0004886	Gm38399	11.7869	-2.26694	0.324691	-6.98184	2.91338e-12	3.87366e-11
MGP_C3HHeJ_G0029026	Kmt2e	674.315	-1.68517	0.241376	-6.98151	2.92029e-12	3.88041e-11
MGP_C3HHeJ_G0002052	--	7.53739	-4.1078	0.588437	-6.98088	2.93343e-12	3.89544e-11
MGP_C3HHeJ_G0003858	9530034E10Rik	27.8019	8.2012	1.17502	6.97966	2.95901e-12	3.92694e-11
MGP_C3HHeJ_G0027726	Plag1	11.8963	-5.08799	0.729515	-6.97448	3.06999e-12	4.07072e-11
MGP_C3HHeJ_G0020610	Gm10320	10.7069	-3.09398	0.443618	-6.97443	3.07119e-12	4.07072e-11
MGP_C3HHeJ_G0015832	Tmem237	199.419	1.27133	0.182342	6.97225	3.11905e-12	4.13157e-11
MGP_C3HHeJ_G0026944	Tm4sf4	6635.75	2.40209	0.344535	6.97198	3.12518e-12	4.13711e-11
MGP_C3HHeJ_G0001974	--	17.4047	-3.93991	0.565153	-6.9714	3.13801e-12	4.1515e-11
MGP_C3HHeJ_G0013451	--	3.25832	-5.34829	0.767191	-6.97127	3.141e-12	4.15287e-11
MGP_C3HHeJ_G0034048	Cep295	245.242	-1.35275	0.194079	-6.97009	3.16747e-12	4.18525e-11
MGP_C3HHeJ_G0029801	Ncor2	442.323	-2.70437	0.38805	-6.96912	3.18936e-12	4.21154e-11
MGP_C3HHeJ_G0021306	Lrch1	197.216	-1.1	0.157842	-6.96899	3.19218e-12	4.21265e-11
MGP_C3HHeJ_G0030520	Atp6v1e1	2094.57	0.893484	0.128257	6.96635	3.25262e-12	4.28974e-11
MGP_C3HHeJ_G0017877	Bod1	652.102	1.05982	0.152196	6.96354	3.31821e-12	4.37352e-11
MGP_C3HHeJ_G0027121	2810403A07Rik	749.863	-0.972591	0.13971	-6.96151	3.36651e-12	4.43166e-11
MGP_C3HHeJ_G0001545	--	5.70933	-5.28806	0.759608	-6.96156	3.36516e-12	4.43166e-11
MGP_C3HHeJ_G0011493	--	2.04499	-5.65055	0.811712	-6.96127	3.37218e-12	4.43637e-11
MGP_C3HHeJ_G0012029	--	3.72155	-5.19827	0.746759	-6.96111	3.37613e-12	4.43881e-11
MGP_C3HHeJ_G0027269	Psmd4	2436.73	1.11391	0.160053	6.95959	3.41259e-12	4.48396e-11
MGP_C3HHeJ_G0031648	Plekhg2	111.979	-1.97017	0.283113	-6.95895	3.42817e-12	4.50166e-11
MGP_C3HHeJ_G0001950	--	22.9767	-3.65502	0.525301	-6.95795	3.45262e-12	4.53095e-11
MGP_C3HHeJ_G0001252	--	6.5545	-3.51773	0.505658	-6.95675	3.48219e-12	4.56693e-11
MGP_C3HHeJ_G0033050	Ing1	287.136	0.754474	0.108483	6.95476	3.53169e-12	4.62898e-11
MGP_C3HHeJ_G0022498	Adcy5	39.0526	-3.06507	0.440731	-6.9545	3.53824e-12	4.6347e-11
MGP_C3HHeJ_G0012347	--	7.86239	-3.52884	0.507506	-6.95329	3.5686e-12	4.67159e-11
MGP_C3HHeJ_G0012810	--	10.4711	-2.74555	0.394903	-6.95247	3.5895e-12	4.69604e-11
MGP_C3HHeJ_G0002248	--	8.98043	-3.34883	0.481703	-6.95206	3.59993e-12	4.70678e-11
MGP_C3HHeJ_G0033236	Tusc3	522.919	1.59577	0.229552	6.95165	3.61041e-12	4.71757e-11
MGP_C3HHeJ_G0019959	--	368.434	2.22495	0.320077	6.9513	3.61933e-12	4.72631e-11
MGP_C3HHeJ_G0030240	Mest	199.197	-2.57994	0.37123	-6.9497	3.66058e-12	4.77724e-11
MGP_C3HHeJ_G0036749	--	6.57624	-4.32962	0.623037	-6.94922	3.67313e-12	4.79066e-11
MGP_C3HHeJ_G0015300	4933421O10Rik	41.1247	-1.34775	0.193976	-6.94805	3.70369e-12	4.82756e-11
MGP_C3HHeJ_G0001827	--	7.73573	-3.23048	0.464956	-6.94791	3.7073e-12	4.82929e-11
MGP_C3HHeJ_G0039527	--	16.1149	-4.61337	0.664066	-6.94716	3.72709e-12	4.85208e-11
MGP_C3HHeJ_G0016662	Brox	785.204	0.995427	0.143289	6.94699	3.73168e-12	4.85508e-11
MGP_C3HHeJ_G0020894	Gdf10	34.0219	-3.83786	0.552559	-6.94562	3.76808e-12	4.89942e-11
MGP_C3HHeJ_G0030739	Bmp10	45.5938	-3.01323	0.433877	-6.9449	3.7872e-12	4.92127e-11
MGP_C3HHeJ_G0029140	Slc5a1	372.97	3.53138	0.508566	6.9438	3.81701e-12	4.95697e-11
MGP_C3HHeJ_G0000954	--	3.74519	-6.45514	0.929803	-6.94248	3.85271e-12	5.00026e-11
MGP_C3HHeJ_G0024263	Psmg2	398.481	1.01856	0.146743	6.94113	3.88983e-12	5.04536e-11
MGP_C3HHeJ_G0025105	Skida1	19.3282	-2.34928	0.338468	-6.94092	3.89547e-12	5.04958e-11
MGP_C3HHeJ_G0020111	Hfe	990.604	1.53243	0.220938	6.93603	4.03286e-12	5.22447e-11
MGP_C3HHeJ_G0028435	Heyl	32.1649	-3.30352	0.476417	-6.93409	4.08849e-12	5.29331e-11
MGP_C3HHeJ_G0010723	--	3.48456	-3.14994	0.454287	-6.9338	4.09679e-12	5.30082e-11
MGP_C3HHeJ_G0003602	Gm16751	17.7576	-2.27015	0.327441	-6.933	4.11995e-12	5.32753e-11
MGP_C3HHeJ_G0019522	Prpf39	416.488	-1.04458	0.150674	-6.93275	4.12737e-12	5.33388e-11
MGP_C3HHeJ_G0017025	Ascc1	359.454	0.964986	0.139201	6.93232	4.13998e-12	5.3469e-11
MGP_C3HHeJ_G0019740	Cep128	66.7417	-1.69647	0.244738	-6.93177	4.15618e-12	5.36457e-11
MGP_C3HHeJ_G0025055	Camk1d	1607.46	2.29789	0.331521	6.93136	4.16819e-12	5.37678e-11
MGP_C3HHeJ_G0029483	Tmem150c	3.07763	-3.91695	0.565158	-6.93071	4.18739e-12	5.39826e-11
MGP_C3HHeJ_G0036712	Gm43480	3.15119	-3.78868	0.546789	-6.92897	4.23916e-12	5.46169e-11
MGP_C3HHeJ_G0011728	--	44.0503	3.67327	0.530144	6.92882	4.24373e-12	5.46425e-11
MGP_C3HHeJ_G0017918	Ccng1	2043.51	1.94388	0.280611	6.92732	4.28876e-12	5.51888e-11
MGP_C3HHeJ_G0022063	--	14.6099	-2.27052	0.32777	-6.92718	4.29325e-12	5.5213e-11
MGP_C3HHeJ_G0032132	Cpeb1	79.0494	2.29615	0.331637	6.92369	4.40043e-12	5.65571e-11
MGP_C3HHeJ_G0028212	Gm12728	22.4267	-4.63427	0.669372	-6.92332	4.4119e-12	5.66701e-11
MGP_C3HHeJ_G0034533	Hmg20a	219.358	-1.01711	0.146917	-6.92305	4.42025e-12	5.67431e-11
MGP_C3HHeJ_G0025329	Nup214	339.819	-1.49197	0.215537	-6.92208	4.45061e-12	5.70982e-11
MGP_C3HHeJ_G0018983	Slc4a1	25.3026	-4.23163	0.611413	-6.92106	4.48269e-12	5.74749e-11
MGP_C3HHeJ_G0028929	Tmem88b	10.2591	-2.68759	0.388505	-6.91779	4.58756e-12	5.8784e-11
MGP_C3HHeJ_G0026642	Dpm1	94.8845	-1.67656	0.242385	-6.91692	4.6157e-12	5.91089e-11
MGP_C3HHeJ_G0033274	Slc25a4	272.386	-2.00964	0.290551	-6.91665	4.62442e-12	5.91848e-11
MGP_C3HHeJ_G0002581	Gm37335	2.80125	-5.89348	0.852291	-6.91486	4.68316e-12	5.99004e-11
MGP_C3HHeJ_G0017722	4930556J24Rik	3.63489	-5.18829	0.750449	-6.91359	4.72545e-12	6.04048e-11
MGP_C3HHeJ_G0032545	Tmem9b	644.294	0.876993	0.126858	6.91318	4.73915e-12	6.05434e-11
MGP_C3HHeJ_G0005009	Gm21781	61.3758	-2.26502	0.327781	-6.91016	4.84092e-12	6.18063e-11
MGP_C3HHeJ_G0028717	Gm21969	3.36985	-4.13716	0.598868	-6.9083	4.90484e-12	6.25847e-11
MGP_C3HHeJ_G0010930	--	140.049	-2.26488	0.327904	-6.90715	4.94481e-12	6.30568e-11
MGP_C3HHeJ_G0023919	Mep1b	151.883	5.84542	0.846296	6.90706	4.9479e-12	6.30583e-11
MGP_C3HHeJ_G0033549	Cacna1a	63.9143	-2.33118	0.337533	-6.90651	4.9671e-12	6.32648e-11
MGP_C3HHeJ_G0017550	Srgap1	41.6607	-2.30105	0.333307	-6.90369	5.06674e-12	6.44952e-11
MGP_C3HHeJ_G0027054	Tlr2	337.67	2.4227	0.350992	6.90243	5.11211e-12	6.50336e-11
MGP_C3HHeJ_G0035748	Gla	377.353	1.56519	0.226805	6.90104	5.16218e-12	6.56312e-11
MGP_C3HHeJ_G0001963	--	3.51008	-3.87823	0.562354	-6.89642	5.33283e-12	6.77602e-11
MGP_C3HHeJ_G0020740	Atxn7	476.345	-1.26622	0.183636	-6.89527	5.37642e-12	6.82731e-11
MGP_C3HHeJ_G0039142	Scarna9	8.51589	-2.667	0.386911	-6.89304	5.46133e-12	6.93098e-11
MGP_C3HHeJ_G0021699	Gsdmd	932.793	0.894868	0.129862	6.89094	5.54259e-12	7.0299e-11
MGP_C3HHeJ_G0000825	--	51.0329	-2.67962	0.388877	-6.89066	5.5533e-12	7.03928e-11
MGP_C3HHeJ_G0028976	Steap2	115.218	-3.7896	0.550249	-6.88707	5.69539e-12	7.21507e-11
MGP_C3HHeJ_G0024091	Arap3	248.773	-1.29392	0.187882	-6.8869	5.70203e-12	7.21916e-11
MGP_C3HHeJ_G0028538	Col16a1	59.9855	-2.80763	0.407701	-6.88647	5.71926e-12	7.23665e-11
MGP_C3HHeJ_G0018807	Cdk12	720.479	-1.62882	0.236529	-6.88633	5.72515e-12	7.23978e-11
MGP_C3HHeJ_G0016168	Tmem177	279.007	0.944	0.137093	6.88581	5.74597e-12	7.26179e-11
MGP_C3HHeJ_G0029888	Ssc4d	80.3344	1.98777	0.288684	6.88563	5.75307e-12	7.26642e-11
MGP_C3HHeJ_G0026977	Mme	2345.89	3.35357	0.48711	6.88463	5.7938e-12	7.31259e-11
MGP_C3HHeJ_G0027138	Thbs3	9.56296	-2.25361	0.327342	-6.88456	5.79652e-12	7.31259e-11
MGP_C3HHeJ_G0013264	--	3.44744	-3.86456	0.561415	-6.88361	5.83561e-12	7.35752e-11
MGP_C3HHeJ_G0030453	Prr15	15.4215	-2.97411	0.43209	-6.88307	5.85747e-12	7.38069e-11
MGP_C3HHeJ_G0015703	Zap70	473.776	4.82339	0.701215	6.87862	6.0437e-12	7.61082e-11
MGP_C3HHeJ_G0019259	P4hb	52588.6	1.47106	0.213878	6.87801	6.06943e-12	7.63869e-11
MGP_C3HHeJ_G0000614	--	3.11142	-4.85961	0.706639	-6.87707	6.10977e-12	7.68489e-11
MGP_C3HHeJ_G0020895	Gdf2	167.249	-2.4959	0.362947	-6.87675	6.1234e-12	7.69746e-11
MGP_C3HHeJ_G0010292	--	18.7665	2.37003	0.344671	6.87621	6.14656e-12	7.722e-11
MGP_C3HHeJ_G0028849	Spsb1	16.6724	-2.622	0.381427	-6.87419	6.23426e-12	7.82755e-11
MGP_C3HHeJ_G0009845	Cxcl11	106.45	4.1708	0.606744	6.87407	6.23955e-12	7.82954e-11
MGP_C3HHeJ_G0023233	Cyp4f37	45.1121	2.0053	0.291743	6.87353	6.26338e-12	7.85479e-11
MGP_C3HHeJ_G0015362	N4bp2os	12.3053	-2.02193	0.294188	-6.87291	6.29032e-12	7.88392e-11
MGP_C3HHeJ_G0036680	Gm12737	8.54403	-3.45347	0.50257	-6.87162	6.3478e-12	7.95126e-11
MGP_C3HHeJ_G0032822	Dhx32	1390.4	1.06536	0.155046	6.8713	6.36211e-12	7.96447e-11
MGP_C3HHeJ_G0016947	Ostm1	584.52	0.746258	0.108616	6.87064	6.39162e-12	7.9967e-11
MGP_C3HHeJ_G0021311	Zc3h13	369.349	-1.25514	0.182723	-6.86909	6.46147e-12	8.07931e-11
MGP_C3HHeJ_G0020261	Rbm24	94.1271	5.43068	0.790728	6.86795	6.51308e-12	8.13905e-11
MGP_C3HHeJ_G0010248	--	2.24801	-5.66983	0.825975	-6.86442	6.67642e-12	8.33824e-11
MGP_C3HHeJ_G0034184	Acad8	1626.25	0.933153	0.135993	6.86177	6.80115e-12	8.48901e-11
MGP_C3HHeJ_G0017851	5730522E02Rik	33.5561	-2.01844	0.294201	-6.86076	6.84939e-12	8.5442e-11
MGP_C3HHeJ_G0018740	Ngfr	79.8642	-3.15197	0.459428	-6.86065	6.85479e-12	8.5459e-11
MGP_C3HHeJ_G0026768	Tpd52	532.038	1.13042	0.164811	6.85887	6.94059e-12	8.64779e-11
MGP_C3HHeJ_G0000485	--	4.11737	-3.353	0.489039	-6.8563	7.06682e-12	8.7999e-11
MGP_C3HHeJ_G0034051	Slc36a4	661.427	0.936941	0.136662	6.8559	7.08661e-12	8.81935e-11
MGP_C3HHeJ_G0025607	Ube2e3	829.195	0.930559	0.135734	6.85573	7.09473e-12	8.82427e-11
MGP_C3HHeJ_G0019554	Tmx1	1830.7	0.885652	0.129204	6.85466	7.14832e-12	8.88572e-11
MGP_C3HHeJ_G0029096	Agbl5	109.429	-1.21923	0.177965	-6.85099	7.33384e-12	9.11099e-11
MGP_C3HHeJ_G0020705	Mrps30	621.139	0.840459	0.122731	6.848	7.48902e-12	9.29832e-11
MGP_C3HHeJ_G0024561	Eef1g	5677.11	1.26374	0.184545	6.84786	7.49626e-12	9.30186e-11
MGP_C3HHeJ_G0000596	--	18.2853	-3.33855	0.487551	-6.84758	7.51107e-12	9.31478e-11
MGP_C3HHeJ_G0034777	Pgm3	1289.64	1.19516	0.174541	6.84744	7.51826e-12	9.31824e-11
MGP_C3HHeJ_G0012182	--	4.00985	-5.29955	0.774004	-6.84693	7.5454e-12	9.34642e-11
MGP_C3HHeJ_G0019337	Laptm4a	6331.12	1.60729	0.234752	6.84674	7.55543e-12	9.35338e-11
MGP_C3HHeJ_G0019051	Psmc5	1419.2	0.808448	0.118081	6.84655	7.56532e-12	9.36015e-11
MGP_C3HHeJ_G0015975	Mrpl44	613.583	1.17969	0.172404	6.8426	7.77692e-12	9.61634e-11
MGP_C3HHeJ_G0023486	Crisp2	240.836	7.28339	1.06489	6.83959	7.94221e-12	9.81499e-11
MGP_C3HHeJ_G0031557	Grik5	42.389	-3.15074	0.460724	-6.83867	7.99311e-12	9.87214e-11
MGP_C3HHeJ_G0036581	Gm15835	12.8661	-3.39449	0.496524	-6.83651	8.11473e-12	1.00165e-10
MGP_C3HHeJ_G0001695	--	17.8096	-3.0638	0.448294	-6.83436	8.23734e-12	1.01619e-10
MGP_C3HHeJ_G0029104	Atraid	1844.69	1.16916	0.17113	6.83197	8.37589e-12	1.03268e-10
MGP_C3HHeJ_G0025366	Angptl2	192.597	-2.09035	0.306094	-6.82909	8.54543e-12	1.05292e-10
MGP_C3HHeJ_G0033650	Arl2bp	297.013	1.77243	0.259543	6.82901	8.54998e-12	1.05292e-10
MGP_C3HHeJ_G0028267	Rnf11	4564.45	1.93638	0.283582	6.8283	8.59267e-12	1.05757e-10
MGP_C3HHeJ_G0032549	Tmem41b	827.271	1.1964	0.175292	6.82517	8.78221e-12	1.08027e-10
MGP_C3HHeJ_G0014102	--	3.25312	-2.96932	0.435215	-6.82266	8.93697e-12	1.09867e-10
MGP_C3HHeJ_G0015730	Rnf149	2434.67	0.992324	0.14545	6.82244	8.95065e-12	1.09971e-10
MGP_C3HHeJ_G0032048	Tm2d3	676.77	1.11324	0.163205	6.82114	9.03202e-12	1.10907e-10
MGP_C3HHeJ_G0034254	Tbrg1	2153.05	1.45177	0.21286	6.82031	9.08431e-12	1.11484e-10
MGP_C3HHeJ_G0024910	Mrpl43	798.858	1.04568	0.153346	6.81911	9.16046e-12	1.12353e-10
MGP_C3HHeJ_G0039143	Gm24339	34.3217	-2.8235	0.414145	-6.81764	9.25451e-12	1.13441e-10
MGP_C3HHeJ_G0021905	Mpped1	161.245	10.7615	1.57863	6.817	9.29587e-12	1.13883e-10
MGP_C3HHeJ_G0036653	Gm43696	13.6472	-3.34081	0.490104	-6.81654	9.32578e-12	1.14183e-10
MGP_C3HHeJ_G0017865	Rtn4	4920.52	1.27397	0.186898	6.81642	9.33379e-12	1.14215e-10
MGP_C3HHeJ_G0035507	--	18596.9	2.03472	0.298522	6.816	9.36102e-12	1.14482e-10
MGP_C3HHeJ_G0021116	Nfatc4	7.93274	-3.23587	0.474847	-6.81456	9.45508e-12	1.15566e-10
MGP_C3HHeJ_G0019481	Snx6	604.623	0.64236	0.0942716	6.81393	9.49703e-12	1.15945e-10
MGP_C3HHeJ_G0011194	--	5.23213	-3.53032	0.518099	-6.81399	9.49309e-12	1.15945e-10
MGP_C3HHeJ_G0001261	--	8.27032	-4.03538	0.592297	-6.81311	9.55114e-12	1.16538e-10
MGP_C3HHeJ_G0022618	Impg2	408.65	2.48185	0.364311	6.81244	9.59545e-12	1.17012e-10
MGP_C3HHeJ_G0035636	Gjb1	14124.9	0.851196	0.124994	6.80991	9.76596e-12	1.19022e-10
MGP_C3HHeJ_G0034697	Tex9	23.033	-2.18086	0.320389	-6.80691	9.97187e-12	1.21462e-10
MGP_C3HHeJ_G0012100	--	1.68802	-5.07555	0.745758	-6.8059	1.00423e-11	1.22249e-10
MGP_C3HHeJ_G0000919	--	8.068	-3.39902	0.499633	-6.80303	1.02442e-11	1.24635e-10
MGP_C3HHeJ_G0017767	Ykt6	1440.94	0.636724	0.0936429	6.79949	1.04988e-11	1.2766e-10
MGP_C3HHeJ_G0036705	Gm43138	5.16581	-2.86308	0.421291	-6.79596	1.07594e-11	1.30754e-10
MGP_C3HHeJ_G0029064	Paxip1	313.606	-0.830013	0.122172	-6.79383	1.09198e-11	1.32627e-10
MGP_C3HHeJ_G0024080	Pcdhga10	8.17076	-2.70194	0.397752	-6.79302	1.09812e-11	1.33296e-10
MGP_C3HHeJ_G0029381	Ugt2a3	5691.11	1.59087	0.234198	6.79284	1.09945e-11	1.33381e-10
MGP_C3HHeJ_G0002060	--	23.764	-2.65213	0.390752	-6.78726	1.14281e-11	1.38563e-10
MGP_C3HHeJ_G0029020	Psmc2	2262.26	0.870074	0.1282	6.78684	1.14617e-11	1.3889e-10
MGP_C3HHeJ_G0024899	Scd2	7309.02	4.81102	0.709054	6.78513	1.15983e-11	1.40465e-10
MGP_C3HHeJ_G0001174	--	9.68238	-3.18263	0.469098	-6.78457	1.16433e-11	1.4093e-10
MGP_C3HHeJ_G0015583	Lypla1	5071.88	1.89671	0.279633	6.78286	1.17823e-11	1.42449e-10
MGP_C3HHeJ_G0021887	--	466.96	-1.8108	0.266965	-6.7829	1.17784e-11	1.42449e-10
MGP_C3HHeJ_G0020209	Ppp1r3g	48.8994	4.00572	0.591062	6.77716	1.22565e-11	1.48098e-10
MGP_C3HHeJ_G0023517	Nfkbie	259.86	1.24756	0.184148	6.77479	1.2459e-11	1.50459e-10
MGP_C3HHeJ_G0002350	--	15.4964	-2.99075	0.441478	-6.77441	1.24911e-11	1.50762e-10
MGP_C3HHeJ_G0024928	Ldb1	331.284	-1.20537	0.178024	-6.77084	1.28033e-11	1.54441e-10
MGP_C3HHeJ_G0016412	Zbtb37	245.779	-0.803621	0.118783	-6.76544	1.32904e-11	1.60226e-10
MGP_C3HHeJ_G0029780	Abcb9	66.6468	-2.0311	0.30025	-6.76469	1.33598e-11	1.6088e-10
MGP_C3HHeJ_G0017352	A230046K03Rik	1644.66	0.648223	0.0958241	6.76472	1.33569e-11	1.6088e-10
MGP_C3HHeJ_G0000436	--	6.0253	-3.74791	0.554303	-6.76148	1.36592e-11	1.64391e-10
MGP_C3HHeJ_G0026238	Adam33	4.02222	-3.60833	0.5337	-6.76096	1.37077e-11	1.64882e-10
MGP_C3HHeJ_G0029749	P2rx4	2286.84	1.65952	0.245525	6.75907	1.38882e-11	1.66958e-10
MGP_C3HHeJ_G0022450	Ppp1r2	508.14	0.678545	0.100394	6.75884	1.39097e-11	1.67122e-10
MGP_C3HHeJ_G0022258	Snx29	132.576	-1.93614	0.286521	-6.7574	1.40491e-11	1.68701e-10
MGP_C3HHeJ_G0001662	--	15.1717	-2.74416	0.406114	-6.75711	1.40767e-11	1.68936e-10
MGP_C3HHeJ_G0002252	--	11.7328	-3.47433	0.514253	-6.75606	1.4179e-11	1.70068e-10
MGP_C3HHeJ_G0004825	1700020N18Rik	64.9086	4.08151	0.60453	6.75154	1.46283e-11	1.75259e-10
MGP_C3HHeJ_G0032897	Nlrp6	1373.52	-1.82235	0.269916	-6.75154	1.46282e-11	1.75259e-10
MGP_C3HHeJ_G0035277	Rp2	1050	1.57363	0.233145	6.74959	1.4826e-11	1.77527e-10
MGP_C3HHeJ_G0032659	Arhgap17	182.211	-1.37067	0.203089	-6.74914	1.48725e-11	1.77983e-10
MGP_C3HHeJ_G0024836	--	5947.55	5.35763	0.793959	6.748	1.499e-11	1.79287e-10
MGP_C3HHeJ_G0021727	--	15.876	-2.2738	0.337029	-6.7466	1.51347e-11	1.80916e-10
MGP_C3HHeJ_G0027293	Ensa	1582.5	1.17379	0.174123	6.74116	1.57128e-11	1.87722e-10
MGP_C3HHeJ_G0000680	--	13.8637	-4.14188	0.614525	-6.73998	1.58413e-11	1.89149e-10
MGP_C3HHeJ_G0033354	Lzts1	14.2016	-2.31526	0.343664	-6.73698	1.6171e-11	1.92978e-10
MGP_C3HHeJ_G0000644	--	10.6845	-4.76862	0.707843	-6.73683	1.61875e-11	1.93066e-10
MGP_C3HHeJ_G0019213	Timp2	152.54	-1.32502	0.196701	-6.73621	1.62569e-11	1.93784e-10
MGP_C3HHeJ_G0033309	Hand2	19.4322	-3.10509	0.461011	-6.73539	1.63486e-11	1.94768e-10
MGP_C3HHeJ_G0016470	Tada1	534.09	0.902425	0.13404	6.73249	1.66787e-11	1.98589e-10
MGP_C3HHeJ_G0029639	Tchp	45.4968	-1.4517	0.215638	-6.73213	1.67193e-11	1.98961e-10
MGP_C3HHeJ_G0039526	--	3.21134	-6.7512	1.00285	-6.73199	1.67363e-11	1.99051e-10
MGP_C3HHeJ_G0027530	Alg14	284.442	0.771353	0.114598	6.73098	1.68528e-11	2.00324e-10
MGP_C3HHeJ_G0032765	Fus	489.549	-2.23864	0.332605	-6.73061	1.68956e-11	2.0072e-10
MGP_C3HHeJ_G0022561	Ccdc191	74.947	-1.2205	0.181389	-6.72862	1.71285e-11	2.03373e-10
MGP_C3HHeJ_G0023946	Slc25a46	1384.25	0.595337	0.0884889	6.72781	1.72234e-11	2.04385e-10
MGP_C3HHeJ_G0024710	--	966.104	1.20382	0.178939	6.7275	1.726e-11	2.04705e-10
MGP_C3HHeJ_G0020163	Cdkal1	350.516	-0.78294	0.116405	-6.72602	1.74369e-11	2.06688e-10
MGP_C3HHeJ_G0011505	--	2.06815	-5.16958	0.768692	-6.72517	1.75392e-11	2.07784e-10
MGP_C3HHeJ_G0013992	--	14.0987	-2.11245	0.31417	-6.72392	1.76903e-11	2.09457e-10
MGP_C3HHeJ_G0005478	Gm26908	50.1692	-2.45152	0.364672	-6.72254	1.78589e-11	2.11335e-10
MGP_C3HHeJ_G0014245	--	5.8652	-2.99688	0.445802	-6.72245	1.78697e-11	2.11345e-10
MGP_C3HHeJ_G0029513	Pkd2	165.931	-1.89709	0.282262	-6.72102	1.80454e-11	2.13303e-10
MGP_C3HHeJ_G0029257	Stim2	713.93	-1.2786	0.190254	-6.72048	1.81129e-11	2.13982e-10
MGP_C3HHeJ_G0026441	Chmp4b	1172.39	0.809409	0.12045	6.71986	1.81896e-11	2.14769e-10
MGP_C3HHeJ_G0019660	Papln	30.6399	-1.98312	0.295133	-6.71941	1.82466e-11	2.15322e-10
MGP_C3HHeJ_G0018777	Mrpl10	1401.51	0.922997	0.137372	6.71897	1.83019e-11	2.15854e-10
MGP_C3HHeJ_G0017257	Apc2	8.89509	-2.55568	0.380463	-6.71727	1.85159e-11	2.18257e-10
MGP_C3HHeJ_G0032910	Rnh1	2670.29	1.23718	0.184285	6.71342	1.9011e-11	2.23968e-10
MGP_C3HHeJ_G0017149	Col6a2	132.676	-2.85688	0.425582	-6.7129	1.90799e-11	2.24656e-10
MGP_C3HHeJ_G0015763	Col3a1	2527.25	-3.05529	0.455229	-6.71154	1.92583e-11	2.2663e-10
MGP_C3HHeJ_G0029958	Lamtor4	961.122	1.0396	0.154932	6.71006	1.94543e-11	2.2881e-10
MGP_C3HHeJ_G0012242	--	11.8992	-6.32634	0.943149	-6.70768	1.97739e-11	2.32439e-10
MGP_C3HHeJ_G0016478	Aldh9a1	6598.7	1.38723	0.206912	6.70447	2.02135e-11	2.37475e-10
MGP_C3HHeJ_G0032137	Homer2	364.389	-1.68084	0.250715	-6.70419	2.02525e-11	2.37801e-10
MGP_C3HHeJ_G0033226	Eri1	643.701	0.894484	0.133426	6.70396	2.02846e-11	2.38047e-10
MGP_C3HHeJ_G0023649	Ptprs	264.693	-1.66161	0.247884	-6.70315	2.03968e-11	2.39231e-10
MGP_C3HHeJ_G0034121	Raver1	255.483	-1.5469	0.230776	-6.70304	2.04131e-11	2.39289e-10
MGP_C3HHeJ_G0004951	Gm20045	24.0751	-2.88343	0.430218	-6.70226	2.05219e-11	2.40432e-10
MGP_C3HHeJ_G0007225	Gm17491	114.386	-1.67225	0.249518	-6.70193	2.05686e-11	2.40846e-10
MGP_C3HHeJ_G0034698	Rfx7	290.142	-1.38526	0.2067	-6.70182	2.05843e-11	2.40896e-10
MGP_C3HHeJ_G0031929	Gys1	68.6672	-1.42389	0.21248	-6.70129	2.06587e-11	2.41634e-10
MGP_C3HHeJ_G0036558	Gm19967	18.796	-2.40755	0.359276	-6.70111	2.06845e-11	2.41803e-10
MGP_C3HHeJ_G0029702	Iqcd	3.35033	-3.0891	0.461013	-6.70068	2.07458e-11	2.42385e-10
MGP_C3HHeJ_G0032808	Chst15	286.243	-1.39569	0.208336	-6.69923	2.09527e-11	2.44668e-10
MGP_C3HHeJ_G0025128	Abi1	1250.99	0.605944	0.0904644	6.69815	2.11077e-11	2.46342e-10
MGP_C3HHeJ_G0024337	Zfp516	161.575	-1.91116	0.285402	-6.69636	2.13678e-11	2.49241e-10
MGP_C3HHeJ_G0011245	--	25.7855	-3.17476	0.474131	-6.69595	2.14275e-11	2.49798e-10
MGP_C3HHeJ_G0020890	Arhgap22	313.618	4.66632	0.696977	6.69509	2.15537e-11	2.51132e-10
MGP_C3HHeJ_G0029178	Cpz	6.30812	-3.90461	0.583327	-6.69369	2.17605e-11	2.53402e-10
MGP_C3HHeJ_G0032589	Pik3c2a	2799.2	1.33755	0.199875	6.69193	2.20247e-11	2.56338e-10
MGP_C3HHeJ_G0035419	Arhgef6	108.709	-1.62086	0.242379	-6.68731	2.27318e-11	2.64422e-10
MGP_C3HHeJ_G0034732	Tinag	105.967	6.27278	0.938082	6.68681	2.28081e-11	2.65165e-10
MGP_C3HHeJ_G0000946	--	3.9535	-3.89171	0.582026	-6.6865	2.28575e-11	2.65447e-10
MGP_C3HHeJ_G0025367	Zbtb34	105.808	-1.86865	0.279463	-6.68656	2.28473e-11	2.65447e-10
MGP_C3HHeJ_G0004252	Gm45051	29.1653	-2.77522	0.415096	-6.68572	2.29785e-11	2.66707e-10
MGP_C3HHeJ_G0034402	Tmem25	257.962	-1.77371	0.265307	-6.6855	2.30138e-11	2.6697e-10
MGP_C3HHeJ_G0016762	Zc3h12d	157.874	3.37317	0.504728	6.68315	2.33857e-11	2.71136e-10
MGP_C3HHeJ_G0035881	Acot9	419.155	2.36578	0.354106	6.68099	2.37328e-11	2.7501e-10
MGP_C3HHeJ_G0015587	Atp6v1h	1945.44	1.16323	0.174118	6.68071	2.37786e-11	2.7539e-10
MGP_C3HHeJ_G0013600	--	4.35489	-4.91745	0.736101	-6.6804	2.38291e-11	2.75824e-10
MGP_C3HHeJ_G0034112	Eif3g	1206.62	0.650717	0.0974156	6.67981	2.3926e-11	2.76794e-10
MGP_C3HHeJ_G0013623	--	4.47665	-3.2578	0.487765	-6.67905	2.40501e-11	2.78079e-10
MGP_C3HHeJ_G0021847	Slc25a17	1550.09	1.23596	0.185086	6.67775	2.42646e-11	2.80406e-10
MGP_C3HHeJ_G0034358	Sc5d	19016.9	2.23185	0.334241	6.67736	2.43282e-11	2.80988e-10
MGP_C3HHeJ_G0028940	Acap3	105.929	-1.21948	0.182697	-6.67486	2.4747e-11	2.85669e-10
MGP_C3HHeJ_G0018223	Cox10	227.976	-1.1023	0.165158	-6.67424	2.48508e-11	2.86711e-10
MGP_C3HHeJ_G0024719	Mamdc2	35.4203	-3.54902	0.531873	-6.67267	2.51184e-11	2.8964e-10
MGP_C3HHeJ_G0017536	Tmbim4	1132.17	1.04576	0.156742	6.67182	2.52658e-11	2.91182e-10
MGP_C3HHeJ_G0029323	Ociad1	2928.78	0.929108	0.139408	6.66468	2.6525e-11	3.05527e-10
MGP_C3HHeJ_G0025884	Phf21a	287.227	-0.976744	0.146571	-6.66395	2.66563e-11	3.06874e-10
MGP_C3HHeJ_G0023890	Cabyr	9.69476	-3.59736	0.539904	-6.66296	2.68359e-11	3.08773e-10
MGP_C3HHeJ_G0014772	--	4.64435	-3.65184	0.548103	-6.66269	2.68869e-11	3.09192e-10
MGP_C3HHeJ_G0020120	Slc17a2	2996.95	-1.35467	0.203481	-6.65745	2.78622e-11	3.20234e-10
MGP_C3HHeJ_G0000532	--	6.47044	-4.19988	0.630898	-6.65699	2.79489e-11	3.21056e-10
MGP_C3HHeJ_G0024494	Map4k2	262.3	-1.07362	0.161301	-6.65603	2.81313e-11	3.22977e-10
MGP_C3HHeJ_G0010266	--	14.6335	7.31554	1.09915	6.65563	2.82083e-11	3.23686e-10
MGP_C3HHeJ_G0031645	Timm50	724.623	0.834176	0.125456	6.64917	2.94742e-11	3.38029e-10
MGP_C3HHeJ_G0025605	Zfp385b	160.43	-1.7307	0.260342	-6.6478	2.97511e-11	3.41019e-10
MGP_C3HHeJ_G0025157	Nelfb	781.705	0.898106	0.135115	6.64698	2.99165e-11	3.4273e-10
MGP_C3HHeJ_G0001727	--	20.7185	-2.99985	0.451431	-6.6452	3.02806e-11	3.46713e-10
MGP_C3HHeJ_G0029288	Nsun7	17.4896	-2.14341	0.322694	-6.64225	3.08939e-11	3.53545e-10
MGP_C3HHeJ_G0029773	Hcar2	29.5717	5.25853	0.791803	6.64121	3.11112e-11	3.5584e-10
MGP_C3HHeJ_G0013301	--	2.4801	-3.70628	0.55809	-6.64101	3.11546e-11	3.56144e-10
MGP_C3HHeJ_G0013364	--	1.80653	-5.31187	0.799973	-6.64006	3.1355e-11	3.58242e-10
MGP_C3HHeJ_G0024828	Tbc1d12	414.732	0.679627	0.102355	6.63991	3.13883e-11	3.58428e-10
MGP_C3HHeJ_G0011526	--	2.71654	-4.66485	0.703222	-6.63353	3.27751e-11	3.74063e-10
MGP_C3HHeJ_G0028856	Rere	319.002	-1.64786	0.248418	-6.63342	3.27999e-11	3.74145e-10
MGP_C3HHeJ_G0035833	Dcx	6.82772	-4.0643	0.612742	-6.63298	3.28978e-11	3.7506e-10
MGP_C3HHeJ_G0014727	--	2.40766	-4.59664	0.6931	-6.632	3.31169e-11	3.77355e-10
MGP_C3HHeJ_G0017772	Ddx56	755.512	0.68503	0.103321	6.63012	3.35406e-11	3.81978e-10
MGP_C3HHeJ_G0017789	Tns3	581.284	-1.47877	0.223147	-6.62689	3.42837e-11	3.9023e-10
MGP_C3HHeJ_G0038342	Gm25394	135.597	3.56398	0.537828	6.6266	3.43497e-11	3.90772e-10
MGP_C3HHeJ_G0016192	Map3k19	2.04683	-5.80736	0.87646	-6.62593	3.45075e-11	3.92356e-10
MGP_C3HHeJ_G0023026	Pgp	367.577	1.34732	0.203429	6.62305	3.51858e-11	3.99854e-10
MGP_C3HHeJ_G0033076	Gas6	2482.07	1.86593	0.281761	6.62238	3.53465e-11	4.01465e-10
MGP_C3HHeJ_G0027674	Gng5	2442.23	1.49169	0.225306	6.62071	3.5748e-11	4.05808e-10
MGP_C3HHeJ_G0028447	Fhl3	87.2358	3.23014	0.487916	6.62027	3.58535e-11	4.067e-10
MGP_C3HHeJ_G0020545	Xrcc4	336.182	1.1156	0.168514	6.62023	3.5865e-11	4.067e-10
MGP_C3HHeJ_G0022019	Senp1	225.139	-1.10529	0.166959	-6.62014	3.58867e-11	4.06729e-10
MGP_C3HHeJ_G0027298	Rprd2	471.445	-1.10819	0.167442	-6.61832	3.63292e-11	4.11304e-10
MGP_C3HHeJ_G0024442	Fibp	650.432	1.18019	0.17832	6.6184	3.63112e-11	4.11304e-10
MGP_C3HHeJ_G0019418	Ccdc71l	351.175	1.24327	0.187857	6.61819	3.6362e-11	4.11456e-10
MGP_C3HHeJ_G0020437	Zfp369	234.869	-1.18735	0.179421	-6.6177	3.64842e-11	4.12618e-10
MGP_C3HHeJ_G0024243	Zfp532	134.637	-2.25399	0.340632	-6.61707	3.6638e-11	4.14136e-10
MGP_C3HHeJ_G0033462	Fam32a	1365.16	0.769797	0.116344	6.61658	3.67606e-11	4.153e-10
MGP_C3HHeJ_G0021518	Laptm4b	616.697	1.10136	0.166491	6.61512	3.71241e-11	4.18961e-10
MGP_C3HHeJ_G0021713	Puf60	1769.41	0.695325	0.105111	6.61517	3.71137e-11	4.18961e-10
MGP_C3HHeJ_G0011443	--	106.088	3.27863	0.49566	6.61468	3.72359e-11	4.19999e-10
MGP_C3HHeJ_G0014565	--	3.80267	-3.89739	0.589451	-6.6119	3.79418e-11	4.27733e-10
MGP_C3HHeJ_G0027264	Pogz	278.606	-1.50581	0.22775	-6.61165	3.80051e-11	4.27992e-10
MGP_C3HHeJ_G0035036	Nbeal2	226.357	-1.47359	0.222878	-6.61166	3.80023e-11	4.27992e-10
MGP_C3HHeJ_G0028652	Gale	1165.51	2.30333	0.348449	6.61022	3.83739e-11	4.31915e-10
MGP_C3HHeJ_G0018139	Trim11	411.65	-1.13891	0.172329	-6.60896	3.87034e-11	4.35392e-10
MGP_C3HHeJ_G0011591	--	25.2864	7.33641	1.11025	6.6079	3.89806e-11	4.38046e-10
MGP_C3HHeJ_G0011197	--	3.64788	-3.83689	0.580649	-6.60793	3.89724e-11	4.38046e-10
MGP_C3HHeJ_G0018075	Ccdc69	42.6325	2.88404	0.436484	6.60744	3.91023e-11	4.39181e-10
MGP_C3HHeJ_G0000716	--	11.8134	-3.70178	0.560277	-6.60705	3.92056e-11	4.40084e-10
MGP_C3HHeJ_G0019466	Scfd1	1779.48	1.02428	0.15503	6.60698	3.92242e-11	4.40084e-10
MGP_C3HHeJ_G0007301	A130014A01Rik	20.3452	-2.02735	0.306928	-6.60528	3.96765e-11	4.44834e-10
MGP_C3HHeJ_G0014124	--	114.776	2.02746	0.306947	6.60523	3.96896e-11	4.44834e-10
MGP_C3HHeJ_G0022173	Itga5	386.248	-1.52641	0.231115	-6.60456	3.98702e-11	4.46622e-10
MGP_C3HHeJ_G0025887	1700029I15Rik	13.3951	-2.35697	0.356983	-6.60248	4.04338e-11	4.52457e-10
MGP_C3HHeJ_G0023726	Myl12a	1168.68	1.12066	0.169733	6.6025	4.04269e-11	4.52457e-10
MGP_C3HHeJ_G0026012	Aven	337.794	0.655508	0.099308	6.60076	4.09061e-11	4.575e-10
MGP_C3HHeJ_G0025299	Nup188	220.859	-1.21684	0.184355	-6.60054	4.09666e-11	4.57936e-10
MGP_C3HHeJ_G0019383	Id2	5177.74	2.20252	0.333693	6.60043	4.09958e-11	4.58021e-10
MGP_C3HHeJ_G0036670	Gm43707	9.40367	-3.74447	0.567488	-6.59832	4.15839e-11	4.64347e-10
MGP_C3HHeJ_G0039320	--	8.99698	-3.82874	0.580274	-6.59817	4.1627e-11	4.64583e-10
MGP_C3HHeJ_G0035695	Gm379	159.483	3.9676	0.601349	6.59784	4.172e-11	4.65375e-10
MGP_C3HHeJ_G0020529	Pou5f2	6.63716	-4.18086	0.63388	-6.59567	4.2334e-11	4.71976e-10
MGP_C3HHeJ_G0026483	Aar2	658.298	0.577671	0.0876216	6.59279	4.31635e-11	4.80971e-10
MGP_C3HHeJ_G0028818	Agtrap	59.1569	-1.30158	0.197489	-6.59063	4.37955e-11	4.87757e-10
MGP_C3HHeJ_G0001525	--	6.81002	-3.17319	0.481537	-6.5897	4.40709e-11	4.90567e-10
MGP_C3HHeJ_G0016012	Ncl	1360.12	-1.83769	0.278903	-6.58901	4.42757e-11	4.92588e-10
MGP_C3HHeJ_G0032763	Prss8	275.924	2.33454	0.354314	6.58891	4.43066e-11	4.92673e-10
MGP_C3HHeJ_G0029515	--	13.8409	-3.76589	0.571665	-6.58758	4.47055e-11	4.96848e-10
MGP_C3HHeJ_G0026600	Zfp335	262.646	-1.53386	0.232898	-6.58596	4.51946e-11	5.0202e-10
MGP_C3HHeJ_G0026074	Mga	1131.39	-1.07909	0.163859	-6.58549	4.53396e-11	5.03367e-10
MGP_C3HHeJ_G0021549	Azin1	4463.28	1.43633	0.218125	6.58489	4.55221e-11	5.05129e-10
MGP_C3HHeJ_G0024572	Fads1	28691.2	2.40068	0.364582	6.58474	4.55697e-11	5.05392e-10
MGP_C3HHeJ_G0021391	Gpr180	736.197	1.17366	0.178251	6.58432	4.56981e-11	5.0655e-10
MGP_C3HHeJ_G0015687	Plekhb2	536.887	1.17797	0.178923	6.58366	4.58994e-11	5.08517e-10
MGP_C3HHeJ_G0013127	--	6.27802	-3.3722	0.512229	-6.58339	4.59855e-11	5.09205e-10
MGP_C3HHeJ_G0026181	Prom2	449.754	8.478	1.28792	6.58271	4.61935e-11	5.11241e-10
MGP_C3HHeJ_G0000530	--	2.52927	-4.95237	0.752346	-6.58257	4.62373e-11	5.11338e-10
MGP_C3HHeJ_G0035319	Upf3b	185.022	-1.65258	0.251055	-6.58253	4.62506e-11	5.11338e-10
MGP_C3HHeJ_G0011284	--	6.06577	-2.5719	0.390724	-6.58239	4.62937e-11	5.11548e-10
MGP_C3HHeJ_G0028295	--	95.6465	6.3712	0.968088	6.58122	4.66588e-11	5.15314e-10
MGP_C3HHeJ_G0001260	--	18.6777	-2.70888	0.411631	-6.58084	4.67791e-11	5.16373e-10
MGP_C3HHeJ_G0031734	Kmt2b	320.749	-1.92469	0.292479	-6.58062	4.68486e-11	5.16871e-10
MGP_C3HHeJ_G0024816	Cyp26c1	2.92009	-3.8323	0.582415	-6.58001	4.70403e-11	5.18716e-10
MGP_C3HHeJ_G0001394	--	5.1883	-4.19399	0.637627	-6.57751	4.78391e-11	5.2725e-10
MGP_C3HHeJ_G0020385	--	384.406	-4.36887	0.664242	-6.57723	4.79309e-11	5.27987e-10
MGP_C3HHeJ_G0023815	Srbd1	485.781	-0.645493	0.0981668	-6.57548	4.84973e-11	5.33949e-10
MGP_C3HHeJ_G0022389	Ephb3	4.72476	-3.46662	0.527363	-6.57349	4.9148e-11	5.40833e-10
MGP_C3HHeJ_G0019065	Cep95	118.666	-1.23104	0.187367	-6.5702	5.02483e-11	5.52653e-10
MGP_C3HHeJ_G0029486	Cops4	1320.08	1.17425	0.178746	6.56939	5.05223e-11	5.5509e-10
MGP_C3HHeJ_G0022456	0610012G03Rik	327.729	1.4092	0.214509	6.56942	5.05104e-11	5.5509e-10
MGP_C3HHeJ_G0018545	Nos2	26.5471	3.81561	0.580964	6.56773	5.10897e-11	5.61034e-10
MGP_C3HHeJ_G0011096	--	4.37814	-7.32202	1.11504	-6.56662	5.14716e-11	5.64934e-10
MGP_C3HHeJ_G0030141	C1galt1	2710.21	1.04509	0.159156	6.56647	5.15224e-11	5.652e-10
MGP_C3HHeJ_G0018082	Atox1	2242.81	2.11347	0.321929	6.56502	5.20251e-11	5.70419e-10
MGP_C3HHeJ_G0021671	Them6	103.447	1.33234	0.202955	6.56469	5.21419e-11	5.71404e-10
MGP_C3HHeJ_G0020202	Prpf4b	1224.34	-0.73751	0.112351	-6.56433	5.22674e-11	5.72483e-10
MGP_C3HHeJ_G0006458	2700016F22Rik	7.81295	-2.75076	0.419307	-6.56025	5.37181e-11	5.88069e-10
MGP_C3HHeJ_G0000388	--	4.61718	-3.52456	0.537334	-6.55934	5.40471e-11	5.91365e-10
MGP_C3HHeJ_G0033723	E2f4	177.973	-1.08479	0.165396	-6.55872	5.4272e-11	5.93519e-10
MGP_C3HHeJ_G0028676	Cdc42	7811.5	1.48776	0.226848	6.55841	5.4384e-11	5.94131e-10
MGP_C3HHeJ_G0024088	Hdac3	979.94	0.555032	0.0846283	6.55847	5.43623e-11	5.94131e-10
MGP_C3HHeJ_G0033727	Fhod1	82.864	-1.56533	0.23868	-6.5583	5.44262e-11	5.94285e-10
MGP_C3HHeJ_G0022838	Ldhal6b	4.00025	-3.96716	0.605083	-6.55639	5.51266e-11	6.01624e-10
MGP_C3HHeJ_G0015969	Acsl3	1346.38	1.78527	0.272342	6.55525	5.5548e-11	6.05798e-10
MGP_C3HHeJ_G0012527	--	2.5884	-4.22459	0.644464	-6.5552	5.55663e-11	6.05798e-10
MGP_C3HHeJ_G0016162	Gli2	2.24329	-5.68289	0.867254	-6.55273	5.6493e-11	6.15585e-10
MGP_C3HHeJ_G0013518	--	5.29405	-2.75157	0.420046	-6.55065	5.7286e-11	6.23905e-10
MGP_C3HHeJ_G0019949	Akr1c12	1256.29	0.913616	0.139475	6.55037	5.7393e-11	6.2475e-10
MGP_C3HHeJ_G0001542	--	5.24891	-4.62484	0.70607	-6.55012	5.74904e-11	6.25489e-10
MGP_C3HHeJ_G0013010	--	2.57906	-6.00719	0.917166	-6.54973	5.76414e-11	6.26809e-10
MGP_C3HHeJ_G0018806	Med1	695.464	-1.16159	0.17737	-6.54895	5.7943e-11	6.29767e-10
MGP_C3HHeJ_G0001688	--	12.2848	-3.65745	0.558496	-6.54875	5.80206e-11	6.30286e-10
MGP_C3HHeJ_G0028291	Pdzk1ip1	330.147	4.20931	0.642777	6.54863	5.80689e-11	6.30488e-10
MGP_C3HHeJ_G0022154	--	224.743	-2.06082	0.314746	-6.54755	5.84875e-11	6.34707e-10
MGP_C3HHeJ_G0001279	--	10.4648	-3.55781	0.543509	-6.54599	5.9101e-11	6.41037e-10
MGP_C3HHeJ_G0019203	Tk1	239.467	-1.97957	0.302477	-6.54454	5.96769e-11	6.46952e-10
MGP_C3HHeJ_G0029579	Pgam5	660.405	0.767072	0.117216	6.54407	5.98662e-11	6.48673e-10
MGP_C3HHeJ_G0033213	Ubxn8	628.293	0.675485	0.103249	6.5423	6.05788e-11	6.56059e-10
MGP_C3HHeJ_G0022674	Cggbp1	2130.2	0.690081	0.105499	6.54111	6.10654e-11	6.60991e-10
MGP_C3HHeJ_G0002310	--	9.94253	-3.13264	0.479017	-6.53973	6.16319e-11	6.66782e-10
MGP_C3HHeJ_G0024429	Pacs1	94.0956	-1.15299	0.17632	-6.53918	6.1859e-11	6.68898e-10
MGP_C3HHeJ_G0016520	Nit1	2081.3	0.821419	0.125621	6.53888	6.19792e-11	6.69856e-10
MGP_C3HHeJ_G0035128	Vipr1	354.599	-2.23406	0.341795	-6.53625	6.30804e-11	6.8141e-10
MGP_C3HHeJ_G0035713	Chm	1396.63	1.3795	0.211078	6.5355	6.33959e-11	6.84469e-10
MGP_C3HHeJ_G0022261	Shisa9	4.60582	-2.76603	0.423264	-6.535	6.36101e-11	6.86432e-10
MGP_C3HHeJ_G0034827	Atp1b3	1027.09	0.776742	0.118863	6.53476	6.37129e-11	6.87191e-10
MGP_C3HHeJ_G0035140	Fam198a	1074.32	5.14114	0.786808	6.53418	6.39584e-11	6.89489e-10
MGP_C3HHeJ_G0017860	Ccdc88a	135.461	-1.60335	0.245403	-6.53355	6.42304e-11	6.91717e-10
MGP_C3HHeJ_G0005469	Gm27010	15.4572	-2.8499	0.436194	-6.53356	6.42223e-11	6.91717e-10
MGP_C3HHeJ_G0036730	Gm43920	10.0288	-2.81731	0.431391	-6.53075	6.54399e-11	7.0367e-10
MGP_C3HHeJ_G0017716	Morc2a	461.136	-1.02324	0.156678	-6.53081	6.54168e-11	7.0367e-10
MGP_C3HHeJ_G0021456	Ugt3a1	754.403	2.48287	0.38018	6.53076	6.54359e-11	7.0367e-10
MGP_C3HHeJ_G0026491	Soga1	118.824	-1.7914	0.27433	-6.53007	6.57411e-11	7.0655e-10
MGP_C3HHeJ_G0036644	Gm42700	6.1716	-3.15467	0.483129	-6.52967	6.59159e-11	7.0807e-10
MGP_C3HHeJ_G0030201	Grm8	101.832	5.44317	0.833641	6.52939	6.60388e-11	7.09031e-10
MGP_C3HHeJ_G0029461	Cxcl13	49.1975	6.98626	1.07014	6.52835	6.64987e-11	7.13607e-10
MGP_C3HHeJ_G0017584	Inhbc	789.018	-2.13713	0.327427	-6.52703	6.70861e-11	7.19279e-10
MGP_C3HHeJ_G0037012	Gm26316	57.2485	-8.58705	1.31562	-6.52701	6.70951e-11	7.19279e-10
MGP_C3HHeJ_G0001798	--	7.02985	-5.70232	0.873697	-6.52666	6.72532e-11	7.20609e-10
MGP_C3HHeJ_G0026680	Stx16	406.057	-1.07885	0.165334	-6.52525	6.78875e-11	7.27038e-10
MGP_C3HHeJ_G0025914	Commd9	462.776	0.762749	0.116895	6.52509	6.79592e-11	7.27438e-10
MGP_C3HHeJ_G0022764	Paxbp1	392.338	-1.13391	0.173783	-6.52485	6.80688e-11	7.28243e-10
MGP_C3HHeJ_G0034937	Cyb561d2	289.757	1.88728	0.289263	6.52445	6.82519e-11	7.29834e-10
MGP_C3HHeJ_G0031672	Eif3k	1009.72	1.30461	0.199977	6.52382	6.85396e-11	7.32541e-10
MGP_C3HHeJ_G0033612	Chd9	808.198	-1.63074	0.250028	-6.52224	6.92644e-11	7.39914e-10
MGP_C3HHeJ_G0022896	1600012H06Rik	943.619	1.33971	0.205442	6.52113	6.97783e-11	7.45028e-10
MGP_C3HHeJ_G0018385	Txndc17	1585.86	1.71094	0.262396	6.52046	7.0093e-11	7.48012e-10
MGP_C3HHeJ_G0027144	Efna1	2210.77	2.5598	0.392606	6.52002	7.02999e-11	7.49842e-10
MGP_C3HHeJ_G0028134	Cdkn2a	85.9415	7.00315	1.07423	6.51921	7.06808e-11	7.53526e-10
MGP_C3HHeJ_G0019947	Akr1c13	3117.03	1.78271	0.273467	6.51893	7.08122e-11	7.54547e-10
MGP_C3HHeJ_G0017898	Ranbp17	7.32587	-2.90496	0.44567	-6.51818	7.11655e-11	7.57931e-10
MGP_C3HHeJ_G0015883	Rpe	1119.95	0.93755	0.14384	6.518	7.12499e-11	7.58293e-10
MGP_C3HHeJ_G0027265	Psmb4	4291.16	1.65047	0.253219	6.51796	7.12711e-11	7.58293e-10
MGP_C3HHeJ_G0002360	--	22.6441	-3.30305	0.506793	-6.51755	7.14642e-11	7.59966e-10
MGP_C3HHeJ_G0031126	Atf7ip	668.927	-1.27314	0.195352	-6.51717	7.16465e-11	7.61522e-10
MGP_C3HHeJ_G0024297	BC031181	1443.2	1.20142	0.184369	6.51639	7.20197e-11	7.65105e-10
MGP_C3HHeJ_G0033547	Mri1	308.423	0.904878	0.138878	6.51562	7.23886e-11	7.68639e-10
MGP_C3HHeJ_G0000458	--	54.7987	-4.21464	0.646901	-6.51512	7.26335e-11	7.70853e-10
MGP_C3HHeJ_G0028044	Mup3	23806	4.07844	0.626131	6.51372	7.33139e-11	7.77685e-10
MGP_C3HHeJ_G0031635	Psmc4	2100.05	0.982966	0.150913	6.51345	7.34447e-11	7.78683e-10
[truncated: 20,064 more rows]

## Sheet: mouseLiverTumours - GSEA
Significant terms from the Gene Set Enrichment Analysis on the genes that show concordant changes between Ctcf-hemizygous MEFs and mouse liver tumours.
Gene Ontology analysis								KEGG pathways analysis
GO term		ontologyType	numberInCategory	numberDE	pvalue	FDR		Pathway		numberInCategory	numberDE	pvalue	FDR
GO:0061138	morphogenesis of a branching epithelium	BP	161	11	1.18251e-08	0.000238831		path:mmu05200	Pathways in cancer	393	11	6.90264e-05	0.0222955
GO:0001763	morphogenesis of a branching structure	BP	174	11	2.60968e-08	0.000263539		path:mmu04060	Cytokine-cytokine receptor interaction	123	6	0.000192083	0.0310214
GO:0044421	extracellular region part	CC	836	21	1.18894e-07	0.000800435		path:mmu05202	Transcriptional misregulation in cancer	133	6	0.000293536	0.031604
GO:0060429	epithelium development	BP	731	19	3.14508e-07	0.00119109		path:mmu05323	Rheumatoid arthritis	55	4	0.000516656	0.0361741
GO:0048754	branching morphogenesis of an epithelial tube	BP	135	9	3.37508e-07	0.00119109		path:mmu05218	Melanoma	56	4	0.000559971	0.0361741
GO:0005615	extracellular space	CC	666	18	3.90831e-07	0.00119109
GO:0007155	cell adhesion	BP	829	20	4.63766e-07	0.00119109
GO:0008083	growth factor activity	MF	71	7	5.14847e-07	0.00119109
GO:0022610	biological adhesion	BP	836	20	5.30762e-07	0.00119109
GO:0009888	tissue development	BP	1192	24	7.15592e-07	0.00144528
GO:0005576	extracellular region	CC	1040	22	1.08573e-06	0.00199349
GO:0030154	cell differentiation	BP	2579	37	1.23728e-06	0.00208245
GO:0048869	cellular developmental process	BP	2739	38	1.88074e-06	0.00292195
GO:0002009	morphogenesis of an epithelium	BP	398	13	2.72085e-06	0.00371911
GO:0022603	regulation of anatomical structure morphogenesis	BP	763	18	2.76212e-06	0.00371911
GO:0008283	cell proliferation	BP	1360	24	7.37909e-06	0.00931472
GO:0042127	regulation of cell proliferation	BP	1114	21	1.22007e-05	0.0131175
GO:0048729	tissue morphogenesis	BP	458	13	1.24232e-05	0.0131175
GO:0060548	negative regulation of cell death	BP	765	17	1.27854e-05	0.0131175
GO:0010033	response to organic substance	BP	1811	28	1.29895e-05	0.0131175
GO:0042221	response to chemical	BP	2377	33	1.52874e-05	0.0147028
GO:0071363	cellular response to growth factor stimulus	BP	405	12	1.70325e-05	0.0156366
GO:0070848	response to growth factor	BP	414	12	2.11784e-05	0.0185607
GO:0048018	receptor ligand activity	MF	174	8	2.28563e-05	0.0185607
GO:0048513	animal organ development	BP	2089	30	2.29745e-05	0.0185607
GO:0010941	regulation of cell death	BP	1263	22	2.58866e-05	0.0201089
GO:0050673	epithelial cell proliferation	BP	294	10	2.91672e-05	0.0218182
GO:0009887	animal organ morphogenesis	BP	657	15	3.20046e-05	0.0230856
GO:2000027	regulation of organ morphogenesis	BP	134	7	3.55559e-05	0.0247628
GO:0060441	epithelial tube branching involved in lung morphogenesis	BP	28	4	3.78105e-05	0.0254553
GO:0050678	regulation of epithelial cell proliferation	BP	245	9	4.16952e-05	0.0271651
GO:0043066	negative regulation of apoptotic process	BP	672	15	4.31587e-05	0.0272399
GO:0004962	endothelin receptor activity	MF	2	2	4.59172e-05	0.0280173
GO:0045655	regulation of monocyte differentiation	BP	11	3	4.74273e-05	0.0280173
GO:0030545	receptor regulator activity	MF	193	8	4.85521e-05	0.0280173
GO:0043069	negative regulation of programmed cell death	BP	686	15	5.46304e-05	0.0292461
GO:0050900	leukocyte migration	BP	197	8	5.48263e-05	0.0292461
GO:0007167	enzyme linked receptor protein signaling pathway	BP	611	14	5.50255e-05	0.0292461
GO:0042981	regulation of apoptotic process	BP	1141	20	6.13039e-05	0.0317476
GO:0051240	positive regulation of multicellular organismal process	BP	1151	20	6.50897e-05	0.0328654
GO:0035295	tube development	BP	790	16	7.04618e-05	0.034042
GO:0050793	regulation of developmental process	BP	1775	26	7.21813e-05	0.034042
GO:0043067	regulation of programmed cell death	BP	1156	20	7.36209e-05	0.034042
GO:0022612	gland morphogenesis	BP	103	6	7.57685e-05	0.034042
GO:0016477	cell migration	BP	977	18	7.58473e-05	0.034042
GO:0051094	positive regulation of developmental process	BP	979	18	7.81677e-05	0.0343207
GO:0070887	cellular response to chemical stimulus	BP	1785	26	8.28671e-05	0.0356099
GO:0023052	signaling	BP	3441	40	8.4771e-05	0.0356692
GO:0032502	developmental process	BP	3849	43	8.97508e-05	0.0369938
GO:0048731	system development	BP	2959	36	9.24157e-05	0.0373304
GO:0048015	phosphatidylinositol-mediated signaling	BP	110	6	9.94882e-05	0.0393993
GO:0048017	inositol lipid-mediated signaling	BP	112	6	0.000109409	0.0420721
GO:0007154	cell communication	BP	3481	40	0.000110403	0.0420721
GO:0060562	epithelial tube morphogenesis	BP	280	9	0.000119048	0.0445262
GO:0006935	chemotaxis	BP	352	10	0.000127466	0.0468079
GO:0042330	taxis	BP	354	10	0.000133398	0.0475237
GO:0031012	extracellular matrix	CC	286	9	0.000135339	0.0475237
GO:0035239	tube morphogenesis	BP	663	14	0.000136474	0.0475237

## Sheet: TCGA PanCanAtlas data
Identifiers of the tumour and control samples used from TCGA PanCanAtlas
Tumour samples were selected to have reported missense, frameshift or stop-gain mutations in CTCF
uterine (UCEC)		breast (BRCA)
tumours	control	tumours	control
TCGA-A5-A0GI-01A	TCGA-BK-A4ZD-11A	TCGA-BH-A0DH-01A	TCGA-BH-A0C0-11A
TCGA-SJ-A6ZI-01A	TCGA-AX-A1CF-11A	TCGA-E9-A227-01A	TCGA-BH-A0DV-11A
TCGA-BG-A0MO-01A	TCGA-AX-A2HD-11A	TCGA-E9-A1R0-01A	TCGA-E9-A1ND-11A
TCGA-BG-A186-01A	TCGA-BG-A3EW-11A	TCGA-A8-A0AD-01A	TCGA-BH-A1FG-11B
TCGA-BK-A0C9-01A	TCGA-AX-A2H8-11A	TCGA-EW-A1IY-01A	TCGA-BH-A0BV-11A
TCGA-A5-A0GH-01A	TCGA-AX-A0J0-11A	TCGA-E2-A156-01A	TCGA-BH-A0DT-11A
TCGA-D1-A1NY-01A	TCGA-AX-A05Y-11A	TCGA-AO-A12B-01A	TCGA-AC-A2FM-11B
TCGA-EY-A2OP-01A	TCGA-FL-A1YI-11A	TCGA-BH-A0W4-01A	TCGA-BH-A0BA-11A
TCGA-A5-A1OF-01A	TCGA-DI-A2QY-11A	TCGA-WT-AB44-01A	TCGA-BH-A18S-11A
TCGA-BG-A0M9-01A	TCGA-BG-A3PP-11A	TCGA-A2-A0CQ-01A	TCGA-E9-A1N9-11A
TCGA-B5-A3FC-01A	TCGA-FL-A1YM-11A	TCGA-E2-A15T-01A	TCGA-BH-A1EV-11A
TCGA-D1-A163-01A	TCGA-BK-A13C-11A	TCGA-B6-A0WZ-01A	TCGA-BH-A1EW-11B
TCGA-AX-A1C5-01A	TCGA-AX-A2HA-11A	TCGA-BH-A1FU-01A	TCGA-BH-A0B8-11A
TCGA-AP-A051-01A	TCGA-FL-A1YN-11A	TCGA-E2-A1L9-01A	TCGA-BH-A0HA-11A
TCGA-AP-A1E0-01A	TCGA-AX-A2HC-11A	TCGA-C8-A12T-01A	TCGA-BH-A0BC-11A
TCGA-D1-A17S-01A	TCGA-FL-A1YH-11A	TCGA-AN-A0FS-01A	TCGA-BH-A0DO-11A
TCGA-B5-A3FA-01A	TCGA-FL-A1YQ-11A	TCGA-BH-A0W5-01A	TCGA-E9-A1RD-11A
TCGA-AX-A0J0-01A	TCGA-BK-A0CB-11A	TCGA-AN-A0AT-01A	TCGA-BH-A1FN-11A
TCGA-D1-A1NZ-01A	TCGA-AJ-A2QL-11A	TCGA-3C-AALI-01A	TCGA-BH-A203-11A
TCGA-FI-A2F4-01A	TCGA-FL-A3WE-11A		TCGA-BH-A0DH-11A
TCGA-BK-A6W3-01A	TCGA-AX-A1CI-11A		TCGA-A7-A0DC-11A
TCGA-BS-A0UM-01A	TCGA-AJ-A3NH-11A		TCGA-BH-A0DG-11A
TCGA-EO-A22U-01A	TCGA-FL-A1YV-11A		TCGA-BH-A1FJ-11B
TCGA-AJ-A8CV-01A	TCGA-E6-A1M0-11A		TCGA-AC-A23H-11A
TCGA-B5-A0JV-01A	TCGA-FL-A1YU-11A		TCGA-E9-A1NF-11A
TCGA-A5-A2K7-01A	TCGA-AX-A1CK-11A		TCGA-BH-A18J-11A
TCGA-AP-A0LG-01A	TCGA-BG-A2AD-11A		TCGA-BH-A0AZ-11A
TCGA-A5-A0VO-01A	TCGA-FL-A1YF-11A		TCGA-BH-A0C3-11A
TCGA-AJ-A3OJ-01A	TCGA-AJ-A3NC-11A		TCGA-BH-A1EO-11A
TCGA-AX-A2HD-01A	TCGA-FL-A1YL-11A		TCGA-E2-A1L7-11A
TCGA-EY-A5W2-01A	TCGA-FL-A1YG-11A		TCGA-BH-A1FE-11B
TCGA-BG-A2L7-01A	TCGA-FL-A1YT-11A		TCGA-BH-A0E0-11A
TCGA-AP-A1DH-01A	TCGA-DI-A2QU-11A		TCGA-BH-A0H5-11A
TCGA-DF-A2KU-01A	TCGA-AX-A0IZ-11A		TCGA-E2-A15I-11A
TCGA-D1-A17U-01A	TCGA-AJ-A3NE-11A		TCGA-E9-A1N4-11A
TCGA-EO-A22R-01A			TCGA-E2-A1LB-11A
TCGA-B5-A11Y-01A			TCGA-BH-A0B5-11A
TCGA-BG-A0LX-01A			TCGA-A7-A0CE-11A
TCGA-D1-A17R-01A			TCGA-E9-A1NA-11A
TCGA-BG-A0MC-01A			TCGA-BH-A0BQ-11A
TCGA-AX-A2HC-01A			TCGA-BH-A0H9-11A
TCGA-A5-A0R9-01A			TCGA-BH-A1FC-11A
TCGA-A5-A0GA-01A			TCGA-BH-A0DZ-11A
TCGA-D1-A16Q-01A			TCGA-E9-A1NG-11A
TCGA-AX-A2H7-01A			TCGA-E9-A1RH-11A
TCGA-BG-A0MQ-01A			TCGA-E9-A1R7-11A
TCGA-B5-A11R-01A			TCGA-BH-A0HK-11A
TCGA-DI-A1BU-01A			TCGA-E2-A1BC-11A
TCGA-B5-A11X-01A			TCGA-BH-A1F6-11B
TCGA-A5-A0GX-01A			TCGA-BH-A18L-11A
TCGA-AX-A05T-01A			TCGA-BH-A1FD-11B
TCGA-D1-A16X-01A			TCGA-BH-A0B3-11B
TCGA-A5-A2K5-01A			TCGA-BH-A208-11A
TCGA-AP-A0LP-01A			TCGA-E9-A1N5-11A
TCGA-AP-A0LM-01A			TCGA-BH-A0BZ-11A
TCGA-AP-A059-01A			TCGA-A7-A0DB-11A
TCGA-EO-A3AU-01A			TCGA-BH-A18R-11A
TCGA-AP-A1DV-01A			TCGA-BH-A18M-11A
TCGA-D1-A1O8-01A			TCGA-BH-A0DK-11A
TCGA-D1-A0ZV-01A			TCGA-AC-A2FF-11A
TCGA-AX-A05Y-01A			TCGA-BH-A1EN-11A
TCGA-BS-A0TJ-01A			TCGA-BH-A1FH-11B
TCGA-A5-A0G1-01A			TCGA-BH-A0DQ-11A
TCGA-B5-A0JU-01B			TCGA-BH-A1F0-11B
TCGA-DF-A2KN-01A			TCGA-E9-A1RC-11A
TCGA-D1-A1NS-01A			TCGA-E2-A1LS-11A
TCGA-AX-A06F-01A			TCGA-E2-A15M-11A
TCGA-B5-A1MX-01A			TCGA-E2-A15K-11A
TCGA-AJ-A5DW-01A			TCGA-BH-A204-11A
TCGA-A5-A0GM-01A			TCGA-E2-A1IG-11A
TCGA-EO-A22T-01A			TCGA-BH-A0H7-11A
TCGA-BG-A0YV-01A			TCGA-BH-A0B7-11A
TCGA-EO-A22X-01A			TCGA-A7-A13F-11A
TCGA-A5-A0GW-01A			TCGA-BH-A0DP-11A
TCGA-EO-A3AY-01A			TCGA-E9-A1RB-11A
TCGA-BG-A222-01A			TCGA-BH-A0BW-11A
TCGA-BS-A0T9-01A			TCGA-BH-A1FR-11B
TCGA-AX-A1CE-01A			TCGA-E9-A1RF-11A
TCGA-B5-A0JX-01A			TCGA-BH-A0DD-11A
TCGA-AP-A1DK-01A			TCGA-BH-A0BJ-11A
TCGA-PG-A917-01A			TCGA-BH-A18N-11A
TCGA-EY-A548-01A			TCGA-BH-A0BS-11A
TCGA-EY-A1GQ-01A			TCGA-BH-A1FU-11A
TCGA-FI-A2D5-01A			TCGA-AC-A2FB-11A
TCGA-BS-A0V6-01A			TCGA-E2-A1LH-11A
TCGA-B5-A1MR-01A			TCGA-BH-A0AY-11A
TCGA-EY-A1GI-01A			TCGA-BH-A1F2-11A
TCGA-EY-A1H0-01A			TCGA-E9-A1RI-11A
TCGA-AX-A2HJ-01A			TCGA-BH-A0BM-11A
TCGA-AX-A0J1-01A			TCGA-BH-A0BT-11A
TCGA-AJ-A3EL-01A			TCGA-BH-A209-11A
TCGA-BS-A0UJ-01A			TCGA-BH-A1FM-11B
TCGA-E6-A1M0-01A			TCGA-E2-A158-11A
TCGA-B5-A0K7-01A			TCGA-A7-A0CH-11A
TCGA-D1-A17D-01A			TCGA-BH-A1ET-11B
TCGA-AJ-A3EK-01A			TCGA-BH-A18K-11A
TCGA-BG-A0MK-01A			TCGA-A7-A13G-11A
TCGA-A5-A0GP-01A			TCGA-BH-A0AU-11A
TCGA-DF-A2KV-01A			TCGA-BH-A18Q-11A
TCGA-D1-A2G5-01A			TCGA-A7-A0D9-11A
TCGA-BS-A0U5-01A			TCGA-BH-A18V-11A
TCGA-AX-A05Z-01A			TCGA-BH-A1EU-11A
TCGA-PG-A916-01A			TCGA-A7-A13E-11A
TCGA-BG-A0M4-01A			TCGA-BH-A0E1-11A
			TCGA-BH-A1F8-11B
			TCGA-BH-A0DL-11A
			TCGA-GI-A2C9-11A
			TCGA-GI-A2C8-11A
			TCGA-BH-A1FB-11A
			TCGA-E9-A1N6-11A
			TCGA-E2-A153-11A
			TCGA-BH-A18U-11A
			TCGA-BH-A18P-11A

## Sheet: UCEC DE analysis
ID	gene	baseMean	log2FoldChange	lfcSE	stat	pvalue	padj
ENSG00000198932.11	GPRASP1	499.933	-4.11268	0.168893	-24.3508	5.68983e-131	2.19593e-126
ENSG00000280339.1	RP11-736K20.4	88.282	-4.45127	0.19052	-23.3637	9.99429e-121	1.9286e-116
ENSG00000108381.9	ASPA	68.7771	-6.13207	0.265369	-23.1077	3.87079e-118	4.97964e-114
ENSG00000047648.20	ARHGAP6	263.797	-4.42518	0.191683	-23.0859	6.40972e-118	6.18442e-114
ENSG00000198300.11	PEG3	1228.04	-6.6291	0.289156	-22.9257	2.57488e-116	1.9875e-112
ENSG00000214575.8	CPEB1	66.284	-5.13279	0.225752	-22.7364	1.95774e-114	1.25929e-110
ENSG00000145194.16	ECE2	460.298	2.74791	0.121665	22.5859	5.95778e-113	3.28478e-109
ENSG00000137727.11	ARHGAP20	110.11	-4.66234	0.207117	-22.5106	3.26569e-112	1.57545e-108
ENSG00000100307.11	CBX7	1254.78	-3.53858	0.158079	-22.3849	5.5271e-111	2.37014e-107
ENSG00000166405.13	RIC3	92.2814	-5.00052	0.226532	-22.0742	5.59657e-108	2.15994e-104
ENSG00000134201.9	GSTM5	454.502	-5.43132	0.247532	-21.9419	1.03434e-106	3.62904e-103
ENSG00000173068.16	BNC2	1115.69	-4.97491	0.22734	-21.8831	3.76305e-106	1.21026e-102
ENSG00000164087.6	POC1A	576.558	3.31615	0.152561	21.7365	9.26587e-105	2.75082e-101
ENSG00000158301.17	GPRASP2	394.705	-2.96832	0.138046	-21.5024	1.47814e-102	4.0748e-99
ENSG00000198838.10	RYR3	186.081	-4.14874	0.19495	-21.2811	1.69943e-100	4.37253e-97
ENSG00000065534.17	MYLK	11727.3	-4.57262	0.216112	-21.1586	2.30034e-99	5.5487e-96
ENSG00000225398.2	PGM5P4	11.6921	-6.35367	0.302294	-21.0182	4.46978e-98	1.01475e-94
ENSG00000150764.12	DIXDC1	849.933	-3.00412	0.145126	-20.7	3.46122e-95	7.42124e-92
ENSG00000280237.1	MIR4697HG	152.562	-5.71049	0.276235	-20.6726	6.1115e-95	1.24141e-91
ENSG00000135119.13	RNFT2	387.916	3.12725	0.151942	20.5818	3.99489e-94	7.70894e-91
ENSG00000254986.6	DPP3	2012.96	2.06341	0.100301	20.5722	4.87163e-94	8.95312e-91
ENSG00000166851.13	PLK1	1163.81	3.77457	0.184422	20.467	4.23701e-93	7.43288e-90
ENSG00000134057.13	CCNB1	2248.91	3.24548	0.158623	20.4603	4.86381e-93	8.16147e-90
ENSG00000248309.4	MEF2C-AS1	24.9339	-4.54927	0.222586	-20.4382	7.64313e-93	1.22908e-89
ENSG00000102271.12	KLHL4	78.3031	-5.79468	0.283943	-20.4079	1.422e-92	2.19523e-89
ENSG00000137203.9	TFAP2A	1005.64	5.15678	0.254984	20.2239	6.03107e-91	8.95243e-88
ENSG00000129194.6	SOX15	92.7994	-3.12599	0.15478	-20.1964	1.05349e-90	1.50586e-87
ENSG00000182636.5	NDN	1042.22	-3.67458	0.18196	-20.1945	1.09472e-90	1.50891e-87
ENSG00000138794.8	CASP6	1033.38	1.7341	0.0859981	20.1645	2.00952e-90	2.67432e-87
ENSG00000071967.10	CYBRD1	3083.47	-3.40596	0.169001	-20.1535	2.50515e-90	3.22279e-87
ENSG00000134690.9	CDCA8	719.527	3.51694	0.175276	20.0651	1.48894e-89	1.85369e-86
ENSG00000079308.15	TNS1	8153	-3.69158	0.184035	-20.0592	1.67896e-89	2.02493e-86
ENSG00000076382.15	SPAG5	1112.98	3.21784	0.160634	20.032	2.89587e-89	3.28715e-86
ENSG00000172403.9	SYNPO2	4910.3	-4.73185	0.236206	-20.0327	2.85836e-89	3.28715e-86
ENSG00000279377.1	AC003973.3	24.0099	-4.43684	0.221625	-20.0196	3.72021e-89	4.10222e-86
ENSG00000147526.18	TACC1	3139.53	-3.12166	0.156555	-19.9397	1.84155e-88	1.97424e-85
ENSG00000105011.7	ASF1B	1234.07	3.77016	0.189131	19.9341	2.05871e-88	2.14741e-85
ENSG00000125898.11	FAM110A	701.935	2.3227	0.116714	19.9008	4.00142e-88	4.06397e-85
ENSG00000177469.12	PTRF	9730.42	-3.15966	0.158828	-19.8937	4.61769e-88	4.56961e-85
ENSG00000171873.7	ADRA1D	29.7894	-5.23039	0.262963	-19.8902	4.94854e-88	4.7746e-85
ENSG00000077157.19	PPP1R12B	6009.38	-4.45534	0.224016	-19.8885	5.11771e-88	4.81739e-85
ENSG00000277954.1	RP11-679B19.1	75.1201	-4.97641	0.251618	-19.7776	4.64408e-87	4.26747e-84
ENSG00000089639.9	GMIP	936.312	2.03117	0.102789	19.7606	6.5038e-87	5.83739e-84
ENSG00000101057.14	MYBL2	2283.72	4.71964	0.238886	19.7569	7.00202e-87	6.14173e-84
ENSG00000157456.6	CCNB2	1024.01	3.7244	0.188572	19.7506	7.93387e-87	6.80444e-84
ENSG00000134533.5	RERG	1108.09	-5.2415	0.265588	-19.7354	1.07006e-86	8.97781e-84
ENSG00000159176.12	CSRP1	19532.4	-2.96957	0.150503	-19.731	1.16868e-86	9.59659e-84
ENSG00000117399.12	CDC20	2031.61	4.16445	0.211516	19.6885	2.70446e-86	2.1745e-83
ENSG00000165966.13	PDZRN4	54.0665	-6.07264	0.30894	-19.6564	5.09868e-86	4.01589e-83
ENSG00000105974.10	CAV1	3463.27	-3.69651	0.188406	-19.6199	1.04483e-85	8.06482e-83
ENSG00000165995.17	CACNB2	112.751	-3.508	0.179223	-19.5734	2.60736e-85	1.97311e-82
ENSG00000179051.12	RCC2	8012.78	1.62568	0.0830943	19.5642	3.12047e-85	2.31599e-82
ENSG00000114698.13	PLSCR4	502.087	-3.97623	0.204132	-19.4787	1.66421e-84	1.21186e-81
ENSG00000237649.6	KIFC1	1356.77	3.53709	0.181762	19.46	2.39947e-84	1.71491e-81
ENSG00000187601.4	MAGEH1	452.748	-3.16033	0.162581	-19.4385	3.64813e-84	2.55993e-81
ENSG00000119865.7	CNRIP1	391.081	-3.24335	0.166922	-19.4303	4.27884e-84	2.94888e-81
ENSG00000167130.16	DOLPP1	764.686	1.42966	0.0739214	19.3403	2.46276e-83	1.6675e-80
ENSG00000022267.15	FHL1	3651.03	-4.86089	0.251994	-19.2897	6.55206e-83	4.35983e-80
ENSG00000237125.7	HAND2-AS1	441.68	-5.00709	0.25982	-19.2713	9.34723e-83	6.11436e-80
ENSG00000115507.8	OTX1	146.011	5.93806	0.308376	19.2559	1.25968e-82	8.10266e-80
ENSG00000276409.3	CCL14	113.278	-6.71795	0.349657	-19.213	2.88167e-82	1.8232e-79
ENSG00000121152.8	NCAPH	503.096	3.71767	0.193863	19.1768	5.77977e-82	3.59782e-79
ENSG00000094804.8	CDC6	785.172	3.57751	0.186773	19.1543	8.91038e-82	5.45853e-79
ENSG00000072952.17	MRVI1	1753.08	-3.73209	0.19493	-19.1458	1.0497e-81	6.33003e-79
ENSG00000123119.10	NECAB1	127.818	-4.8378	0.253259	-19.1022	2.42169e-81	1.43789e-78
ENSG00000117020.15	AKT3	835.735	-3.47703	0.182143	-19.0896	3.08365e-81	1.80319e-78
ENSG00000163431.12	LMOD1	4310.11	-5.18009	0.271743	-19.0625	5.17789e-81	2.93876e-78
ENSG00000189159.14	HN1	3849.66	2.83879	0.148917	19.0629	5.13933e-81	2.93876e-78
ENSG00000130675.13	MNX1	153.447	5.6386	0.296443	19.0209	1.14558e-80	6.40759e-78
ENSG00000121297.6	TSHZ3	635.27	-3.53946	0.18625	-19.0038	1.58746e-80	8.75234e-78
ENSG00000013810.17	TACC3	2445.47	3.08497	0.162372	18.9993	1.72759e-80	9.39081e-78
ENSG00000081189.12	MEF2C	726.153	-2.93433	0.154461	-18.9973	1.79618e-80	9.62804e-78
ENSG00000165757.8	KIAA1462	1355.62	-3.34393	0.176029	-18.9965	1.82299e-80	9.63785e-78
ENSG00000185052.10	SLC24A3	752.528	-3.98518	0.209832	-18.9922	1.97821e-80	1.03172e-77
ENSG00000127423.9	AUNIP	159.662	3.33273	0.175742	18.9638	3.39898e-80	1.74907e-77
ENSG00000172935.8	MRGPRF	1511.99	-4.3609	0.230228	-18.9416	5.17605e-80	2.62848e-77
ENSG00000145979.16	TBC1D7	744.778	2.16966	0.114621	18.9291	6.57197e-80	3.29401e-77
ENSG00000145708.9	CRHBP	28.5689	-4.90822	0.259543	-18.911	9.25566e-80	4.57965e-77
ENSG00000169679.13	BUB1	750.229	3.65155	0.193262	18.8943	1.2704e-79	6.20632e-77
ENSG00000087586.16	AURKA	500.766	3.09416	0.163877	18.881	1.63437e-79	7.88462e-77
ENSG00000175395.14	ZNF25	376.367	-1.86137	0.0986176	-18.8747	1.84284e-79	8.78057e-77
ENSG00000111669.13	TPI1	22209.5	1.8837	0.0998556	18.8642	2.24528e-79	1.05676e-76
ENSG00000115896.14	PLCL1	147.093	-3.99073	0.211756	-18.8459	3.17498e-79	1.47633e-76
ENSG00000152583.11	SPARCL1	16303.3	-4.30566	0.228521	-18.8414	3.45692e-79	1.58829e-76
ENSG00000113231.12	PDE8B	447.236	-3.0103	0.159857	-18.8313	4.18754e-79	1.90134e-76
ENSG00000011465.15	DCN	14679.4	-4.38071	0.232749	-18.8216	5.02262e-79	2.25399e-76
ENSG00000108799.11	EZH1	1290.12	-1.67963	0.0893892	-18.79	9.11323e-79	4.04271e-76
ENSG00000127903.13	ZNF835	58.5717	-3.78466	0.201533	-18.7793	1.11458e-78	4.88819e-76
ENSG00000169057.18	MECP2	1886.5	-1.14982	0.0612768	-18.7644	1.4779e-78	6.40878e-76
ENSG00000113594.8	LIFR	1578.6	-3.81817	0.203597	-18.7536	1.81055e-78	7.76406e-76
ENSG00000142945.11	KIF2C	876.081	3.45881	0.184537	18.7432	2.20064e-78	9.33313e-76
ENSG00000164107.8	HAND2	670.482	-4.52385	0.242238	-18.6752	7.878e-78	3.30482e-75
ENSG00000172465.12	TCEAL1	761.488	-2.39415	0.128223	-18.6717	8.41179e-78	3.4908e-75
ENSG00000070808.14	CAMK2A	68.6264	-5.2001	0.278514	-18.6709	8.5388e-78	3.50581e-75
ENSG00000102362.14	SYTL4	800.359	-3.16972	0.169869	-18.6598	1.05078e-77	4.26881e-75
ENSG00000197256.9	KANK2	6863.41	-2.84297	0.152426	-18.6514	1.2296e-77	4.94326e-75
ENSG00000234336.5	JAZF1-AS1	11.8459	-4.14323	0.222241	-18.6429	1.44123e-77	5.73431e-75
ENSG00000162733.15	DDR2	1255.23	-3.30027	0.177163	-18.6285	1.889e-77	7.43918e-75
ENSG00000108924.12	HLF	433.122	-4.6115	0.247595	-18.6252	2.00883e-77	7.83119e-75
ENSG00000146410.10	MTFR2	135.938	3.43809	0.18483	18.6014	3.13212e-77	1.20881e-74
ENSG00000269345.1	VN1R85P	2.97815	-5.00204	0.268948	-18.5986	3.29918e-77	1.26068e-74
ENSG00000123096.10	SSPN	703.368	-3.18469	0.171246	-18.5972	3.38649e-77	1.28135e-74
ENSG00000170500.11	LONRF2	1584.84	-3.52825	0.189943	-18.5753	5.09486e-77	1.90904e-74
ENSG00000174740.7	PABPC5	40.4709	-4.05198	0.218439	-18.5497	8.20375e-77	3.04438e-74
ENSG00000141338.12	ABCA8	464.173	-4.70734	0.253813	-18.5465	8.69972e-77	3.19768e-74
ENSG00000153902.12	LGI4	216.08	-3.92499	0.211752	-18.5358	1.06255e-76	3.86869e-74
ENSG00000146670.8	CDCA5	954.964	3.54491	0.191306	18.53	1.1829e-76	4.26662e-74
ENSG00000223749.6	MIR503HG	179.886	-4.86672	0.262956	-18.5077	1.79023e-76	6.39741e-74
ENSG00000103710.9	RASL12	778.218	-3.55048	0.192024	-18.4898	2.49515e-76	8.83466e-74
ENSG00000165633.11	VSTM4	555.795	-3.51389	0.190278	-18.4671	3.79965e-76	1.33312e-73
ENSG00000105270.13	CLIP3	1487.9	-3.41258	0.185038	-18.4425	5.98588e-76	2.08125e-73
ENSG00000167900.10	TK1	2250.85	3.48641	0.189102	18.4366	6.68063e-76	2.30207e-73
ENSG00000126785.11	RHOJ	514.607	-2.90599	0.157706	-18.4266	8.03638e-76	2.74474e-73
ENSG00000122952.15	ZWINT	1424.66	3.35957	0.182382	18.4206	8.98841e-76	3.04297e-73
ENSG00000115884.9	SDC1	5325.5	3.68808	0.200301	18.4126	1.04028e-75	3.49118e-73
ENSG00000187068.2	C3orf70	303.724	-4.55519	0.247634	-18.3949	1.44336e-75	4.80217e-73
ENSG00000186642.14	PDE2A	478.923	-4.41494	0.240254	-18.3762	2.03931e-75	6.72692e-73
ENSG00000074800.12	ENO1	49815.7	1.95024	0.106132	18.3757	2.05692e-75	6.72754e-73
ENSG00000204381.10	LAYN	297.528	-2.77385	0.151039	-18.3652	2.49735e-75	8.09938e-73
ENSG00000273677.1	WT1-AS_2	3.95201	-4.85768	0.264742	-18.3488	3.37611e-75	1.08581e-72
ENSG00000253250.2	C8orf88	40.4841	-4.59512	0.250479	-18.3453	3.59614e-75	1.14702e-72
ENSG00000151892.13	GFRA1	402.883	-5.13444	0.279987	-18.3381	4.10872e-75	1.29977e-72
ENSG00000182253.13	SYNM	664.964	-4.19236	0.228845	-18.3197	5.76644e-75	1.80935e-72
ENSG00000133800.7	LYVE1	162.207	-4.05498	0.221586	-18.2998	8.3061e-75	2.58521e-72
ENSG00000167513.7	CDT1	1034.06	3.59703	0.196581	18.298	8.59195e-75	2.65278e-72
ENSG00000173757.8	STAT5B	2609.15	-1.80588	0.0990581	-18.2305	2.95516e-74	9.0517e-72
ENSG00000114200.8	BCHE	363.25	-6.7957	0.373681	-18.1858	6.68164e-74	2.03048e-71
ENSG00000237978.4	KCNMB2-AS1	91.8331	5.57409	0.307059	18.1531	1.21299e-73	3.65735e-71
ENSG00000241158.4	ADAMTS9-AS1	101.655	-4.88116	0.269361	-18.1212	2.16699e-73	6.48315e-71
ENSG00000162062.13	C16orf59	423.254	3.31542	0.183001	18.1169	2.3424e-73	6.95406e-71
ENSG00000120279.6	MYCT1	276.572	-3.45979	0.190977	-18.1162	2.37232e-73	6.98912e-71
ENSG00000069431.9	ABCC9	463.595	-4.26989	0.235787	-18.1091	2.70067e-73	7.89619e-71
ENSG00000127564.15	PKMYT1	681.249	4.0731	0.224928	18.1085	2.73217e-73	7.92821e-71
ENSG00000091436.15	pk	3462.44	-2.51992	0.139269	-18.0939	3.55809e-73	1.02478e-70
ENSG00000107562.15	CXCL12	3403.17	-4.53141	0.251119	-18.0449	8.65032e-73	2.47297e-70
ENSG00000166086.11	JAM3	981.455	-3.12892	0.173545	-18.0295	1.14271e-72	3.24277e-70
ENSG00000166250.10	CLMP	880.1	-3.94981	0.219353	-18.0067	1.72663e-72	4.86407e-70
ENSG00000234456.6	MAGI2-AS3	362.312	-3.82059	0.212699	-17.9624	3.83787e-72	1.07332e-69
ENSG00000123473.14	STIL	434.927	2.66826	0.148767	17.9358	6.19501e-72	1.72007e-69
ENSG00000165424.6	ZCCHC24	1231.4	-3.28566	0.183446	-17.9108	9.71354e-72	2.67774e-69
ENSG00000131471.5	AOC3	1467.2	-4.26437	0.238133	-17.9075	1.03037e-71	2.82029e-69
ENSG00000069702.9	TGFBR3	1518.16	-3.85251	0.215368	-17.888	1.4625e-71	3.97492e-69
ENSG00000152784.14	PRDM8	113.765	-3.78288	0.211495	-17.8864	1.50505e-71	4.06196e-69
ENSG00000182481.7	KPNA2	3863.82	2.64263	0.14783	17.8762	1.80726e-71	4.8437e-69
ENSG00000164576.10	SAP30L	1091.35	-1.2828	0.0718228	-17.8607	2.38684e-71	6.35294e-69
ENSG00000258274.1	RP11-887P2.5	85.4119	-6.21416	0.34803	-17.8553	2.6309e-71	6.95458e-69
ENSG00000227060.5	LINC00629	5.76452	-4.82203	0.270321	-17.8382	3.5715e-71	9.37677e-69
ENSG00000182054.8	IDH2	9028.72	2.51132	0.140905	17.8228	4.70228e-71	1.22621e-68
ENSG00000184785.5	SMIM10	174.402	-3.03511	0.170374	-17.8144	5.46136e-71	1.4146e-68
ENSG00000197361.6	FBXL22	243.299	-3.66437	0.205799	-17.8056	6.39627e-71	1.64572e-68
ENSG00000118762.6	PKD2	1554.31	-2.35957	0.132604	-17.7941	7.84609e-71	2.00538e-68
ENSG00000197776.6	KLHDC1	82.5742	-2.4879	0.139821	-17.7935	7.93797e-71	2.01551e-68
ENSG00000160957.11	RECQL4	1182.89	2.91751	0.16407	17.7821	9.72764e-71	2.45378e-68
ENSG00000136267.12	DGKB	56.1682	-5.69939	0.320953	-17.7577	1.50298e-70	3.76663e-68
ENSG00000111206.11	FOXM1	1263.82	3.83787	0.216163	17.7545	1.59129e-70	3.9622e-68
ENSG00000169946.12	ZFPM2	308.691	-4.89329	0.275757	-17.7449	1.88632e-70	4.6667e-68
ENSG00000077152.8	UBE2T	654.534	3.01627	0.170027	17.74	2.0607e-70	5.06565e-68
ENSG00000105464.3	GRIN2D	631.298	5.18687	0.293103	17.6964	4.47117e-70	1.09216e-67
ENSG00000184661.12	CDCA2	296.261	3.95977	0.223828	17.6912	4.904e-70	1.19035e-67
ENSG00000106823.11	ECM2	435.451	-3.89015	0.219993	-17.6831	5.66207e-70	1.36576e-67
ENSG00000129235.9	TXNDC17	1620.52	1.87735	0.106505	17.6268	1.53451e-69	3.67844e-67
ENSG00000144935.13	TRPC1	200.691	-3.68588	0.20937	-17.6047	2.26843e-69	5.40418e-67
ENSG00000141052.16	MYOCD	442.671	-5.75161	0.32705	-17.5864	3.13402e-69	7.42051e-67
ENSG00000248441.5	LINC01197	61.2443	-4.19251	0.238605	-17.5709	4.1155e-69	9.68497e-67
ENSG00000188322.4	SBK1	2076.98	3.3016	0.187987	17.5629	4.7373e-69	1.10807e-66
ENSG00000091651.7	ORC6	421.682	3.10135	0.176617	17.5597	5.01221e-69	1.16531e-66
ENSG00000130224.13	LRCH2	130.354	-4.11564	0.23441	-17.5574	5.21778e-69	1.20584e-66
ENSG00000178187.6	ZNF454	22.293	-2.85036	0.162368	-17.5549	5.45151e-69	1.25236e-66
ENSG00000013306.14	SLC25A39	7231.86	1.66314	0.0947862	17.5462	6.35839e-69	1.45205e-66
ENSG00000131018.21	SYNE1	1739.33	-3.18456	0.181507	-17.5451	6.47917e-69	1.46232e-66
ENSG00000163297.15	ANTXR2	2125.89	-3.1884	0.181723	-17.5454	6.44976e-69	1.46232e-66
ENSG00000165072.9	MAMDC2	569.568	-5.81267	0.331731	-17.5223	9.68926e-69	2.17411e-66
ENSG00000276043.3	UHRF1	726.749	3.92213	0.224045	17.506	1.28917e-68	2.87598e-66
ENSG00000168477.16	TNXB	1814.55	-5.12463	0.292807	-17.5017	1.39038e-68	3.07321e-66
ENSG00000185532.13	PRKG1	349.032	-4.02472	0.229963	-17.5016	1.39351e-68	3.07321e-66
ENSG00000093009.8	CDC45	471.151	3.87485	0.221659	17.4811	1.99533e-68	4.37545e-66
ENSG00000163644.13	PPM1K	989.128	-2.85432	0.163402	-17.4681	2.50673e-68	5.4658e-66
ENSG00000169291.8	SHE	255.06	-3.2146	0.184061	-17.4648	2.65536e-68	5.75737e-66
ENSG00000243244.4	STON1	528.102	-3.71983	0.213161	-17.4507	3.39756e-68	7.32545e-66
ENSG00000123975.4	CKS2	1391.07	2.91065	0.166954	17.4339	4.56445e-68	9.78669e-66
ENSG00000121871.3	SLITRK3	125.264	-8.69523	0.498966	-17.4265	5.19163e-68	1.10699e-65
ENSG00000101605.11	MYOM1	213.956	-3.94977	0.226695	-17.4233	5.49099e-68	1.16439e-65
ENSG00000165410.13	CFL2	1314.28	-2.68397	0.154294	-17.3952	8.96374e-68	1.89042e-65
ENSG00000168490.12	PHYHIP	255.761	-3.75231	0.215852	-17.3837	1.0959e-67	2.29864e-65
ENSG00000241684.4	ADAMTS9-AS2	55.0491	-3.99862	0.230051	-17.3814	1.14045e-67	2.37916e-65
ENSG00000142185.15	TRPM2	848.679	2.88404	0.165958	17.3781	1.20943e-67	2.50949e-65
ENSG00000164463.11	CREBRF	671.11	-2.1525	0.123867	-17.3775	1.22173e-67	2.52147e-65
ENSG00000111077.16	TNS2	2848.55	-2.41777	0.139461	-17.3365	2.49405e-67	5.11997e-65
ENSG00000149596.6	JPH2	707.769	-5.02577	0.290039	-17.3279	2.89575e-67	5.91315e-65
ENSG00000162367.10	TAL1	86.4317	-3.36381	0.194191	-17.3222	3.19983e-67	6.49969e-65
ENSG00000165304.6	MELK	576.23	3.94747	0.227914	17.32	3.32243e-67	6.71341e-65
ENSG00000171241.7	SHCBP1	319.868	3.12243	0.180292	17.3187	3.39718e-67	6.82868e-65
ENSG00000111665.10	CDCA3	575.71	3.07246	0.177596	17.3003	4.67666e-67	9.35187e-65
ENSG00000113648.15	H2AFY	6966.55	1.13129	0.0653929	17.3	4.70765e-67	9.3653e-65
ENSG00000105173.12	CCNE1	603.45	3.56283	0.206144	17.2832	6.29433e-67	1.24576e-64
ENSG00000101447.12	FAM83D	453.383	3.67708	0.21282	17.2778	6.90803e-67	1.36025e-64
ENSG00000174804.3	FZD4	828.338	-2.33017	0.134966	-17.2649	8.65234e-67	1.69507e-64
ENSG00000113368.10	LMNB1	2398.69	2.81651	0.163223	17.2556	1.01478e-66	1.978e-64
ENSG00000187741.13	FANCA	480.704	2.73899	0.158892	17.238	1.37725e-66	2.67103e-64
ENSG00000154839.8	SKA1	302.16	3.65632	0.212221	17.2288	1.61345e-66	3.11348e-64
ENSG00000167670.14	CHAF1A	1085.91	2.07001	0.120207	17.2203	1.86942e-66	3.58947e-64
ENSG00000229619.3	MBNL1-AS1	305.611	-3.81589	0.221975	-17.1906	3.12141e-66	5.96375e-64
ENSG00000253304.1	TMEM200B	485.523	-4.27521	0.248803	-17.1831	3.55409e-66	6.75697e-64
ENSG00000183242.10	WT1-AS	211.461	-4.75081	0.276497	-17.1821	3.61349e-66	6.83623e-64
ENSG00000135476.10	ESPL1	578.166	3.55654	0.206998	17.1815	3.65481e-66	6.88067e-64
ENSG00000119138.4	KLF9	1354.85	-2.86013	0.166661	-17.1614	5.16925e-66	9.64934e-64
ENSG00000198909.6	MAP3K3	967.069	-1.55012	0.0903268	-17.1613	5.17545e-66	9.64934e-64
ENSG00000103042.7	SLC38A7	1121.43	1.42739	0.0831844	17.1593	5.354e-66	9.93424e-64
ENSG00000180543.4	TSPYL5	456.735	-3.7183	0.216776	-17.1527	6.00118e-66	1.10818e-63
ENSG00000259869.1	AL022344.7	6.4072	-3.33469	0.194449	-17.1494	6.35058e-66	1.16712e-63
ENSG00000254510.1	RP11-867G23.10	62.5786	-5.34783	0.311874	-17.1474	6.57094e-66	1.20189e-63
ENSG00000167202.10	TBC1D2B	1016.8	-2.00903	0.117441	-17.1068	1.32e-65	2.40303e-63
ENSG00000170876.7	TMEM43	2917.67	-1.4367	0.0839948	-17.1046	1.37084e-65	2.48385e-63
ENSG00000120645.10	IQSEC3	149.36	-3.73162	0.218344	-17.0906	1.74359e-65	3.14449e-63
ENSG00000120833.12	SOCS2	758.837	-3.37918	0.197861	-17.0786	2.14178e-65	3.84465e-63
ENSG00000116678.17	LEPR	818.109	-3.68636	0.215904	-17.0741	2.31419e-65	4.1349e-63
ENSG00000168496.3	FEN1	1539.59	2.38489	0.139923	17.0443	3.85459e-65	6.85549e-63
ENSG00000075218.17	GTSE1	540.55	3.58568	0.210471	17.0364	4.41035e-65	7.80794e-63
ENSG00000149591.15	TAGLN	24493.3	-4.28625	0.251628	-17.034	4.59148e-65	8.09148e-63
ENSG00000269936.3	RP11-394O4.5	510.996	-4.00047	0.234973	-17.0253	5.33635e-65	9.36142e-63
ENSG00000077616.9	NAALAD2	92.0667	-3.52955	0.207363	-17.0211	5.72528e-65	9.99825e-63
ENSG00000109906.12	ZBTB16	92.7758	-5.31011	0.312376	-16.9991	8.33568e-65	1.44263e-62
ENSG00000269793.4	ZIM2-AS1	10.3501	-4.33316	0.254902	-16.9993	8.31042e-65	1.44263e-62
ENSG00000245105.2	A2M-AS1	55.9882	-2.62657	0.154665	-16.9823	1.11056e-64	1.91344e-62
ENSG00000163815.5	CLEC3B	330.149	-4.53433	0.267272	-16.9652	1.48474e-64	2.54676e-62
ENSG00000117724.11	CENPF	2237.7	3.36136	0.198617	16.9238	3.00436e-64	5.13054e-62
ENSG00000089685.13	BIRC5	1471.8	3.96038	0.234102	16.9173	3.35223e-64	5.69937e-62
ENSG00000226237.1	RP11-276H19.1	28.4377	-4.6978	0.27791	-16.9041	4.1991e-64	7.1079e-62
ENSG00000122786.18	CALD1	10037.2	-3.02728	0.179105	-16.9022	4.33109e-64	7.29931e-62
ENSG00000088325.14	TPX2	1730.47	3.54417	0.209711	16.9003	4.47689e-64	7.51221e-62
ENSG00000164611.11	PTTG1	1078.36	3.47398	0.20566	16.8919	5.16343e-64	8.60437e-62
ENSG00000177602.5	GSG2	127.87	3.6135	0.21392	16.8918	5.17234e-64	8.60437e-62
ENSG00000059915.15	PSD	1065.33	-3.53711	0.209588	-16.8765	6.7018e-64	1.11008e-61
ENSG00000197380.9	DACT3	576.706	-3.93556	0.233262	-16.8718	7.25139e-64	1.19598e-61
ENSG00000114054.12	PCCB	1712.45	1.66896	0.098952	16.8664	7.9491e-64	1.30548e-61
ENSG00000142657.19	PGD	7313.23	2.25419	0.133713	16.8584	9.10037e-64	1.48822e-61
ENSG00000128591.14	FLNC	3402.23	-4.97982	0.295528	-16.8506	1.03874e-63	1.69152e-61
ENSG00000164920.8	OSR2	1974.28	-3.84721	0.228413	-16.8432	1.17648e-63	1.90777e-61
ENSG00000112214.9	FHL5	79.7795	-4.46348	0.265017	-16.8423	1.19572e-63	1.93086e-61
ENSG00000152402.9	GUCY1A2	810.449	-3.98853	0.237318	-16.8067	2.18102e-63	3.50727e-61
ENSG00000153823.17	PID1	232.788	-4.23909	0.252358	-16.798	2.52619e-63	4.04547e-61
ENSG00000104147.7	OIP5	124.063	3.19716	0.190417	16.7903	2.87603e-63	4.56781e-61
ENSG00000189129.12	PLAC9	155.551	-4.0864	0.243378	-16.7903	2.87291e-63	4.56781e-61
ENSG00000133392.15	MYH11	38141.3	-5.6019	0.333652	-16.7896	2.90596e-63	4.59642e-61
ENSG00000204071.8	TCEAL6	29.8187	-6.30308	0.375449	-16.7881	2.98182e-63	4.69717e-61
ENSG00000131462.6	TUBG1	2151.72	1.85471	0.11048	16.7878	2.9989e-63	4.70485e-61
ENSG00000113580.13	NR3C1	717.918	-3.02116	0.18015	-16.7702	4.03061e-63	6.29786e-61
ENSG00000160877.5	NACC1	3942.92	1.56535	0.0934783	16.7456	6.09847e-63	9.49049e-61
ENSG00000129810.13	SGOL1	176.984	3.69919	0.220922	16.7443	6.22752e-63	9.6524e-61
ENSG00000121621.6	KIF18A	233.003	3.03103	0.181194	16.7281	8.18369e-63	1.26337e-60
ENSG00000163239.11	TDRD10	30.9497	-3.36016	0.201138	-16.7058	1.18946e-62	1.82893e-60
ENSG00000178999.11	AURKB	863.767	3.89013	0.232882	16.7043	1.21978e-62	1.8681e-60
ENSG00000182916.7	TCEAL7	244.28	-4.24818	0.25445	-16.6956	1.41185e-62	2.15372e-60
ENSG00000266964.4	FXYD1	91.1881	-4.81506	0.288606	-16.6838	1.71801e-62	2.61043e-60
ENSG00000140285.8	FGF7	415.27	-4.78698	0.287096	-16.6738	2.03161e-62	3.07482e-60
ENSG00000174099.9	MSRB3	1657.85	-4.05884	0.243518	-16.6675	2.25739e-62	3.40319e-60
ENSG00000166257.7	SCN3B	45.283	-3.6674	0.220229	-16.6526	2.89557e-62	4.34831e-60
ENSG00000104889.4	RNASEH2A	1433.32	1.98069	0.118971	16.6485	3.10218e-62	4.64052e-60
ENSG00000085999.10	RAD54L	268.682	3.34989	0.201377	16.635	3.89026e-62	5.79694e-60
ENSG00000180139.11	ACTA2-AS1	183.936	-4.33956	0.260883	-16.6341	3.94466e-62	5.85539e-60
ENSG00000151617.14	EDNRA	975.502	-3.28416	0.197657	-16.6154	5.38887e-62	7.9685e-60
ENSG00000138685.11	FGF2	402.845	-3.84811	0.231626	-16.6135	5.56853e-62	8.20274e-60
ENSG00000051180.15	RAD51	323.976	3.10167	0.186793	16.6048	6.42926e-62	9.43463e-60
ENSG00000154678.15	PDE1C	138.913	-4.89857	0.295073	-16.6012	6.83113e-62	9.98639e-60
ENSG00000158402.17	CDC25C	203.884	3.61852	0.217977	16.6005	6.91304e-62	1.0068e-59
ENSG00000140682.17	TGFB1I1	2317.68	-3.23471	0.194871	-16.5992	7.06206e-62	1.02464e-59
ENSG00000140416.18	TPM1	9179.24	-2.82072	0.170006	-16.5919	7.97931e-62	1.15338e-59
ENSG00000231943.6	PGM5P4-AS1	3.86818	-5.3193	0.320743	-16.5843	9.04711e-62	1.30285e-59
ENSG00000172531.13	PPP1CA	6369.83	1.51187	0.0912251	16.5729	1.0936e-61	1.56901e-59
ENSG00000167476.9	JSRP1	435.041	4.73356	0.28574	16.566	1.22758e-61	1.75471e-59
ENSG00000079102.15	RUNX1T1	289.316	-3.53319	0.213286	-16.5655	1.2373e-61	1.76208e-59
ENSG00000127616.16	SMARCA4	9352.7	1.61056	0.0972291	16.5646	1.25642e-61	1.78272e-59
ENSG00000184937.11	WT1	1297.4	-5.14039	0.310389	-16.5611	1.33055e-61	1.881e-59
ENSG00000157570.10	TSPAN18	774.221	-3.52607	0.212979	-16.556	1.44934e-61	2.04145e-59
ENSG00000163145.11	C1QTNF7	252.307	-3.81894	0.230704	-16.5535	1.5117e-61	2.12155e-59
ENSG00000162063.11	CCNF	660.077	2.45654	0.148403	16.5532	1.51845e-61	2.12329e-59
ENSG00000117650.11	NEK2	549.505	3.70018	0.223731	16.5385	1.93707e-61	2.69889e-59
ENSG00000181856.13	SLC2A4	171.691	-4.30662	0.260458	-16.5348	2.0594e-61	2.859e-59
ENSG00000245025.2	RP11-875O11.1	33.9225	-2.68989	0.162746	-16.5281	2.30286e-61	3.18554e-59
ENSG00000101335.8	MYL9	17176.5	-3.68539	0.223173	-16.5136	2.92961e-61	4.03805e-59
ENSG00000095637.19	SORBS1	2118.34	-3.88523	0.235284	-16.5129	2.96184e-61	4.06795e-59
ENSG00000166265.10	CYYR1	564.184	-2.98738	0.181213	-16.4855	4.66784e-61	6.38831e-59
ENSG00000129925.9	TMEM8A	4557.63	2.07517	0.12589	16.484	4.7819e-61	6.52129e-59
ENSG00000225342.2	AC079630.4	13.6437	-3.62447	0.219905	-16.482	4.94534e-61	6.72044e-59
ENSG00000127241.15	MASP1	1135.42	-5.20638	0.315923	-16.4799	5.11484e-61	6.90217e-59
ENSG00000186871.6	ERCC6L	156.839	3.20706	0.194602	16.4801	5.10293e-61	6.90217e-59
ENSG00000281392.1	LINC00506	10.8667	-3.46972	0.210592	-16.4761	5.45117e-61	7.3304e-59
ENSG00000118777.9	ABCG2	539.295	-4.20712	0.2554	-16.4727	5.76597e-61	7.7268e-59
ENSG00000120820.11	GLT8D2	325.329	-2.80452	0.170263	-16.4717	5.85855e-61	7.8237e-59
ENSG00000135451.11	TROAP	726.775	3.61568	0.219833	16.4474	8.75719e-61	1.16543e-58
ENSG00000183087.13	GAS6	4556.09	-3.12024	0.189714	-16.4471	8.80019e-61	1.16713e-58
ENSG00000214796.7	RP11-480I12.5	200.589	3.7634	0.22895	16.4376	1.02831e-60	1.35913e-58
ENSG00000106034.16	CPED1	642.72	-3.65356	0.222596	-16.4134	1.53467e-60	2.02147e-58
ENSG00000115275.10	MOGS	2978.27	1.17733	0.0717473	16.4094	1.63799e-60	2.15022e-58
ENSG00000140534.12	TICRR	338.485	2.89024	0.176348	16.3894	2.27543e-60	2.97688e-58
ENSG00000042753.10	AP2S1	3659.09	1.69649	0.103537	16.3854	2.43329e-60	3.17265e-58
ENSG00000164035.8	EMCN	573.509	-3.84894	0.234958	-16.3814	2.59573e-60	3.37305e-58
ENSG00000035141.6	FAM136A	2076.3	1.46727	0.089626	16.371	3.08107e-60	3.99029e-58
ENSG00000132622.9	HSPA12B	328.689	-2.8327	0.173175	-16.3574	3.84966e-60	4.96903e-58
ENSG00000185686.16	PRAME	6044.75	4.33865	0.265321	16.3524	4.17869e-60	5.37574e-58
ENSG00000079462.6	PAFAH1B3	2576.04	2.53511	0.155064	16.3488	4.43937e-60	5.69212e-58
ENSG00000186185.12	KIF18B	516.285	3.75095	0.229725	16.328	6.23861e-60	7.97262e-58
ENSG00000065328.15	MCM10	296.265	4.00652	0.245423	16.3249	6.56147e-60	8.35754e-58
ENSG00000198523.5	PLN	881.297	-5.51074	0.338001	-16.3039	9.25526e-60	1.17499e-57
ENSG00000259363.4	CTD-2054N24.2	11.2753	-3.71726	0.228247	-16.2861	1.23825e-59	1.56686e-57
ENSG00000107796.11	ACTA2	27484.2	-4.12891	0.253535	-16.2854	1.2535e-59	1.58097e-57
ENSG00000078596.9	ITM2A	751.97	-3.86978	0.23767	-16.2822	1.32067e-59	1.66026e-57
ENSG00000167074.13	TEF	945.212	-2.14678	0.131892	-16.2768	1.4428e-59	1.8079e-57
ENSG00000101003.9	GINS1	569.823	2.6384	0.162109	16.2754	1.47439e-59	1.84151e-57
ENSG00000067225.16	PKM	48392.1	1.82492	0.112258	16.2565	2.00981e-59	2.50214e-57
ENSG00000160688.17	FLAD1	1830.21	1.52036	0.0936736	16.2304	3.07588e-59	3.81706e-57
ENSG00000187866.7	FAM122A	662.426	-1.08306	0.0668224	-16.208	4.42534e-59	5.47409e-57
ENSG00000091490.9	SEL1L3	3909.26	2.43172	0.150211	16.1887	6.06042e-59	7.47271e-57
ENSG00000112425.12	EPM2A	191.441	-1.80088	0.111288	-16.1822	6.73185e-59	8.27418e-57
ENSG00000174403.14	C20orf166-AS1	38.2178	-5.23734	0.323831	-16.173	7.81365e-59	9.57333e-57
ENSG00000105220.13	GPI	15000.6	1.64935	0.101989	16.1719	7.96623e-59	9.72938e-57
ENSG00000085840.11	ORC1	260.769	3.27463	0.202529	16.1687	8.38403e-59	1.02074e-56
ENSG00000003249.12	DBNDD1	1585.84	2.83942	0.175633	16.1667	8.65459e-59	1.05036e-56
ENSG00000258537.4	FRMD6-AS2	52.6699	-7.4803	0.462918	-16.159	9.81251e-59	1.18716e-56
ENSG00000076555.14	ACACB	581.693	-2.5714	0.159333	-16.1386	1.36633e-58	1.64788e-56
ENSG00000183763.7	TRAIP	316.863	1.97472	0.122381	16.1359	1.42777e-58	1.71661e-56
ENSG00000174282.10	ZBTB4	3323.74	-1.45798	0.0903703	-16.1334	1.48574e-58	1.78077e-56
ENSG00000198901.12	PRC1	1211.67	2.57759	0.159771	16.133	1.49652e-58	1.78813e-56
ENSG00000144642.19	RBMS3	344.066	-2.91714	0.180842	-16.1309	1.54801e-58	1.84395e-56
ENSG00000165480.14	SKA3	368.945	3.42448	0.212309	16.1297	1.57865e-58	1.87466e-56
ENSG00000161888.10	SPC24	756.905	3.46121	0.214988	16.0996	2.56905e-58	3.04141e-56
ENSG00000170271.9	FAXDC2	837.963	-3.04283	0.189058	-16.0947	2.77834e-58	3.27912e-56
ENSG00000197472.13	ZNF695	62.4241	3.60186	0.224176	16.0671	4.33935e-58	5.10588e-56
ENSG00000024422.10	EHD2	2944.55	-2.75077	0.171425	-16.0465	6.05196e-58	7.09937e-56
ENSG00000145247.10	OCIAD2	3474.52	2.31094	0.144154	16.0311	7.75436e-58	9.06884e-56
ENSG00000186310.9	NAP1L3	168.687	-3.48097	0.217232	-16.0242	8.65627e-58	1.00931e-55
ENSG00000259658.3	RP11-89K11.1	9.57915	-3.59462	0.224472	-16.0137	1.0252e-57	1.19176e-55
ENSG00000184500.13	PROS1	558.98	-2.86963	0.17927	-16.0073	1.13546e-57	1.31598e-55
ENSG00000092051.15	JPH4	492.446	-5.02751	0.314245	-15.9987	1.30466e-57	1.50754e-55
ENSG00000121211.6	MND1	186.012	3.39554	0.212326	15.9921	1.45099e-57	1.67163e-55
ENSG00000167553.13	TUBA1C	2803.72	2.21402	0.138611	15.9729	1.97502e-57	2.26857e-55
ENSG00000106462.9	EZH2	681.372	2.53466	0.158805	15.9608	2.39566e-57	2.74357e-55
ENSG00000185803.7	SLC52A2	2525.75	1.85069	0.115988	15.9559	2.59324e-57	2.96106e-55
ENSG00000151725.10	CENPU	521.834	2.99921	0.188002	15.953	2.71342e-57	3.07102e-55
ENSG00000167779.6	IGFBP6	984.286	-3.56787	0.223645	-15.9532	2.70552e-57	3.07102e-55
ENSG00000173641.16	HSPB7	827.421	-4.78456	0.299913	-15.9532	2.70772e-57	3.07102e-55
ENSG00000175063.15	UBE2C	1432.56	3.6321	0.227682	15.9525	2.73628e-57	3.08784e-55
ENSG00000115504.13	EHBP1	1162.03	-1.72956	0.10857	-15.9303	3.90611e-57	4.39511e-55
ENSG00000167614.12	TTYH1	282.1	-4.59548	0.2888	-15.9124	5.20193e-57	5.83614e-55
ENSG00000105852.9	PON3	17.3126	-4.92841	0.309768	-15.91	5.40199e-57	6.04302e-55
ENSG00000197381.14	ADARB1	568.097	-2.10887	0.132725	-15.889	7.55549e-57	8.42765e-55
ENSG00000067840.11	PDZD4	207.425	-3.74113	0.235612	-15.8783	8.95254e-57	9.95719e-55
ENSG00000079150.16	FKBP7	469.3	-2.20287	0.138801	-15.8707	1.01123e-56	1.12147e-54
ENSG00000115163.13	CENPA	220.572	3.52181	0.221972	15.866	1.08917e-56	1.20445e-54
ENSG00000249346.5	LINC01016	64.5023	-7.02122	0.442545	-15.8655	1.09781e-56	1.21054e-54
ENSG00000122420.8	PTGFR	241.065	-5.87171	0.370305	-15.8564	1.26906e-56	1.39539e-54
ENSG00000109099.12	PMP22	1709.43	-2.80095	0.176767	-15.8455	1.51073e-56	1.6564e-54
ENSG00000137726.14	FXYD6	1502.19	-3.80026	0.23997	-15.8364	1.74561e-56	1.9085e-54
ENSG00000154920.13	EME1	140.839	2.83195	0.178842	15.8349	1.78751e-56	1.94879e-54
ENSG00000122707.10	RECK	370.668	-2.86073	0.180703	-15.8311	1.89826e-56	2.0637e-54
ENSG00000132182.10	NUP210	3535.72	2.65542	0.167743	15.8303	1.92314e-56	2.08488e-54
ENSG00000119408.15	NEK6	1950.09	2.02589	0.127979	15.8299	1.93535e-56	2.09224e-54
ENSG00000128165.8	ADM2	366.805	3.99306	0.252406	15.82	2.26597e-56	2.44179e-54
ENSG00000137216.17	TMEM63B	2194.27	1.71254	0.108253	15.8198	2.27135e-56	2.44179e-54
ENSG00000175793.11	SFN	5788.38	4.89822	0.30967	15.8176	2.35404e-56	2.52366e-54
ENSG00000138180.14	CEP55	721.217	3.58411	0.226627	15.815	2.45131e-56	2.62067e-54
ENSG00000227467.3	LINC01537	15.8667	-4.54328	0.287306	-15.8134	2.51507e-56	2.6814e-54
ENSG00000106772.16	PRUNE2	1298.26	-4.28189	0.270879	-15.8074	2.76666e-56	2.9415e-54
ENSG00000147113.15	CXorf36	838.744	-3.13486	0.198513	-15.7917	3.54754e-56	3.76137e-54
ENSG00000274719.1	RP11-86K22.2	6.00048	-3.83259	0.242703	-15.7913	3.57293e-56	3.77791e-54
ENSG00000165609.11	NUDT5	1732.16	1.35014	0.0855064	15.7899	3.64974e-56	3.84858e-54
ENSG00000134215.14	VAV3	1848.38	3.20745	0.203174	15.7867	3.842e-56	4.03317e-54
ENSG00000139734.16	DIAPH3	341.037	3.56972	0.226123	15.7866	3.84569e-56	4.03317e-54
ENSG00000182397.13	DNM1P46	6.24367	-3.74147	0.237353	-15.7633	5.56212e-56	5.8049e-54
ENSG00000263874.1	LINC00672	45.7393	-2.92577	0.185607	-15.7633	5.56515e-56	5.8049e-54
ENSG00000271930.1	RP11-44N12.5	23.839	-3.7812	0.239927	-15.7598	5.88392e-56	6.12086e-54
ENSG00000122966.12	CIT	740.471	2.47973	0.157494	15.7449	7.44396e-56	7.72291e-54
ENSG00000188778.4	ADRB3	31.3157	-6.52048	0.414152	-15.7442	7.53228e-56	7.79359e-54
ENSG00000183856.9	IQGAP3	825.738	3.54089	0.224912	15.7434	7.61786e-56	7.86106e-54
ENSG00000159433.10	STARD9	357.915	-2.65422	0.168596	-15.7431	7.65975e-56	7.88321e-54
ENSG00000064309.13	CDON	528.72	-3.13069	0.198905	-15.7397	8.08705e-56	8.30084e-54
ENSG00000105419.16	MEIS3	643.316	-3.31496	0.210616	-15.7394	8.1227e-56	8.31531e-54
ENSG00000112964.12	GHR	101.056	-3.56861	0.226771	-15.7367	8.48042e-56	8.65856e-54
ENSG00000258808.1	RP11-255G12.3	5.0098	-6.01731	0.382662	-15.7249	1.02167e-55	1.04038e-53
ENSG00000166803.9	KIAA0101	896.984	3.59568	0.228687	15.7232	1.04967e-55	1.06608e-53
ENSG00000135374.8	ELF5	122.45	7.0481	0.448942	15.6994	1.52777e-55	1.54758e-53
ENSG00000100078.3	PLA2G3	95.8533	4.60143	0.29363	15.6709	2.39337e-55	2.41805e-53
ENSG00000128944.12	KNSTRN	632.724	1.85256	0.118233	15.6687	2.47607e-55	2.49508e-53
ENSG00000111640.13	GAPDH	110592	1.94321	0.124039	15.6662	2.57583e-55	2.58885e-53
ENSG00000249669.6	MIR143HG	132.634	-3.74615	0.239129	-15.6658	2.59169e-55	2.59802e-53
ENSG00000120129.5	DUSP1	8515.26	-3.40433	0.217379	-15.6608	2.80399e-55	2.80356e-53
ENSG00000280304.1	CTD-2536I1.2	8.12157	-4.63417	0.296304	-15.6399	3.89191e-55	3.88125e-53
ENSG00000260329.1	RP11-412D9.4	34.5926	-2.49053	0.15929	-15.6351	4.19532e-55	4.17305e-53
ENSG00000138356.12	AOX1	298.007	-4.93068	0.315367	-15.6347	4.22244e-55	4.18922e-53
ENSG00000138160.5	KIF11	991.047	3.01877	0.193141	15.6298	4.55882e-55	4.51137e-53
ENSG00000105227.13	PRX	238.467	-2.49756	0.159804	-15.6289	4.62431e-55	4.56446e-53
ENSG00000169218.12	RSPO1	520.345	-5.40035	0.34569	-15.6219	5.16092e-55	5.08114e-53
ENSG00000140525.16	FANCI	1067.95	2.22779	0.142645	15.6177	5.51351e-55	5.41446e-53
ENSG00000171307.17	ZDHHC16	1391.16	1.09292	0.0700271	15.6071	6.51452e-55	6.38125e-53
ENSG00000074047.19	GLI2	173.408	-3.29699	0.211294	-15.6038	6.85463e-55	6.69741e-53
ENSG00000153814.10	JAZF1	757.76	-2.4965	0.159997	-15.6034	6.89784e-55	6.7226e-53
ENSG00000159899.13	NPR2	556.376	-2.54662	0.163252	-15.5993	7.36187e-55	7.15678e-53
ENSG00000099869.7	IGF2-AS	14.4502	-4.32832	0.277579	-15.5931	8.10728e-55	7.86162e-53
ENSG00000259153.1	RP6-65G23.3	92.6973	2.71035	0.173981	15.5784	1.02043e-54	9.87028e-53
ENSG00000149923.12	PPP4C	4915.58	1.50617	0.0967923	15.5608	1.34428e-54	1.29703e-52
ENSG00000123572.15	NRK	82.2599	-5.59922	0.359934	-15.5562	1.44345e-54	1.38924e-52
ENSG00000077943.7	ITGA8	304.199	-3.32833	0.214006	-15.5525	1.53008e-54	1.46895e-52
ENSG00000144554.9	FANCD2	662.515	2.26255	0.145564	15.5434	1.76446e-54	1.68976e-52
ENSG00000261409.1	RP6-24A23.7	25.3286	-5.21031	0.335222	-15.5429	1.7785e-54	1.699e-52
ENSG00000183578.5	TNFAIP8L3	687.03	-4.87494	0.313674	-15.5414	1.81915e-54	1.73354e-52
ENSG00000104522.14	TSTA3	3716.44	1.92403	0.123856	15.5345	2.02727e-54	1.92711e-52
ENSG00000090889.11	KIF4A	658.746	3.25671	0.209969	15.5105	2.94637e-54	2.79391e-52
ENSG00000166482.10	MFAP4	2927.05	-4.01045	0.258593	-15.5087	3.02835e-54	2.86461e-52
ENSG00000137135.16	ARHGEF39	285.537	2.24492	0.144788	15.5049	3.21489e-54	3.03363e-52
ENSG00000271745.1	AC093668.2	5.48559	-3.64099	0.234847	-15.5037	3.27573e-54	3.0835e-52
ENSG00000204176.12	SYT15	9.47542	-3.77595	0.243649	-15.4975	3.6073e-54	3.38735e-52
ENSG00000197299.9	BLM	306.409	2.66273	0.171941	15.4863	4.29434e-54	4.02271e-52
ENSG00000167964.11	RAB26	135.985	3.41234	0.220352	15.4858	4.32423e-54	4.0409e-52
ENSG00000029993.13	HMGB3	2676.39	2.15982	0.139499	15.4827	4.53814e-54	4.23055e-52
ENSG00000112742.8	TTK	375.56	3.2207	0.208026	15.4822	4.57385e-54	4.25357e-52
ENSG00000130584.9	ZBTB46	428.546	-1.96297	0.1268	-15.4809	4.66894e-54	4.33157e-52
ENSG00000109805.8	NCAPG	484.57	3.59285	0.232113	15.4789	4.81968e-54	4.46069e-52
ENSG00000068489.11	PRR11	436.238	2.73303	0.176593	15.4764	5.00426e-54	4.62044e-52
ENSG00000183801.6	OLFML1	426.543	-3.02062	0.195268	-15.4691	5.61134e-54	5.16859e-52
ENSG00000126787.11	DLGAP5	549.998	3.76416	0.243386	15.4658	5.90198e-54	5.42336e-52
ENSG00000220563.1	PKMP3	28.9347	-2.56836	0.166228	-15.4509	7.44319e-54	6.82334e-52
ENSG00000279722.1	RP11-44F14.6	39.7964	-2.17784	0.140971	-15.4489	7.67686e-54	7.02087e-52
ENSG00000108953.15	YWHAE	21388.5	0.908515	0.058836	15.4415	8.60844e-54	7.85423e-52
ENSG00000174371.15	EXO1	277.089	3.53905	0.229212	15.4401	8.80232e-54	8.01219e-52
ENSG00000183155.4	RABIF	509.091	1.17588	0.0762146	15.4285	1.05258e-53	9.55842e-52
ENSG00000162614.17	NEXN	662.668	-4.088	0.265241	-15.4124	1.35105e-53	1.224e-51
ENSG00000125319.13	C17orf53	235.25	2.19989	0.142756	15.4101	1.39893e-53	1.26441e-51
ENSG00000104043.13	ATP8B4	146.81	-3.04451	0.197592	-15.408	1.44522e-53	1.3032e-51
ENSG00000005194.13	CIAPIN1	1488.15	1.10604	0.0717944	15.4056	1.50073e-53	1.35009e-51
ENSG00000111897.6	SERINC1	4528.26	-1.76	0.114275	-15.4014	1.60146e-53	1.43737e-51
ENSG00000273348.1	RP11-535A5.1	12.8594	-5.67018	0.368634	-15.3816	2.17495e-53	1.94757e-51
ENSG00000280551.1	RP11-358D17.2	11.8456	-3.90446	0.253856	-15.3806	2.20924e-53	1.97369e-51
ENSG00000259430.1	CERS3-AS1	4.0554	-5.37591	0.34971	-15.3725	2.5035e-53	2.23141e-51
ENSG00000051341.12	POLQ	229.521	3.1657	0.206092	15.3606	3.00744e-53	2.6744e-51
ENSG00000100526.18	CDKN3	326.121	3.07507	0.200246	15.3565	3.20448e-53	2.84307e-51
ENSG00000171848.12	RRM2	1479.74	3.78377	0.246443	15.3535	3.35366e-53	2.96861e-51
ENSG00000261672.1	RP11-475B2.1	9.39476	-5.01804	0.326845	-15.353	3.38344e-53	2.98811e-51
ENSG00000133142.16	TCEAL4	4122.6	-1.82964	0.119342	-15.3311	4.73981e-53	4.17644e-51
ENSG00000185624.13	P4HB	33202.6	1.60316	0.10458	15.3294	4.86363e-53	4.27579e-51
ENSG00000225670.4	CADM3-AS1	34.5746	-4.88747	0.31887	-15.3274	5.01313e-53	4.3972e-51
ENSG00000150995.16	ITPR1	1102.64	-3.11348	0.203183	-15.3235	5.32695e-53	4.66187e-51
ENSG00000141562.16	NARF	2500.29	1.49828	0.0977804	15.323	5.372e-53	4.69065e-51
ENSG00000164045.10	CDC25A	353.805	2.88981	0.188678	15.3162	5.96451e-53	5.19626e-51
ENSG00000145555.13	MYO10	3101.05	1.9327	0.126199	15.3147	6.10009e-53	5.29975e-51
ENSG00000172733.11	PURG	25.3434	-3.99621	0.260942	-15.3146	6.11077e-53	5.29975e-51
ENSG00000108829.9	LRRC59	5081.03	1.42053	0.0927966	15.308	6.76611e-53	5.85496e-51
ENSG00000101251.10	SEL1L2	21.7036	-5.22267	0.341231	-15.3054	7.04157e-53	6.0797e-51
ENSG00000138172.9	CALHM2	809.159	-2.53796	0.165873	-15.3006	7.57023e-53	6.52155e-51
ENSG00000127528.5	KLF2	1237.67	-3.37573	0.220771	-15.2907	8.82396e-53	7.58467e-51
ENSG00000198937.8	CCDC167	811.544	2.01824	0.132	15.2898	8.94714e-53	7.67347e-51
ENSG00000156804.6	FBXO32	3003.33	-3.55059	0.232277	-15.286	9.47627e-53	8.10925e-51
ENSG00000185630.17	PBX1	5314.97	-2.23679	0.146499	-15.2682	1.24478e-52	1.06286e-50
ENSG00000141447.15	OSBPL1A	1050.72	-2.11372	0.138451	-15.2669	1.26979e-52	1.08181e-50
ENSG00000123570.3	RAB9B	97.0572	-3.46932	0.227388	-15.2572	1.47351e-52	1.25262e-50
ENSG00000080854.13	IGSF9B	43.4577	-4.16254	0.272977	-15.2487	1.67926e-52	1.42438e-50
ENSG00000137812.18	CASC5	411.11	3.48558	0.228601	15.2475	1.7117e-52	1.44871e-50
ENSG00000119203.12	CPSF3	1581.49	1.04193	0.0683621	15.2414	1.87811e-52	1.58437e-50
ENSG00000123485.10	HJURP	559.146	3.52709	0.231417	15.2413	1.8802e-52	1.58437e-50
ENSG00000155660.9	PDIA4	13727.6	1.6	0.104994	15.239	1.94826e-52	1.63815e-50
ENSG00000088305.17	DNMT3B	418.957	2.55377	0.167592	15.238	1.97703e-52	1.65873e-50
ENSG00000145012.11	LPP	5665.45	-2.44786	0.160793	-15.2237	2.46138e-52	2.06062e-50
ENSG00000007968.6	E2F2	314.967	3.55204	0.233362	15.2212	2.5597e-52	2.13829e-50
ENSG00000069011.14	PITX1	764.697	5.34235	0.351012	15.2199	2.61106e-52	2.17649e-50
ENSG00000127083.7	OMD	108.61	-5.39122	0.354298	-15.2166	2.7433e-52	2.28178e-50
ENSG00000050628.19	PTGER3	1267.88	-6.05989	0.398367	-15.2118	2.95305e-52	2.45097e-50
ENSG00000235151.1	AC114730.2	3.71862	-3.65679	0.240399	-15.2113	2.97487e-52	2.46378e-50
ENSG00000166823.5	MESP1	335.17	4.68668	0.308281	15.2026	3.39755e-52	2.80781e-50
ENSG00000234699.1	RP11-225H22.4	5.67144	-3.67046	0.241583	-15.1933	3.91416e-52	3.22785e-50
ENSG00000117308.13	GALE	1931.19	2.0784	0.136813	15.1916	4.01976e-52	3.30786e-50
ENSG00000229950.1	TFAP2A-AS1	57.2368	4.10285	0.270145	15.1876	4.2751e-52	3.51049e-50
ENSG00000189134.3	NKAPL	8.69196	-3.47542	0.228853	-15.1863	4.36151e-52	3.57385e-50
ENSG00000128872.8	TMOD2	250.779	-2.82258	0.185931	-15.1808	4.73802e-52	3.87414e-50
ENSG00000259236.1	GOLGA8VP	5.09442	-3.71696	0.244853	-15.1803	4.77363e-52	3.895e-50
ENSG00000145386.8	CCNA2	717.337	2.91264	0.191945	15.1744	5.22535e-52	4.25458e-50
ENSG00000273771.1	RP11-236L14.2	24.6687	-4.22762	0.278726	-15.1676	5.79334e-52	4.70712e-50
ENSG00000278727.1	AC000403.4	25.1554	-3.11137	0.205311	-15.1545	7.08009e-52	5.74052e-50
ENSG00000115233.10	PSMD14	2084.81	1.23061	0.081224	15.1508	7.48863e-52	6.05904e-50
ENSG00000116213.14	WRAP73	989.213	1.05498	0.0697237	15.1309	1.01364e-51	8.18416e-50
ENSG00000196616.11	ADH1B	1141.12	-7.00768	0.463462	-15.1203	1.19056e-51	9.59259e-50
ENSG00000242114.4	MTFP1	231.993	2.56522	0.169737	15.1129	1.331e-51	1.07018e-49
ENSG00000258498.5	DIO3OS	206.518	-4.1334	0.273884	-15.0918	1.8338e-51	1.47139e-49
ENSG00000166451.12	CENPN	335.001	2.44233	0.16199	15.077	2.29501e-51	1.83763e-49
ENSG00000279338.1	RP1-309I22.2	30.0301	-4.16049	0.276021	-15.0731	2.43552e-51	1.9461e-49
ENSG00000117410.12	ATP6V0B	4680.42	1.48484	0.0985851	15.0615	2.89957e-51	2.3121e-49
ENSG00000145335.14	SNCA	236.291	-3.57335	0.23736	-15.0546	3.2223e-51	2.56415e-49
ENSG00000059573.7	ALDH18A1	5026.13	1.51202	0.100457	15.0513	3.38367e-51	2.68151e-49
ENSG00000178695.5	KCTD12	3560.22	-3.15226	0.209434	-15.0514	3.38252e-51	2.68151e-49
ENSG00000064205.9	WISP2	433.375	-5.26619	0.349886	-15.0511	3.39306e-51	2.68344e-49
ENSG00000108984.12	MAP2K6	1223.89	2.87183	0.190812	15.0506	3.42033e-51	2.69947e-49
ENSG00000169554.15	ZEB2	765.698	-2.58927	0.172139	-15.0418	3.90987e-51	3.07954e-49
ENSG00000187922.12	LCN10	20.4739	-5.38547	0.358049	-15.0412	3.94613e-51	3.10177e-49
ENSG00000114268.10	PFKFB4	690.879	2.51203	0.167073	15.0355	4.29594e-51	3.36986e-49
ENSG00000005812.9	FBXL3	1163.99	-1.67516	0.111429	-15.0334	4.43503e-51	3.47192e-49
ENSG00000177311.9	ZBTB38	1981.78	-1.96201	0.130534	-15.0307	4.62151e-51	3.61058e-49
ENSG00000131747.13	TOP2A	3033.04	3.4568	0.230473	14.9987	7.48235e-51	5.83381e-49
ENSG00000121073.12	SLC35B1	1799.32	1.17079	0.0780678	14.9971	7.66866e-51	5.96702e-49
ENSG00000226491.1	FTOP1	14.5272	-2.88492	0.192454	-14.9902	8.5105e-51	6.60874e-49
ENSG00000185774.13	KCNIP4	110.8	-2.99142	0.199761	-14.975	1.07031e-50	8.2947e-49
ENSG00000100448.3	CTSG	27.5628	-5.32389	0.355606	-14.9713	1.13069e-50	8.74502e-49
ENSG00000154330.11	PGM5	2690.58	-4.39454	0.293547	-14.9705	1.14482e-50	8.83662e-49
ENSG00000161800.11	RACGAP1	982.45	2.27593	0.15209	14.9643	1.2555e-50	9.67158e-49
ENSG00000148773.11	MKI67	2861.51	3.62583	0.242309	14.9636	1.26881e-50	9.73529e-49
ENSG00000168476.10	REEP4	1206.26	1.65942	0.110896	14.9637	1.26857e-50	9.73529e-49
ENSG00000256508.2	MRGPRF-AS1	12.1127	-4.47548	0.299144	-14.961	1.32116e-50	1.01168e-48
ENSG00000114346.12	ECT2	1196.2	2.60647	0.174265	14.9569	1.40402e-50	1.073e-48
ENSG00000197841.13	ZNF181	243.799	-1.45001	0.0969941	-14.9495	1.56895e-50	1.19668e-48
ENSG00000104738.15	MCM4	2854.03	2.13571	0.142909	14.9446	1.68868e-50	1.28546e-48
ENSG00000156970.11	BUB1B	641.997	3.36693	0.225302	14.944	1.70335e-50	1.29408e-48
ENSG00000241399.5	CD302	108.741	-2.70649	0.181135	-14.9418	1.76162e-50	1.33571e-48
ENSG00000168078.8	PBK	494.38	3.8184	0.25562	14.9378	1.87086e-50	1.41576e-48
ENSG00000259275.2	RP11-522B15.3	75.2747	-3.31651	0.222026	-14.9375	1.87991e-50	1.41983e-48
ENSG00000230061.2	TRPM2-AS	181.93	3.39656	0.227602	14.9233	2.32567e-50	1.75307e-48
ENSG00000160539.4	PPAPDC3	90.3638	-3.02582	0.202865	-14.9154	2.61694e-50	1.96877e-48
ENSG00000148516.20	ZEB1	1160.25	-3.10785	0.208471	-14.9079	2.9301e-50	2.20008e-48
ENSG00000137804.11	NUSAP1	1239.32	3.04227	0.204078	14.9074	2.95138e-50	2.21176e-48
ENSG00000272695.1	GAS6-AS2	46.2202	-3.8166	0.256183	-14.898	3.39839e-50	2.54181e-48
ENSG00000183023.17	SLC8A1	638.77	-3.12611	0.209928	-14.8913	3.75253e-50	2.80126e-48
ENSG00000135540.10	NHSL1	767.848	2.30737	0.155039	14.8825	4.28207e-50	3.19039e-48
ENSG00000170633.15	RNF34	1095.24	0.663574	0.044589	14.882	4.31287e-50	3.20715e-48
ENSG00000006118.13	TMEM132A	6763.9	2.78701	0.187313	14.8789	4.51935e-50	3.35423e-48
ENSG00000267206.4	LCN6	26.1906	-5.93692	0.399068	-14.877	4.65027e-50	3.44477e-48
ENSG00000189369.8	GSPT2	144.748	-3.16047	0.212471	-14.8748	4.80245e-50	3.55069e-48
ENSG00000174059.15	CD34	2196.94	-2.37492	0.159669	-14.874	4.85942e-50	3.58594e-48
ENSG00000112769.17	LAMA4	2425.2	-2.70673	0.182012	-14.8711	5.07537e-50	3.73815e-48
ENSG00000183048.10	SLC25A10	1258.43	2.5905	0.17427	14.8649	5.57082e-50	4.09524e-48
ENSG00000277449.1	CEBPB-AS1	42.8812	-2.55712	0.172037	-14.8638	5.65951e-50	4.15253e-48
ENSG00000170509.10	HSD17B13	29.2571	-4.44331	0.298942	-14.8634	5.69237e-50	4.16872e-48
ENSG00000124942.12	AHNAK	22209.9	-2.41329	0.1624	-14.8601	5.98047e-50	4.37141e-48
ENSG00000152766.5	ANKRD22	191.989	3.53056	0.237615	14.8583	6.14429e-50	4.48266e-48
ENSG00000168079.15	SCARA5	124.982	-6.26814	0.422031	-14.8523	6.71909e-50	4.89276e-48
ENSG00000198826.9	ARHGAP11A	553.793	2.75631	0.18568	14.8444	7.55901e-50	5.49402e-48
ENSG00000166780.9	C16orf45	661.615	-2.91883	0.196759	-14.8345	8.75967e-50	6.35471e-48
ENSG00000068383.17	INPP5A	850.347	-1.61574	0.109088	-14.8113	1.23805e-49	8.96463e-48
ENSG00000141448.7	GATA6	509.347	-3.87137	0.261436	-14.8081	1.29917e-49	9.38957e-48
ENSG00000140451.11	PIF1	236.967	2.65661	0.179465	14.8029	1.40201e-49	1.01138e-47
ENSG00000260686.1	CTB-36H16.2	77.8428	-2.45849	0.166268	-14.7863	1.79513e-49	1.29256e-47
ENSG00000187391.16	MAGI2	184.94	-2.44787	0.165601	-14.7818	1.92029e-49	1.3801e-47
ENSG00000163808.15	KIF15	394.304	2.99616	0.202892	14.7673	2.3823e-49	1.70897e-47
ENSG00000142731.9	PLK4	381.786	2.29109	0.155158	14.7661	2.42331e-49	1.73516e-47
ENSG00000088320.3	REM1	116.792	-3.18307	0.215736	-14.7545	2.87979e-49	2.0582e-47
ENSG00000105808.16	RASA4	20.681	-2.78491	0.188791	-14.7513	3.01877e-49	2.14957e-47
ENSG00000278828.1	HIST1H3H	122.203	3.11336	0.211055	14.7514	3.01357e-49	2.14957e-47
ENSG00000073712.12	FERMT2	1961.33	-2.30573	0.156334	-14.7488	3.13374e-49	2.22732e-47
ENSG00000276417.1	RP11-266K4.13	1.80274	-3.52142	0.238895	-14.7404	3.54444e-49	2.5146e-47
ENSG00000149451.16	ADAM33	674.528	-4.03218	0.273752	-14.7293	4.1801e-49	2.96012e-47
ENSG00000109919.8	MTCH2	2668.76	1.09963	0.0746627	14.728	4.26201e-49	3.0126e-47
ENSG00000144891.16	AGTR1	27.8996	-5.20525	0.35371	-14.7162	5.07583e-49	3.58129e-47
ENSG00000144485.9	HES6	2264.44	3.26496	0.2219	14.7136	5.26911e-49	3.71087e-47
ENSG00000196381.9	ZNF781	44.0874	-2.78589	0.189349	-14.713	5.31817e-49	3.73861e-47
ENSG00000133107.13	TRPC4	142.383	-3.89506	0.265046	-14.6958	6.85948e-49	4.81336e-47
ENSG00000173452.12	TMEM196	24.2919	-7.6938	0.523578	-14.6947	6.97466e-49	4.8853e-47
ENSG00000139926.14	FRMD6	1180.14	-3.11699	0.212263	-14.6845	8.1006e-49	5.66367e-47
ENSG00000178573.6	MAF	1126.75	-2.82036	0.192071	-14.684	8.16765e-49	5.6983e-47
ENSG00000180198.14	RCC1	2362.49	1.48442	0.101092	14.6839	8.17967e-49	5.6983e-47
ENSG00000020181.16	GPR124	1612.91	-2.88416	0.196534	-14.6751	9.30431e-49	6.4701e-47
ENSG00000185010.12	F8	359.501	-2.60066	0.177229	-14.674	9.46029e-49	6.56674e-47
ENSG00000130176.6	CNN1	11539.9	-5.1998	0.354374	-14.6732	9.57527e-49	6.63462e-47
ENSG00000138080.12	EMILIN1	3866.17	-2.90421	0.197983	-14.669	1.01807e-48	7.0415e-47
ENSG00000142700.10	DMRTA2	82.6829	6.18182	0.421471	14.6673	1.04491e-48	7.21415e-47
ENSG00000012822.14	CALCOCO1	2172.91	-1.52765	0.104156	-14.667	1.0492e-48	7.23088e-47
ENSG00000101938.13	CHRDL1	1309.66	-5.79027	0.394829	-14.6653	1.0761e-48	7.40303e-47
ENSG00000185716.10	C16orf52	330.704	-1.36627	0.0932224	-14.656	1.23349e-48	8.4707e-47
ENSG00000150779.10	TIMM8B	1542.07	1.5995	0.109153	14.6538	1.27454e-48	8.73702e-47
ENSG00000277151.1	RP11-380B4.3	13.7086	-2.28556	0.155987	-14.6522	1.30339e-48	8.91901e-47
ENSG00000255389.1	C6orf3	59.1781	-2.60365	0.177729	-14.6496	1.35571e-48	9.26057e-47
ENSG00000135272.8	MDFIC	681.627	-2.40432	0.164127	-14.6492	1.36329e-48	9.29591e-47
ENSG00000188486.3	H2AFX	3130.35	2.09647	0.143119	14.6485	1.3781e-48	9.38034e-47
ENSG00000183935.5	HTR7P1	80.6658	-1.95412	0.13343	-14.6453	1.4444e-48	9.81429e-47
ENSG00000104722.12	NEFM	46.7725	-5.14481	0.351359	-14.6426	1.50238e-48	1.01903e-46
ENSG00000196338.11	NLGN3	175.68	-3.09948	0.211728	-14.639	1.58452e-48	1.07286e-46
ENSG00000086232.11	EIF2AK1	5552.93	0.913681	0.0624231	14.6369	1.63307e-48	1.1038e-46
ENSG00000007908.14	SELE	297.664	-5.05592	0.345475	-14.6347	1.68759e-48	1.13865e-46
ENSG00000171320.13	ESCO2	238.891	3.68571	0.251867	14.6336	1.71576e-48	1.15564e-46
ENSG00000267505.1	CTC-296K1.3	20.2167	-4.91256	0.335846	-14.6274	1.87779e-48	1.26257e-46
ENSG00000169744.11	LDB2	1037.5	-3.07213	0.210032	-14.6269	1.89101e-48	1.26924e-46
ENSG00000178741.10	COX5A	3020.55	1.41495	0.0967649	14.6226	2.01637e-48	1.35104e-46
ENSG00000233117.2	LINC00702	80.4907	-4.74699	0.32472	-14.6187	2.13463e-48	1.4278e-46
ENSG00000035499.11	DEPDC1B	238.232	3.40459	0.232977	14.6134	2.30723e-48	1.54057e-46
ENSG00000188783.5	PRELP	2950.44	-4.29548	0.29395	-14.613	2.32148e-48	1.54741e-46
ENSG00000124104.17	SNX21	545.994	-1.51154	0.103519	-14.6016	2.74322e-48	1.82538e-46
ENSG00000184481.15	FOXO4	735.126	-1.77187	0.12141	-14.594	3.06512e-48	2.03606e-46
ENSG00000163171.7	CDC42EP3	2161.54	-2.45839	0.168513	-14.5887	3.31521e-48	2.1984e-46
ENSG00000186193.8	SAPCD2	1198.43	3.54378	0.242946	14.5867	3.41268e-48	2.25916e-46
ENSG00000011426.9	ANLN	682.814	2.9785	0.204228	14.5842	3.54033e-48	2.33965e-46
ENSG00000280143.1	AP000892.6	318.789	-4.06322	0.278623	-14.5832	3.59228e-48	2.36992e-46
ENSG00000184207.8	PGP	869.247	1.92682	0.132217	14.5732	4.15919e-48	2.73925e-46
ENSG00000259370.2	RP11-1069G10.1	32.207	-4.38575	0.301122	-14.5647	4.71283e-48	3.09859e-46
ENSG00000136943.9	CTSV	2217.18	4.50724	0.309484	14.5637	4.778e-48	3.13609e-46
ENSG00000115137.10	DNAJC27	179.188	-1.26468	0.0868578	-14.5603	5.02305e-48	3.29133e-46
ENSG00000240771.5	ARHGEF25	793.892	-2.81582	0.193395	-14.5599	5.05158e-48	3.30442e-46
ENSG00000111727.10	HCFC2	310.8	-1.5938	0.109471	-14.5591	5.10999e-48	3.33697e-46
ENSG00000118193.10	KIF14	232.041	3.34277	0.229945	14.5373	7.03592e-48	4.58689e-46
ENSG00000146386.7	ABRACL	1495.74	2.19097	0.150728	14.536	7.16671e-48	4.66429e-46
ENSG00000180423.4	HARBI1	115.961	1.07048	0.0736681	14.5311	7.69256e-48	4.99809e-46
ENSG00000273820.1	USP27X	185.366	-1.52741	0.105118	-14.5304	7.77381e-48	5.0424e-46
ENSG00000136160.13	EDNRB	269.888	-3.31224	0.228042	-14.5247	8.45483e-48	5.47492e-46
ENSG00000005243.8	COPZ2	236.998	-2.61715	0.180298	-14.5157	9.63509e-48	6.22876e-46
ENSG00000024526.15	DEPDC1	269.213	3.42288	0.235835	14.5139	9.89575e-48	6.38656e-46
ENSG00000247809.6	NR2F2-AS1	49.1876	-3.33064	0.22954	-14.51	1.0467e-47	6.74396e-46
ENSG00000134198.8	TSPAN2	546.23	-4.4596	0.307375	-14.5087	1.068e-47	6.86976e-46
ENSG00000265972.4	TXNIP	17412.8	-2.34797	0.161886	-14.5039	1.14537e-47	7.35516e-46
ENSG00000115241.10	PPM1G	5810.94	1.15973	0.0799801	14.5002	1.20826e-47	7.7461e-46
ENSG00000149575.5	SCN2B	52.7138	-4.95829	0.342155	-14.4914	1.37412e-47	8.79479e-46
ENSG00000171408.12	PDE7B	259.815	-2.91211	0.201031	-14.4859	1.48803e-47	9.50812e-46
ENSG00000142871.14	CYR61	9231.6	-3.06252	0.21145	-14.4835	1.54094e-47	9.82992e-46
ENSG00000174576.7	NPAS4	26.9028	-5.26614	0.363941	-14.4698	1.88057e-47	1.19767e-45
ENSG00000152977.8	ZIC1	441.122	7.47684	0.516805	14.4674	1.94582e-47	1.23718e-45
ENSG00000136895.17	GARNL3	248.68	-2.45475	0.169719	-14.4636	2.05806e-47	1.3064e-45
ENSG00000277494.1	GPIHBP1	102.344	-4.83034	0.334122	-14.4568	2.26957e-47	1.43829e-45
ENSG00000197245.4	FAM110D	120.419	-3.02694	0.209677	-14.4362	3.06415e-47	1.93865e-45
ENSG00000197321.13	SVIL	3671.75	-2.63383	0.182518	-14.4305	3.32575e-47	2.10072e-45
ENSG00000143228.11	NUF2	308.635	3.16996	0.219865	14.4177	4.00292e-47	2.52432e-45
ENSG00000182700.4	IGIP	352.358	-1.89301	0.131302	-14.4172	4.03368e-47	2.53957e-45
ENSG00000138092.9	CENPO	392.658	1.85074	0.128408	14.413	4.28522e-47	2.6917e-45
ENSG00000178878.11	APOLD1	726.092	-3.32842	0.230932	-14.413	4.28925e-47	2.6917e-45
ENSG00000152492.12	CCDC50	1997.97	-1.33689	0.0927965	-14.4066	4.69988e-47	2.9446e-45
ENSG00000183230.15	CTNNA3	30.8372	-4.48066	0.311146	-14.4005	5.13704e-47	3.21328e-45
ENSG00000112984.10	KIF20A	902.108	3.22372	0.223884	14.3991	5.24407e-47	3.27491e-45
ENSG00000150048.9	CLEC1A	112.3	-2.59416	0.180222	-14.3942	5.6233e-47	3.50607e-45
ENSG00000163792.6	TCF23	869.225	-6.14621	0.427089	-14.3909	5.89926e-47	3.67219e-45
ENSG00000065600.11	TMEM206	402.897	1.65447	0.114996	14.3871	6.23418e-47	3.87443e-45
ENSG00000128918.13	ALDH1A2	1638.24	-3.97379	0.276425	-14.3756	7.3589e-47	4.56607e-45
ENSG00000132646.9	PCNA	3157.95	1.55852	0.108494	14.365	8.57688e-47	5.31326e-45
ENSG00000243479.3	MNX1-AS1	35.8827	5.78364	0.402787	14.3591	9.34766e-47	5.78147e-45
ENSG00000253417.4	RP11-109J4.1	113.203	5.13025	0.357657	14.3441	1.16066e-46	7.1671e-45
ENSG00000090006.16	LTBP4	9400.25	-3.34219	0.233061	-14.3404	1.22338e-46	7.54234e-45
ENSG00000109685.16	WHSC1	3152.03	1.46172	0.101972	14.3346	1.33093e-46	8.19233e-45
ENSG00000237863.2	RP6-24A23.3	12.4435	-5.14163	0.358784	-14.3307	1.40708e-46	8.64726e-45
ENSG00000179820.14	MYADM	5996.37	-1.83194	0.127864	-14.3272	1.4793e-46	9.07662e-45
ENSG00000271913.4	RP1-111C20.4	20.0791	-2.12693	0.148464	-14.3262	1.50041e-46	9.19159e-45
ENSG00000101412.12	E2F1	670.296	2.86177	0.199799	14.3232	1.56641e-46	9.58065e-45
ENSG00000109674.3	NEIL3	77.9828	3.25876	0.227685	14.3126	1.82612e-46	1.11515e-44
ENSG00000164305.16	CASP3	1089.73	1.11102	0.0776287	14.312	1.84059e-46	1.12221e-44
ENSG00000155962.11	CLIC2	340.797	-2.55291	0.17838	-14.3117	1.84953e-46	1.12588e-44
ENSG00000073111.12	MCM2	2490.14	2.12195	0.148288	14.3097	1.90323e-46	1.15674e-44
ENSG00000165891.14	E2F7	282.34	3.68644	0.25785	14.2968	2.29085e-46	1.39014e-44
ENSG00000146278.10	PNRC1	2721.5	-1.30224	0.0911004	-14.2945	2.3674e-46	1.43434e-44
ENSG00000185988.10	PLK5	24.1459	-4.21063	0.294795	-14.2833	2.78177e-46	1.68275e-44
ENSG00000173269.12	MMRN2	1091.07	-2.54447	0.178242	-14.2754	3.11429e-46	1.88095e-44
ENSG00000163820.13	FYCO1	1950.8	-1.73993	0.121896	-14.2739	3.18181e-46	1.91873e-44
ENSG00000247077.5	PGAM5	2084.77	1.34442	0.0942598	14.2629	3.72558e-46	2.24314e-44
ENSG00000152253.7	SPC25	173.21	3.14701	0.220723	14.2577	4.0134e-46	2.41266e-44
ENSG00000070778.11	PTPN21	726.016	-1.7724	0.124373	-14.2507	4.43709e-46	2.66322e-44
ENSG00000173894.9	CBX2	963.679	2.72474	0.19124	14.2478	4.62933e-46	2.77429e-44
ENSG00000102781.12	KATNAL1	359.524	-2.18318	0.153283	-14.2428	4.97143e-46	2.97469e-44
ENSG00000115380.17	EFEMP1	1525.79	-3.66211	0.2573	-14.2329	5.72934e-46	3.42288e-44
ENSG00000166444.16	ST5	3214.28	-2.09016	0.146877	-14.2306	5.91465e-46	3.52813e-44
ENSG00000141759.13	TXNL4A	2079.68	1.2971	0.0911915	14.2239	6.51537e-46	3.88047e-44
ENSG00000196376.9	SLC35F1	54.4879	-3.66163	0.257596	-14.2146	7.43306e-46	4.42021e-44
ENSG00000162073.12	PAQR4	639.845	2.52477	0.17763	14.2136	7.54443e-46	4.47953e-44
ENSG00000106829.17	TLE4	428.111	-2.44634	0.172125	-14.2126	7.65514e-46	4.53828e-44
ENSG00000214548.13	MEG3	730.492	-3.66604	0.258086	-14.2047	8.56355e-46	5.06904e-44
ENSG00000106809.9	OGN	1249.37	-6.34908	0.447024	-14.203	8.77763e-46	5.18781e-44
ENSG00000261269.1	RP11-389C8.2	105.072	-2.6454	0.186422	-14.1903	1.05156e-45	6.20551e-44
ENSG00000155368.15	DBI	2569.64	1.41018	0.0994083	14.1857	1.12329e-45	6.61867e-44
ENSG00000183783.6	KCTD8	17.1318	-4.61891	0.325743	-14.1796	1.22509e-45	7.20747e-44
ENSG00000223561.5	AC003090.1	25.0403	-3.95389	0.278937	-14.1748	1.3113e-45	7.70296e-44
ENSG00000226530.1	RP11-348F1.2	2.42627	-4.22825	0.298379	-14.1707	1.39068e-45	8.15681e-44
ENSG00000197409.7	HIST1H3D	54.8804	3.24942	0.229375	14.1664	1.47871e-45	8.65996e-44
ENSG00000092853.12	CLSPN	180.383	3.65831	0.25832	14.1619	1.57607e-45	9.21621e-44
ENSG00000272734.1	ADIRF-AS1	116.765	-2.85313	0.201508	-14.1589	1.64591e-45	9.61e-44
ENSG00000125868.14	DSTN	11926.8	-1.65709	0.117047	-14.1575	1.67934e-45	9.79039e-44
ENSG00000243004.4	AC005062.2	34.6082	-4.80446	0.339492	-14.1519	1.81787e-45	1.0582e-43
ENSG00000043355.9	ZIC2	412.041	8.07594	0.570769	14.1492	1.88805e-45	1.0974e-43
ENSG00000173210.18	ABLIM3	215.357	-3.31739	0.234463	-14.1489	1.8981e-45	1.10158e-43
ENSG00000081853.14	PCDHGA2	52.0541	-3.18848	0.225407	-14.1454	1.99333e-45	1.15511e-43
ENSG00000100034.12	PPM1F	1039.09	-1.53458	0.108524	-14.1405	2.13877e-45	1.23753e-43
ENSG00000066279.15	ASPM	497.166	3.37726	0.238899	14.1368	2.25348e-45	1.30196e-43
ENSG00000075702.15	WDR62	513.35	2.37586	0.168138	14.1304	2.4669e-45	1.42313e-43
ENSG00000105971.13	CAV2	770.948	-2.48436	0.175949	-14.1198	2.86825e-45	1.6522e-43
ENSG00000106771.11	TMEM245	2173.86	-1.57037	0.11123	-14.1181	2.93626e-45	1.68885e-43
ENSG00000170276.5	HSPB2	44.5084	-3.38341	0.239725	-14.1137	3.12701e-45	1.79589e-43
ENSG00000129244.7	ATP1B2	322.189	-3.45249	0.244755	-14.1059	3.49207e-45	2.00257e-43
ENSG00000167114.11	SLC27A4	1687.31	1.41432	0.100276	14.1043	3.57248e-45	2.04564e-43
ENSG00000143196.4	DPT	1185.18	-5.56127	0.39432	-14.1034	3.6169e-45	2.06801e-43
ENSG00000124212.5	PTGIS	2073.9	-4.97879	0.35314	-14.0986	3.87202e-45	2.2106e-43
ENSG00000166783.18	KIAA0430	2063.61	-0.948653	0.067315	-14.0927	4.20931e-45	2.39962e-43
ENSG00000136950.12	ARPC5L	1696.62	1.3285	0.0943855	14.0753	5.39032e-45	3.06835e-43
ENSG00000277778.1	PGM5P2	11.5037	-2.37066	0.168499	-14.0693	5.86837e-45	3.33555e-43
ENSG00000123136.13	DDX39A	3143.01	1.67064	0.118762	14.0671	6.04902e-45	3.43317e-43
ENSG00000197565.14	COL4A6	490.473	-4.2873	0.304842	-14.064	6.3234e-45	3.58363e-43
ENSG00000031081.9	ARHGAP31	571.228	-2.15968	0.153619	-14.0587	6.8142e-45	3.85612e-43
ENSG00000169188.4	APEX2	1351.57	1.04391	0.074285	14.0528	7.40102e-45	4.18206e-43
ENSG00000053254.14	FOXN3	1443.58	-1.66126	0.118237	-14.0502	7.68568e-45	4.33657e-43
ENSG00000145936.7	KCNMB1	911.985	-3.99501	0.284415	-14.0464	8.10333e-45	4.56555e-43
ENSG00000170312.14	CDK1	1169.7	2.724	0.193941	14.0455	8.20679e-45	4.61709e-43
ENSG00000111602.10	TIMELESS	1406.7	1.89635	0.135039	14.043	8.49834e-45	4.77416e-43
ENSG00000187951.9	ARHGAP11B	160.611	2.26123	0.161024	14.0428	8.52977e-45	4.78485e-43
ENSG00000258824.2	CTD-2555O16.2	19.0052	-1.78928	0.127424	-14.0419	8.63573e-45	4.83726e-43
ENSG00000241468.6	ATP5J2	3711.59	1.55373	0.110675	14.0387	9.03796e-45	5.05523e-43
ENSG00000244953.1	RP11-613D13.8	30.2097	-5.09322	0.362998	-14.031	1.00705e-44	5.62459e-43
ENSG00000238184.1	CD81-AS1	6.78081	-2.33038	0.166191	-14.0223	1.13936e-44	6.35442e-43
ENSG00000156689.5	GLYATL2	682.94	5.6575	0.403478	14.0218	1.1463e-44	6.38386e-43
ENSG00000183010.15	PYCR1	2454.82	2.64863	0.188907	14.0208	1.16228e-44	6.46357e-43
ENSG00000119508.16	NR4A3	329.357	-3.9958	0.284998	-14.0205	1.16864e-44	6.48957e-43
ENSG00000188730.4	VWC2	88.0715	-5.62958	0.40158	-14.0186	1.2004e-44	6.65636e-43
ENSG00000150625.15	GPM6A	164.315	-4.76231	0.339777	-14.016	1.24471e-44	6.89215e-43
ENSG00000259446.4	RP11-489D6.2	4.58702	-6.25663	0.446533	-14.0115	1.32485e-44	7.32542e-43
ENSG00000123094.14	RASSF8	697.987	-2.91159	0.207896	-14.005	1.45236e-44	8.01894e-43
ENSG00000075073.13	TACR2	244.686	-3.82304	0.273145	-13.9964	1.64e-44	9.04201e-43
ENSG00000140543.12	DET1	242.632	-1.13171	0.0808714	-13.994	1.69579e-44	9.33625e-43
ENSG00000140538.15	NTRK3	168.801	-3.91054	0.279545	-13.9889	1.82096e-44	1.00111e-42
ENSG00000198865.8	CCDC152	42.8731	-2.64458	0.189143	-13.9819	2.01072e-44	1.10387e-42
ENSG00000129680.14	MAP7D3	313.208	-2.30712	0.165049	-13.9783	2.11347e-44	1.15863e-42
ENSG00000185551.11	NR2F2	3851.06	-2.25232	0.161205	-13.9718	2.31727e-44	1.26855e-42
ENSG00000181195.9	PENK	184.341	-8.50225	0.608571	-13.9709	2.34796e-44	1.28353e-42
ENSG00000100162.13	CENPM	760.001	2.96064	0.21192	13.9705	2.35838e-44	1.28558e-42
ENSG00000172260.12	NEGR1	174.717	-3.94103	0.282096	-13.9705	2.35832e-44	1.28558e-42
ENSG00000123360.10	PDE1B	144.094	-2.81007	0.201198	-13.9667	2.49022e-44	1.35554e-42
ENSG00000246465.1	RP11-57A19.2	71.0066	3.27636	0.234728	13.9581	2.80829e-44	1.52652e-42
ENSG00000102181.18	CD99L2	1577.14	-1.56267	0.111982	-13.9546	2.94952e-44	1.60104e-42
ENSG00000155093.16	PTPRN2	308.156	-2.84844	0.204148	-13.9528	3.02375e-44	1.63903e-42
ENSG00000130816.13	DNMT1	3457.66	1.51113	0.108373	13.9438	3.43295e-44	1.85822e-42
ENSG00000105137.11	SYDE1	654.091	-2.30388	0.165257	-13.9412	3.55801e-44	1.92053e-42
ENSG00000117407.15	ARTN	164.523	2.32814	0.166997	13.9412	3.5569e-44	1.92053e-42
ENSG00000263142.4	LRRC37A17P	117.466	-1.78917	0.128427	-13.9314	4.08186e-44	2.20021e-42
ENSG00000171115.3	GIMAP8	400.625	-2.71592	0.194961	-13.9306	4.13045e-44	2.2233e-42
ENSG00000198844.9	ARHGEF15	463.165	-2.43257	0.174745	-13.9207	4.74105e-44	2.54841e-42
ENSG00000267082.1	CTC-510F12.2	17.4631	-2.31282	0.166196	-13.9162	5.04751e-44	2.70937e-42
ENSG00000111452.11	GPR133	314.129	-4.37874	0.314766	-13.9111	5.42452e-44	2.90769e-42
ENSG00000144580.12	RQCD1	2072.25	0.795868	0.0572594	13.8993	6.39395e-44	3.42258e-42
ENSG00000112936.17	C7	2780.28	-6.84302	0.492453	-13.8958	6.71692e-44	3.59048e-42
ENSG00000178752.14	FAM132B	488.494	5.07078	0.36498	13.8933	6.95386e-44	3.712e-42
ENSG00000196557.9	CACNA1H	1483.2	-3.60365	0.259696	-13.8764	8.80595e-44	4.69416e-42
ENSG00000161649.11	CD300LG	22.2833	-5.03611	0.36326	-13.8636	1.05208e-43	5.60057e-42
ENSG00000164309.13	CMYA5	310.925	-3.06669	0.221227	-13.8622	1.07376e-43	5.70811e-42
ENSG00000160446.17	ZDHHC12	1942	1.81349	0.130915	13.8524	1.2299e-43	6.52912e-42
ENSG00000102802.8	MEDAG	207.457	-3.70064	0.26724	-13.8476	1.31451e-43	6.96872e-42
ENSG00000213585.9	VDAC1	5390.38	1.22057	0.0881727	13.843	1.40249e-43	7.42491e-42
ENSG00000054967.11	RELT	265.977	2.09798	0.151561	13.8425	1.41266e-43	7.4685e-42
ENSG00000166123.12	GPT2	3095.78	2.06699	0.149337	13.8411	1.43944e-43	7.59972e-42
ENSG00000243709.1	LEFTY1	1211.23	6.26351	0.452613	13.8386	1.49152e-43	7.86389e-42
ENSG00000112511.16	PHF1	1912.87	-1.26671	0.0915646	-13.834	1.58821e-43	8.36227e-42
ENSG00000177119.14	ANO6	1967.74	-1.8559	0.134164	-13.8331	1.60974e-43	8.46409e-42
ENSG00000272163.1	GS1-72M22.1	3.26342	-4.85857	0.35129	-13.8307	1.66466e-43	8.74091e-42
ENSG00000174348.12	PODN	1394.77	-3.92282	0.283694	-13.8276	1.73671e-43	9.10689e-42
ENSG00000185585.18	OLFML2A	1426.65	-3.01595	0.218208	-13.8214	1.89228e-43	9.90917e-42
ENSG00000082397.14	EPB41L3	516.988	-2.05039	0.148392	-13.8174	2.00248e-43	1.0472e-41
ENSG00000226329.2	AC005682.6	25.2367	-3.33124	0.241135	-13.8148	2.07389e-43	1.08308e-41
ENSG00000226252.1	RP1-18D14.7	4.94094	-4.3563	0.315344	-13.8144	2.08586e-43	1.08786e-41
ENSG00000160949.15	TONSL	898.987	1.93772	0.140277	13.8135	2.11283e-43	1.10044e-41
ENSG00000162944.9	RFTN2	107.406	-2.6399	0.191209	-13.8064	2.33342e-43	1.2137e-41
ENSG00000164106.6	SCRG1	33.3865	-3.94467	0.285796	-13.8024	2.4646e-43	1.2802e-41
ENSG00000172927.6	MYEOV	264.54	4.82144	0.349428	13.7981	2.61684e-43	1.35745e-41
ENSG00000179476.6	C14orf28	164.428	-1.73668	0.125912	-13.7928	2.81439e-43	1.45797e-41
ENSG00000276141.3	WHAMML1	31.9404	-2.78347	0.201814	-13.7923	2.83636e-43	1.46738e-41
ENSG00000188321.12	ZNF559	380.645	-1.24988	0.0906528	-13.7876	3.027e-43	1.56391e-41
ENSG00000118729.11	CASQ2	180.233	-4.59275	0.333112	-13.7874	3.03461e-43	1.56575e-41
ENSG00000171867.15	PRNP	2426.89	-2.63002	0.190862	-13.7797	3.37668e-43	1.73991e-41
ENSG00000078295.14	ADCY2	134.873	-3.44991	0.250459	-13.7744	3.63613e-43	1.8711e-41
ENSG00000166856.2	GPR182	11.8273	-3.50685	0.254673	-13.77	3.86125e-43	1.9843e-41
ENSG00000132591.10	ERAL1	1993.77	0.783811	0.0569331	13.7672	4.01341e-43	2.05976e-41
ENSG00000163659.11	TIPARP	750.249	-1.88309	0.136796	-13.7657	4.09779e-43	2.10027e-41
ENSG00000053702.13	NRIP2	207.219	-1.89592	0.137777	-13.7608	4.38432e-43	2.24414e-41
ENSG00000133030.18	MPRIP	5131.68	-1.3919	0.101166	-13.7585	4.5252e-43	2.31319e-41
ENSG00000139131.11	YARS2	691.769	1.04774	0.0761738	13.7546	4.77909e-43	2.43974e-41
ENSG00000229404.4	LINC00858	26.392	4.17603	0.30372	13.7496	5.12026e-43	2.61045e-41
ENSG00000116741.7	RGS2	1869.78	-3.63704	0.26465	-13.7428	5.62291e-43	2.86294e-41
ENSG00000138061.10	CYP1B1	1241.22	-3.48984	0.253959	-13.7418	5.70696e-43	2.9019e-41
ENSG00000135953.9	MFSD9	419.038	1.21136	0.0881721	13.7386	5.96375e-43	3.02849e-41
ENSG00000188828.10	GLRA4	9.66391	-6.43577	0.468473	-13.7378	6.03079e-43	3.0585e-41
ENSG00000174175.15	SELP	304.693	-3.3879	0.246654	-13.7354	6.23058e-43	3.15568e-41
ENSG00000111913.14	FAM65B	420.444	-2.94806	0.214678	-13.7325	6.48453e-43	3.28e-41
ENSG00000176533.11	GNG7	309.116	-3.10496	0.226192	-13.7271	6.98804e-43	3.53006e-41
ENSG00000103647.11	CORO2B	292.81	-3.63522	0.264839	-13.7262	7.0781e-43	3.57088e-41
ENSG00000246985.6	SOCS2-AS1	105.24	-3.29384	0.240095	-13.7189	7.82663e-43	3.94335e-41
ENSG00000159184.7	HOXB13	221.54	6.88057	0.501872	13.7098	8.86883e-43	4.46263e-41
ENSG00000152760.8	TCTEX1D1	32.6613	-3.78924	0.27649	-13.7048	9.50124e-43	4.77462e-41
ENSG00000004776.10	HSPB6	1742.42	-3.96318	0.289205	-13.7037	9.64612e-43	4.84112e-41
ENSG00000163322.12	FAM175A	242.954	-1.77212	0.129383	-13.6967	1.06275e-42	5.3267e-41
ENSG00000131171.11	SH3BGRL	3637.05	-1.73918	0.126988	-13.6957	1.07734e-42	5.39287e-41
ENSG00000130787.12	HIP1R	2207.15	1.48904	0.10875	13.6923	1.12808e-42	5.63953e-41
ENSG00000025423.10	HSD17B6	133.825	-3.7082	0.270859	-13.6905	1.15679e-42	5.77555e-41
ENSG00000104886.8	PLEKHJ1	2353.08	1.59719	0.116707	13.6855	1.24021e-42	6.18406e-41
ENSG00000154258.15	ABCA9	247.977	-3.77394	0.275771	-13.6851	1.2472e-42	6.2109e-41
ENSG00000122042.9	UBL3	1550.69	-1.53125	0.111921	-13.6816	1.30837e-42	6.50714e-41
ENSG00000054803.3	CBLN4	35.8828	-4.43276	0.324025	-13.6803	1.33129e-42	6.61257e-41
ENSG00000265354.3	TIMM23	1808.77	1.07545	0.0786455	13.6747	1.43819e-42	7.13437e-41
ENSG00000010404.16	IDS	2061.76	-1.2682	0.0927639	-13.6712	1.50792e-42	7.4707e-41
ENSG00000131153.7	GINS2	567.081	2.909	0.212805	13.6698	1.53888e-42	7.61432e-41
ENSG00000173638.17	SLC19A1	1152.43	1.75676	0.128558	13.6652	1.63934e-42	8.10096e-41
ENSG00000278875.1	CTC-439O9.1	6.33671	-3.78131	0.276799	-13.6609	1.73934e-42	8.58416e-41
ENSG00000102900.11	NUP93	1913.15	1.06807	0.0782577	13.6482	2.07053e-42	1.02056e-40
ENSG00000185950.8	IRS2	554.622	-3.00716	0.220402	-13.644	2.19337e-42	1.07973e-40
ENSG00000076604.13	TRAF4	3233.42	1.94856	0.142845	13.6411	2.2803e-42	1.12109e-40
ENSG00000255529.6	POLR2M	828.152	-1.60693	0.117806	-13.6404	2.30291e-42	1.13077e-40
ENSG00000240583.9	AQP1	3697.42	-3.03527	0.222559	-13.638	2.37982e-42	1.16705e-40
ENSG00000164885.11	CDK5	687.369	1.46575	0.107552	13.6284	2.71542e-42	1.32994e-40
ENSG00000146477.5	SLC22A3	290.286	-5.11288	0.375377	-13.6206	3.01887e-42	1.47668e-40
ENSG00000072163.17	LIMS2	2379.2	-3.06079	0.224747	-13.6188	3.09583e-42	1.51241e-40
ENSG00000151303.11	RP11-96C23.13	3.17438	-3.88601	0.285394	-13.6163	3.20319e-42	1.56288e-40
ENSG00000255302.3	EID1	4646.62	-1.35574	0.0995967	-13.6123	3.38205e-42	1.64807e-40
ENSG00000130052.12	STARD8	254.48	-2.40224	0.176565	-13.6054	3.71977e-42	1.81035e-40
ENSG00000115461.4	IGFBP5	26919.3	-3.1635	0.232533	-13.6045	3.76578e-42	1.83043e-40
ENSG00000169607.11	CKAP2L	239.579	3.25518	0.239286	13.6037	3.80483e-42	1.84709e-40
ENSG00000145861.7	C1QTNF2	60.5824	-3.17362	0.233351	-13.6002	3.99126e-42	1.93516e-40
ENSG00000204386.9	NEU1	3187.41	1.33653	0.0983124	13.5947	4.30341e-42	2.08389e-40
ENSG00000131844.14	MCCC2	3709.07	1.50639	0.110842	13.5905	4.5583e-42	2.20455e-40
ENSG00000114395.9	CYB561D2	766.143	1.55921	0.114754	13.5874	4.75799e-42	2.29825e-40
ENSG00000134853.10	PDGFRA	1580.9	-3.05031	0.224498	-13.5872	4.76895e-42	2.30066e-40
ENSG00000208035.1	MIR143	2.47961	-4.69254	0.34549	-13.5823	5.10249e-42	2.45849e-40
ENSG00000163017.12	ACTG2	12859.1	-4.93231	0.36315	-13.582	5.1196e-42	2.46367e-40
ENSG00000188906.12	LRRK2	219.728	-3.19071	0.234996	-13.5777	5.43235e-42	2.61091e-40
ENSG00000168393.11	DTYMK	1270.98	1.65762	0.12213	13.5726	5.823e-42	2.79519e-40
ENSG00000155897.8	ADCY8	84.8266	-9.222	0.679518	-13.5714	5.91935e-42	2.83791e-40
ENSG00000256269.5	HMBS	1077.22	1.63816	0.120715	13.5705	5.99211e-42	2.86922e-40
ENSG00000172346.13	CSDC2	616.082	-4.07356	0.300209	-13.5691	6.10894e-42	2.92154e-40
ENSG00000244578.1	LINC01391	45.6354	-4.78616	0.352931	-13.5612	6.8049e-42	3.25035e-40
ENSG00000271614.1	LINC00936	52.3431	-1.93786	0.142926	-13.5585	7.05348e-42	3.36492e-40
ENSG00000214050.6	FBXO16	220.401	2.23537	0.164909	13.5552	7.38536e-42	3.5189e-40
ENSG00000104899.5	AMH	218.883	4.15234	0.306403	13.5519	7.72205e-42	3.67478e-40
ENSG00000185298.11	CCDC137	1102.02	1.24675	0.09202	13.5487	8.06881e-42	3.83507e-40
ENSG00000004142.10	POLDIP2	3774.19	0.792702	0.0585348	13.5424	8.78743e-42	4.17149e-40
ENSG00000032389.11	TSSC1	1087.06	1.25087	0.0923769	13.5409	8.96475e-42	4.25044e-40
ENSG00000266010.1	GATA6-AS1	27.1892	-4.3175	0.318883	-13.5394	9.14882e-42	4.33239e-40
ENSG00000035862.11	TIMP2	10544.6	-2.6495	0.195817	-13.5305	1.03351e-41	4.88813e-40
ENSG00000068976.12	PYGM	205.721	-3.5757	0.264359	-13.5259	1.09944e-41	5.1936e-40
ENSG00000108559.10	NUP88	1374.96	0.924047	0.068338	13.5217	1.16452e-41	5.4943e-40
ENSG00000122824.9	NUDT10	95.47	-3.39187	0.250875	-13.5201	1.18936e-41	5.60465e-40
ENSG00000004799.7	PDK4	1540.81	-3.40663	0.252149	-13.5104	1.35871e-41	6.39488e-40
ENSG00000116771.5	AGMAT	194.507	2.44594	0.181059	13.509	1.38343e-41	6.50328e-40
ENSG00000258893.1	SETP2	5.6188	-4.83792	0.35818	-13.507	1.42256e-41	6.67913e-40
ENSG00000267405.1	CTC-296K1.4	13.2491	-5.42219	0.401451	-13.5065	1.43207e-41	6.7156e-40
ENSG00000103196.10	CRISPLD2	1547.06	-2.84443	0.210648	-13.5032	1.49694e-41	7.01127e-40
ENSG00000120685.18	PROSER1	1718.65	1.21253	0.0898138	13.5005	1.55296e-41	7.26485e-40
ENSG00000120053.10	GOT1	1346.69	1.05078	0.077844	13.4985	1.59509e-41	7.4529e-40
ENSG00000173421.15	CCDC36	13.8263	-2.77938	0.205974	-13.4939	1.69942e-41	7.93075e-40
ENSG00000130520.9	LSM4	3955.36	1.48282	0.109928	13.489	1.81423e-41	8.45634e-40
ENSG00000104938.15	CLEC4M	13.3636	-5.30075	0.39323	-13.48	2.05026e-41	9.54495e-40
ENSG00000138944.7	KIAA1644	718.247	-4.40461	0.326885	-13.4745	2.21059e-41	1.0279e-39
ENSG00000165312.6	OTUD1	431.613	-1.81744	0.134901	-13.4724	2.27343e-41	1.05584e-39
ENSG00000277758.3	SYT15	5.01747	-3.98344	0.295821	-13.4657	2.48821e-41	1.15421e-39
ENSG00000206418.3	RAB12	812.28	-1.3947	0.103579	-13.4651	2.50989e-41	1.16286e-39
ENSG00000169282.16	KCNAB1	110.481	-2.44491	0.181703	-13.4555	2.85695e-41	1.32207e-39
ENSG00000128052.8	KDR	1093.98	-2.59802	0.193158	-13.4502	3.07008e-41	1.419e-39
ENSG00000196584.2	XRCC2	200.683	2.35114	0.174987	13.4361	3.71602e-41	1.7155e-39
ENSG00000171224.8	C10orf35	401.504	1.77639	0.132369	13.42	4.61652e-41	2.12867e-39
ENSG00000121361.3	KCNJ8	257.907	-2.712	0.202206	-13.4121	5.13963e-41	2.36705e-39
ENSG00000198947.13	DMD	865.001	-3.23977	0.241664	-13.4061	5.57045e-41	2.56241e-39
ENSG00000137807.12	KIF23	611.197	2.36997	0.176849	13.4011	5.95636e-41	2.73666e-39
ENSG00000187800.12	PEAR1	267.354	-2.70707	0.202078	-13.3962	6.36306e-41	2.92005e-39
ENSG00000177432.6	NAP1L5	192.474	-1.60859	0.120092	-13.3947	6.49747e-41	2.97819e-39
ENSG00000183671.11	GPR1	12.5976	-3.42816	0.256041	-13.3891	7.00424e-41	3.20666e-39
ENSG00000127954.11	STEAP4	312.418	-3.4662	0.258929	-13.3866	7.23745e-41	3.3095e-39
ENSG00000100320.21	RBFOX2	3127.73	-1.4237	0.106384	-13.3827	7.63302e-41	3.48626e-39
ENSG00000198467.12	TPM2	14094.4	-3.08098	0.230382	-13.3734	8.65486e-41	3.94829e-39
ENSG00000160213.5	CSTB	7277.67	1.66047	0.124164	13.3732	8.67139e-41	3.95116e-39
ENSG00000169718.16	DUS1L	4059.09	1.41641	0.105971	13.366	9.55253e-41	4.34753e-39
ENSG00000180769.7	WDFY3-AS2	81.8585	-1.92928	0.144356	-13.3647	9.7194e-41	4.41826e-39
ENSG00000100401.18	RANGAP1	4626.49	1.42037	0.106291	13.363	9.94378e-41	4.51494e-39
ENSG00000157502.11	MUM1L1	368.825	-4.79554	0.358918	-13.3611	1.02052e-40	4.6282e-39
ENSG00000143476.16	DTL	513.446	2.66599	0.199622	13.3552	1.10507e-40	5.00575e-39
ENSG00000139793.17	MBNL2	1268.24	-1.81572	0.136002	-13.3507	1.17347e-40	5.30939e-39
ENSG00000170743.15	SYT9	16.4009	-4.62412	0.34642	-13.3483	1.21168e-40	5.47582e-39
ENSG00000168386.17	FILIP1L	2181.7	-3.24505	0.243133	-13.3468	1.23596e-40	5.57532e-39
ENSG00000198853.10	RUSC2	1010.2	-1.83421	0.137427	-13.3468	1.23658e-40	5.57532e-39
ENSG00000205090.7	TMEM240	65.5613	-2.36578	0.177295	-13.3437	1.28853e-40	5.80273e-39
ENSG00000152465.16	NMT2	386.994	-1.5851	0.118794	-13.3433	1.29638e-40	5.8313e-39
ENSG00000049768.13	FOXP3	131.512	2.65125	0.198713	13.3421	1.31745e-40	5.91919e-39
ENSG00000183570.15	PCBP3	105.663	-3.44137	0.258173	-13.3297	1.5556e-40	6.98101e-39
ENSG00000271880.1	AGAP11	2.95312	-4.59134	0.344517	-13.3269	1.61477e-40	7.23813e-39
ENSG00000138101.17	DTNB	1189.62	1.90338	0.142825	13.3267	1.61948e-40	7.25082e-39
ENSG00000072195.13	SPEG	909.167	-3.75604	0.281927	-13.3227	1.7074e-40	7.63564e-39
ENSG00000179218.12	CALR	42608.6	1.44521	0.108529	13.3164	1.85924e-40	8.30505e-39
ENSG00000271447.4	MMP28	165.713	-3.70271	0.278241	-13.3076	2.09215e-40	9.33462e-39
ENSG00000150938.8	CRIM1	1813.17	-1.98693	0.149403	-13.2991	2.34174e-40	1.04361e-38
ENSG00000154262.11	ABCA6	105.142	-3.28114	0.246845	-13.2923	2.56413e-40	1.14141e-38
ENSG00000143919.13	CAMKMT	339.821	1.17196	0.0881744	13.2913	2.59863e-40	1.15543e-38
ENSG00000121577.12	POPDC2	116.592	-2.18892	0.164698	-13.2905	2.62828e-40	1.16727e-38
ENSG00000160408.13	ST6GALNAC6	1804.01	-1.64876	0.124096	-13.2861	2.78585e-40	1.23583e-38
ENSG00000243364.6	EFNA4	757.574	1.86173	0.140182	13.2808	2.99332e-40	1.32634e-38
ENSG00000162618.11	ELTD1	595.514	-2.54349	0.191525	-13.2802	3.01665e-40	1.33515e-38
ENSG00000020577.12	SAMD4A	679.837	-2.80088	0.210961	-13.2768	3.15662e-40	1.39549e-38
ENSG00000169018.5	FEM1B	1777.91	-1.1877	0.0894607	-13.2763	3.17836e-40	1.4035e-38
ENSG00000164109.12	MAD2L1	730.217	2.35805	0.177642	13.2742	3.26817e-40	1.4415e-38
ENSG00000101134.10	DOK5	110.432	-3.63643	0.273969	-13.2731	3.31369e-40	1.45991e-38
ENSG00000243335.7	KCTD7	357.965	-1.54576	0.11646	-13.2729	3.3254e-40	1.4634e-38
ENSG00000157510.12	AFAP1L1	297.617	-2.13679	0.161038	-13.2689	3.50782e-40	1.54192e-38
ENSG00000177685.15	CRACR2B	1894.5	2.83874	0.213993	13.2656	3.66617e-40	1.60969e-38
ENSG00000105669.11	COPE	7302.6	1.52638	0.115097	13.2617	3.86011e-40	1.69292e-38
ENSG00000058262.8	SEC61A1	15503.5	1.02796	0.0775176	13.261	3.89412e-40	1.7059e-38
ENSG00000127831.9	VIL1	193.513	6.28058	0.473654	13.2598	3.95779e-40	1.73182e-38
ENSG00000146469.11	VIP	7.33689	-3.7528	0.283234	-13.2498	4.52221e-40	1.97656e-38
ENSG00000256650.1	RERG-IT1	2.57411	-4.69155	0.354105	-13.249	4.57013e-40	1.99524e-38
ENSG00000138778.10	CENPE	373.279	2.60945	0.196971	13.2479	4.63778e-40	2.02249e-38
ENSG00000104324.14	CPQ	1048.51	-2.03188	0.15339	-13.2465	4.72576e-40	2.05853e-38
ENSG00000133561.14	GIMAP6	580.705	-2.57199	0.194271	-13.2392	5.21325e-40	2.26832e-38
ENSG00000177181.13	RIMKLA	311.565	3.4308	0.259206	13.2358	5.45012e-40	2.36872e-38
ENSG00000138435.13	CHRNA1	42.7675	4.82223	0.364409	13.233	5.65714e-40	2.45593e-38
ENSG00000169750.7	RAC3	497.513	2.68728	0.203264	13.2206	6.67357e-40	2.89393e-38
ENSG00000068120.13	COASY	2906.57	1.039	0.0785939	13.2198	6.7443e-40	2.92132e-38
ENSG00000164442.9	CITED2	2379.26	-2.72679	0.206343	-13.2148	7.20774e-40	3.11856e-38
ENSG00000164405.9	UQCRQ	4589.32	1.5062	0.114033	13.2085	7.83393e-40	3.3857e-38
ENSG00000179094.12	PER1	1499.22	-2.12719	0.161056	-13.2078	7.91317e-40	3.41612e-38
ENSG00000091986.14	CCDC80	6419.13	-3.28595	0.248809	-13.2067	8.02424e-40	3.46019e-38
ENSG00000136122.14	BORA	152.322	1.66313	0.125948	13.2049	8.21615e-40	3.539e-38
ENSG00000166793.9	YPEL4	69.9468	-2.64098	0.200034	-13.2026	8.47031e-40	3.6444e-38
ENSG00000139278.8	GLIPR1	505.355	-2.11453	0.160161	-13.2025	8.4842e-40	3.64632e-38
ENSG00000169174.10	PCSK9	530.797	4.41916	0.33479	13.1998	8.79799e-40	3.77697e-38
ENSG00000163681.13	SLMAP	2150.38	-1.91785	0.145303	-13.199	8.89655e-40	3.81504e-38
ENSG00000071553.15	ATP6AP1	6697.8	0.968976	0.0734289	13.1961	9.2378e-40	3.95698e-38
ENSG00000119973.4	PRLHR	65.16	-6.03231	0.457304	-13.191	9.88239e-40	4.22839e-38
ENSG00000134333.12	LDHA	20241.1	1.78827	0.135602	13.1876	1.03404e-39	4.41944e-38
ENSG00000248994.1	RP11-259O2.1	4.64943	-4.40324	0.333913	-13.1868	1.04555e-39	4.46369e-38
ENSG00000232160.5	RAP2C-AS1	53.1805	-1.94824	0.147815	-13.1803	1.13905e-39	4.8575e-38
ENSG00000183248.10	PRR36	1596	2.92419	0.221884	13.1789	1.16035e-39	4.94288e-38
ENSG00000154721.13	JAM2	821.817	-3.23337	0.245481	-13.1716	1.27905e-39	5.4425e-38
ENSG00000159363.16	ATP13A2	3009.34	1.66079	0.126118	13.1685	1.33259e-39	5.66409e-38
ENSG00000177363.4	LRRN4CL	440.198	-3.34797	0.254303	-13.1653	1.39031e-39	5.90293e-38
ENSG00000143450.13	OAZ3	78.887	1.85974	0.141346	13.1573	1.54463e-39	6.55094e-38
ENSG00000259542.4	RP11-522B15.4	6.18796	-3.38465	0.257384	-13.1502	1.69714e-39	7.18985e-38
ENSG00000271601.3	LIX1L	1216.44	-1.85604	0.14115	-13.1494	1.71538e-39	7.25913e-38
ENSG00000103591.11	AAGAB	1600.68	1.09683	0.0834201	13.1483	1.74059e-39	7.35774e-38
ENSG00000187479.5	C11orf96	2260.23	-3.63521	0.276532	-13.1457	1.80123e-39	7.60574e-38
ENSG00000197083.10	ZNF300P1	70.2294	-4.1033	0.312279	-13.1398	1.94628e-39	8.20927e-38
ENSG00000117593.9	DARS2	757.046	1.50079	0.11423	13.1384	1.98419e-39	8.36002e-38
ENSG00000102384.12	CENPI	136.026	2.16217	0.164583	13.1372	2.01426e-39	8.47748e-38
ENSG00000125740.12	FOSB	2826.22	-4.30883	0.328302	-13.1246	2.38038e-39	1.00074e-37
ENSG00000175643.8	RMI2	426.015	1.95714	0.149233	13.1147	2.71382e-39	1.13969e-37
ENSG00000266405.3	CBX3P2	24.4945	-2.15373	0.164267	-13.1111	2.84263e-39	1.19248e-37
ENSG00000130734.8	ATG4D	723.128	1.33238	0.101657	13.1066	3.01996e-39	1.2655e-37
ENSG00000170421.10	KRT8	35811.4	2.91861	0.222789	13.1003	3.27967e-39	1.37284e-37
ENSG00000173208.3	ABCD2	52.8387	-3.36904	0.257207	-13.0985	3.35701e-39	1.40369e-37
ENSG00000248632.1	RP11-366M4.11	9.34064	-3.80618	0.29062	-13.0968	3.43476e-39	1.43465e-37
ENSG00000177098.7	SCN4B	158.895	-3.38643	0.258598	-13.0953	3.50096e-39	1.46071e-37
ENSG00000135424.14	ITGA7	752.677	-2.96554	0.226465	-13.0949	3.51941e-39	1.46683e-37
ENSG00000125503.11	PPP1R12C	2720.76	-1.35904	0.103786	-13.0946	3.53441e-39	1.47149e-37
ENSG00000231367.4	AC016995.3	13.7663	-3.66743	0.280094	-13.0935	3.58457e-39	1.49077e-37
ENSG00000161281.9	COX7A1	286.228	-2.67481	0.204298	-13.0927	3.62426e-39	1.50403e-37
ENSG00000207864.2	MIR27B	2.22984	-4.24266	0.324047	-13.0927	3.62273e-39	1.50403e-37
ENSG00000183770.5	FOXL2	438.962	-3.7316	0.285076	-13.0898	3.76429e-39	1.56046e-37
ENSG00000166148.3	AVPR1A	432.585	-3.94345	0.30138	-13.0846	4.03075e-39	1.66734e-37
ENSG00000179528.14	LBX2	51.8654	3.07773	0.235216	13.0847	4.02797e-39	1.66734e-37
ENSG00000129195.14	FAM64A	329.393	3.17334	0.24254	13.0838	4.07764e-39	1.68493e-37
ENSG00000206262.7	FOXL2NB	231.612	-3.58971	0.274396	-13.0822	4.16188e-39	1.7179e-37
ENSG00000163637.10	PRICKLE2	867.01	-2.36973	0.181147	-13.0818	4.18418e-39	1.72526e-37
ENSG00000275832.3	ARHGAP23	1041.11	-1.99212	0.152307	-13.0797	4.30383e-39	1.7727e-37
ENSG00000101849.14	TBL1X	2113.16	-1.9184	0.146672	-13.0795	4.31421e-39	1.77508e-37
ENSG00000272320.1	RP11-506K6.4	12.5605	-2.56103	0.195924	-13.0716	4.78619e-39	1.96718e-37
ENSG00000074660.14	SCARF1	310.359	-1.69491	0.12967	-13.071	4.82483e-39	1.98095e-37
ENSG00000088298.11	EDEM2	1358.76	1.19156	0.091167	13.0701	4.8776e-39	2.00049e-37
ENSG00000148798.8	INA	224.095	5.49731	0.420684	13.0676	5.0456e-39	2.06719e-37
ENSG00000167645.15	YIF1B	1645.86	1.44425	0.110547	13.0646	5.24871e-39	2.14813e-37
ENSG00000186105.7	LRRC70	14.5405	-2.86684	0.219461	-13.0631	5.35092e-39	2.18764e-37
ENSG00000186908.13	ZDHHC17	801.615	-1.22096	0.0935519	-13.0512	6.25933e-39	2.55632e-37
ENSG00000100804.17	PSMB5	4269.56	0.99049	0.0759546	13.0406	7.19352e-39	2.93474e-37
ENSG00000152049.6	KCNE4	443.854	-3.44596	0.264321	-13.037	7.5361e-39	3.07126e-37
ENSG00000167601.10	AXL	1334	-2.17499	0.166841	-13.0363	7.61035e-39	3.09825e-37
ENSG00000236304.1	AP001189.4	8.24457	-3.24961	0.249279	-13.036	7.63268e-39	3.10407e-37
ENSG00000183963.17	SMTN	4370.33	-2.39234	0.183662	-13.0258	8.72927e-39	3.54629e-37
ENSG00000260032.1	LINC00657	7856.31	-0.950429	0.072968	-13.0253	8.78753e-39	3.5662e-37
ENSG00000161940.9	BCL6B	336.664	-2.34478	0.180026	-13.0246	8.86275e-39	3.59295e-37
ENSG00000137563.10	GGH	827.097	2.52103	0.193564	13.0242	8.90786e-39	3.60745e-37
ENSG00000118705.15	RPN2	12482.4	1.18753	0.091191	13.0224	9.12289e-39	3.69066e-37
ENSG00000254427.1	RP11-430H10.1	9.57238	-3.82738	0.29395	-13.0205	9.3535e-39	3.77999e-37
ENSG00000164484.10	TMEM200A	609.223	-2.80497	0.215454	-13.0189	9.55993e-39	3.85937e-37
ENSG00000113851.12	CRBN	815.817	-1.01652	0.0780957	-13.0163	9.88397e-39	3.98602e-37
ENSG00000267751.4	AC009005.2	178.036	2.90941	0.223564	13.0138	1.02117e-38	4.11388e-37
ENSG00000123353.8	ORMDL2	1067	1.40801	0.108211	13.0117	1.0493e-38	4.22279e-37
ENSG00000167695.13	FAM57A	1286.87	1.57627	0.121176	13.0081	1.10013e-38	4.42274e-37
ENSG00000114646.8	CSPG5	216.496	3.41566	0.262703	13.002	1.19202e-38	4.78718e-37
ENSG00000162426.13	SLC45A1	118.032	-2.39418	0.184169	-12.9999	1.2255e-38	4.91652e-37
ENSG00000256663.1	RP11-424C20.2	28.3104	3.79459	0.291942	12.9977	1.26024e-38	5.05063e-37
ENSG00000154133.13	ROBO4	760.265	-2.25678	0.173682	-12.9937	1.32829e-38	5.31784e-37
ENSG00000102225.14	CDK16	5491.18	1.34562	0.103615	12.9868	1.45465e-38	5.81768e-37
ENSG00000253875.1	RP11-16P20.3	2.9811	-3.99792	0.307902	-12.9844	1.5e-38	5.99284e-37
ENSG00000198873.11	GRK5	382.993	-2.21899	0.17102	-12.975	1.69525e-38	6.76593e-37
ENSG00000147536.10	GINS4	280.263	2.39336	0.184482	12.9734	1.73274e-38	6.90843e-37
ENSG00000230018.1	RP11-481H12.1	20.8546	-3.23247	0.24924	-12.9693	1.82579e-38	7.27188e-37
ENSG00000106367.12	AP1S1	1668.64	1.23553	0.0952857	12.9666	1.89226e-38	7.52505e-37
ENSG00000138792.8	ENPEP	416.768	-3.2675	0.251994	-12.9666	1.89325e-38	7.52505e-37
ENSG00000117676.12	RPS6KA1	2726.58	1.88409	0.145334	12.9638	1.962e-38	7.79027e-37
ENSG00000196507.9	TCEAL3	1102.47	-1.66752	0.128667	-12.9599	2.06477e-38	8.18421e-37
ENSG00000228340.4	MIR646HG	5.89013	-2.98034	0.229966	-12.9599	2.06546e-38	8.18421e-37
ENSG00000175946.8	KLHL38	16.8228	-4.13522	0.319081	-12.9598	2.06793e-38	8.18563e-37
ENSG00000250056.4	LINC01018	27.6748	-4.91236	0.379099	-12.958	2.11786e-38	8.37467e-37
ENSG00000042088.12	TDP1	772.893	1.10119	0.0850216	12.9519	2.29351e-38	9.05996e-37
ENSG00000101811.12	CSTF2	575.219	1.03015	0.0795574	12.9485	2.39522e-38	9.45206e-37
ENSG00000247095.2	MIR210HG	423.55	2.23872	0.172929	12.9459	2.47756e-38	9.76702e-37
ENSG00000163191.5	S100A11	18774.4	2.11896	0.163733	12.9416	2.62277e-38	1.03184e-36
ENSG00000168952.14	STXBP6	2407.43	2.16533	0.167316	12.9416	2.62223e-38	1.03184e-36
ENSG00000140945.14	CDH13	857.315	-3.3329	0.257551	-12.9408	2.64996e-38	1.04147e-36
ENSG00000137070.16	IL11RA	311.765	-1.88074	0.145387	-12.9361	2.81566e-38	1.10547e-36
ENSG00000159784.16	FAM131B	125.178	-3.04275	0.23524	-12.9346	2.8695e-38	1.12546e-36
ENSG00000137747.13	TMPRSS13	854.836	4.02669	0.311387	12.9315	2.99014e-38	1.17159e-36
ENSG00000274624.1	RP11-49G2.3	2.20242	-4.47617	0.346217	-12.9288	3.09653e-38	1.21204e-36
ENSG00000260077.1	RP11-254F7.2	147.681	-1.79862	0.139153	-12.9255	3.23331e-38	1.2643e-36
ENSG00000254858.8	MPV17L2	664.036	1.26201	0.097651	12.9237	3.308e-38	1.2922e-36
ENSG00000177519.3	RPRM	220.533	-4.55189	0.352426	-12.9159	3.66279e-38	1.42934e-36
ENSG00000114631.10	PODXL2	2466.23	2.45252	0.18991	12.9141	3.74653e-38	1.46054e-36
ENSG00000131351.13	HAUS8	404.816	1.56742	0.121378	12.9136	3.77485e-38	1.4701e-36
ENSG00000068305.16	MEF2A	1265.99	-1.46034	0.113092	-12.9129	3.80825e-38	1.48161e-36
ENSG00000134779.13	TPGS2	3140.29	1.013	0.0784528	12.9122	3.84034e-38	1.49259e-36
ENSG00000163762.5	TM4SF18	248.814	-2.52379	0.195553	-12.9059	4.1687e-38	1.61858e-36
ENSG00000135914.5	HTR2B	207.079	-3.36514	0.260762	-12.905	4.21639e-38	1.63545e-36
ENSG00000170464.8	DNAJC18	350.705	-1.62937	0.126271	-12.9037	4.28867e-38	1.66182e-36
ENSG00000183145.7	RIPPLY3	197.687	4.33779	0.336186	12.9029	4.33309e-38	1.67734e-36
ENSG00000133195.10	SLC39A11	1136.02	1.60632	0.124519	12.9002	4.49098e-38	1.73672e-36
ENSG00000166402.7	TUB	507.838	-3.47982	0.269764	-12.8995	4.53087e-38	1.75039e-36
ENSG00000273923.1	CTD-2536I1.3	2.04498	-4.05762	0.31456	-12.8993	4.54046e-38	1.75234e-36
ENSG00000164093.14	PITX2	95.1332	6.3706	0.493905	12.8984	4.59274e-38	1.77075e-36
ENSG00000160326.12	SLC2A6	419.673	2.39937	0.186115	12.8919	5.00082e-38	1.92616e-36
ENSG00000273261.1	RP11-531F16.4	7.99571	-2.33254	0.180933	-12.8917	5.01187e-38	1.9285e-36
ENSG00000137177.17	KIF13A	1289.37	-1.21765	0.0944562	-12.8912	5.0458e-38	1.93962e-36
ENSG00000072310.15	SREBF1	6382.88	1.79127	0.138956	12.8909	5.06287e-38	1.94424e-36
ENSG00000105671.10	DDX49	2493.02	1.22914	0.0954298	12.88	5.83145e-38	2.23717e-36
ENSG00000236501.4	AC079305.11	7.46244	-3.6767	0.285466	-12.8797	5.85831e-38	2.24524e-36
ENSG00000123159.14	GIPC1	5638.49	1.46595	0.113855	12.8756	6.17362e-38	2.36374e-36
ENSG00000100985.7	MMP9	1325.48	3.836	0.297944	12.8749	6.23205e-38	2.38374e-36
ENSG00000158445.7	KCNB1	231.823	-4.80177	0.373054	-12.8715	6.51229e-38	2.48847e-36
ENSG00000255471.1	RP11-736K20.5	18.2375	-2.46519	0.191532	-12.8709	6.56211e-38	2.50502e-36
ENSG00000112562.17	SMOC2	3474.49	-3.15247	0.244962	-12.8692	6.70545e-38	2.55721e-36
ENSG00000176383.8	B3GNT4	67.5551	2.53598	0.197154	12.8629	7.27499e-38	2.77168e-36
ENSG00000171953.14	ATPAF2	677.317	1.05469	0.0820019	12.8618	7.38404e-38	2.81045e-36
ENSG00000276923.1	RP11-321P16.1	6.94304	-4.9536	0.385155	-12.8613	7.4301e-38	2.8252e-36
ENSG00000245812.2	RP11-175K6.1	18.963	-2.75426	0.214152	-12.8612	7.4382e-38	2.82549e-36
ENSG00000279453.1	RP3-425C14.4	262.717	-2.01034	0.156339	-12.8589	7.67067e-38	2.91093e-36
ENSG00000099194.5	SCD	8591.91	2.7849	0.216786	12.8463	9.02254e-38	3.42059e-36
ENSG00000128228.4	SDF2L1	2238.18	2.41056	0.187722	12.8411	9.64667e-38	3.65263e-36
ENSG00000279118.1	RP11-517I3.2	86.0031	-1.82318	0.14198	-12.8411	9.65351e-38	3.65263e-36
ENSG00000111262.4	KCNA1	3.89261	-4.19886	0.327037	-12.8391	9.9016e-38	3.74282e-36
ENSG00000228496.1	AC106875.1	152.204	8.50786	0.662819	12.8359	1.03221e-37	3.89797e-36
ENSG00000048140.16	TSPAN17	1598.62	1.18891	0.0926393	12.8338	1.06085e-37	4.0022e-36
ENSG00000138346.13	DNA2	225.733	2.14907	0.167479	12.8319	1.08662e-37	4.09541e-36
ENSG00000110442.10	COMMD9	1314.35	0.98997	0.0771552	12.8309	1.10105e-37	4.14576e-36
ENSG00000136011.13	STAB2	28.2385	-3.41488	0.266191	-12.8287	1.13289e-37	4.25799e-36
ENSG00000254245.2	PCDHGA3	15.3494	-3.021	0.235488	-12.8287	1.13307e-37	4.25799e-36
ENSG00000213625.7	LEPROT	2711.73	-1.16912	0.0911542	-12.8257	1.17656e-37	4.41715e-36
ENSG00000198018.6	ENTPD7	411.056	1.82616	0.142449	12.8198	1.27045e-37	4.76501e-36
ENSG00000137648.15	TMPRSS4	3172.13	4.1304	0.322225	12.8184	1.29413e-37	4.84911e-36
ENSG00000226711.5	FAM66C	37.6292	-2.219	0.173135	-12.8166	1.3246e-37	4.95843e-36
ENSG00000119946.10	CNNM1	35.9919	-3.75569	0.293037	-12.8164	1.32674e-37	4.96164e-36
ENSG00000134222.15	PSRC1	476.857	2.02563	0.158073	12.8145	1.36007e-37	5.08137e-36
ENSG00000250722.4	SEPP1	1186.56	-2.65622	0.207298	-12.8136	1.37686e-37	5.13913e-36
ENSG00000129255.13	MPDU1	2256.07	1.34099	0.104657	12.8132	1.3833e-37	5.15817e-36
ENSG00000112699.9	GMDS	1581.83	2.04052	0.159304	12.809	1.46065e-37	5.44133e-36
ENSG00000244567.1	AC096772.6	104.014	-1.69286	0.132223	-12.803	1.57649e-37	5.86722e-36
ENSG00000105699.15	LSR	6627.8	1.89279	0.147854	12.8017	1.6038e-37	5.9631e-36
ENSG00000113924.10	HGD	1832.45	3.71078	0.290009	12.7954	1.73887e-37	6.45909e-36
ENSG00000274605.1	RP11-12G12.7	301.312	1.85253	0.144869	12.7877	1.9213e-37	7.12988e-36
ENSG00000271936.1	RP11-443B20.1	43.087	1.91844	0.150038	12.7864	1.95429e-37	7.24532e-36
ENSG00000131467.9	PSME3	3221.47	0.788596	0.0616945	12.7823	2.05981e-37	7.62919e-36
ENSG00000253647.1	CTD-2270F17.1	5.06608	-4.85612	0.37997	-12.7803	2.11324e-37	7.81961e-36
ENSG00000166128.11	RAB8B	576.888	-1.81285	0.141989	-12.7675	2.48981e-37	9.20419e-36
ENSG00000278259.3	MYO19	1156.66	1.39275	0.109094	12.7665	2.52317e-37	9.31858e-36
ENSG00000156049.6	GNA14	260.548	-2.7993	0.219291	-12.7652	2.56403e-37	9.46043e-36
ENSG00000164327.11	RICTOR	667.927	-1.46598	0.114924	-12.7561	2.88183e-37	1.06229e-35
ENSG00000136141.13	LRCH1	752.941	-1.52289	0.11945	-12.7492	3.15055e-37	1.16023e-35
ENSG00000235173.5	HGH1	1393.61	1.22975	0.0964982	12.7438	3.37637e-37	1.24221e-35
ENSG00000102547.17	CAB39L	472.666	-1.8211	0.142939	-12.7404	3.52395e-37	1.29527e-35
ENSG00000267304.1	AC004637.1	2.53479	-4.27825	0.335877	-12.7376	3.65623e-37	1.34261e-35
ENSG00000215458.7	AATBC	114.408	2.62355	0.206053	12.7324	3.90501e-37	1.43261e-35
ENSG00000182134.14	TDRKH	310.259	1.36837	0.107493	12.7298	4.0379e-37	1.47995e-35
ENSG00000182771.16	GRID1	97.1389	-2.74877	0.215957	-12.7283	4.11642e-37	1.5073e-35
ENSG00000144045.12	DQX1	30.002	4.23774	0.333015	12.7254	4.27457e-37	1.56372e-35
ENSG00000198805.10	PNP	1934.69	1.94232	0.152728	12.7175	4.72574e-37	1.72713e-35
ENSG00000196924.13	FLNA	62168.5	-2.64435	0.207942	-12.7167	4.77326e-37	1.74285e-35
ENSG00000128683.12	GAD1	843.196	4.40005	0.346119	12.7125	5.0379e-37	1.83774e-35
ENSG00000011523.12	CEP68	1096.35	-1.33562	0.105116	-12.7061	5.47048e-37	1.99299e-35
ENSG00000170989.8	S1PR1	636.646	-2.53537	0.19954	-12.706	5.47382e-37	1.99299e-35
ENSG00000072571.18	HMMR	290.405	2.97979	0.234752	12.6934	6.43553e-37	2.34093e-35
ENSG00000234390.4	USP27X-AS1	37.0526	-1.66972	0.131583	-12.6895	6.76329e-37	2.45784e-35
ENSG00000176998.4	HCG4	6.4844	-3.99047	0.314475	-12.6893	6.77729e-37	2.46061e-35
ENSG00000069535.13	MAOB	2335.53	-3.0481	0.240219	-12.6888	6.81958e-37	2.47364e-35
ENSG00000197451.9	HNRNPAB	5975.69	1.0582	0.0834056	12.6874	6.94191e-37	2.51564e-35
ENSG00000120156.19	TEK	480.134	-2.63153	0.207553	-12.6788	7.74851e-37	2.80531e-35
ENSG00000101000.4	PROCR	443.213	-2.3158	0.182663	-12.678	7.82787e-37	2.83139e-35
ENSG00000166557.11	TMED3	4763.88	1.44332	0.113875	12.6747	8.17113e-37	2.95002e-35
ENSG00000196812.4	ZSCAN16	250.626	1.25956	0.099376	12.6747	8.16927e-37	2.95002e-35
ENSG00000107957.15	SH3PXD2A	2602.85	-1.71121	0.135016	-12.6742	8.21988e-37	2.96484e-35
ENSG00000100997.17	ABHD12	2867.78	1.19212	0.0940844	12.6708	8.58437e-37	3.09342e-35
ENSG00000127329.13	PTPRB	775.723	-2.35697	0.186054	-12.6683	8.86608e-37	3.19195e-35
ENSG00000263065.1	AF001548.6	13.1611	-4.46028	0.352157	-12.6656	9.17259e-37	3.29923e-35
ENSG00000152601.16	MBNL1	3158.87	-1.36821	0.108037	-12.6643	9.32027e-37	3.34922e-35
ENSG00000023330.13	ALAS1	1941.58	1.28692	0.10165	12.6603	9.81251e-37	3.52283e-35
ENSG00000256940.1	RP11-783K16.5	49.1093	3.18051	0.251269	12.6578	1.01344e-36	3.63499e-35
ENSG00000164949.6	GEM	1027.46	-3.04744	0.240859	-12.6524	1.0851e-36	3.88842e-35
ENSG00000071539.12	TRIP13	607.377	2.10082	0.166047	12.652	1.09064e-36	3.90376e-35
ENSG00000107159.11	CA9	651.1	4.42101	0.349434	12.6519	1.0914e-36	3.90376e-35
ENSG00000166313.17	APBB1	1064.5	-2.47771	0.195854	-12.6508	1.10799e-36	3.95943e-35
ENSG00000037280.14	FLT4	568.993	-2.21521	0.175125	-12.6493	1.12811e-36	4.02758e-35
ENSG00000011478.10	QPCTL	831.96	1.38556	0.109542	12.6486	1.13817e-36	4.05977e-35
ENSG00000136436.13	CALCOCO2	1968.04	-1.163	0.0919489	-12.6484	1.14215e-36	4.07017e-35
ENSG00000088002.10	SULT2B1	412.081	4.10642	0.324678	12.6477	1.15225e-36	4.10241e-35
ENSG00000235531.8	RP11-383H13.1	72.7392	-2.43902	0.192919	-12.6427	1.22728e-36	4.36549e-35
ENSG00000151692.13	RNF144A	1057.72	-1.88745	0.149315	-12.6407	1.25971e-36	4.47671e-35
ENSG00000239672.6	NME1	2510.22	1.84216	0.145744	12.6397	1.27605e-36	4.53064e-35
ENSG00000119411.10	BSPRY	953.497	2.67048	0.21132	12.6371	1.31745e-36	4.6733e-35
ENSG00000205358.3	MT1H	47.6277	4.89881	0.387756	12.6337	1.37579e-36	4.87578e-35
ENSG00000272316.1	XXbac-BPGBPG55C20.2	29.1371	-1.78372	0.141205	-12.6321	1.40466e-36	4.97353e-35
ENSG00000099889.12	ARVCF	1718.08	1.56429	0.123851	12.6304	1.4354e-36	5.07772e-35
ENSG00000155016.16	CYP2U1	364.963	-1.78961	0.141971	-12.6054	1.971e-36	6.966e-35
ENSG00000278677.1	HIST1H2AM	11.2169	3.88412	0.308191	12.603	2.03385e-36	7.18156e-35
ENSG00000049541.9	RFC2	1137.23	1.24946	0.0991709	12.599	2.13742e-36	7.54037e-35
ENSG00000155099.6	TMEM55A	219.143	-2.23253	0.177208	-12.5983	2.15626e-36	7.59986e-35
ENSG00000111247.13	RAD51AP1	233.439	2.30088	0.182707	12.5933	2.29799e-36	8.09201e-35
ENSG00000148120.13	C9orf3	1210.95	-1.82218	0.144705	-12.5924	2.32423e-36	8.17696e-35
ENSG00000214517.7	PPME1	2766.42	0.957246	0.0760331	12.5899	2.40118e-36	8.43999e-35
ENSG00000128881.15	TTBK2	366.198	-1.29963	0.103256	-12.5865	2.50554e-36	8.79881e-35
ENSG00000234678.1	RP11-465N4.4	51.1737	2.24028	0.17803	12.5837	2.59602e-36	9.10827e-35
ENSG00000178726.6	THBD	631.967	-2.62744	0.208885	-12.5784	2.77693e-36	9.73413e-35
ENSG00000183722.7	LHFP	1175.92	-2.50422	0.199194	-12.5718	3.01851e-36	1.05714e-34
ENSG00000011304.15	PTBP1	10248.8	0.674286	0.0536404	12.5705	3.06835e-36	1.07362e-34
ENSG00000278318.3	ZNF229	63.9941	-4.0193	0.319759	-12.5698	3.09638e-36	1.08244e-34
ENSG00000103653.15	CSK	3294.67	1.06964	0.0851018	12.569	3.12818e-36	1.09257e-34
ENSG00000011009.9	LYPLA2	3198.16	1.34667	0.107191	12.5633	3.35952e-36	1.17231e-34
ENSG00000088682.12	COQ9	2247.52	1.06041	0.0844516	12.5564	3.66727e-36	1.27854e-34
ENSG00000066933.14	MYO9A	804.364	-1.39421	0.111052	-12.5545	3.75319e-36	1.30732e-34
ENSG00000176435.6	CLEC14A	827.564	-2.28248	0.181849	-12.5515	3.89923e-36	1.35696e-34
ENSG00000079616.11	KIF22	2092.77	1.50087	0.11958	12.5512	3.91503e-36	1.36123e-34
ENSG00000151067.19	CACNA1C	698.279	-3.19316	0.254469	-12.5483	4.05997e-36	1.41036e-34
ENSG00000126067.10	PSMB2	4039.88	0.891232	0.071029	12.5474	4.10583e-36	1.425e-34
ENSG00000133116.7	KL	53.6038	-2.83972	0.226325	-12.5471	4.12371e-36	1.42992e-34
ENSG00000182963.8	GJC1	728.698	-3.13819	0.250156	-12.5449	4.23837e-36	1.46836e-34
ENSG00000171817.15	ZNF540	61.235	-2.22226	0.177165	-12.5435	4.31632e-36	1.49403e-34
ENSG00000106819.10	ASPN	1062.45	-3.9568	0.315519	-12.5406	4.47662e-36	1.54813e-34
ENSG00000182117.5	NOP10	2178.64	1.22283	0.0975169	12.5397	4.52874e-36	1.56475e-34
ENSG00000265415.1	CTD-2510F5.4	37.7208	2.76869	0.220811	12.5387	4.58207e-36	1.58176e-34
ENSG00000172366.18	FAM195A	1409.68	1.906	0.152073	12.5334	4.90009e-36	1.69003e-34
ENSG00000259976.1	RP11-553L6.5	697.407	-2.23586	0.178427	-12.5309	5.05594e-36	1.74222e-34
ENSG00000163492.12	CCDC141	17.7271	-2.83701	0.226416	-12.5301	5.11256e-36	1.76016e-34
ENSG00000143621.15	ILF2	6789.22	1.08266	0.0864316	12.5262	5.36458e-36	1.84528e-34
ENSG00000181789.13	COPG1	8800.26	1.06938	0.0853947	12.5228	5.59944e-36	1.92435e-34
ENSG00000183580.9	FBXL7	818.098	-2.76056	0.220479	-12.5207	5.75071e-36	1.97458e-34
ENSG00000273841.3	TAF9	1578.46	1.0715	0.0855955	12.5181	5.94113e-36	2.03815e-34
ENSG00000126218.10	F10	285.8	-3.53629	0.282539	-12.5161	6.09656e-36	2.08961e-34
ENSG00000149557.11	FEZ1	241.355	-2.31381	0.184906	-12.5134	6.30621e-36	2.15956e-34
ENSG00000184669.7	OR7E14P	163.129	2.28634	0.18272	12.5128	6.35168e-36	2.1732e-34
ENSG00000136868.10	SLC31A1	1457.79	1.24765	0.0997152	12.5121	6.40925e-36	2.19095e-34
ENSG00000149554.11	CHEK1	510.173	1.86986	0.14946	12.5108	6.51841e-36	2.2263e-34
ENSG00000187098.13	MITF	1208.7	-2.34243	0.187247	-12.5098	6.59747e-36	2.25131e-34
ENSG00000180447.6	GAS1	1375.2	-4.29038	0.342974	-12.5093	6.6376e-36	2.263e-34
ENSG00000255455.2	RP11-890B15.3	202.09	-1.34853	0.107818	-12.5075	6.79277e-36	2.31386e-34
ENSG00000100263.12	RHBDD3	1609.73	1.42239	0.113761	12.5033	7.16121e-36	2.43721e-34
ENSG00000269929.1	RP11-2B6.2	3.29504	-3.18259	0.254582	-12.5012	7.34933e-36	2.49903e-34
ENSG00000137871.18	ZNF280D	1018.93	-0.96265	0.0770205	-12.4986	7.59494e-36	2.58027e-34
ENSG00000138722.8	MMRN1	598.192	-3.4523	0.276401	-12.4902	8.44243e-36	2.86568e-34
ENSG00000176438.11	SYNE3	244.78	-2.52908	0.202508	-12.4888	8.5964e-36	2.91537e-34
ENSG00000177875.4	CCDC184	105.103	-2.65622	0.21282	-12.4811	9.46804e-36	3.20816e-34
ENSG00000197785.12	ATAD3A	1349.1	1.46304	0.117245	12.4785	9.77945e-36	3.31077e-34
ENSG00000100234.11	TIMP3	153.984	-3.63331	0.291213	-12.4765	1.00321e-35	3.39099e-34
ENSG00000136295.13	TTYH3	5099.88	1.89032	0.151511	12.4765	1.0034e-35	3.39099e-34
ENSG00000176912.3	TYMSOS	55.2976	2.71759	0.217855	12.4743	1.03146e-35	3.48277e-34
ENSG00000163931.14	TKT	16091.8	1.8827	0.150948	12.4725	1.05418e-35	3.55638e-34
ENSG00000019549.7	SNAI2	415.777	-2.58408	0.207183	-12.4724	1.05576e-35	3.5586e-34
ENSG00000077264.13	PAK3	73.6437	-3.92226	0.314488	-12.4719	1.06259e-35	3.57849e-34
ENSG00000116586.10	LAMTOR2	2024.15	1.62375	0.130213	12.47	1.0889e-35	3.6639e-34
ENSG00000169241.16	SLC50A1	1887.46	1.39758	0.112082	12.4693	1.09815e-35	3.6918e-34
ENSG00000261625.1	RP11-554A11.4	68.93	-3.68741	0.295754	-12.4678	1.11841e-35	3.75666e-34
ENSG00000139618.13	BRCA2	217.796	2.05035	0.164465	12.4667	1.1338e-35	3.80502e-34
ENSG00000182199.9	SHMT2	3824.38	1.50763	0.120938	12.4662	1.14123e-35	3.82665e-34
ENSG00000011198.6	ABHD5	458.675	1.31113	0.105179	12.4657	1.14884e-35	3.84882e-34
ENSG00000112210.10	RAB23	531.176	-2.55661	0.205139	-12.4628	1.19073e-35	3.98571e-34
ENSG00000010256.9	UQCRC1	8148.28	1.20491	0.0966926	12.4613	1.21445e-35	4.06158e-34
ENSG00000100280.15	AP1B1	5110.65	1.16109	0.0931789	12.4608	1.22094e-35	4.07972e-34
ENSG00000130294.13	KIF1A	2007.01	4.9422	0.396654	12.4597	1.23766e-35	4.13202e-34
ENSG00000168405.13	CMAHP	303.862	-2.80057	0.224809	-12.4576	1.2715e-35	4.24133e-34
ENSG00000223345.3	HIST2H2BA	2.24437	-4.31723	0.346587	-12.4564	1.29011e-35	4.29971e-34
ENSG00000263586.1	HID1-AS1	4.90385	-3.0099	0.241657	-12.4553	1.30915e-35	4.3594e-34
ENSG00000225697.9	SLC26A6	889.877	1.80718	0.145173	12.4484	1.42606e-35	4.74461e-34
ENSG00000114993.14	RTKN	1796.28	1.39866	0.112358	12.4482	1.42958e-35	4.75222e-34
ENSG00000200253.1	RNU6-529P	3.29844	-2.70298	0.217477	-12.4288	1.82381e-35	6.05751e-34
ENSG00000177156.9	TALDO1	8312.27	1.76516	0.142074	12.4242	1.93109e-35	6.40829e-34
ENSG00000167112.9	TRUB2	1591.85	0.864445	0.0696036	12.4195	2.0471e-35	6.78745e-34
ENSG00000228063.1	LYPLAL1-AS1	2.82748	-4.05907	0.326915	-12.4163	2.13254e-35	7.06466e-34
ENSG00000117477.11	CCDC181	60.6064	-3.38798	0.272891	-12.4151	2.16337e-35	7.16063e-34
ENSG00000100908.12	EMC9	765.913	1.53239	0.123438	12.4142	2.18781e-35	7.23533e-34
ENSG00000232093.1	RP11-307C12.11	45.6313	2.28715	0.184276	12.4116	2.26214e-35	7.47476e-34
ENSG00000108883.11	EFTUD2	3488.71	0.915769	0.0737844	12.4114	2.26626e-35	7.48197e-34
ENSG00000136732.13	GYPC	780.978	-2.44956	0.197439	-12.4067	2.4045e-35	7.93157e-34
ENSG00000205268.9	PDE7A	1019	1.34275	0.108238	12.4056	2.43721e-35	8.0326e-34
ENSG00000204186.6	ZDBF2	158.019	-3.43518	0.276969	-12.4028	2.52447e-35	8.31309e-34
ENSG00000125912.9	NCLN	4218.19	1.42474	0.114898	12.4001	2.61014e-35	8.58787e-34
ENSG00000109686.15	SH3D19	1272.22	-1.64056	0.132318	-12.3986	2.65905e-35	8.74135e-34
ENSG00000126453.8	BCL2L12	718.002	1.43835	0.116038	12.3955	2.76466e-35	9.08079e-34
ENSG00000260461.1	RP11-541N10.3	87.0442	-1.29301	0.104319	-12.3948	2.78715e-35	9.14688e-34
ENSG00000176884.13	GRIN1	72.4132	4.03073	0.325238	12.3932	2.84634e-35	9.33318e-34
ENSG00000160113.5	NR2F6	3455.48	1.55914	0.125822	12.3916	2.9008e-35	9.50368e-34
ENSG00000125505.15	MBOAT7	3693.5	0.996713	0.0804708	12.386	3.11095e-35	1.01835e-33
ENSG00000274736.3	CCL23	27.7602	-4.14913	0.335012	-12.385	3.14954e-35	1.03011e-33
ENSG00000172209.5	GPR22	37.6804	-4.56412	0.368659	-12.3804	3.33862e-35	1.09103e-33
ENSG00000131370.14	SH3BP5	384.529	-2.62435	0.211985	-12.3799	3.35816e-35	1.09649e-33
ENSG00000012048.18	BRCA1	495.581	1.71863	0.138849	12.3777	3.45219e-35	1.12624e-33
ENSG00000176890.14	TYMS	894.202	2.30286	0.186084	12.3754	3.55224e-35	1.1579e-33
ENSG00000138964.15	PARVG	1136.46	2.41728	0.19535	12.3741	3.60879e-35	1.17534e-33
ENSG00000269067.1	ZNF728	6.17009	-3.8535	0.31144	-12.3732	3.65041e-35	1.18789e-33
ENSG00000112242.13	E2F3	731.797	1.30444	0.105428	12.3728	3.66913e-35	1.19298e-33
ENSG00000261292.2	RP11-389G6.3	7.06058	-4.99019	0.403418	-12.3698	3.80871e-35	1.23732e-33
ENSG00000092009.9	CMA1	8.4513	-5.56591	0.449963	-12.3697	3.81232e-35	1.23745e-33
ENSG00000110422.10	HIPK3	2524.44	-1.38794	0.112231	-12.3668	3.95303e-35	1.28204e-33
ENSG00000250132.5	RP11-359B12.2	83.4793	-1.32036	0.10678	-12.3652	4.03114e-35	1.30628e-33
ENSG00000168497.4	SDPR	1095.28	-3.96684	0.320849	-12.3636	4.11559e-35	1.33252e-33
ENSG00000226891.5	LINC01359	11.3697	-2.9209	0.236284	-12.3618	4.20499e-35	1.36033e-33
ENSG00000196109.6	ZNF676	15.2856	-4.32736	0.350259	-12.3547	4.5926e-35	1.48448e-33
ENSG00000028528.13	SNX1	3342.18	-0.673791	0.0545593	-12.3497	4.88969e-35	1.57919e-33
ENSG00000177374.11	HIC1	708.141	-2.5443	0.206119	-12.3438	5.25862e-35	1.69692e-33
ENSG00000145391.12	SETD7	1749.2	-2.22984	0.180701	-12.3399	5.52304e-35	1.78075e-33
ENSG00000172009.13	THOP1	2350.96	1.50751	0.12221	12.3354	5.83748e-35	1.88057e-33
ENSG00000260966.1	RP11-690D19.3	119.468	-1.81868	0.147453	-12.334	5.94329e-35	1.91305e-33
ENSG00000125144.12	MT1G	478.282	3.88691	0.31518	12.3323	6.06668e-35	1.95114e-33
ENSG00000205221.11	VIT	41.9429	-4.73683	0.384207	-12.3288	6.33652e-35	2.03623e-33
ENSG00000184076.12	UQCR10	3325.39	1.32316	0.107402	12.3196	7.10129e-35	2.28009e-33
ENSG00000172500.11	FIBP	2664.98	1.01435	0.0823713	12.3144	7.58101e-35	2.4321e-33
ENSG00000179115.9	FARSA	2556.39	0.964378	0.0783272	12.3122	7.78964e-35	2.49696e-33
ENSG00000123358.18	NR4A1	4457.32	-3.17669	0.258049	-12.3104	7.9642e-35	2.55079e-33
ENSG00000198959.10	TGM2	9466.93	-2.23042	0.181186	-12.3101	7.98862e-35	2.55649e-33
ENSG00000105726.15	ATP13A1	4113.77	1.08731	0.0883322	12.3093	8.07435e-35	2.58179e-33
ENSG00000182752.9	PAPPA	123.023	-3.31882	0.269695	-12.3058	8.42786e-35	2.69259e-33
ENSG00000159259.7	CHAF1B	564.189	1.64947	0.134063	12.3037	8.65064e-35	2.7592e-33
ENSG00000186439.11	TRDN	44.0781	-6.50346	0.528574	-12.3038	8.64494e-35	2.7592e-33
ENSG00000132854.17	KANK4	282.027	4.09652	0.332993	12.3021	8.82131e-35	2.81131e-33
ENSG00000206538.6	VGLL3	353.175	-3.68598	0.299779	-12.2957	9.55773e-35	3.04349e-33
ENSG00000188070.9	C11orf95	1103.68	-1.45816	0.118604	-12.2944	9.70217e-35	3.08694e-33
ENSG00000158270.11	COLEC12	549.327	-3.23186	0.26298	-12.2894	1.03255e-34	3.28256e-33
ENSG00000126524.8	SBDS	1406.54	-1.45723	0.118612	-12.2857	1.08115e-34	3.43422e-33
ENSG00000167797.6	CDK2AP2	4467.4	1.69636	0.138078	12.2855	1.08308e-34	3.43755e-33
ENSG00000164062.11	APEH	3869.64	1.15292	0.0938644	12.2829	1.11977e-34	3.55105e-33
ENSG00000136492.7	BRIP1	191.875	2.29528	0.186879	12.2822	1.12914e-34	3.57783e-33
ENSG00000186994.10	KANK3	216.122	-2.44602	0.199155	-12.282	1.13229e-34	3.58487e-33
ENSG00000188816.3	HMX2	26.9505	7.47042	0.608323	12.2803	1.15499e-34	3.65374e-33
ENSG00000169689.13	STRA13	1588.39	1.60609	0.130824	12.2767	1.20785e-34	3.81785e-33
ENSG00000138395.13	CDK15	17.4243	-4.36286	0.355382	-12.2765	1.21064e-34	3.82353e-33
ENSG00000250423.2	KIAA1210	113.699	-4.43393	0.361398	-12.2688	1.33195e-34	4.20322e-33
ENSG00000196866.2	HIST1H2AD	21.5931	3.49883	0.285184	12.2687	1.33449e-34	4.20777e-33
ENSG00000188493.13	C19orf54	731.998	1.15537	0.0941751	12.2683	1.34052e-34	4.22334e-33
ENSG00000100628.10	ASB2	458.777	-2.76363	0.225277	-12.2677	1.3505e-34	4.25132e-33
ENSG00000261098.1	RP11-819C21.1	72.8302	-1.51122	0.123204	-12.266	1.37942e-34	4.33883e-33
ENSG00000040633.11	PHF23	1775.11	0.744735	0.0607455	12.2599	1.48663e-34	4.67223e-33
ENSG00000125675.16	GRIA3	28.2132	-3.77946	0.30846	-12.2527	1.62541e-34	5.10309e-33
ENSG00000139220.15	PPFIA2	17.199	-3.22671	0.263349	-12.2526	1.62637e-34	5.10309e-33
ENSG00000110400.9	PVRL1	1552.47	1.83474	0.149821	12.2462	1.75946e-34	5.51623e-33
ENSG00000121104.6	FAM117A	677.329	-1.28709	0.105115	-12.2447	1.79412e-34	5.61577e-33
ENSG00000179750.14	APOBEC3B	218.472	2.6798	0.218854	12.2447	1.79328e-34	5.61577e-33
ENSG00000163467.10	TSACC	22.9607	2.5062	0.204716	12.2423	1.84728e-34	5.77746e-33
ENSG00000197070.12	ARRDC1	2702.98	1.59767	0.13054	12.2389	1.92634e-34	6.01985e-33
ENSG00000168256.16	NKIRAS2	2065.82	0.869937	0.0710952	12.2362	1.99082e-34	6.21631e-33
ENSG00000267662.1	AC007796.1	2.27669	-4.45977	0.364606	-12.2318	2.10287e-34	6.56089e-33
ENSG00000262406.2	MMP12	358.978	4.70868	0.384987	12.2308	2.12952e-34	6.63867e-33
ENSG00000123219.11	CENPK	213.943	2.37109	0.193901	12.2284	2.19303e-34	6.83113e-33
ENSG00000154511.10	FAM69A	267.476	-2.48357	0.203124	-12.2268	2.23494e-34	6.95606e-33
ENSG00000213088.8	ACKR1	1459.98	-3.81847	0.312341	-12.2253	2.27732e-34	7.08226e-33
ENSG00000261087.1	KB-1460A1.5	96.9554	-1.87265	0.15318	-12.2251	2.28203e-34	7.0912e-33
ENSG00000167815.10	PRDX2	9228.24	1.22023	0.0998139	12.225	2.28575e-34	7.09704e-33
ENSG00000181274.6	FRAT2	725.64	1.50691	0.123274	12.2241	2.31004e-34	7.16668e-33
ENSG00000173239.12	LIPM	12.5267	3.85384	0.315301	12.2228	2.34987e-34	7.2844e-33
ENSG00000278989.1	RP11-762L8.6	22.3306	-2.39751	0.196167	-12.2218	2.37878e-34	7.36812e-33
ENSG00000254281.1	KB-1507C5.4	6.8026	-3.02986	0.24796	-12.2191	2.45673e-34	7.60344e-33
ENSG00000129173.11	E2F8	212.344	2.97538	0.243535	12.2175	2.50813e-34	7.75631e-33
ENSG00000254847.1	RP11-51B23.3	7.44276	-2.64227	0.216282	-12.2168	2.52953e-34	7.81621e-33
ENSG00000154736.5	ADAMTS5	759.196	-3.28668	0.269076	-12.2147	2.59529e-34	8.01301e-33
ENSG00000182326.13	C1S	5820.66	-2.16381	0.177154	-12.2143	2.60841e-34	8.04707e-33
ENSG00000109458.7	GAB1	748.44	-1.74139	0.142592	-12.2124	2.6687e-34	8.22652e-33
ENSG00000137075.16	RNF38	1330.72	-1.32497	0.108506	-12.2111	2.71286e-34	8.35596e-33
ENSG00000214160.8	ALG3	1748.6	1.2368	0.101429	12.1938	3.35485e-34	1.03251e-32
ENSG00000061656.8	SPAG4	492.747	2.44186	0.200264	12.1932	3.37858e-34	1.03899e-32
ENSG00000263264.1	CTB-133G6.1	11.5615	-2.86409	0.234911	-12.1923	3.41802e-34	1.05028e-32
ENSG00000206053.11	HN1L	5923.8	1.27607	0.104708	12.1869	3.65003e-34	1.12068e-32
ENSG00000149503.11	INCENP	884.554	1.57612	0.129422	12.1782	4.06142e-34	1.246e-32
ENSG00000170779.10	CDCA4	816.128	1.29346	0.106214	12.1779	4.07645e-34	1.24962e-32
ENSG00000136161.11	RCBTB2	548.423	-1.39253	0.114367	-12.1759	4.17604e-34	1.27913e-32
ENSG00000254585.2	MAGEL2	56.1094	-3.34684	0.274895	-12.175	4.22417e-34	1.29284e-32
ENSG00000241978.8	AKAP2	7.94343	-3.49226	0.286885	-12.173	4.32786e-34	1.32353e-32
ENSG00000207770.1	MIR568	22.213	-2.75717	0.226534	-12.1711	4.43075e-34	1.35392e-32
ENSG00000144815.13	NXPE3	383.769	-1.79652	0.147623	-12.1697	4.50701e-34	1.37613e-32
ENSG00000153956.14	CACNA2D1	227.284	-3.211	0.263882	-12.1683	4.58399e-34	1.39853e-32
ENSG00000081818.3	PCDHB4	112.882	-2.64308	0.217272	-12.1648	4.78494e-34	1.45869e-32
ENSG00000141526.13	SLC16A3	3091.68	2.54936	0.209588	12.1637	4.85171e-34	1.47787e-32
ENSG00000162804.12	SNED1	833.797	-2.62319	0.215679	-12.1625	4.92434e-34	1.49882e-32
ENSG00000137463.4	MGARP	43.7821	-3.23029	0.265657	-12.1596	5.09925e-34	1.55083e-32
ENSG00000184992.10	BRI3BP	1013.62	1.74761	0.143736	12.1585	5.16925e-34	1.57088e-32
ENSG00000091592.14	NLRP1	862.696	-2.16962	0.178466	-12.1571	5.26236e-34	1.59792e-32
ENSG00000277135.1	RP11-327J17.9	8.7749	-3.77588	0.310619	-12.156	5.3323e-34	1.61788e-32
ENSG00000143590.12	EFNA3	268.447	2.4949	0.205397	12.1467	5.96975e-34	1.80987e-32
ENSG00000186283.12	TOR3A	2026.22	1.14772	0.094521	12.1425	6.28506e-34	1.90397e-32
ENSG00000162129.11	CLPB	650.137	1.47445	0.121475	12.1379	6.6512e-34	2.01331e-32
ENSG00000133121.19	STARD13	654.278	-1.70458	0.140438	-12.1375	6.68042e-34	2.02057e-32
ENSG00000071282.10	LMCD1	1043.23	-2.04598	0.168581	-12.1365	6.76775e-34	2.04538e-32
ENSG00000135747.10	ZNF670	12.7983	2.72118	0.224272	12.1334	7.02707e-34	2.12209e-32
ENSG00000138413.12	IDH1	4132.28	1.72682	0.142323	12.1331	7.0543e-34	2.12864e-32
ENSG00000120314.17	WDR55	1052.19	0.818481	0.0674768	12.1298	7.3419e-34	2.2137e-32
ENSG00000182010.9	RTKN2	287.905	2.43102	0.200447	12.128	7.50409e-34	2.26083e-32
ENSG00000253520.1	RP11-798K23.5	15.7658	-2.4175	0.199496	-12.118	8.48041e-34	2.55299e-32
ENSG00000127603.22	MACF1	6473.25	-1.37058	0.113105	-12.1178	8.50329e-34	2.55788e-32
ENSG00000259439.2	RP11-89K21.1	72.1648	7.1661	0.591543	12.1142	8.87798e-34	2.66851e-32
ENSG00000254285.3	KRT8P3	114.945	3.06372	0.25305	12.1072	9.67734e-34	2.90652e-32
ENSG00000175985.9	PLEKHD1	81.7539	3.64812	0.301333	12.1066	9.74416e-34	2.92431e-32
ENSG00000198624.11	CCDC69	1203.5	-2.29593	0.18968	-12.1042	1.00306e-33	3.00793e-32
ENSG00000144619.13	CNTN4	236.126	-3.02218	0.24973	-12.1018	1.0334e-33	3.09651e-32
ENSG00000215182.8	MUC5AC	385.037	6.31739	0.522029	12.1016	1.03568e-33	3.10094e-32
ENSG00000069122.17	GPR116	608.967	-2.16065	0.178571	-12.0997	1.06007e-33	3.17149e-32
ENSG00000235314.1	LINC00957	69.9858	-2.25091	0.186048	-12.0986	1.07451e-33	3.21221e-32
ENSG00000230552.4	AC092162.1	20.5957	-4.493	0.371372	-12.0984	1.07692e-33	3.21691e-32
ENSG00000164530.12	PI16	328.258	-5.59021	0.462157	-12.0959	1.11015e-33	3.31361e-32
ENSG00000261276.1	RP11-554A11.5	3.42102	-3.87529	0.320487	-12.0919	1.16587e-33	3.47724e-32
ENSG00000185518.10	SV2B	17.4984	-3.40112	0.281531	-12.0808	1.33439e-33	3.97679e-32
ENSG00000135245.9	HILPDA	1043.36	2.18313	0.180729	12.0795	1.35462e-33	4.03397e-32
ENSG00000105612.7	DNASE2	2662.66	1.07699	0.0891887	12.0754	1.42406e-33	4.23748e-32
ENSG00000100889.10	PCK2	1194.41	1.82354	0.151078	12.0702	1.51823e-33	4.51422e-32
ENSG00000075035.8	WSCD2	135.779	-4.39913	0.364472	-12.0699	1.52372e-33	4.52706e-32
ENSG00000229081.1	LINC01165	2.44212	-3.43301	0.284472	-12.068	1.55878e-33	4.62766e-32
ENSG00000185271.6	KLHL33	7.49374	-4.15146	0.344063	-12.066	1.59761e-33	4.73929e-32
ENSG00000131378.12	RFTN1	1012.74	-2.01544	0.167044	-12.0653	1.61017e-33	4.77287e-32
ENSG00000204394.11	VARS	4390.07	1.20996	0.100291	12.0645	1.62656e-33	4.81777e-32
ENSG00000164078.11	MST1R	698.814	2.72179	0.225655	12.0617	1.6823e-33	4.97904e-32
ENSG00000266176.1	RP11-855A2.5	3.83573	-4.44683	0.368852	-12.0559	1.80639e-33	5.34222e-32
ENSG00000136003.14	ISCU	2200.7	-0.879168	0.0729517	-12.0514	1.90744e-33	5.63674e-32
ENSG00000171055.13	FEZ2	957.863	-1.19949	0.0995464	-12.0496	1.94939e-33	5.7563e-32
ENSG00000206384.9	COL6A6	31.1871	-3.80147	0.31552	-12.0483	1.98047e-33	5.8436e-32
ENSG00000182379.9	NXPH4	212.739	4.61926	0.383539	12.0438	2.09089e-33	6.16469e-32
ENSG00000181804.13	SLC9A9	164.038	-2.27958	0.189594	-12.0235	2.67412e-33	7.87824e-32
ENSG00000196378.10	ZNF34	200.472	-1.11276	0.0925831	-12.0191	2.82132e-33	8.30557e-32
ENSG00000122986.12	HVCN1	179.78	-1.70667	0.142035	-12.0158	2.93468e-33	8.6327e-32
ENSG00000272909.1	CTD-2555O16.4	31.1981	-1.25362	0.104339	-12.0149	2.967e-33	8.72112e-32
ENSG00000110583.11	NAA40	1244.37	1.12697	0.0938106	12.0133	3.02657e-33	8.88946e-32
ENSG00000111728.9	ST8SIA1	125.33	-2.54161	0.21165	-12.0086	3.20378e-33	9.4028e-32
ENSG00000135823.12	STX6	2053.86	1.08714	0.0905547	12.0054	3.33007e-33	9.76602e-32
ENSG00000163882.8	POLR2H	2276.47	1.11153	0.0926002	12.0036	3.40284e-33	9.97185e-32
ENSG00000263155.4	MYZAP	80.1932	-2.82089	0.235038	-12.0018	3.47478e-33	1.01749e-31
ENSG00000165209.17	STRBP	1554.89	1.3732	0.114461	11.9972	3.67689e-33	1.07586e-31
ENSG00000187840.4	EIF4EBP1	1979.56	2.03008	0.16929	11.9917	3.92642e-33	1.148e-31
ENSG00000105928.12	DFNA5	388.269	-2.09459	0.174677	-11.9912	3.95232e-33	1.1547e-31
ENSG00000181019.11	NQO1	5430.57	3.70525	0.309036	11.9897	4.02402e-33	1.17476e-31
ENSG00000233354.1	LINC00028	1.59732	-3.41529	0.284887	-11.9882	4.09675e-33	1.19509e-31
ENSG00000133124.11	IRS4	10.2804	-4.85993	0.405463	-11.9861	4.20137e-33	1.22468e-31
ENSG00000261496.1	RP13-514E23.1	16.7483	-3.3086	0.276061	-11.985	4.25768e-33	1.24016e-31
ENSG00000160321.13	ZNF208	23.7017	-3.53952	0.295457	-11.9798	4.5334e-33	1.31947e-31
ENSG00000100167.18	SEPT3	145.709	3.26253	0.272386	11.9776	4.65576e-33	1.35407e-31
ENSG00000138018.16	EPT1	1055.73	1.25947	0.105186	11.9737	4.87937e-33	1.41803e-31
ENSG00000169504.13	CLIC4	5047.94	-2.14267	0.178968	-11.9723	4.96051e-33	1.44052e-31
ENSG00000129473.8	BCL2L2	1046.11	-1.30948	0.109407	-11.9689	5.16834e-33	1.49975e-31
ENSG00000148926.8	ADM	1754.94	2.76838	0.231304	11.9686	5.18939e-33	1.50473e-31
ENSG00000163814.6	CDCP1	2380.35	2.43628	0.203562	11.9683	5.21004e-33	1.50958e-31
ENSG00000164362.17	TERT	47.0007	4.37788	0.365871	11.9657	5.37688e-33	1.55675e-31
ENSG00000164741.13	DLC1	973.716	-1.92923	0.161242	-11.9648	5.43219e-33	1.57159e-31
ENSG00000122133.15	PAEP	753.23	-6.67022	0.5576	-11.9624	5.59411e-33	1.61722e-31
ENSG00000263528.6	IKBKE	588.807	1.87046	0.156381	11.961	5.68979e-33	1.64365e-31
ENSG00000116176.6	TPSG1	10.1833	-3.60295	0.301378	-11.9549	6.11845e-33	1.76616e-31
ENSG00000130513.6	GDF15	3323.46	3.54781	0.296809	11.9532	6.24941e-33	1.80261e-31
ENSG00000119938.8	PPP1R3C	234.698	-3.37057	0.282045	-11.9505	6.45684e-33	1.86105e-31
ENSG00000164032.10	H2AFZ	7672.62	1.47385	0.123334	11.9501	6.48704e-33	1.86836e-31
ENSG00000163902.10	RPN1	13277.1	0.839535	0.070271	11.9471	6.72241e-33	1.93471e-31
ENSG00000118160.12	SLC8A2	125.969	-3.91963	0.328133	-11.9453	6.8725e-33	1.97643e-31
ENSG00000188177.12	ZC3H6	368.695	-1.39472	0.11677	-11.9442	6.96311e-33	2.001e-31
ENSG00000069869.14	NEDD4	254.459	-2.31701	0.194014	-11.9425	7.10833e-33	2.04121e-31
ENSG00000137414.5	FAM8A1	1331.39	-1.24477	0.104265	-11.9384	7.4617e-33	2.14109e-31
ENSG00000165905.15	GYLTL1B	2545.7	2.7228	0.228131	11.9352	7.75267e-33	2.22293e-31
ENSG00000175634.13	RPS6KB2	1582.69	1.04729	0.0877563	11.934	7.86674e-33	2.25396e-31
ENSG00000164615.4	CAMLG	1481.55	-1.04377	0.0875237	-11.9255	8.7128e-33	2.49453e-31
ENSG00000230615.5	RP5-1198O20.4	52.3494	-2.3077	0.193536	-11.9239	8.89012e-33	2.54341e-31
ENSG00000107186.15	MPDZ	828.095	-1.74066	0.146002	-11.9222	9.07071e-33	2.59315e-31
ENSG00000014138.7	POLA2	967.508	1.26395	0.106023	11.9214	9.15276e-33	2.61467e-31
ENSG00000110074.9	FOXRED1	1125.86	1.0518	0.0882496	11.9185	9.47723e-33	2.70536e-31
ENSG00000176871.7	WSB2	2215.17	0.959894	0.0805488	11.9169	9.6595e-33	2.75535e-31
ENSG00000130204.11	TOMM40	2535.12	1.33185	0.111764	11.9166	9.69911e-33	2.7646e-31
ENSG00000166986.11	MARS	2951.49	1.05747	0.0887413	11.9163	9.73044e-33	2.77149e-31
ENSG00000158008.8	EXTL1	59.9645	-3.17529	0.266491	-11.9152	9.86171e-33	2.80681e-31
ENSG00000144867.10	SRPRB	2518.59	1.03016	0.0864647	11.9142	9.98176e-33	2.83888e-31
ENSG00000265142.5	MIR133A1HG	4.62599	-3.69282	0.309958	-11.9139	1.00131e-32	2.8457e-31
ENSG00000148180.15	GSN	25620.3	-1.93619	0.162528	-11.913	1.01307e-32	2.87699e-31
ENSG00000143248.11	RGS5	3513.76	-2.47872	0.208133	-11.9093	1.05832e-32	3.00329e-31
ENSG00000049246.13	PER3	663.015	-2.20224	0.184929	-11.9086	1.06808e-32	3.02876e-31
ENSG00000145681.9	HAPLN1	175.168	3.74116	0.314169	11.9081	1.07355e-32	3.04204e-31
ENSG00000081148.11	IMPG2	108.797	-4.02888	0.338435	-11.9044	1.1223e-32	3.17783e-31
ENSG00000279526.1	AC011239.2	18.429	-3.49413	0.293554	-11.9029	1.14362e-32	3.23584e-31
ENSG00000269933.1	RP3-333A15.2	21.1549	-5.94243	0.499253	-11.9027	1.14646e-32	3.2415e-31
ENSG00000197872.10	FAM49A	277.424	-2.15434	0.181031	-11.9004	1.17714e-32	3.32581e-31
ENSG00000166333.12	ILK	357.811	-2.01277	0.169138	-11.9002	1.18093e-32	3.33383e-31
ENSG00000245468.3	RP11-367J11.3	16.4944	-2.31142	0.194235	-11.9001	1.18171e-32	3.33383e-31
ENSG00000117448.12	AKR1A1	5427.1	1.13272	0.09521	11.8971	1.22532e-32	3.45434e-31
ENSG00000260464.1	RP4-561L24.3	15.4395	-1.62728	0.136832	-11.8925	1.29428e-32	3.64608e-31
ENSG00000131019.9	ULBP3	73.7506	2.6082	0.219364	11.8898	1.33683e-32	3.7632e-31
ENSG00000185989.10	RASA3	581.687	-1.72888	0.145425	-11.8884	1.35907e-32	3.82304e-31
ENSG00000123728.8	RAP2C	968.236	-1.78919	0.150506	-11.8878	1.36885e-32	3.84774e-31
ENSG00000168874.11	ATOH8	476.893	-3.13469	0.263723	-11.8863	1.3944e-32	3.91669e-31
ENSG00000104687.11	GSR	4863.32	1.72198	0.144884	11.8852	1.41326e-32	3.96678e-31
ENSG00000183807.7	FAM162B	44.9433	-2.64052	0.222208	-11.8831	1.44926e-32	4.06489e-31
ENSG00000170266.14	GLB1	3525.54	1.37524	0.115744	11.8817	1.4739e-32	4.13099e-31
ENSG00000143493.11	INTS7	754.771	1.09749	0.0923705	11.8813	1.47962e-32	4.14401e-31
ENSG00000106689.9	LHX2	27.0113	4.67169	0.393248	11.8797	1.50835e-32	4.2214e-31
ENSG00000146001.5	PCDHB18P	20.4154	-2.51882	0.212039	-11.879	1.5213e-32	4.25458e-31
ENSG00000280323.1	AC053503.12	24.6862	-5.38964	0.453733	-11.8784	1.53214e-32	4.28179e-31
ENSG00000110076.17	NRXN2	555.904	-2.76669	0.232982	-11.8751	1.59447e-32	4.45274e-31
ENSG00000241644.2	INMT	367.214	-3.20887	0.270297	-11.8716	1.66209e-32	4.63822e-31
ENSG00000273733.1	CTC-510F12.7	23.4296	-2.23401	0.188201	-11.8703	1.68814e-32	4.70751e-31
ENSG00000127884.4	ECHS1	6676.95	1.27616	0.107544	11.8665	1.76794e-32	4.92648e-31
ENSG00000168411.12	RFWD3	1189.03	1.08914	0.0918024	11.864	1.82138e-32	5.07174e-31
ENSG00000131409.11	LRRC4B	313.544	-3.12691	0.263601	-11.8623	1.85846e-32	5.17127e-31
ENSG00000235029.1	MNX1-AS2	11.0241	4.18762	0.353049	11.8613	1.8804e-32	5.22855e-31
ENSG00000148426.11	PROSER2	718.489	1.82004	0.153461	11.86	1.91075e-32	5.30911e-31
ENSG00000144857.13	BOC	1318.63	-2.44929	0.20657	-11.8569	1.98078e-32	5.49973e-31
ENSG00000116035.2	VAX2	143.809	3.04362	0.25674	11.8549	2.03062e-32	5.63405e-31
ENSG00000136541.13	ERMN	227.828	4.22687	0.356561	11.8546	2.03787e-32	5.6501e-31
ENSG00000275713.1	HIST1H2BH	111.071	4.12063	0.347767	11.8488	2.18241e-32	6.0465e-31
ENSG00000135111.13	TBX3	999.371	-2.6419	0.222985	-11.8479	2.2078e-32	6.11247e-31
ENSG00000141540.9	TTYH2	150.536	-2.40885	0.203349	-11.8459	2.25999e-32	6.25249e-31
ENSG00000103257.7	SLC7A5	4598.63	3.03044	0.255836	11.8452	2.27797e-32	6.2977e-31
ENSG00000158769.16	F11R	4690.28	1.57888	0.133301	11.8445	2.29859e-32	6.35017e-31
ENSG00000179242.14	CDH4	47.5993	-3.04902	0.257599	-11.8363	2.5339e-32	6.99522e-31
ENSG00000131849.10	ZNF132	124.907	-1.5854	0.134111	-11.8216	3.02004e-32	8.33132e-31
ENSG00000198961.8	PJA2	2959.57	-1.42668	0.120692	-11.8208	3.04658e-32	8.39855e-31
ENSG00000145242.12	EPHA5	14.2615	-5.21699	0.441602	-11.8138	3.31377e-32	9.12859e-31
ENSG00000139597.15	N4BP2L1	324.768	-2.03798	0.17252	-11.813	3.34295e-32	9.20242e-31
ENSG00000103222.17	ABCC1	3208	1.2904	0.109261	11.8103	3.45509e-32	9.50433e-31
ENSG00000149925.15	ALDOA	42726.1	1.27446	0.107929	11.8084	3.53327e-32	9.71246e-31
ENSG00000180535.3	BHLHA15	29.2856	3.74336	0.317051	11.8068	3.59922e-32	9.88671e-31
ENSG00000126947.10	ARMCX1	567.406	-2.78029	0.235557	-11.8031	3.76374e-32	1.03313e-30
ENSG00000171649.10	ZIK1	77.0565	-2.84311	0.24098	-11.7981	3.99073e-32	1.09466e-30
ENSG00000173918.13	C1QTNF1	579.169	-2.45763	0.20832	-11.7974	4.02684e-32	1.10378e-30
ENSG00000119547.5	ONECUT2	76.6316	3.46229	0.293497	11.7967	4.06e-32	1.11208e-30
ENSG00000267296.2	CEBPA-AS1	68.0582	-2.8923	0.245189	-11.7962	4.08385e-32	1.11782e-30
ENSG00000132507.16	EIF5A	14450.7	1.09169	0.0925746	11.7925	4.26478e-32	1.16651e-30
ENSG00000111641.9	NOP2	1746.13	1.11437	0.0945796	11.7824	4.81108e-32	1.31501e-30
ENSG00000255495.1	AC145124.2	7.77886	-2.69769	0.229021	-11.7793	4.99324e-32	1.36383e-30
ENSG00000262873.1	CTD-2561B21.11	4.14597	-2.33111	0.197989	-11.7739	5.31974e-32	1.45198e-30
ENSG00000225335.3	XXbac-B476C20.9	31.0672	1.68656	0.143262	11.7725	5.40698e-32	1.47475e-30
ENSG00000132329.9	RAMP1	2608.35	-3.19532	0.271447	-11.7714	5.47899e-32	1.49333e-30
ENSG00000143382.12	ADAMTSL4	366.178	-2.60215	0.221067	-11.7709	5.51377e-32	1.50175e-30
ENSG00000166839.15	ANKDD1A	194.427	-1.50544	0.127897	-11.7708	5.52116e-32	1.50271e-30
ENSG00000167536.12	DHRS13	231.817	1.75403	0.149089	11.765	5.91399e-32	1.60849e-30
ENSG00000160796.15	NBEAL2	3306.25	1.7647	0.150012	11.7637	6.00172e-32	1.6312e-30
ENSG00000178700.6	DHFRL1	333.044	-1.18328	0.100591	-11.7632	6.03768e-32	1.63982e-30
ENSG00000156486.7	KCNS2	8.6009	-4.00632	0.340594	-11.7627	6.07305e-32	1.64826e-30
ENSG00000139343.9	SNRPF	2362.34	1.3153	0.111821	11.7626	6.08446e-32	1.6502e-30
ENSG00000224957.4	LINC01266	2.98922	-3.96127	0.336911	-11.7576	6.45273e-32	1.74885e-30
ENSG00000131187.8	F12	218.497	3.49978	0.297709	11.7557	6.60123e-32	1.78784e-30
ENSG00000049656.12	CLPTM1L	3922.87	0.879572	0.0748294	11.7544	6.7055e-32	1.81481e-30
ENSG00000124302.11	CHST8	14.4453	-3.08068	0.262128	-11.7526	6.84772e-32	1.852e-30
ENSG00000269190.4	FBXO17	324.575	-2.97472	0.253141	-11.7513	6.95586e-32	1.87993e-30
ENSG00000087274.15	ADD1	7125.62	-0.824241	0.0701662	-11.747	7.31835e-32	1.97652e-30
ENSG00000106511.5	MEOX2	57.2378	-4.70603	0.400654	-11.7459	7.41542e-32	2.00133e-30
ENSG00000278934.1	CTD-2006M22.2	32.0508	-2.89243	0.246272	-11.7448	7.50655e-32	2.02451e-30
ENSG00000151702.15	FLI1	467.809	-2.11637	0.180211	-11.7438	7.59624e-32	2.04727e-30
ENSG00000142632.15	ARHGEF19	1364.33	1.66834	0.142075	11.7427	7.69825e-32	2.07332e-30
ENSG00000176619.9	LMNB2	3805.54	1.51147	0.128748	11.7398	7.96883e-32	2.14469e-30
ENSG00000004487.14	KDM1A	4377.5	0.911562	0.0776586	11.7381	8.13251e-32	2.18722e-30
ENSG00000149294.15	NCAM1	1547	-4.04396	0.34455	-11.7369	8.24191e-32	2.2151e-30
ENSG00000184164.13	CRELD2	2584.15	1.52317	0.129793	11.7353	8.40174e-32	2.25648e-30
ENSG00000156113.19	KCNMA1	2341.62	-3.15812	0.269172	-11.7328	8.65932e-32	2.32404e-30
ENSG00000136546.12	SCN7A	253.725	-4.97636	0.424206	-11.731	8.84125e-32	2.37122e-30
ENSG00000185070.9	FLRT2	573.773	-3.13031	0.266847	-11.7307	8.87103e-32	2.37756e-30
ENSG00000182325.9	FBXL6	945.488	1.48737	0.126806	11.7295	8.99386e-32	2.40881e-30
ENSG00000166145.13	SPINT1	8213.41	2.39571	0.204254	11.7291	9.04549e-32	2.42095e-30
ENSG00000058272.14	PPP1R12A	1825.15	-1.47278	0.125576	-11.7282	9.13971e-32	2.44448e-30
ENSG00000197062.10	ZSCAN26	440.367	-1.12601	0.0960204	-11.7268	9.2906e-32	2.48311e-30
ENSG00000164879.6	CA3	112.04	-3.64399	0.310757	-11.7261	9.36232e-32	2.50055e-30
ENSG00000091428.16	RAPGEF4	182.717	-2.12495	0.181235	-11.7249	9.50659e-32	2.53732e-30
ENSG00000154553.12	PDLIM3	1837.95	-4.08243	0.348276	-11.7218	9.85193e-32	2.62768e-30
ENSG00000082515.15	MRPL22	1009.48	1.04744	0.0893646	11.721	9.95402e-32	2.65308e-30
ENSG00000149480.5	MTA2	4441.16	0.892702	0.0761911	11.7166	1.04782e-31	2.79085e-30
ENSG00000127920.5	GNG11	1405.05	-2.4202	0.206611	-11.7138	1.0832e-31	2.88311e-30
ENSG00000130368.5	MAS1	10.7531	-3.84559	0.328323	-11.7128	1.09559e-31	2.91407e-30
ENSG00000233968.5	RP11-354E11.2	5.21574	-3.23103	0.275902	-11.7108	1.1219e-31	2.98199e-30
ENSG00000131876.15	SNRPA1	1053.83	1.14085	0.0974242	11.7102	1.13046e-31	3.00269e-30
ENSG00000174684.6	B4GAT1	895.069	-1.28914	0.110118	-11.7068	1.17592e-31	3.12127e-30
ENSG00000170638.8	TRABD	2394.76	1.50633	0.128687	11.7054	1.19533e-31	3.17062e-30
ENSG00000134575.8	ACP2	2065.32	1.0729	0.0916649	11.7046	1.2077e-31	3.20123e-30
ENSG00000184117.10	NIPSNAP1	2733.24	1.13071	0.0966296	11.7014	1.25305e-31	3.31916e-30
ENSG00000006744.17	ELAC2	2876.88	0.786624	0.067252	11.6967	1.32557e-31	3.50886e-30
ENSG00000145050.14	MANF	3089.48	1.47709	0.12629	11.696	1.33538e-31	3.53239e-30
ENSG00000205667.2	ARSH	13.604	3.57179	0.305396	11.6956	1.34216e-31	3.5479e-30
ENSG00000162616.8	DNAJB4	564.394	-2.09344	0.179101	-11.6886	1.4579e-31	3.85121e-30
ENSG00000151948.10	GLT1D1	58.3432	-3.21465	0.275111	-11.6849	1.52272e-31	4.0197e-30
ENSG00000129675.14	ARHGEF6	416.031	-1.89479	0.162254	-11.678	1.65194e-31	4.35783e-30
ENSG00000066044.12	ELAVL1	3542.71	0.526692	0.0451071	11.6765	1.68092e-31	4.43125e-30
ENSG00000162520.13	SYNC	68.3779	-2.86525	0.245463	-11.6728	1.75482e-31	4.62291e-30
ENSG00000185347.16	C14orf80	841.99	2.01221	0.172421	11.6703	1.807e-31	4.75713e-30
ENSG00000277684.1	RP11-305D15.8	1.46963	-3.45879	0.296459	-11.667	1.87918e-31	4.94377e-30
ENSG00000052344.14	PRSS8	6730.24	3.02561	0.25942	11.663	1.97077e-31	5.1812e-30
ENSG00000184408.8	KCND2	83.4809	-2.90535	0.249154	-11.6608	2.0202e-31	5.30752e-30
ENSG00000066056.12	TIE1	1108.48	-2.21253	0.189859	-11.6536	2.20035e-31	5.7769e-30
ENSG00000275896.3	PRSS3P2	134.583	5.20352	0.446561	11.6524	2.23033e-31	5.85163e-30
ENSG00000232504.4	ST3GAL5-AS1	3.19419	-2.87813	0.247041	-11.6504	2.283e-31	5.98574e-30
ENSG00000013275.6	PSMC4	3809.32	1.00183	0.0860209	11.6464	2.39357e-31	6.27139e-30
ENSG00000145241.9	CENPC	512.304	-0.98645	0.0847032	-11.646	2.40607e-31	6.29987e-30
ENSG00000156687.9	UNC5D	28.727	-3.85025	0.33063	-11.6452	2.42809e-31	6.35319e-30
ENSG00000153044.8	CENPH	393.809	1.63788	0.14076	11.636	2.70263e-31	7.06676e-30
ENSG00000181649.5	PHLDA2	519.77	3.27423	0.281464	11.6329	2.80544e-31	7.33063e-30
ENSG00000136960.11	ENPP2	2566.52	-2.93678	0.252519	-11.63	2.90228e-31	7.57852e-30
ENSG00000164176.11	EDIL3	616.592	-2.79223	0.240128	-11.6281	2.96641e-31	7.74074e-30
ENSG00000254726.2	MEX3A	2304.69	2.27336	0.195511	11.6278	2.97721e-31	7.76368e-30
ENSG00000243449.5	C4orf48	594.078	3.04553	0.261979	11.6251	3.07255e-31	8.00688e-30
ENSG00000166091.18	CMTM5	6.97131	-4.01593	0.345476	-11.6244	3.09929e-31	8.07113e-30
ENSG00000229637.3	PRAC2	42.9853	7.89068	0.678834	11.6239	3.11696e-31	8.11166e-30
ENSG00000171105.12	INSR	2119.64	-1.68812	0.145248	-11.6223	3.17399e-31	8.25451e-30
ENSG00000147166.9	ITGB1BP2	72.7683	-2.83278	0.243762	-11.6211	3.21924e-31	8.36657e-30
ENSG00000128512.18	DOCK4	345.105	-1.77338	0.152607	-11.6205	3.24088e-31	8.41712e-30
ENSG00000134684.9	YARS	2895.58	1.11331	0.0958366	11.6167	3.38935e-31	8.79681e-30
ENSG00000203711.10	C6orf99	24.6507	2.85845	0.246066	11.6166	3.39336e-31	8.80129e-30
ENSG00000148204.10	CRB2	120.866	-3.8094	0.327956	-11.6156	3.43475e-31	8.89669e-30
ENSG00000172059.9	KLF11	620.106	-1.63182	0.140485	-11.6156	3.43317e-31	8.89669e-30
ENSG00000128626.10	MRPS12	1235.93	1.1901	0.102489	11.612	3.58327e-31	9.27517e-30
ENSG00000173706.11	HEG1	1526.55	-1.8661	0.160723	-11.6107	3.63711e-31	9.40822e-30
ENSG00000113739.9	STC2	1620.46	2.98564	0.257219	11.6074	3.78108e-31	9.77408e-30
ENSG00000065268.9	WDR18	2226.67	1.39078	0.119835	11.6058	3.8526e-31	9.95229e-30
ENSG00000160190.12	SLC37A1	1316.45	1.72626	0.148775	11.6031	3.97326e-31	1.02565e-29
ENSG00000257588.1	RP11-469H8.6	382.329	3.9782	0.342858	11.6031	3.97569e-31	1.02565e-29
ENSG00000150457.8	LATS2	694.951	-1.67255	0.14417	-11.6013	4.05946e-31	1.04657e-29
ENSG00000073910.18	FRY	613.55	-2.2556	0.194481	-11.5981	4.21539e-31	1.08604e-29
ENSG00000130768.13	SMPDL3B	1607.73	2.66302	0.229615	11.5978	4.22952e-31	1.08895e-29
ENSG00000176055.9	MBLAC2	236.195	-1.23421	0.106436	-11.5958	4.33e-31	1.11408e-29
ENSG00000174442.10	ZWILCH	582.974	1.36974	0.118161	11.5922	4.51568e-31	1.16108e-29
ENSG00000101158.11	NELFCD	2992.38	0.703075	0.0606518	11.592	4.52498e-31	1.1627e-29
ENSG00000227471.7	AKR1B15	67.4688	5.50206	0.474835	11.5873	4.77909e-31	1.22717e-29
ENSG00000135108.13	FBXO21	2687.07	-1.53435	0.132442	-11.5851	4.90412e-31	1.25844e-29
ENSG00000071564.13	TCF3	4757.17	1.16504	0.100614	11.5793	5.25013e-31	1.34633e-29
ENSG00000122557.8	HERPUD2	860.836	-0.670554	0.0579147	-11.5783	5.30799e-31	1.36027e-29
ENSG00000019485.11	PRDM11	522.156	-1.46104	0.126214	-11.5759	5.45771e-31	1.39771e-29
ENSG00000168002.10	POLR2G	2398.77	0.931649	0.080486	11.5753	5.49874e-31	1.40728e-29
ENSG00000196972.7	LINC00087	82.5401	-2.50618	0.216558	-11.5728	5.66064e-31	1.44776e-29
ENSG00000006453.12	BAIAP2L1	1472.28	1.82227	0.157485	11.571	5.77951e-31	1.47718e-29
ENSG00000225489.5	RP11-390F4.3	39.4942	3.14024	0.271507	11.566	6.1298e-31	1.56567e-29
ENSG00000103067.10	ESRP2	1342.43	2.3266	0.20123	11.5619	6.42863e-31	1.64092e-29
ENSG00000261061.1	RP11-303E16.2	175.343	2.0838	0.180232	11.5618	6.43661e-31	1.64187e-29
ENSG00000076944.13	STXBP2	2311.96	2.02003	0.174748	11.5597	6.59277e-31	1.68059e-29
ENSG00000189057.9	FAM111B	268.702	3.02383	0.261611	11.5585	6.68883e-31	1.70395e-29
ENSG00000230937.8	MIR205HG	147.85	4.88351	0.422551	11.5572	6.78775e-31	1.72801e-29
ENSG00000165188.12	RNF183	748.312	3.48849	0.302066	11.5488	7.49006e-31	1.90555e-29
ENSG00000177542.9	SLC25A22	1458.84	1.24518	0.107867	11.5436	7.94862e-31	2.02088e-29
ENSG00000177465.4	ACOT4	148.563	1.90052	0.164733	11.5369	8.59346e-31	2.18338e-29
ENSG00000095319.13	NUP188	3130.41	1.15314	0.09997	11.5349	8.8037e-31	2.23533e-29
ENSG00000124194.14	GDAP1L1	9.42567	-3.08506	0.26749	-11.5334	8.95688e-31	2.27273e-29
ENSG00000161981.9	SNRNP25	1531.6	1.46277	0.126842	11.5322	9.07428e-31	2.301e-29
ENSG00000136114.14	THSD1	159.527	-2.12336	0.184159	-11.53	9.31013e-31	2.35926e-29
ENSG00000178896.6	EXOSC4	1352.53	1.69907	0.147388	11.5279	9.54889e-31	2.41818e-29
ENSG00000220205.7	VAMP2	2308.6	-1.50316	0.130395	-11.5277	9.56337e-31	2.42025e-29
ENSG00000167700.7	MFSD3	982.446	1.89684	0.164568	11.5261	9.74224e-31	2.46391e-29
ENSG00000226440.6	RP11-506B6.6	5.69392	-3.23161	0.2804	-11.525	9.87116e-31	2.49488e-29
ENSG00000101310.13	SEC23B	2448.56	1.39843	0.121364	11.5226	1.01512e-30	2.56399e-29
ENSG00000113621.13	TXNDC15	1660.37	-0.851145	0.0738851	-11.5198	1.04804e-30	2.64541e-29
ENSG00000047617.13	ANO2	36.2897	-2.21032	0.19189	-11.5187	1.06192e-30	2.67867e-29
ENSG00000235997.2	AC109642.1	25.4472	-2.68735	0.233325	-11.5176	1.07551e-30	2.71119e-29
ENSG00000105388.13	CEACAM5	359.667	6.15479	0.534416	11.5169	1.08492e-30	2.73312e-29
ENSG00000196754.9	S100A2	829.781	3.8901	0.337902	11.5125	1.1411e-30	2.87278e-29
ENSG00000279571.1	RP11-56D16.8	1.28026	-3.33332	0.289627	-11.509	1.18841e-30	2.98993e-29
ENSG00000163312.9	HELQ	305.619	-0.753147	0.0654444	-11.5082	1.19959e-30	3.0161e-29
ENSG00000157625.14	TAB3	774.032	-1.23939	0.107719	-11.5058	1.23363e-30	3.09965e-29
ENSG00000278023.3	RDM1	36.4858	2.95608	0.256929	11.5054	1.23852e-30	3.10992e-29
ENSG00000134200.3	TSHB	1.40668	-4.16263	0.361817	-11.5048	1.24811e-30	3.13197e-29
ENSG00000231721.5	LINC-PINT	114.336	-2.01798	0.175465	-11.5007	1.30779e-30	3.27958e-29
ENSG00000040487.11	PQLC2	764.61	1.08115	0.0940131	11.5	1.31974e-30	3.30741e-29
ENSG00000198185.10	ZNF334	108.999	-3.67174	0.319373	-11.4967	1.37021e-30	3.43165e-29
ENSG00000113595.13	TRIM23	328.171	-1.31775	0.114625	-11.4963	1.37759e-30	3.4479e-29
ENSG00000116014.8	KISS1R	62.061	4.62229	0.402071	11.4962	1.3787e-30	3.44846e-29
ENSG00000059758.6	CDK17	755.556	-1.45932	0.126954	-11.4948	1.40062e-30	3.501e-29
ENSG00000184271.14	POU6F1	357.026	-1.70396	0.148374	-11.4842	1.58477e-30	3.95873e-29
ENSG00000171872.4	KLF17	12.4839	-4.29777	0.374264	-11.4833	1.60121e-30	3.99724e-29
ENSG00000118263.13	KLF7	635.814	-1.86327	0.162273	-11.4823	1.61885e-30	4.03864e-29
ENSG00000279631.1	RP11-573G6.4	13.012	-2.75624	0.240046	-11.4822	1.62175e-30	4.04327e-29
ENSG00000108179.12	PPIF	2179.62	1.47447	0.128418	11.4818	1.62836e-30	4.05712e-29
ENSG00000149428.17	HYOU1	7148.54	1.29351	0.112673	11.4802	1.65929e-30	4.13152e-29
ENSG00000119638.11	NEK9	2368.39	-1.00479	0.0875245	-11.48	1.66188e-30	4.13531e-29
ENSG00000279205.1	RP11-632P5.1	4.55991	-3.48475	0.303801	-11.4705	1.85564e-30	4.61446e-29
ENSG00000159256.11	MORC3	694.659	-1.20673	0.105209	-11.4698	1.8702e-30	4.64769e-29
ENSG00000169710.6	FASN	7995.74	1.98634	0.173216	11.4674	1.9232e-30	4.77631e-29
ENSG00000112624.11	GLTSCR1L	753.142	-1.21736	0.106181	-11.4649	1.97893e-30	4.91157e-29
ENSG00000171150.7	SOCS5	720.58	-1.19415	0.104165	-11.464	2.00011e-30	4.96094e-29
ENSG00000064989.11	CALCRL	745.93	-2.66795	0.232756	-11.4624	2.03694e-30	5.04906e-29
ENSG00000251867.3	RP11-48B3.5	51.4799	-1.76244	0.153767	-11.4618	2.05315e-30	5.08597e-29
ENSG00000130347.11	RTN4IP1	282.057	1.08952	0.0950673	11.4605	2.08369e-30	5.15831e-29
ENSG00000170275.13	CRTAP	6210.28	-1.21045	0.105677	-11.4542	2.2408e-30	5.54368e-29
ENSG00000155393.11	HEATR3	878.051	1.1888	0.103817	11.4508	2.3289e-30	5.75796e-29
ENSG00000122574.9	WIPF3	446.495	-2.86322	0.250115	-11.4476	2.41678e-30	5.96757e-29
ENSG00000153250.16	RBMS1	1776.49	-1.606	0.140291	-11.4477	2.41556e-30	5.96757e-29
ENSG00000136731.11	UGGT1	3164.36	1.08958	0.0952104	11.4439	2.5237e-30	6.22759e-29
ENSG00000278266.1	RP11-575F12.3	11.8481	-3.34006	0.291873	-11.4436	2.53301e-30	6.24658e-29
ENSG00000100426.6	ZBED4	1051.85	1.03206	0.090204	11.4415	2.5951e-30	6.39562e-29
ENSG00000218358.2	RAET1K	13.7452	3.34873	0.292748	11.4389	2.67115e-30	6.57883e-29
ENSG00000143321.17	HDGF	10541.7	1.06017	0.0926828	11.4387	2.6779e-30	6.59127e-29
ENSG00000187608.7	ISG15	4972.38	3.06425	0.268055	11.4315	2.91202e-30	7.16293e-29
ENSG00000163513.16	TGFBR2	2693.93	-2.02547	0.177206	-11.43	2.96042e-30	7.27735e-29
ENSG00000160097.14	FNDC5	96.0312	-2.74559	0.240359	-11.4229	3.21484e-30	7.89775e-29
ENSG00000064547.12	LPAR2	1053.9	1.94511	0.170307	11.4212	3.27587e-30	8.03743e-29
ENSG00000268654.1	MIMT1	2.49127	-4.97237	0.435361	-11.4212	3.27496e-30	8.03743e-29
ENSG00000281852.1	LINC00891	4.84076	-3.77023	0.330165	-11.4192	3.35227e-30	8.21966e-29
ENSG00000262061.4	RP11-1260E13.4	16.199	-3.91857	0.34317	-11.4187	3.37051e-30	8.25914e-29
ENSG00000198205.6	ZXDA	89.2957	-1.52874	0.133889	-11.418	3.40021e-30	8.32662e-29
ENSG00000153012.10	LGI2	314.174	-3.44312	0.301596	-11.4163	3.46497e-30	8.47984e-29
ENSG00000106571.11	GLI3	491.002	-2.86406	0.25099	-11.411	3.68277e-30	9.00715e-29
ENSG00000172915.17	NBEA	309.927	-2.84127	0.24911	-11.4057	3.91776e-30	9.57581e-29
ENSG00000228962.1	HCG23	12.6504	-4.37952	0.384377	-11.3938	4.48888e-30	1.09648e-28
ENSG00000167371.15	PRRT2	102.705	-2.40519	0.211113	-11.3929	4.53677e-30	1.10748e-28
ENSG00000178033.5	FAM26E	102.69	-2.42545	0.212916	-11.3916	4.60661e-30	1.12382e-28
ENSG00000149809.13	TM7SF2	2594.94	2.31326	0.203078	11.391	4.63653e-30	1.1304e-28
ENSG00000157303.9	SUSD3	294.859	-2.37238	0.20831	-11.3887	4.76159e-30	1.16016e-28
ENSG00000070193.4	FGF10	34.4872	-5.04239	0.442811	-11.3872	4.84177e-30	1.17895e-28
ENSG00000111679.15	PTPN6	1949.26	1.66247	0.146003	11.3865	4.88142e-30	1.18785e-28
ENSG00000247934.4	RP11-967K21.1	59.4391	-1.51152	0.132758	-11.3855	4.93623e-30	1.20043e-28
ENSG00000115841.18	RMDN2	90.2843	-1.48286	0.130246	-11.3851	4.9595e-30	1.20533e-28
ENSG00000150753.10	CCT5	6113.57	1.14196	0.100323	11.3829	5.08736e-30	1.23563e-28
ENSG00000131386.16	GALNT15	128.419	-3.41422	0.299948	-11.3827	5.10089e-30	1.23814e-28
ENSG00000235688.1	AC116614.1	8.28416	-4.86319	0.427335	-11.3803	5.24328e-30	1.2719e-28
ENSG00000083750.11	RRAGB	431.508	-1.1286	0.0992354	-11.373	5.7014e-30	1.38216e-28
ENSG00000162949.15	CAPN13	1190.25	4.56939	0.401856	11.3707	5.85188e-30	1.41775e-28
ENSG00000225131.2	PSME2P2	95.1591	1.95486	0.17194	11.3695	5.93519e-30	1.43703e-28
ENSG00000174963.16	ZIC4	58.3818	6.34404	0.558204	11.3651	6.23864e-30	1.50956e-28
ENSG00000121067.16	SPOP	1745.04	-0.960843	0.084557	-11.3633	6.37217e-30	1.5409e-28
ENSG00000135912.9	TTLL4	751.106	1.01184	0.089052	11.3623	6.44255e-30	1.55694e-28
ENSG00000111057.9	KRT18	24142.2	2.48181	0.218453	11.3608	6.55084e-30	1.58212e-28
ENSG00000251034.1	RP11-582J16.4	25.4602	-1.49404	0.13156	-11.3563	6.90013e-30	1.66544e-28
ENSG00000126351.11	THRA	2355.47	-1.54231	0.135841	-11.3538	7.10335e-30	1.71342e-28
ENSG00000184454.6	NCMAP	714.916	3.03983	0.267741	11.3536	7.11503e-30	1.71516e-28
ENSG00000233461.4	RP11-295G20.2	156.25	2.10452	0.185368	11.3532	7.1478e-30	1.72199e-28
ENSG00000074071.12	MRPS34	2702.3	1.33355	0.11747	11.3522	7.23107e-30	1.74096e-28
ENSG00000241014.1	RP11-244H3.1	91.6097	-1.57482	0.138731	-11.3517	7.27636e-30	1.75077e-28
ENSG00000281005.1	LINC00921	34.5441	-1.5208	0.133982	-11.3508	7.35092e-30	1.76761e-28
ENSG00000185761.9	ADAMTSL5	176.541	-3.41026	0.300461	-11.3501	7.41104e-30	1.78096e-28
ENSG00000188373.4	C10orf99	92.5512	5.14644	0.453574	11.3464	7.72667e-30	1.85565e-28
ENSG00000160180.15	TFF3	14531.4	4.60984	0.406359	11.3443	7.91861e-30	1.90056e-28
ENSG00000267454.4	ZNF582-AS1	50.3649	-2.36155	0.20842	-11.3307	9.24272e-30	2.21699e-28
ENSG00000170776.18	AKAP13	3489.52	-1.24119	0.109552	-11.3297	9.35457e-30	2.24243e-28
ENSG00000163788.12	SNRK	1183.93	-1.1718	0.10343	-11.3294	9.3875e-30	2.24892e-28
ENSG00000123977.8	DAW1	41.4565	-6.11056	0.539391	-11.3286	9.46791e-30	2.26678e-28
ENSG00000264350.1	SNRPGP2	79.3254	1.3369	0.118024	11.3274	9.60586e-30	2.29838e-28
ENSG00000068697.6	LAPTM4A	10496.5	-0.979131	0.0864577	-11.325	9.87068e-30	2.36028e-28
ENSG00000128923.9	FAM63B	699.462	-1.53648	0.135688	-11.3236	1.00301e-29	2.39692e-28
ENSG00000136826.13	KLF4	1005.52	-2.27901	0.201329	-11.3198	1.04697e-29	2.50041e-28
ENSG00000004864.12	SLC25A13	1111.92	1.10495	0.0976178	11.3192	1.05474e-29	2.51742e-28
ENSG00000273226.1	RP11-513M16.8	45.7256	-1.42501	0.125974	-11.3119	1.14556e-29	2.73248e-28
ENSG00000178952.7	TUFM	8526.1	0.871898	0.0770785	11.3118	1.14692e-29	2.73405e-28
ENSG00000159166.12	LAD1	4380.17	2.96505	0.262187	11.3089	1.18538e-29	2.82399e-28
ENSG00000141552.16	ANAPC11	4046.31	1.68625	0.149177	11.3037	1.25825e-29	2.99575e-28
ENSG00000049245.11	VAMP3	2320.29	-0.932147	0.0824835	-11.301	1.29723e-29	3.08663e-28
ENSG00000007376.6	RPUSD1	1207.31	1.20306	0.106468	11.2998	1.31585e-29	3.12902e-28
ENSG00000054938.14	CHRDL2	1055.65	-5.326	0.47142	-11.2978	1.34568e-29	3.19798e-28
ENSG00000204403.8	CASP12	16.7266	-3.47614	0.307787	-11.294	1.40558e-29	3.33827e-28
ENSG00000263753.5	LINC00667	365.565	-2.5895	0.229303	-11.2929	1.42232e-29	3.37595e-28
ENSG00000134352.18	IL6ST	4036.7	-1.56497	0.138582	-11.2927	1.42534e-29	3.38104e-28
ENSG00000100181.20	TPTEP1	89.6773	-3.18842	0.282369	-11.2917	1.4429e-29	3.42058e-28
ENSG00000108946.13	PRKAR1A	5795.32	-1.01598	0.0899883	-11.2902	1.46761e-29	3.47705e-28
ENSG00000159495.7	TGM7	52.4213	5.06271	0.44869	11.2833	1.58692e-29	3.75739e-28
ENSG00000199133.2	MIRLET7D	5.14142	-2.77898	0.246317	-11.2821	1.60799e-29	3.80494e-28
ENSG00000267583.4	RP11-322E11.5	8.78333	-2.84772	0.252427	-11.2814	1.62194e-29	3.83561e-28
ENSG00000169418.9	NPR1	1260.63	-3.25553	0.288579	-11.2812	1.62438e-29	3.83902e-28
ENSG00000154065.15	ANKRD29	266.368	-2.92748	0.259539	-11.2795	1.65604e-29	3.91146e-28
ENSG00000241720.2	RP4-735C1.4	2.27104	-3.62868	0.32174	-11.2783	1.67919e-29	3.9637e-28
ENSG00000173867.8	RP11-97O12.7	6.82406	-2.10725	0.186895	-11.275	1.74304e-29	4.11192e-28
ENSG00000227440.1	ATP5G1P4	20.2998	2.91281	0.258419	11.2717	1.8112e-29	4.27011e-28
ENSG00000111145.6	ELK3	1493.91	-1.80252	0.159928	-11.2708	1.82893e-29	4.30926e-28
ENSG00000160179.17	ABCG1	1637.63	2.04613	0.181574	11.2688	1.87018e-29	4.40376e-28
ENSG00000143106.11	PSMA5	3114.36	0.958199	0.0850514	11.2661	1.92874e-29	4.5389e-28
ENSG00000263513.4	FAM72C	11.498	2.98032	0.264547	11.2658	1.93635e-29	4.55402e-28
ENSG00000114354.11	TFG	3491.35	0.617881	0.0548557	11.2637	1.98144e-29	4.65723e-28
ENSG00000100416.11	TRMU	1127.14	1.12744	0.100102	11.263	1.99934e-29	4.69643e-28
ENSG00000109255.10	NMU	112.422	3.44783	0.306189	11.2604	2.05732e-29	4.8297e-28
ENSG00000169548.3	ZNF280A	23.6383	4.51541	0.401012	11.26	2.06673e-29	4.84884e-28
ENSG00000145088.7	EAF2	101.05	1.56195	0.138718	11.2599	2.0701e-29	4.85085e-28
ENSG00000158458.18	NRG2	78.3153	-3.07926	0.273471	-11.2599	2.06901e-29	4.85085e-28
ENSG00000148339.11	SLC25A25	815.675	-1.66737	0.148095	-11.2588	2.09703e-29	4.91096e-28
ENSG00000146425.9	DYNLT1	4338.16	1.22851	0.10912	11.2583	2.10854e-29	4.93494e-28
ENSG00000188610.11	FAM72B	20.0133	2.24643	0.199684	11.2499	2.31789e-29	5.42161e-28
ENSG00000260459.2	FTLP14	36.2421	2.98772	0.265578	11.2498	2.31987e-29	5.42295e-28
ENSG00000196569.10	LAMA2	660.238	-2.89336	0.257376	-11.2417	2.54312e-29	5.94123e-28
ENSG00000162772.15	ATF3	2117.55	-2.68076	0.238625	-11.2342	2.77054e-29	6.46863e-28
ENSG00000266904.4	CTC-559E9.1	89.9728	-1.30986	0.116605	-11.2332	2.80042e-29	6.53442e-28
ENSG00000126460.9	PRRG2	386.821	1.90164	0.169317	11.2313	2.86322e-29	6.67691e-28
ENSG00000146374.12	RSPO3	731.691	-4.18336	0.372635	-11.2264	3.02542e-29	7.05091e-28
ENSG00000104332.10	SFRP1	2833.42	-3.28129	0.292286	-11.2263	3.02978e-29	7.0568e-28
ENSG00000196642.14	RABL6	4785.77	1.12359	0.100087	11.2261	3.03605e-29	7.06715e-28
ENSG00000103657.12	HERC1	1506.27	-1.06503	0.0948734	-11.2258	3.04588e-29	7.08576e-28
ENSG00000260951.1	RP5-978I12.1	7.26205	-5.28847	0.471186	-11.2237	3.11805e-29	7.24927e-28
ENSG00000072133.9	RPS6KA6	84.1997	-4.10274	0.365578	-11.2226	3.15789e-29	7.33748e-28
ENSG00000133059.15	DSTYK	825.767	-1.05987	0.0944485	-11.2217	3.19212e-29	7.41257e-28
ENSG00000102898.10	NUTF2	5048.11	1.11854	0.0996905	11.2201	3.24745e-29	7.53652e-28
ENSG00000259285.1	CTD-2330J20.2	5.75978	-4.38898	0.391184	-11.2197	3.26331e-29	7.56877e-28
ENSG00000197044.9	ZNF441	203.171	-1.21016	0.107871	-11.2185	3.30694e-29	7.66534e-28
ENSG00000188095.4	MESP2	32.4467	3.629	0.323519	11.2173	3.35482e-29	7.77166e-28
ENSG00000121039.8	RDH10	3656.23	2.77938	0.247789	11.2167	3.376e-29	7.81604e-28
ENSG00000108561.7	C1QBP	2988.35	1.03324	0.0921497	11.2127	3.53366e-29	8.17614e-28
ENSG00000251188.1	RP11-478C6.6	7.687	-2.54896	0.227448	-11.2068	3.77657e-29	8.73294e-28
ENSG00000228288.5	PCAT6	223.951	2.00097	0.178564	11.2059	3.81472e-29	8.81589e-28
ENSG00000175899.13	A2M	16891.1	-1.84522	0.164732	-11.2013	4.01719e-29	9.27823e-28
ENSG00000118939.16	UCHL3	267.362	1.40961	0.125844	11.2012	4.02271e-29	9.28544e-28
ENSG00000197702.10	PARVA	3634.85	-1.29515	0.115653	-11.1986	4.14181e-29	9.55464e-28
ENSG00000162383.10	SLC1A7	48.4923	-3.61207	0.322558	-11.1982	4.16074e-29	9.59257e-28
ENSG00000101280.7	ANGPT4	19.5926	-3.88804	0.34724	-11.197	4.21801e-29	9.71879e-28
ENSG00000279866.1	CTB-193M12.4	14.3158	-2.87841	0.257078	-11.1966	4.23564e-29	9.7536e-28
ENSG00000179523.4	EIF3J-AS1	235.482	-0.961111	0.0858473	-11.1956	4.2856e-29	9.86276e-28
ENSG00000146966.11	DENND2A	699.104	-2.34511	0.209498	-11.1939	4.36597e-29	1.00417e-27
ENSG00000187531.12	SIRT7	852.753	1.11143	0.0993139	11.1911	4.50742e-29	1.03609e-27
ENSG00000103855.16	CD276	4369.23	1.23055	0.11	11.1868	4.73003e-29	1.08661e-27
ENSG00000165197.4	FIGF	62.2818	-3.84691	0.343907	-11.1859	4.77909e-29	1.09723e-27
ENSG00000185909.13	KLHDC8B	849.424	-1.41787	0.126778	-11.1838	4.89262e-29	1.12263e-27
ENSG00000183454.12	GRIN2A	75.9559	-4.33849	0.387963	-11.1827	4.95364e-29	1.13595e-27
ENSG00000087258.12	GNAO1	210.978	-2.83876	0.253899	-11.1807	5.07036e-29	1.16203e-27
ENSG00000139722.5	VPS37B	2228.44	1.1711	0.104752	11.1797	5.12392e-29	1.17361e-27
ENSG00000160193.10	WDR4	511.27	1.21818	0.10897	11.179	5.16405e-29	1.1821e-27
ENSG00000011021.20	CLCN6	601.328	-1.00905	0.0903026	-11.1741	5.45824e-29	1.2487e-27
ENSG00000164330.15	EBF1	407.397	-2.52986	0.226458	-11.1715	5.62407e-29	1.28587e-27
ENSG00000030110.11	BAK1	666.722	1.21598	0.108882	11.1679	5.85502e-29	1.33789e-27
ENSG00000103005.10	USB1	1957.22	0.995471	0.0891414	11.1673	5.89241e-29	1.34563e-27
ENSG00000118596.10	SLC16A7	135.427	-2.90764	0.260427	-11.1649	6.05532e-29	1.38202e-27
ENSG00000119333.10	WDR34	4838.84	1.52334	0.136463	11.163	6.18439e-29	1.41064e-27
ENSG00000249249.1	AC010226.4	24.7468	-1.41152	0.126474	-11.1605	6.36227e-29	1.45036e-27
ENSG00000277791.3	PSMB3	4838.18	1.33795	0.119912	11.1577	6.56476e-29	1.49563e-27
ENSG00000125871.12	MGME1	616.856	0.969249	0.0869165	11.1515	7.04117e-29	1.60323e-27
ENSG00000267328.1	AC002398.12	8.07751	-4.07074	0.365225	-11.1458	7.50412e-29	1.70763e-27
ENSG00000187778.12	MCRS1	2296.79	0.725736	0.0651145	11.1455	7.52979e-29	1.71246e-27
ENSG00000167861.14	HID1	4660.61	1.70774	0.153235	11.1445	7.61356e-29	1.73049e-27
ENSG00000120738.7	EGR1	12831.6	-2.78848	0.250223	-11.144	7.66216e-29	1.74051e-27
ENSG00000132639.11	SNAP25	110.871	-3.5788	0.321365	-11.1362	8.35701e-29	1.89724e-27
ENSG00000134809.7	TIMM10	894.115	1.28013	0.114953	11.1362	8.36342e-29	1.89758e-27
ENSG00000178295.13	GEN1	426.232	1.40708	0.126362	11.1353	8.44337e-29	1.91459e-27
ENSG00000106483.10	SFRP4	12471.2	-4.13684	0.371529	-11.1346	8.50923e-29	1.92839e-27
ENSG00000213203.2	GIMAP1	268.229	-2.2748	0.204364	-11.1311	8.85308e-29	2.00514e-27
ENSG00000167281.17	RBFOX3	170.675	-4.76216	0.427869	-11.1299	8.96934e-29	2.03028e-27
ENSG00000089057.13	SLC23A2	977.179	-1.77095	0.159178	-11.1256	9.41283e-29	2.12942e-27
ENSG00000271390.1	RP11-89C3.3	1.59544	-3.61479	0.32492	-11.1252	9.46171e-29	2.13922e-27
ENSG00000111269.2	CREBL2	1188.93	-1.07616	0.0967421	-11.124	9.58363e-29	2.16552e-27
ENSG00000143387.11	CTSK	2292.72	-2.49415	0.22424	-11.1227	9.73295e-29	2.19797e-27
ENSG00000182687.3	GALR2	21.9594	4.07358	0.366251	11.1224	9.76413e-29	2.20372e-27
ENSG00000106144.18	CASP2	1707.48	0.795058	0.0714953	11.1204	9.9806e-29	2.25127e-27
ENSG00000111339.9	ART4	13.243	-3.92067	0.352591	-11.1196	1.00723e-28	2.27062e-27
ENSG00000141646.12	SMAD4	2157.04	-0.845151	0.0760061	-11.1195	1.00831e-28	2.27172e-27
ENSG00000228168.1	HNRNPA1P21	20.4252	2.38026	0.214091	11.118	1.02529e-28	2.30863e-27
ENSG00000184840.10	TMED9	7341.72	1.02191	0.0919211	11.1172	1.03445e-28	2.3279e-27
ENSG00000179918.16	SEPHS2	2700.55	1.19054	0.107114	11.1147	1.06417e-28	2.39338e-27
ENSG00000185615.14	PDIA2	328.739	5.07597	0.456722	11.1139	1.07351e-28	2.41299e-27
ENSG00000274641.1	HIST1H2BO	8.67352	3.37961	0.304098	11.1136	1.07779e-28	2.42121e-27
ENSG00000110675.11	ELMOD1	10.7881	-3.26997	0.294236	-11.1134	1.07972e-28	2.42413e-27
ENSG00000214357.7	NEURL1B	1244.68	-1.8351	0.165136	-11.1127	1.08838e-28	2.44215e-27
ENSG00000143847.14	PPFIA4	231.523	2.23234	0.200897	11.1118	1.09871e-28	2.46389e-27
ENSG00000172345.12	STARD5	72.8071	-1.65748	0.149169	-11.1114	1.10446e-28	2.47535e-27
ENSG00000065970.7	FOXJ2	963.555	-1.25777	0.113208	-11.1103	1.11753e-28	2.50319e-27
ENSG00000006432.14	MAP3K9	479.551	1.87171	0.16848	11.1094	1.1296e-28	2.52876e-27
ENSG00000187189.10	TSPYL4	1065.03	-1.19996	0.108059	-11.1047	1.19025e-28	2.66298e-27
ENSG00000173714.7	WFIKKN2	40.8747	-4.02185	0.362203	-11.1038	1.20174e-28	2.68714e-27
ENSG00000111087.8	GLI1	202.632	-2.86645	0.258247	-11.0997	1.25919e-28	2.81397e-27
ENSG00000167770.10	OTUB1	4656.56	0.944232	0.085069	11.0996	1.26012e-28	2.81442e-27
ENSG00000204610.11	TRIM15	58.328	5.54922	0.499975	11.099	1.26869e-28	2.83191e-27
ENSG00000101265.14	RASSF2	1052.79	-2.17071	0.195639	-11.0955	1.31872e-28	2.94189e-27
ENSG00000149534.7	MS4A2	36.2501	-3.94172	0.355384	-11.0914	1.38055e-28	3.07804e-27
ENSG00000161798.6	AQP5	3840.83	4.05096	0.365306	11.0892	1.41502e-28	3.15308e-27
ENSG00000242611.1	AC093627.8	4.6608	-3.98532	0.359534	-11.0847	1.48907e-28	3.31617e-27
ENSG00000175084.10	DES	23137.3	-5.27111	0.475633	-11.0823	1.52911e-28	3.40338e-27
ENSG00000125445.9	MRPS7	1806.36	0.828788	0.0747927	11.0811	1.54884e-28	3.4453e-27
ENSG00000196081.8	ZNF724P	61.1446	2.39201	0.215884	11.0801	1.56732e-28	3.48439e-27
ENSG00000253731.2	PCDHGA6	74.0268	-2.16424	0.195367	-11.0778	1.6069e-28	3.57033e-27
ENSG00000167272.9	POP5	943.549	1.13043	0.102047	11.0775	1.61237e-28	3.58043e-27
ENSG00000257702.3	LBX2-AS1	229.103	2.00405	0.180916	11.0772	1.61845e-28	3.59185e-27
ENSG00000170689.9	HOXB9	1071	4.02955	0.363895	11.0734	1.68923e-28	3.74678e-27
ENSG00000172007.5	RAB33B	364.147	-1.22264	0.110429	-11.0717	1.72072e-28	3.81445e-27
ENSG00000237857.2	RP11-435O5.2	57.5778	1.928	0.174177	11.0692	1.76983e-28	3.92107e-27
ENSG00000163531.14	NFASC	672.581	-2.94836	0.266505	-11.0631	1.89539e-28	4.19682e-27
ENSG00000101955.13	SRPX	371.794	-3.57828	0.323478	-11.0619	1.92021e-28	4.24934e-27
ENSG00000035403.15	VCL	6161.13	-1.5527	0.140401	-11.059	1.98189e-28	4.38332e-27
ENSG00000176165.9	FOXG1	126.707	5.47836	0.495539	11.0554	2.06523e-28	4.56242e-27
ENSG00000183444.10	OR7E38P	167.658	1.78017	0.161023	11.0554	2.06473e-28	4.56242e-27
ENSG00000272763.1	RP11-357H14.17	63.9232	5.22976	0.473177	11.0524	2.13321e-28	4.7099e-27
ENSG00000143549.18	TPM3	8354.15	1.08034	0.0977544	11.0515	2.15508e-28	4.75547e-27
ENSG00000103126.13	AXIN1	2075.76	0.837453	0.0758107	11.0466	2.27588e-28	5.01917e-27
ENSG00000135298.12	BAI3	50.0937	-4.47119	0.404787	-11.0458	2.29771e-28	5.06442e-27
ENSG00000168439.15	STIP1	6287.58	0.95154	0.0861659	11.0431	2.36688e-28	5.21389e-27
ENSG00000198879.10	SFMBT2	241.095	-1.87701	0.170018	-11.0401	2.4483e-28	5.39018e-27
ENSG00000171385.8	KCND3	334.974	-2.98191	0.270102	-11.0399	2.45201e-28	5.39527e-27
ENSG00000172586.7	CHCHD1	1311.67	1.06851	0.0968052	11.0377	2.5131e-28	5.52654e-27
ENSG00000149269.8	PAK1	2461.07	0.867459	0.078605	11.0357	2.57133e-28	5.65137e-27
ENSG00000253159.2	PCDHGA12	33.1953	-2.51625	0.228049	-11.0338	2.62602e-28	5.76828e-27
ENSG00000273230.1	RP11-1246C19.1	45.3221	-1.64817	0.149387	-11.0329	2.65083e-28	5.81947e-27
ENSG00000145687.14	SSBP2	811.852	-1.68254	0.152508	-11.0325	2.66423e-28	5.84556e-27
ENSG00000231711.2	LINC00899	142.983	-1.51185	0.137068	-11.03	2.73954e-28	6.00737e-27
ENSG00000095713.12	CRTAC1	188.651	-4.71677	0.427656	-11.0294	2.75796e-28	6.04434e-27
ENSG00000227954.5	TARID	10.2134	-3.10841	0.281839	-11.029	2.76868e-28	6.06438e-27
ENSG00000131475.5	VPS25	1754.56	0.810599	0.0735027	11.0281	2.79563e-28	6.11994e-27
ENSG00000188992.10	LIPI	3.29147	-3.48277	0.31594	-11.0235	2.94365e-28	6.43666e-27
ENSG00000199161.1	MIR126	2.44287	-3.78585	0.343433	-11.0236	2.9421e-28	6.43666e-27
ENSG00000170049.8	KCNAB3	160.003	-2.22019	0.201423	-11.0225	2.97717e-28	6.50628e-27
ENSG00000196227.9	FAM217B	356.078	-1.15258	0.104604	-11.0186	3.10929e-28	6.79117e-27
ENSG00000261655.1	CTD-3064M3.3	35.5331	-2.57402	0.23364	-11.017	3.16367e-28	6.90604e-27
ENSG00000100478.13	AP4S1	318.586	-0.932607	0.0846577	-11.0162	3.19207e-28	6.96408e-27
ENSG00000010292.11	NCAPD2	2803.37	1.15534	0.104909	11.0128	3.31694e-28	7.23243e-27
ENSG00000142619.4	PADI3	61.0848	5.80815	0.527459	11.0116	3.36095e-28	7.32426e-27
ENSG00000071242.10	RPS6KA2	1799.33	-1.40133	0.127289	-11.009	3.45692e-28	7.52914e-27
ENSG00000203709.8	C1orf132	80.5001	-2.21644	0.201349	-11.008	3.49717e-28	7.61251e-27
ENSG00000270223.1	RP13-36G14.4	63.9153	-1.47619	0.134104	-11.0077	3.50694e-28	7.62948e-27
ENSG00000156411.8	C14orf2	2669.88	1.25578	0.114089	11.007	3.53505e-28	7.68628e-27
ENSG00000227544.7	AC018647.3	10.2579	-2.42279	0.22012	-11.0067	3.54781e-28	7.7097e-27
ENSG00000125810.9	CD93	1731.96	-2.01832	0.183453	-11.0019	3.74202e-28	8.12715e-27
ENSG00000150627.14	WDR17	28.4868	-3.54608	0.322334	-11.0013	3.7678e-28	8.17854e-27
ENSG00000010295.18	IFFO1	344.827	-1.897	0.17244	-11.0009	3.78197e-28	8.20469e-27
ENSG00000141959.15	PFKL	9946.27	1.22374	0.111264	10.9984	3.88801e-28	8.43e-27
ENSG00000167676.3	PLIN4	726.858	-3.33158	0.302953	-10.997	3.94947e-28	8.55843e-27
ENSG00000267414.1	RP11-456K23.1	35.1757	-2.18828	0.199005	-10.9961	3.98885e-28	8.63892e-27
ENSG00000244754.7	N4BP2L2	1859.65	-0.837219	0.0761578	-10.9932	4.11963e-28	8.91717e-27
ENSG00000008710.16	PKD1	2700.57	-1.36496	0.124235	-10.9869	4.4182e-28	9.55807e-27
ENSG00000033100.13	CHPF2	2526.35	0.921445	0.0839186	10.9802	4.75753e-28	1.02864e-26
ENSG00000110717.9	NDUFS8	4685.35	1.46697	0.133635	10.9774	4.90919e-28	1.06084e-26
ENSG00000188283.10	ZNF383	290.211	-0.956961	0.0871969	-10.9747	5.05663e-28	1.09209e-26
ENSG00000156711.15	MAPK13	1637.15	1.81248	0.165158	10.9742	5.08641e-28	1.0979e-26
ENSG00000171161.11	ZNF672	2031.4	1.1618	0.105868	10.9741	5.09339e-28	1.09879e-26
ENSG00000067606.14	PRKCZ	768.282	1.49972	0.136669	10.9734	5.13151e-28	1.1064e-26
ENSG00000140511.10	HAPLN3	2432.07	2.55215	0.232665	10.9692	5.3747e-28	1.15819e-26
ENSG00000168461.11	RAB31	1682.39	-1.7307	0.157802	-10.9675	5.47452e-28	1.17904e-26
ENSG00000151623.13	NR3C2	255.539	-2.45809	0.224154	-10.9661	5.56172e-28	1.19669e-26
ENSG00000164236.10	ANKRD33B	235.614	-3.14927	0.287183	-10.9661	5.5627e-28	1.19669e-26
ENSG00000171612.6	SLC25A33	531.731	1.5278	0.139412	10.9589	6.02176e-28	1.29473e-26
ENSG00000008324.9	SS18L2	613.597	1.0799	0.0985536	10.9575	6.11887e-28	1.31488e-26
ENSG00000102996.4	MMP15	2722.76	1.67928	0.153257	10.9573	6.13134e-28	1.31682e-26
ENSG00000111962.7	UST	260.095	-3.03429	0.276926	-10.957	6.1495e-28	1.31999e-26
ENSG00000196365.10	LONP1	5319.17	1.35921	0.124107	10.9519	6.50344e-28	1.39518e-26
ENSG00000118518.14	RNF146	1084.21	-0.861501	0.0786707	-10.9507	6.59233e-28	1.41347e-26
ENSG00000133639.4	BTG1	3825.9	-1.17495	0.107302	-10.95	6.64825e-28	1.42467e-26
ENSG00000086062.11	B4GALT1	17310.6	2.13961	0.195406	10.9496	6.67373e-28	1.42933e-26
ENSG00000196787.3	HIST1H2AG	58.2391	2.39446	0.218701	10.9486	6.7488e-28	1.44461e-26
ENSG00000236859.5	NIFK-AS1	167.584	-1.04781	0.0957084	-10.948	6.79586e-28	1.45388e-26
ENSG00000169223.13	LMAN2	8683.07	1.3325	0.121716	10.9477	6.8192e-28	1.45806e-26
ENSG00000164897.11	TMUB1	1800.43	1.17347	0.107191	10.9475	6.83188e-28	1.45996e-26
ENSG00000127586.15	CHTF18	1228.06	1.65409	0.151103	10.9467	6.88829e-28	1.4712e-26
ENSG00000230337.1	RP4-635E18.6	15.6179	2.33144	0.212993	10.9461	6.9397e-28	1.48137e-26
ENSG00000128973.10	CLN6	1906.33	1.17878	0.107692	10.9459	6.95549e-28	1.48391e-26
ENSG00000151503.11	NCAPD3	1037.71	1.30313	0.119055	10.9456	6.97807e-28	1.48791e-26
ENSG00000129116.16	PALLD	10099.8	-2.02268	0.184808	-10.9448	7.03955e-28	1.50019e-26
ENSG00000278601.1	RP11-348N5.9	6.63762	-2.54536	0.232597	-10.9432	7.16164e-28	1.52537e-26
ENSG00000154639.17	CXADR	2482.82	1.92724	0.176132	10.942	7.2543e-28	1.54425e-26
ENSG00000174080.9	CTSF	2348.39	-2.06493	0.188725	-10.9415	7.29733e-28	1.55255e-26
ENSG00000137801.10	THBS1	8427.02	-2.67017	0.244047	-10.9412	7.3195e-28	1.55641e-26
ENSG00000149564.10	ESAM	969.262	-1.834	0.167663	-10.9387	7.53063e-28	1.60043e-26
ENSG00000115252.17	PDE1A	194.714	-2.25074	0.205821	-10.9354	7.80504e-28	1.65783e-26
ENSG00000214022.10	REPIN1	4750.46	0.930199	0.0850825	10.9329	8.02368e-28	1.70333e-26
ENSG00000175879.8	HOXD8	302.894	-2.36577	0.216406	-10.9321	8.09374e-28	1.71726e-26
ENSG00000180592.15	SKIDA1	26.6097	-2.83166	0.259087	-10.9294	8.34398e-28	1.76938e-26
ENSG00000005249.11	PRKAR2B	374.665	-2.74325	0.251043	-10.9274	8.52379e-28	1.80652e-26
ENSG00000099341.10	PSMD8	4407.34	0.796486	0.0728897	10.9273	8.5367e-28	1.80826e-26
ENSG00000117643.13	MAN1C1	526.294	-2.00964	0.18396	-10.9243	8.81758e-28	1.86673e-26
ENSG00000100100.11	PIK3IP1	1138.33	-1.36637	0.125102	-10.922	9.04486e-28	1.9138e-26
ENSG00000118526.6	TCF21	101.624	-4.14215	0.379254	-10.9218	9.06452e-28	1.91691e-26
ENSG00000229196.3	RP11-775D22.2	3.87025	-2.87364	0.263111	-10.9218	9.06992e-28	1.917e-26
ENSG00000116117.16	PARD3B	521.33	-1.37502	0.125903	-10.9213	9.12257e-28	1.92707e-26
ENSG00000226516.6	FAM138B	1.15001	-4.15756	0.380696	-10.9209	9.15402e-28	1.93266e-26
ENSG00000156976.13	EIF4A2	11218.6	-0.93551	0.0857813	-10.9058	1.0819e-27	2.28293e-26
ENSG00000279511.1	RP11-676B18.1	10.5774	6.03161	0.553259	10.902	1.12812e-27	2.37917e-26
ENSG00000126091.18	ST3GAL3	384.419	-1.27478	0.116936	-10.9015	1.13368e-27	2.38958e-26
ENSG00000244038.8	DDOST	11269.8	0.978	0.0897341	10.8989	1.16692e-27	2.4583e-26
ENSG00000253485.2	PCDHGA5	42.0552	-2.45332	0.225146	-10.8966	1.19694e-27	2.52016e-26
ENSG00000118242.14	MREG	544.832	1.74342	0.16005	10.893	1.24466e-27	2.61922e-26
ENSG00000170606.12	HSPA4	4914.68	0.827698	0.0759967	10.8912	1.26903e-27	2.66905e-26
ENSG00000198189.9	HSD17B11	1046.19	-1.83169	0.168216	-10.889	1.30125e-27	2.73532e-26
ENSG00000255224.1	CTD-3065J16.9	78.7743	1.71167	0.157284	10.8827	1.39403e-27	2.92876e-26
ENSG00000229151.1	RP11-348F1.3	1.59871	-3.69242	0.339304	-10.8823	1.39951e-27	2.93867e-26
ENSG00000012124.13	CD22	384.667	-3.82761	0.35179	-10.8804	1.42974e-27	3.00051e-26
ENSG00000131097.5	HIGD1B	43.7458	-2.15374	0.197985	-10.8783	1.46313e-27	3.06891e-26
ENSG00000196262.12	PPIA	10499	0.850671	0.0782125	10.8764	1.49333e-27	3.13055e-26
ENSG00000272620.1	AFAP1-AS1	137.346	5.34827	0.491906	10.8726	1.55781e-27	3.26396e-26
ENSG00000169760.16	NLGN1	49.1543	-3.54099	0.325702	-10.8719	1.5695e-27	3.28668e-26
ENSG00000165406.14	MARCH8	959.859	-1.1525	0.106027	-10.8699	1.60328e-27	3.35559e-26
ENSG00000100983.8	GSS	2093.53	1.01298	0.0931925	10.8698	1.60553e-27	3.35848e-26
ENSG00000033327.11	GAB2	1151.54	-1.74298	0.160355	-10.8695	1.61008e-27	3.36616e-26
ENSG00000176092.12	AIM1L	145.855	3.25337	0.299326	10.869	1.62011e-27	3.38531e-26
ENSG00000231999.5	FLJ27354	17.1528	-2.44519	0.224986	-10.8682	1.63368e-27	3.41182e-26
ENSG00000169714.15	CNBP	9283.02	-0.672608	0.0618885	-10.8681	1.63642e-27	3.41567e-26
ENSG00000171992.11	SYNPO	2269.05	-1.96562	0.180872	-10.8675	1.64716e-27	3.43624e-26
ENSG00000188641.11	DPYD	453.837	-2.41134	0.221893	-10.8671	1.6535e-27	3.4476e-26
ENSG00000246223.7	LINC01550	26.8918	-2.93352	0.270063	-10.8624	1.74177e-27	3.6297e-26
ENSG00000278058.1	RP11-70D24.2	10.368	-2.67299	0.246106	-10.8612	1.76505e-27	3.67621e-26
ENSG00000108813.10	DLX4	42.4677	3.25906	0.300102	10.8598	1.79066e-27	3.72755e-26
ENSG00000147804.8	SLC39A4	1785.43	2.07745	0.191315	10.8588	1.81091e-27	3.76768e-26
ENSG00000155254.11	MARVELD1	1746.41	-1.56233	0.143896	-10.8574	1.83972e-27	3.82555e-26
ENSG00000121671.10	CRY2	1459.09	-1.30694	0.120382	-10.8566	1.85457e-27	3.85434e-26
ENSG00000264575.1	LINC00526	32.8764	-2.52879	0.232945	-10.8557	1.87266e-27	3.88984e-26
ENSG00000171819.4	ANGPTL7	13.1706	-3.75889	0.34628	-10.8551	1.88703e-27	3.91759e-26
ENSG00000067798.12	NAV3	77.029	-3.04495	0.280604	-10.8514	1.96312e-27	4.07337e-26
ENSG00000154040.19	CABYR	290.248	2.0941	0.193033	10.8484	2.03021e-27	4.21032e-26
ENSG00000066735.13	KIF26A	229.358	-2.94131	0.271207	-10.8453	2.09995e-27	4.35027e-26
ENSG00000244968.5	LIFR-AS1	53.3791	-2.07881	0.191679	-10.8453	2.09955e-27	4.35027e-26
ENSG00000162869.14	PPP1R21	847.969	-0.889332	0.0820374	-10.8406	2.21095e-27	4.57776e-26
ENSG00000120889.11	TNFRSF10B	2246.08	1.17921	0.10879	10.8393	2.24176e-27	4.63906e-26
ENSG00000109066.12	TMEM104	767.729	1.07502	0.0991823	10.8388	2.25415e-27	4.6622e-26
ENSG00000166949.14	SMAD3	1471.66	-1.24706	0.115059	-10.8385	2.26248e-27	4.67693e-26
ENSG00000234175.1	RP11-730A19.9	5.27282	-2.12338	0.19594	-10.8369	2.30194e-27	4.75596e-26
ENSG00000168807.15	SNTB2	1121.45	-1.3239	0.122179	-10.8357	2.33226e-27	4.81601e-26
ENSG00000112695.10	COX7A2	3253.43	1.05808	0.0976585	10.8344	2.36387e-27	4.87607e-26
ENSG00000163535.16	SGOL2	286.245	1.81172	0.167218	10.8345	2.36287e-27	4.87607e-26
ENSG00000089693.9	MLF2	8247.32	0.692067	0.0638844	10.8331	2.39866e-27	4.94518e-26
ENSG00000174738.11	NR1D2	1294.55	-1.45345	0.134171	-10.8328	2.40684e-27	4.9594e-26
ENSG00000187446.10	CHP1	3913.37	0.91485	0.0844651	10.8311	2.4522e-27	5.05017e-26
ENSG00000149201.8	CCDC81	112.93	-3.07288	0.283752	-10.8295	2.49638e-27	5.13841e-26
ENSG00000187605.14	TET3	1075.4	1.27605	0.117884	10.8247	2.63069e-27	5.41198e-26
ENSG00000006625.16	GGCT	1594.95	1.51701	0.140145	10.8246	2.63282e-27	5.41348e-26
ENSG00000227438.1	AP001471.1	1.5247	-3.51888	0.325161	-10.822	2.70891e-27	5.56697e-26
ENSG00000124102.4	PI3	544.295	4.79805	0.443445	10.8199	2.76966e-27	5.68879e-26
ENSG00000099364.15	FBXL19	1171.29	0.924426	0.0854783	10.8147	2.93103e-27	6.01703e-26
ENSG00000266283.1	RP11-627G18.1	4.56561	-3.98129	0.368292	-10.8102	3.08123e-27	6.32202e-26
ENSG00000148334.13	PTGES2	2435.88	1.20794	0.111747	10.8096	3.09869e-27	6.35445e-26
ENSG00000115289.11	PCGF1	620.681	0.84268	0.0779569	10.8096	3.10133e-27	6.35649e-26
ENSG00000181284.2	TMEM102	437.573	1.59002	0.147105	10.8088	3.1286e-27	6.40899e-26
ENSG00000174292.11	TNK1	691.11	1.28661	0.119112	10.8016	3.38117e-27	6.92271e-26
ENSG00000256043.2	CTSO	1106.7	-1.46704	0.135823	-10.8011	3.40167e-27	6.96097e-26
ENSG00000180879.12	SSR4	11241	1.53467	0.142226	10.7904	3.82268e-27	7.81837e-26
ENSG00000116830.10	TTF2	686.486	1.19852	0.111074	10.7902	3.82805e-27	7.82521e-26
ENSG00000176014.11	TUBB6	1725.14	-1.95206	0.180925	-10.7893	3.86758e-27	7.90182e-26
ENSG00000072506.11	HSD17B10	3244.31	1.19164	0.110456	10.7884	3.90436e-27	7.97274e-26
ENSG00000168061.12	SAC3D1	683.795	1.59945	0.148267	10.7876	3.93791e-27	8.03701e-26
ENSG00000104267.8	CA2	346.594	3.3237	0.308118	10.7871	3.96068e-27	8.07921e-26
ENSG00000096006.10	CRISP3	3625.2	-6.91967	0.641494	-10.7868	3.97377e-27	8.10163e-26
ENSG00000089335.19	ZNF302	545.023	-1.62973	0.151115	-10.7847	4.06506e-27	8.28337e-26
ENSG00000115129.12	TP53I3	1428.99	1.46568	0.135934	10.7823	4.17168e-27	8.49614e-26
ENSG00000064692.17	SNCAIP	618.73	-2.50552	0.232412	-10.7805	4.25537e-27	8.662e-26
ENSG00000251026.1	RP11-138J23.1	8.90187	5.94787	0.551861	10.7779	4.37978e-27	8.91056e-26
ENSG00000141741.10	MIEN1	1660.98	1.13752	0.105565	10.7756	4.4892e-27	9.12835e-26
ENSG00000083642.17	PDS5B	1080.36	-1.25163	0.116198	-10.7716	4.69008e-27	9.5318e-26
ENSG00000128709.11	HOXD9	588.786	-1.9759	0.183452	-10.7707	4.73631e-27	9.62069e-26
ENSG00000174485.13	DENND4A	638.899	-1.05416	0.0979192	-10.7656	5.00279e-27	1.01566e-25
ENSG00000168528.10	SERINC2	14060.9	2.83424	0.263274	10.7654	5.01619e-27	1.01785e-25
ENSG00000146094.12	DOK3	291.557	1.68082	0.156184	10.7618	5.21608e-27	1.05785e-25
ENSG00000130762.13	ARHGEF16	950.584	2.18896	0.203411	10.7613	5.24486e-27	1.06313e-25
ENSG00000175283.7	DOLK	790.679	0.774882	0.0720279	10.7581	5.42838e-27	1.09975e-25
ENSG00000247746.4	USP51	164.744	-2.0549	0.191025	-10.7573	5.4775e-27	1.10912e-25
ENSG00000249751.3	ECSCR	129.688	-2.22196	0.206575	-10.7562	5.54217e-27	1.12163e-25
ENSG00000205562.2	RP11-497E19.1	4.03529	-3.21364	0.29878	-10.7559	5.56113e-27	1.12487e-25
ENSG00000130695.12	CEP85	402.363	1.23305	0.11465	10.7548	5.62276e-27	1.13675e-25
ENSG00000116774.10	OLFML3	2315.69	-2.31031	0.214859	-10.7527	5.75526e-27	1.16292e-25
ENSG00000170454.5	KRT75	23.6804	6.40799	0.596225	10.7476	6.08277e-27	1.22846e-25
ENSG00000101440.8	ASIP	15.6342	-3.13428	0.291657	-10.7465	6.15832e-27	1.24306e-25
ENSG00000278621.1	CTD-2033D15.3	4.37565	-3.05121	0.283952	-10.7455	6.22151e-27	1.25516e-25
ENSG00000117394.18	SLC2A1	6421.92	2.04952	0.190762	10.7438	6.33496e-27	1.27738e-25
ENSG00000148175.11	STOM	3737.87	-1.58526	0.147593	-10.7407	6.55151e-27	1.32036e-25
ENSG00000143367.14	TUFT1	753.939	1.16661	0.108639	10.7384	6.7193e-27	1.35347e-25
ENSG00000104967.6	NOVA2	165.115	-1.96077	0.182617	-10.737	6.81903e-27	1.37224e-25
ENSG00000173540.11	GMPPB	1423.22	1.31684	0.122645	10.737	6.81962e-27	1.37224e-25
ENSG00000255920.1	CCND2-AS2	1.77645	-3.41127	0.317752	-10.7357	6.92265e-27	1.39225e-25
ENSG00000156642.15	NPTN	3215.99	-1.14032	0.106258	-10.7317	7.22709e-27	1.45272e-25
ENSG00000175745.10	NR2F1	1201.06	-2.43798	0.227193	-10.7309	7.28817e-27	1.46424e-25
ENSG00000158201.8	ABHD3	450.768	1.48719	0.138593	10.7306	7.30882e-27	1.46762e-25
ENSG00000005889.14	ZFX	1122.88	-0.95997	0.0894707	-10.7294	7.40476e-27	1.48611e-25
ENSG00000237651.5	C2orf74	33.885	-2.69644	0.251327	-10.7288	7.45596e-27	1.49561e-25
ENSG00000111404.5	RERGL	94.1686	-4.34393	0.404938	-10.7274	7.56972e-27	1.51764e-25
ENSG00000108733.8	PEX12	233.202	-0.951762	0.0887509	-10.724	7.85578e-27	1.57417e-25
ENSG00000117016.8	RIMS3	160.913	-2.59817	0.242332	-10.7215	8.06529e-27	1.61532e-25
ENSG00000132932.15	ATP8A2	36.0381	-2.92424	0.272783	-10.72	8.19792e-27	1.64103e-25
ENSG00000137842.5	TMEM62	925.715	1.31667	0.122824	10.7199	8.20837e-27	1.64227e-25
ENSG00000189320.7	FAM180A	50.2527	-3.30454	0.308334	-10.7174	8.43519e-27	1.68678e-25
ENSG00000276334.1	AL133243.1	38.4603	-1.69173	0.157852	-10.7172	8.44908e-27	1.68868e-25
ENSG00000074842.6	MYDGF	3651.25	1.26733	0.118263	10.7162	8.542e-27	1.70637e-25
ENSG00000170684.7	ZNF296	123.825	2.00218	0.186888	10.7133	8.82058e-27	1.7611e-25
ENSG00000150477.13	KIAA1328	196.828	-0.85803	0.0800997	-10.712	8.93873e-27	1.78377e-25
ENSG00000134259.3	NGF	52.4112	-2.93076	0.273655	-10.7097	9.16535e-27	1.82805e-25
ENSG00000132702.11	HAPLN2	18.7005	-3.26576	0.304944	-10.7094	9.19689e-27	1.83339e-25
ENSG00000112182.13	BACH2	170.567	-2.53502	0.236748	-10.7077	9.36783e-27	1.86651e-25
ENSG00000123066.6	MED13L	1919.36	-1.37394	0.128332	-10.7061	9.53223e-27	1.89828e-25
ENSG00000104774.11	MAN2B1	2518.22	1.11715	0.104359	10.7049	9.65784e-27	1.9223e-25
ENSG00000205559.3	CHKB-AS1	29.1712	2.06811	0.193226	10.7031	9.84536e-27	1.95862e-25
ENSG00000279622.1	RP11-254F19.4	4.32293	-3.99203	0.373126	-10.6989	1.03019e-26	2.04838e-25
ENSG00000185480.10	PARPBP	212.707	1.85991	0.173885	10.6962	1.06086e-26	2.10829e-25
ENSG00000134318.12	ROCK2	1628.72	-1.31634	0.123088	-10.6943	1.08233e-26	2.1493e-25
ENSG00000180992.6	MRPL14	1744.62	1.19731	0.111958	10.6943	1.08262e-26	2.1493e-25
ENSG00000166224.15	SGPL1	4343.76	1.16447	0.108918	10.6913	1.11843e-26	2.21927e-25
ENSG00000124496.11	TRERF1	368.214	-1.60697	0.150318	-10.6905	1.12798e-26	2.23706e-25
ENSG00000106305.8	AIMP2	610.16	1.0067	0.0941733	10.6899	1.13525e-26	2.25033e-25
ENSG00000167468.15	GPX4	11831.7	1.44635	0.135324	10.6881	1.15751e-26	2.29268e-25
ENSG00000175215.8	CTDSP2	4926.11	-0.981679	0.0918483	-10.688	1.1578e-26	2.29268e-25
ENSG00000228649.7	AC005682.5	33.6731	-2.08657	0.195272	-10.6855	1.19051e-26	2.35623e-25
ENSG00000152217.15	SETBP1	553.056	-2.10956	0.197479	-10.6824	1.23001e-26	2.43317e-25
ENSG00000139910.18	NOVA1	134.836	-3.2142	0.30093	-10.6809	1.25073e-26	2.47289e-25
ENSG00000160606.9	TLCD1	415.316	2.23186	0.20896	10.6808	1.2519e-26	2.47393e-25
ENSG00000157514.15	TSC22D3	2257.54	-1.7791	0.166589	-10.6796	1.26822e-26	2.50489e-25
ENSG00000267532.3	MIR497HG	67.4279	-2.49292	0.233468	-10.6778	1.29304e-26	2.55261e-25
ENSG00000168060.13	NAALADL1	164.215	-2.12759	0.199296	-10.6755	1.32489e-26	2.61416e-25
ENSG00000272784.1	RP11-335L23.5	4.95446	-1.99862	0.18724	-10.6741	1.34559e-26	2.65364e-25
ENSG00000105486.12	LIG1	1566.52	1.20268	0.112702	10.6713	1.386e-26	2.73193e-25
ENSG00000104881.13	PPP1R13L	1298.09	1.54811	0.145073	10.6712	1.38784e-26	2.73417e-25
ENSG00000148481.12	FAM188A	516.883	-0.882967	0.0827538	-10.6698	1.40921e-26	2.77485e-25
ENSG00000277631.3	PGM5P3-AS1	3.87953	-4.43822	0.416078	-10.6668	1.45521e-26	2.86397e-25
ENSG00000143515.15	ATP8B2	1428.49	-1.77699	0.166593	-10.6667	1.4577e-26	2.8674e-25
ENSG00000062822.11	POLD1	1405.65	1.34176	0.125848	10.6617	1.53686e-26	3.02157e-25
ENSG00000153246.10	PLA2R1	404.488	-1.91643	0.179768	-10.6606	1.55617e-26	3.05798e-25
ENSG00000261236.4	BOP1	2815.37	1.54815	0.145229	10.6601	1.56475e-26	3.07328e-25
ENSG00000100197.19	CYP2D6	167.542	2.86731	0.268988	10.6596	1.5719e-26	3.08575e-25
ENSG00000151465.12	CDC123	1973.4	0.764211	0.0717022	10.6581	1.59799e-26	3.13537e-25
ENSG00000269289.4	CTB-92J24.3	20.9494	-3.14857	0.295443	-10.6571	1.61512e-26	3.16737e-25
ENSG00000271430.1	RP3-368A4.5	134.928	-1.51705	0.142357	-10.6566	1.62406e-26	3.1833e-25
ENSG00000118523.5	CTGF	9026.28	-2.37529	0.222897	-10.6564	1.62717e-26	3.18777e-25
ENSG00000176087.13	SLC35A4	3498.98	0.668769	0.0627601	10.6559	1.63574e-26	3.20292e-25
ENSG00000174460.3	ZCCHC12	1482.22	-4.38724	0.411738	-10.6554	1.64514e-26	3.21971e-25
ENSG00000225978.3	HAR1A	8.00814	-2.64543	0.248283	-10.6549	1.65439e-26	3.23616e-25
ENSG00000253688.1	RP11-567J20.2	1.67505	-2.90552	0.272721	-10.6538	1.67394e-26	3.27274e-25
ENSG00000124541.6	RRP36	1192.66	0.877055	0.0823401	10.6516	1.71361e-26	3.34862e-25
ENSG00000151093.6	OXSM	392.249	0.853493	0.0801545	10.6481	1.7797e-26	3.47599e-25
ENSG00000105197.9	TIMM50	2413.38	0.902051	0.0847244	10.6469	1.80294e-26	3.5196e-25
ENSG00000196976.6	LAGE3	678.984	1.19693	0.112431	10.6458	1.8234e-26	3.55775e-25
ENSG00000100297.14	MCM5	2929.56	1.36937	0.128631	10.6458	1.82504e-26	3.55915e-25
ENSG00000134248.12	LAMTOR5	2174.05	0.742147	0.0697246	10.644	1.86027e-26	3.62602e-25
ENSG00000173898.10	SPTBN2	2099.07	2.06502	0.194016	10.6435	1.86914e-26	3.64147e-25
ENSG00000169727.11	GPS1	5003.89	0.924818	0.0868955	10.6429	1.88236e-26	3.66538e-25
ENSG00000179361.16	ARID3B	259.084	1.24092	0.116618	10.6409	1.92329e-26	3.74319e-25
ENSG00000088854.12	C20orf194	654.687	-1.35928	0.127756	-10.6397	1.94802e-26	3.78941e-25
ENSG00000261122.5	FLJ26245	486.617	8.88905	0.835578	10.6382	1.97906e-26	3.84786e-25
ENSG00000137273.3	FOXF2	103.293	4.04839	0.380568	10.6377	1.98901e-26	3.86525e-25
ENSG00000073670.12	ADAM11	78.5465	-2.44503	0.229874	-10.6364	2.01839e-26	3.92038e-25
ENSG00000246877.1	DNM1P35	27.7395	-2.51373	0.236348	-10.6357	2.03283e-26	3.94643e-25
ENSG00000259660.2	DNM1P47	5.02086	-3.42262	0.321947	-10.631	2.13777e-26	4.14807e-25
ENSG00000063180.7	CA11	833.783	-2.03737	0.19167	-10.6295	2.17159e-26	4.21157e-25
ENSG00000203880.10	PCMTD2	1606.01	-1.06945	0.100643	-10.6262	2.25214e-26	4.36561e-25
ENSG00000049239.11	H6PD	3635.76	-1.09232	0.102808	-10.6249	2.28379e-26	4.42472e-25
ENSG00000134398.11	ERN2	140.28	4.74267	0.446478	10.6224	2.34444e-26	4.53995e-25
ENSG00000128710.5	HOXD10	415.951	-2.61712	0.246549	-10.615	2.53765e-26	4.91163e-25
ENSG00000113161.14	HMGCR	3159.04	1.79832	0.169432	10.6138	2.56954e-26	4.97086e-25
ENSG00000015171.17	ZMYND11	2613.49	-0.873546	0.082321	-10.6115	2.63619e-26	5.09725e-25
ENSG00000124507.9	PACSIN1	610.501	2.92557	0.275766	10.6089	2.70953e-26	5.23643e-25
ENSG00000168924.13	LETM1	1973.85	1.05302	0.0992694	10.6077	2.74566e-26	5.3036e-25
ENSG00000104953.17	TLE6	191.935	2.32736	0.219439	10.6059	2.79692e-26	5.39991e-25
[truncated: 44,753 more rows]

## Sheet: BRCA DE analysis
ID	gene	baseMean	log2FoldChange	lfcSE	stat	pvalue	padj
ENSG00000099953.8	MMP11	3667.21	6.60968	0.261922	25.2353	1.64309e-140	6.42167e-136
ENSG00000123500.8	COL10A1	1675.96	7.37902	0.344454	21.4224	8.26273e-102	1.61466e-97
ENSG00000119771.13	KLHL29	1360.2	-2.97506	0.143885	-20.6767	5.61427e-95	7.31409e-91
ENSG00000060718.17	COL11A1	2363.07	6.412	0.312676	20.5068	1.87089e-93	1.828e-89
ENSG00000187824.7	TMEM220	788.667	-2.39495	0.118836	-20.1535	2.50863e-90	1.9609e-86
ENSG00000263400.5	TMEM220-AS1	100.295	-2.41972	0.120998	-19.9981	5.7261e-89	3.72989e-85
ENSG00000196549.9	MME	14929.7	-3.76309	0.189115	-19.8984	4.19834e-88	2.34406e-84
ENSG00000198478.7	SH3BGRL2	3670.37	-2.25177	0.113357	-19.8644	8.26939e-88	4.03991e-84
ENSG00000198947.13	DMD	6346.18	-3.53059	0.18001	-19.6133	1.1902e-85	5.16853e-82
ENSG00000124440.14	HIF3A	789.371	-5.61645	0.289753	-19.3836	1.06136e-83	4.1481e-80
ENSG00000136158.9	SPRY2	3373.44	-2.60341	0.135919	-19.1542	8.93182e-82	3.13427e-78
ENSG00000198838.10	RYR3	505.96	-3.28053	0.171304	-19.1503	9.62342e-82	3.13427e-78
ENSG00000197576.12	HOXA4	208.324	-2.64628	0.140824	-18.7914	8.87384e-79	2.66782e-75
ENSG00000140694.15	PARN	3436.91	0.917145	0.0492924	18.6062	2.86121e-77	7.98748e-74
ENSG00000145777.13	TSLP	225.468	-3.71155	0.200488	-18.5125	1.63622e-76	4.26323e-73
ENSG00000143493.11	INTS7	1576.48	1.49973	0.0813872	18.4271	7.96229e-76	1.94494e-72
ENSG00000124493.12	GRM4	206.6	6.69717	0.364196	18.3889	1.61202e-75	3.70604e-72
ENSG00000158966.12	CACHD1	3212.96	-2.64553	0.145816	-18.1429	1.46083e-73	3.17187e-70
ENSG00000182253.13	SYNM	24710.2	-4.03332	0.223351	-18.0582	6.80149e-73	1.39907e-69
ENSG00000154493.16	C10orf90	249.13	-4.62893	0.257935	-17.9461	5.1482e-72	1.00603e-68
ENSG00000103269.12	RHBDL1	112.728	3.5014	0.195669	17.8945	1.30209e-71	2.42331e-68
ENSG00000249669.6	MIR143HG	1500.99	-4.2219	0.239625	-17.6187	1.76911e-69	3.14282e-66
ENSG00000167191.10	GPRC5B	4472.7	-1.93442	0.109966	-17.5911	2.88382e-69	4.90036e-66
ENSG00000106714.16	CNTNAP3	355.646	-3.3162	0.188734	-17.5707	4.13111e-69	6.72733e-66
ENSG00000154736.5	ADAMTS5	6032.99	-3.00426	0.172731	-17.3927	9.36658e-68	1.4643e-64
ENSG00000106004.4	HOXA5	848.813	-2.81436	0.163872	-17.1742	4.14675e-66	6.23336e-63
ENSG00000137225.11	CAPN11	373.716	-2.8624	0.167407	-17.0985	1.52321e-65	2.20487e-62
ENSG00000107731.11	UNC5B	1822.95	2.17026	0.128313	16.9138	3.56093e-64	4.97042e-61
ENSG00000168497.4	SDPR	7475.67	-4.08412	0.242787	-16.8218	1.68834e-63	2.27536e-60
ENSG00000185420.17	SMYD3	349.601	2.15169	0.127931	16.8191	1.76765e-63	2.30284e-60
ENSG00000241684.4	ADAMTS9-AS2	266.807	-3.60237	0.215166	-16.7423	6.44799e-63	8.12926e-60
ENSG00000198932.11	GPRASP1	1436.66	-2.16682	0.129463	-16.737	7.04746e-63	8.60737e-60
ENSG00000205221.11	VIT	1324.13	-4.07612	0.244137	-16.6961	1.39981e-62	1.65784e-59
ENSG00000184384.12	MAML2	4889.37	-2.39435	0.143488	-16.6867	1.63681e-62	1.88151e-59
ENSG00000165197.4	FIGF	1665.98	-4.63165	0.278059	-16.6571	2.68827e-62	3.00188e-59
ENSG00000146648.14	EGFR	10876.5	-2.91461	0.175586	-16.5993	7.04995e-62	7.6537e-59
ENSG00000151623.13	NR3C2	1692.72	-2.48672	0.149947	-16.584	9.09617e-62	9.60826e-59
ENSG00000243742.4	RPLP0P2	95.0351	3.39934	0.205283	16.5593	1.37269e-61	1.41181e-58
ENSG00000094963.12	FMO2	9602.28	-3.96218	0.240485	-16.4758	5.47549e-61	5.48714e-58
ENSG00000108924.12	HLF	3040.35	-3.30672	0.201032	-16.4487	8.56758e-61	8.37117e-58
ENSG00000143748.16	NVL	1431.79	1.39782	0.0850582	16.4336	1.09872e-60	1.04735e-57
ENSG00000134138.18	MEIS2	1240.4	-1.9072	0.116115	-16.4251	1.26463e-60	1.1768e-57
ENSG00000116574.5	RHOU	3657.82	-2.77504	0.169064	-16.4141	1.51661e-60	1.37846e-57
ENSG00000276386.1	RP11-203I2.1	67.1417	-3.43788	0.209474	-16.412	1.56905e-60	1.39371e-57
ENSG00000188312.12	CENPP	392.93	1.98369	0.121113	16.3789	2.70758e-60	2.35156e-57
ENSG00000130226.15	DPP6	184.424	-4.44476	0.271583	-16.3661	3.33994e-60	2.83772e-57
ENSG00000154263.16	ABCA10	1084.77	-3.49976	0.214688	-16.3016	9.60868e-60	7.99013e-57
ENSG00000182463.14	TSHZ2	4563.43	-2.73603	0.168527	-16.235	2.85392e-59	2.32374e-56
ENSG00000169241.16	SLC50A1	2289.21	2.02127	0.124573	16.2257	3.32111e-59	2.64896e-56
ENSG00000165795.19	NDRG2	19835.4	-2.58833	0.160305	-16.1463	1.20664e-58	9.43183e-56
ENSG00000245025.2	RP11-875O11.1	92.6676	-2.14707	0.133206	-16.1184	1.89484e-58	1.45208e-55
ENSG00000124507.9	PACSIN1	119.619	3.69308	0.229223	16.1113	2.12598e-58	1.59787e-55
ENSG00000206053.11	HN1L	7637.82	1.50031	0.0933596	16.0703	4.12389e-58	3.04102e-55
ENSG00000077152.8	UBE2T	306.884	3.06632	0.191058	16.0491	5.79527e-58	4.19438e-55
ENSG00000144857.13	BOC	3959.9	-2.31123	0.144848	-15.9562	2.5796e-57	1.83306e-54
ENSG00000122641.9	INHBA	1190.8	3.60949	0.226945	15.9047	5.87901e-57	4.10302e-54
ENSG00000168309.15	FAM107A	3231.94	-3.87212	0.243636	-15.8931	7.07853e-57	4.85351e-54
ENSG00000133466.12	C1QTNF6	1023.02	2.54019	0.159847	15.8914	7.26745e-57	4.89713e-54
ENSG00000166265.10	CYYR1	3601.42	-2.09354	0.131823	-15.8814	8.52024e-57	5.64401e-54
ENSG00000174514.11	MFSD4	550.729	-2.58188	0.162639	-15.8749	9.45172e-57	6.1567e-54
ENSG00000154529.13	CNTNAP3B	215.591	-3.57055	0.225072	-15.864	1.12412e-56	7.20228e-54
ENSG00000106688.10	SLC1A1	1996.68	4.06227	0.256353	15.8464	1.48835e-56	9.3821e-54
ENSG00000105996.6	HOXA2	131.134	-2.73086	0.172871	-15.7971	3.2562e-56	2.01195e-53
ENSG00000141404.14	GNAL	1235.13	-2.39209	0.151432	-15.7964	3.29465e-56	2.01195e-53
ENSG00000144136.9	SLC20A1	2892.12	1.69844	0.107551	15.7919	3.53496e-56	2.12549e-53
ENSG00000153291.14	SLC25A27	647.329	-2.6855	0.170089	-15.7888	3.71702e-56	2.2011e-53
ENSG00000167641.9	PPP1R14A	953.368	-3.14888	0.200113	-15.7355	8.63479e-56	5.03692e-53
ENSG00000269936.3	RP11-394O4.5	2921.18	-3.53788	0.225966	-15.6567	2.98934e-55	1.71812e-52
ENSG00000083782.6	EPYC	73.0071	7.00081	0.449383	15.5787	1.01568e-54	5.75304e-52
ENSG00000113648.15	H2AFY	8534.24	1.13031	0.0726831	15.5511	1.56299e-54	8.72665e-52
ENSG00000248309.4	MEF2C-AS1	59.4611	-2.42864	0.156227	-15.5456	1.70372e-54	9.3784e-52
ENSG00000187699.9	C2orf88	864.732	-3.06307	0.197982	-15.4714	5.4096e-54	2.93643e-51
ENSG00000076382.15	SPAG5	723.395	3.27992	0.212194	15.4572	6.74911e-54	3.61336e-51
ENSG00000113594.8	LIFR	10648	-2.64655	0.171246	-15.4546	7.02015e-54	3.70768e-51
ENSG00000134057.13	CCNB1	897.292	2.52313	0.163325	15.4485	7.7177e-54	4.02175e-51
ENSG00000134121.8	CHL1	3472.87	-3.46373	0.224488	-15.4294	1.03776e-53	5.3367e-51
ENSG00000169895.5	SYAP1	5840.08	1.36325	0.0886208	15.3829	2.13165e-53	1.08196e-50
ENSG00000103888.14	CEMIP	350.435	3.38381	0.22017	15.3691	2.63867e-53	1.32214e-50
ENSG00000253552.6	HOXA-AS2	273.442	-2.01537	0.131158	-15.366	2.76868e-53	1.36973e-50
ENSG00000120162.9	MOB3B	1768.04	-2.17306	0.141584	-15.3482	3.6427e-53	1.7796e-50
ENSG00000158445.7	KCNB1	1493.44	-4.55793	0.297493	-15.3212	5.52247e-53	2.66462e-50
ENSG00000100154.13	TTC28	3321.91	-1.51719	0.0992927	-15.2799	1.04021e-52	4.95786e-50
ENSG00000184500.13	PROS1	4306.46	-2.11178	0.138515	-15.2458	1.7558e-52	8.26771e-50
ENSG00000160753.14	RUSC1	1852.15	1.3828	0.0907583	15.2361	2.03826e-52	9.48349e-50
ENSG00000122591.10	FAM126A	3376.84	-2.16024	0.141855	-15.2285	2.28786e-52	1.05196e-49
ENSG00000147862.13	NFIB	18088.1	-2.33468	0.153409	-15.2186	2.66016e-52	1.20892e-49
ENSG00000162746.13	FCRLB	190.667	4.61363	0.303178	15.2176	2.70452e-52	1.21495e-49
ENSG00000162073.12	PAQR4	603.692	2.64102	0.17372	15.2028	3.39004e-52	1.5056e-49
ENSG00000165474.5	GJB2	626.08	4.66524	0.307171	15.1877	4.26469e-52	1.87278e-49
ENSG00000105976.13	MET	4360.31	-2.49192	0.164341	-15.1631	6.20841e-52	2.69604e-49
ENSG00000149090.10	PAMR1	3645.29	-3.24742	0.214208	-15.1601	6.49749e-52	2.79056e-49
ENSG00000143799.11	PARP1	8696.45	1.12396	0.0742755	15.1323	9.91739e-52	4.21306e-49
ENSG00000163431.12	LMOD1	7680.91	-2.67027	0.176625	-15.1183	1.22637e-51	5.15378e-49
ENSG00000081041.8	CXCL2	1390.78	-4.40933	0.291738	-15.114	1.30859e-51	5.44082e-49
ENSG00000204178.8	TMEM57	2584.49	0.78372	0.0518734	15.1083	1.42755e-51	5.87292e-49
ENSG00000174871.9	CNIH2	68.5115	3.30593	0.219018	15.0943	1.76447e-51	7.18342e-49
ENSG00000164919.9	COX6C	8420.93	2.44933	0.162448	15.0776	2.27478e-51	9.16549e-49
ENSG00000106006.6	HOXA6	125.082	-3.11688	0.206987	-15.0583	3.04441e-51	1.21413e-48
ENSG00000077157.19	PPP1R12B	10268.5	-2.19521	0.14582	-15.0542	3.23964e-51	1.27894e-48
ENSG00000157152.15	SYN2	928.48	-3.63905	0.24193	-15.0417	3.91113e-51	1.52859e-48
ENSG00000163378.12	EOGT	2765.87	-1.58039	0.10512	-15.0341	4.38792e-51	1.69795e-48
ENSG00000160161.8	CILP2	198.224	3.12923	0.20875	14.9904	8.48885e-51	3.25264e-48
ENSG00000136770.9	DNAJC1	2727.73	1.93708	0.129328	14.9781	1.02148e-50	3.87598e-48
ENSG00000267365.1	KCNJ2-AS1	92.6879	-2.47965	0.166297	-14.911	2.79509e-50	1.05039e-47
ENSG00000253731.2	PCDHGA6	248.609	-1.64415	0.110367	-14.8971	3.44338e-50	1.28169e-47
ENSG00000077264.13	PAK3	847.404	-3.45725	0.232182	-14.8903	3.81231e-50	1.40563e-47
ENSG00000179796.10	LRRC3B	84.3318	-4.29895	0.288863	-14.8823	4.29461e-50	1.56866e-47
ENSG00000143418.18	CERS2	9767.24	1.28439	0.0863757	14.8698	5.18039e-50	1.87468e-47
ENSG00000099219.12	ERMP1	4306.89	1.62193	0.109254	14.8455	7.43746e-50	2.66677e-47
ENSG00000160345.11	C9orf116	243.769	2.69951	0.181861	14.8438	7.62949e-50	2.71076e-47
ENSG00000163348.3	PYGO2	3585.41	0.983125	0.0662363	14.8427	7.75582e-50	2.73082e-47
ENSG00000154265.14	ABCA5	2727.2	-1.62279	0.110199	-14.7259	4.39305e-49	1.53298e-46
ENSG00000198901.12	PRC1	964.722	2.66607	0.181071	14.7238	4.53124e-49	1.56721e-46
ENSG00000161649.11	CD300LG	4382.32	-4.90837	0.333965	-14.6973	6.71206e-49	2.30112e-46
ENSG00000139946.8	PELI2	1394.56	-2.01756	0.137321	-14.6923	7.21988e-49	2.45369e-46
ENSG00000131944.8	C19orf40	213.672	1.40219	0.0955326	14.6776	8.97218e-49	3.02293e-46
ENSG00000075035.8	WSCD2	234.674	-3.56365	0.243402	-14.641	1.53791e-48	5.13726e-46
ENSG00000164488.10	DACT2	231.547	-4.20748	0.287536	-14.6329	1.73314e-48	5.74038e-46
ENSG00000122592.7	HOXA7	223.018	-2.59966	0.177805	-14.6209	2.06763e-48	6.79067e-46
ENSG00000160606.9	TLCD1	287.466	2.84329	0.19452	14.6169	2.1908e-48	7.13524e-46
ENSG00000087586.16	AURKA	334.575	2.8142	0.192574	14.6136	2.3016e-48	7.43416e-46
ENSG00000254369.5	HOXA-AS3	71.3687	-2.57507	0.176385	-14.5991	2.84604e-48	9.11736e-46
ENSG00000261039.2	RP11-417E7.2	47.2368	4.21535	0.288755	14.5984	2.87719e-48	9.14221e-46
ENSG00000105997.21	HOXA3	519.844	-2.33186	0.15983	-14.5896	3.27083e-48	1.03092e-45
ENSG00000182732.15	RGS6	314.665	-3.39653	0.233019	-14.5762	3.98116e-48	1.24477e-45
ENSG00000196611.4	MMP1	595.025	7.40268	0.50892	14.5459	6.20277e-48	1.92399e-45
ENSG00000137216.17	TMEM63B	2348.74	1.35213	0.0931204	14.5202	9.01927e-48	2.77559e-45
ENSG00000184271.14	POU6F1	1006.65	-1.17297	0.0810102	-14.4793	1.63873e-47	5.00363e-45
ENSG00000137070.16	IL11RA	1260.51	-1.75738	0.121448	-14.4702	1.86839e-47	5.65098e-45
ENSG00000255561.5	FDXACB1	196.056	1.71364	0.118429	14.4698	1.87966e-47	5.65098e-45
ENSG00000116711.9	PLA2G4A	962.317	-2.64995	0.183335	-14.4541	2.36151e-47	7.04541e-45
ENSG00000165072.9	MAMDC2	2423.37	-2.84262	0.196673	-14.4536	2.38021e-47	7.0474e-45
ENSG00000086232.11	EIF2AK1	9204.19	0.850065	0.058927	14.4257	3.56514e-47	1.04764e-44
ENSG00000182481.7	KPNA2	3355.78	2.30575	0.160066	14.405	4.81163e-47	1.40338e-44
ENSG00000161980.5	POLR3K	708.382	1.58542	0.110147	14.3937	5.66773e-47	1.64083e-44
ENSG00000198053.10	SIRPA	6770.54	-1.43808	0.100054	-14.373	7.64091e-47	2.19581e-44
ENSG00000134690.9	CDCA8	336.504	2.88419	0.201033	14.3468	1.11526e-46	3.18158e-44
ENSG00000173320.8	STOX2	688.537	-2.15215	0.150095	-14.3386	1.25568e-46	3.55623e-44
ENSG00000260219.2	RP11-347C12.10	150.285	2.29941	0.160564	14.3209	1.62123e-46	4.55846e-44
ENSG00000182601.6	HS3ST4	217.376	-6.12839	0.427957	-14.3201	1.63906e-46	4.57566e-44
ENSG00000153187.15	HNRNPU	25283.5	0.65038	0.0454746	14.3021	2.12395e-46	5.88726e-44
ENSG00000090530.8	P3H2	1256.05	-1.9405	0.135782	-14.2913	2.48e-46	6.82576e-44
ENSG00000230838.1	AC093850.2	67.2687	5.89656	0.412826	14.2834	2.77793e-46	7.5923e-44
ENSG00000100526.18	CDKN3	170.174	3.06806	0.215034	14.2678	3.4737e-46	9.42797e-44
ENSG00000083067.21	TRPM3	78.31	-3.35506	0.235323	-14.2572	4.04134e-46	1.08929e-43
ENSG00000277954.1	RP11-679B19.1	135.131	-2.01725	0.141494	-14.2567	4.07024e-46	1.08957e-43
ENSG00000100883.10	SRP54	3262.12	0.787623	0.05526	14.253	4.29145e-46	1.14097e-43
ENSG00000264016.2	CTC-297N7.9	37.1107	-2.37486	0.166878	-14.2312	5.87059e-46	1.55027e-43
ENSG00000154473.16	BUB3	5119.95	1.13407	0.0798432	14.2037	8.6921e-46	2.27996e-43
ENSG00000006210.6	CX3CL1	18364.4	-3.26971	0.230253	-14.2005	9.09617e-46	2.37004e-43
ENSG00000226237.1	RP11-276H19.1	204.463	-2.68118	0.188906	-14.1932	1.0095e-45	2.61287e-43
ENSG00000243422.1	RP11-413E6.1	70.2605	-2.45259	0.173134	-14.1658	1.49103e-45	3.83382e-43
ENSG00000130032.14	PRRG3	425.616	-3.21316	0.22687	-14.163	1.55159e-45	3.96345e-43
ENSG00000228971.2	RP11-286B14.1	411.055	-3.62028	0.255914	-14.1465	1.96288e-45	4.98152e-43
ENSG00000166246.12	C16orf71	111.794	2.37261	0.167752	14.1435	2.04778e-45	5.16345e-43
ENSG00000162889.9	MAPKAPK2	8719.53	1.29946	0.0919373	14.1341	2.33971e-45	5.86173e-43
ENSG00000103044.9	HAS3	2446.35	-4.08415	0.289842	-14.091	4.3169e-45	1.07463e-42
ENSG00000230018.1	RP11-481H12.1	158.108	-2.89732	0.205664	-14.0876	4.52449e-45	1.11918e-42
ENSG00000104147.7	OIP5	55.8624	2.43309	0.172842	14.077	5.2605e-45	1.29306e-42
ENSG00000154134.13	ROBO3	699.735	-2.09824	0.149072	-14.0754	5.38056e-45	1.3143e-42
ENSG00000163239.11	TDRD10	167.249	-2.62113	0.186531	-14.052	7.4918e-45	1.81865e-42
ENSG00000136161.11	RCBTB2	1564.6	-1.26259	0.0898562	-14.0513	7.56618e-45	1.82536e-42
ENSG00000114023.14	FAM162A	2666.4	1.47906	0.10527	14.0502	7.68087e-45	1.84166e-42
ENSG00000172987.11	HPSE2	488.374	-3.91802	0.279171	-14.0345	9.59132e-45	2.28572e-42
ENSG00000215386.9	MIR99AHG	615.011	-2.1223	0.151226	-14.0339	9.66314e-45	2.28888e-42
ENSG00000136811.15	ODF2	2685.92	1.20694	0.0860281	14.0295	1.02802e-44	2.42037e-42
ENSG00000158458.18	NRG2	431.626	-3.43202	0.244713	-14.0247	1.10136e-44	2.57751e-42
ENSG00000152580.8	IGSF10	2218.37	-3.58156	0.255619	-14.0113	1.32869e-44	3.09102e-42
ENSG00000237248.4	LINC00987	276.783	-1.81378	0.129844	-13.969	2.41107e-44	5.57585e-42
ENSG00000103253.16	HAGHL	193.797	3.71124	0.26595	13.9547	2.9469e-44	6.77492e-42
ENSG00000143549.18	TPM3	14697.8	1.27131	0.0912067	13.9388	3.68315e-44	8.37853e-42
ENSG00000166257.7	SCN3B	304.965	-2.80749	0.201417	-13.9387	3.6873e-44	8.37853e-42
ENSG00000173838.10	MARCH10	45.2667	5.24945	0.376822	13.9308	4.11506e-44	9.29647e-42
ENSG00000142910.14	TINAGL1	6459.5	-1.92361	0.138177	-13.9214	4.69677e-44	1.05497e-41
ENSG00000170312.14	CDK1	635.336	2.97787	0.213936	13.9194	4.82839e-44	1.07833e-41
ENSG00000164087.6	POC1A	250.807	1.93166	0.13879	13.9179	4.93292e-44	1.09542e-41
ENSG00000198885.8	ITPRIPL1	605.666	-2.52929	0.181753	-13.9161	5.06019e-44	1.11733e-41
ENSG00000104450.11	SPAG1	694.403	2.20538	0.158488	13.9152	5.12475e-44	1.12523e-41
ENSG00000075702.15	WDR62	215.08	2.96788	0.213316	13.9131	5.27787e-44	1.15238e-41
ENSG00000025423.10	HSD17B6	81.6186	2.96579	0.213378	13.8992	6.40363e-44	1.39041e-41
ENSG00000172201.9	ID4	4775.6	-2.59162	0.186547	-13.8926	7.02452e-44	1.51679e-41
ENSG00000141294.8	LRRC46	152.049	2.73709	0.197088	13.8876	7.53e-44	1.61701e-41
ENSG00000180660.7	MAB21L1	429.003	-2.81479	0.202784	-13.8807	8.29142e-44	1.77078e-41
ENSG00000152104.10	PTPN14	9370.39	-1.89442	0.136518	-13.8768	8.76213e-44	1.86114e-41
ENSG00000231367.4	AC016995.3	593.504	-3.7127	0.267963	-13.8553	1.18189e-43	2.49685e-41
ENSG00000135119.13	RNFT2	139.826	1.987	0.143454	13.8511	1.25227e-43	2.61724e-41
ENSG00000197872.10	FAM49A	2096.6	-1.91167	0.138015	-13.8512	1.25146e-43	2.61724e-41
ENSG00000112175.7	BMP5	276.622	-4.01243	0.290029	-13.8346	1.57639e-43	3.27713e-41
ENSG00000250961.1	CTD-2023N9.1	61.282	-5.04243	0.364744	-13.8246	1.81193e-43	3.74686e-41
ENSG00000135046.12	ANXA1	38566.4	-2.59892	0.188113	-13.8157	2.04899e-43	4.21478e-41
ENSG00000121753.11	BAI2	1136.26	3.13368	0.226958	13.8073	2.30222e-43	4.71087e-41
ENSG00000214517.7	PPME1	3042.75	0.862564	0.0624732	13.8069	2.31486e-43	4.71206e-41
ENSG00000223808.1	RP11-428L9.2	102.096	6.99903	0.50795	13.779	3.41115e-43	6.90767e-41
ENSG00000166803.9	KIAA0101	328.676	3.71184	0.269393	13.7785	3.43249e-43	6.91504e-41
ENSG00000184831.12	APOO	544.649	1.2394	0.0899632	13.7767	3.51774e-43	7.05045e-41
ENSG00000132561.12	MATN2	10113.5	-2.59951	0.188796	-13.7689	3.91997e-43	7.81654e-41
ENSG00000066044.12	ELAVL1	4134.88	0.701471	0.0510179	13.7495	5.12897e-43	1.01754e-40
ENSG00000078596.9	ITM2A	5235.82	-2.35101	0.171154	-13.7362	6.16149e-43	1.21621e-40
ENSG00000170962.11	PDGFD	4385.93	-1.9263	0.140248	-13.735	6.26461e-43	1.23035e-40
ENSG00000127423.9	AUNIP	81.607	2.05085	0.149399	13.7273	6.9637e-43	1.36081e-40
ENSG00000240583.9	AQP1	28250.2	-2.35508	0.171627	-13.7221	7.48981e-43	1.45634e-40
ENSG00000133392.15	MYH11	33438.5	-3.48159	0.25433	-13.6893	1.17702e-42	2.27729e-40
ENSG00000116128.8	BCL9	2062.01	1.34639	0.0984716	13.6729	1.47405e-42	2.83795e-40
ENSG00000169247.10	SH3TC2	218.717	-2.12138	0.155421	-13.6492	2.0413e-42	3.91079e-40
ENSG00000033170.15	FUT8	2857.56	1.52475	0.111774	13.6414	2.2702e-42	4.32811e-40
ENSG00000232679.1	RP11-400N13.3	9.3889	6.39701	0.469061	13.6379	2.38314e-42	4.52138e-40
ENSG00000178947.8	LINC00086	771.697	-2.83993	0.208289	-13.6345	2.49529e-42	4.71127e-40
ENSG00000254122.2	PCDHGB7	640.95	-1.97305	0.144728	-13.6329	2.5527e-42	4.79649e-40
ENSG00000132031.11	MATN3	450.762	2.94457	0.216029	13.6304	2.63957e-42	4.93599e-40
ENSG00000258227.5	CLEC5A	125.183	3.81092	0.279662	13.6269	2.77147e-42	5.15797e-40
ENSG00000154721.13	JAM2	3547.62	-2.06791	0.151773	-13.6251	2.84143e-42	5.2631e-40
ENSG00000214944.8	ARHGEF28	2335.78	-1.35814	0.0997372	-13.6172	3.16635e-42	5.83729e-40
ENSG00000225889.6	AC074289.1	143.025	-2.3884	0.175617	-13.6	4.00344e-42	7.34584e-40
ENSG00000231889.6	TRAF3IP2-AS1	183.878	-1.16521	0.0857796	-13.5838	4.99876e-42	9.12928e-40
ENSG00000100442.9	FKBP3	2353.57	1.04448	0.0769083	13.5808	5.20273e-42	9.45759e-40
ENSG00000248144.4	ADH1C	893.4	-4.1277	0.303966	-13.5795	5.2984e-42	9.58692e-40
ENSG00000126785.11	RHOJ	2082.25	-1.57992	0.116354	-13.5786	5.36335e-42	9.65972e-40
ENSG00000186642.14	PDE2A	3744.36	-3.22168	0.237466	-13.5669	6.29253e-42	1.12812e-39
ENSG00000161800.11	RACGAP1	1024.62	1.71359	0.126331	13.5642	6.52746e-42	1.1649e-39
ENSG00000231768.1	LINC01354	127.807	-3.0224	0.222872	-13.5612	6.80529e-42	1.20896e-39
ENSG00000165810.15	BTNL9	5789.01	-4.13518	0.304952	-13.5601	6.90558e-42	1.22123e-39
ENSG00000140525.16	FANCI	1091	2.08389	0.153871	13.5431	8.70327e-42	1.53221e-39
ENSG00000012963.12	UBR7	3153.73	0.709215	0.0524031	13.5338	9.87376e-42	1.73048e-39
ENSG00000111674.7	ENO2	1478.88	2.00159	0.147902	13.5332	9.9648e-42	1.73863e-39
ENSG00000117153.14	KLHL12	2804.93	0.732606	0.0541493	13.5294	1.04902e-41	1.82218e-39
ENSG00000185920.14	PTCH1	1168.61	-2.074	0.153383	-13.5217	1.16482e-41	2.01436e-39
ENSG00000059573.7	ALDH18A1	4805.93	1.1364	0.0840555	13.5197	1.19689e-41	2.0607e-39
ENSG00000091513.13	TF	5492.76	-4.36721	0.323273	-13.5094	1.37713e-41	2.36063e-39
ENSG00000175164.12	ABO	486.87	-2.56465	0.189919	-13.5039	1.48229e-41	2.5298e-39
ENSG00000258545.4	RP4-755D9.1	507.143	-4.62926	0.343172	-13.4896	1.80012e-41	3.05887e-39
ENSG00000139263.10	LRIG3	2823.75	-1.72546	0.127926	-13.4879	1.8419e-41	3.11631e-39
ENSG00000243836.4	WDR86-AS1	187.153	-2.80532	0.208007	-13.4867	1.87364e-41	3.15635e-39
ENSG00000148541.11	FAM13C	551.635	-2.39544	0.177649	-13.4841	1.94076e-41	3.2554e-39
ENSG00000204136.9	GGTA1P	1751.2	-2.35511	0.174848	-13.4695	2.364e-41	3.94838e-39
ENSG00000164466.11	SFXN1	1521.13	1.0018	0.0744653	13.4533	2.94492e-41	4.89771e-39
ENSG00000146006.7	LRRTM2	167.029	-2.68008	0.199276	-13.4491	3.11738e-41	5.16257e-39
ENSG00000019505.6	SYT13	1234.79	5.91027	0.440008	13.4322	3.91581e-41	6.45745e-39
ENSG00000156873.14	PHKG2	1254.67	1.4123	0.105155	13.4306	3.99986e-41	6.56835e-39
ENSG00000163545.7	NUAK2	220.445	2.20685	0.164367	13.4263	4.23963e-41	6.93295e-39
ENSG00000175984.13	DENND2C	330.994	-1.65686	0.123538	-13.4117	5.16545e-41	8.41172e-39
ENSG00000114346.12	ECT2	1312.34	1.84898	0.137923	13.4059	5.58558e-41	9.05815e-39
ENSG00000072163.17	LIMS2	3826.79	-2.17661	0.162422	-13.401	5.96782e-41	9.63803e-39
ENSG00000148396.17	SEC16A	10255.2	1.05643	0.0788502	13.398	6.21229e-41	9.99157e-39
ENSG00000189292.14	FAM150B	171.031	-4.67377	0.348934	-13.3944	6.51923e-41	1.04423e-38
ENSG00000164032.10	H2AFZ	5252	1.56416	0.116809	13.3907	6.85581e-41	1.09366e-38
ENSG00000127561.13	SYNGR3	52.7374	3.49946	0.261456	13.3845	7.446e-41	1.18298e-38
ENSG00000203805.9	PPAPDC1A	116.53	5.50786	0.411539	13.3836	7.54412e-41	1.19371e-38
ENSG00000167619.10	TMEM145	84.2992	4.60226	0.343972	13.3797	7.94293e-41	1.25175e-38
ENSG00000177098.7	SCN4B	2597.64	-2.26147	0.169155	-13.3693	9.14265e-41	1.43503e-38
ENSG00000154258.15	ABCA9	3126.06	-3.78662	0.283293	-13.3665	9.49489e-41	1.48436e-38
ENSG00000104415.12	WISP1	271.174	3.54587	0.265315	13.3648	9.71151e-41	1.51217e-38
ENSG00000123975.4	CKS2	550.421	2.55591	0.191392	13.3543	1.11751e-40	1.73317e-38
ENSG00000016602.9	CLCA4	202.316	-4.96238	0.371647	-13.3524	1.14681e-40	1.77157e-38
ENSG00000106537.7	TSPAN13	8807.76	1.93984	0.145309	13.3497	1.18936e-40	1.83007e-38
ENSG00000248869.4	RP11-138I17.1	67.0161	-4.56853	0.342559	-13.3365	1.42043e-40	2.17705e-38
ENSG00000159433.10	STARD9	1992.77	-2.36536	0.177401	-13.3334	1.48004e-40	2.25955e-38
ENSG00000162989.4	KCNJ3	1337.38	6.50433	0.488127	13.3251	1.65456e-40	2.51615e-38
ENSG00000128918.13	ALDH1A2	989.789	-2.95955	0.222179	-13.3206	1.75716e-40	2.66182e-38
ENSG00000154928.15	EPHB1	1057.47	-3.2992	0.248317	-13.2862	2.78248e-40	4.19875e-38
ENSG00000230587.1	AC093609.1	39.7154	-2.65595	0.199907	-13.2859	2.79375e-40	4.19955e-38
ENSG00000128534.6	LSM8	1738.66	1.80129	0.135607	13.2832	2.89782e-40	4.3393e-38
ENSG00000196562.13	SULF2	10156.2	1.77503	0.133891	13.2573	4.09276e-40	6.10524e-38
ENSG00000163689.17	C3orf67	95.6744	1.89716	0.143154	13.2526	4.35934e-40	6.45364e-38
ENSG00000259683.1	RP11-182J1.14	76.7938	-3.14693	0.237458	-13.2526	4.35827e-40	6.45364e-38
ENSG00000167964.11	RAB26	196.441	3.67364	0.277539	13.2365	5.4033e-40	7.96895e-38
ENSG00000181788.3	SIAH2	2959.05	2.00796	0.151778	13.2296	5.91822e-40	8.69555e-38
ENSG00000224577.1	LINC01117	32.7281	3.1148	0.235576	13.222	6.54669e-40	9.58294e-38
ENSG00000276649.1	RP5-858L17.1	53.6223	-2.40012	0.181644	-13.2133	7.34809e-40	1.07159e-37
ENSG00000104824.15	HNRNPL	9476.85	0.505221	0.0382647	13.2033	8.39497e-40	1.2197e-37
ENSG00000092421.15	SEMA6A	2715.11	-1.73552	0.131454	-13.2025	8.48706e-40	1.22852e-37
ENSG00000105011.7	ASF1B	416.143	3.09617	0.234586	13.1984	8.95708e-40	1.29177e-37
ENSG00000154678.15	PDE1C	1449.91	-3.25094	0.246509	-13.1879	1.03021e-39	1.48029e-37
ENSG00000261742.4	LINC00922	14.0836	4.87407	0.369705	13.1837	1.08941e-39	1.55962e-37
ENSG00000168079.15	SCARA5	5844.92	-4.95477	0.375984	-13.1781	1.17234e-39	1.67222e-37
ENSG00000196976.6	LAGE3	598.193	1.67468	0.127102	13.1759	1.20857e-39	1.71763e-37
ENSG00000161888.10	SPC24	164.425	3.08983	0.234694	13.1653	1.38897e-39	1.96685e-37
ENSG00000196405.11	EVL	8675.34	2.15023	0.163375	13.1614	1.46406e-39	2.0657e-37
ENSG00000088325.14	TPX2	882.168	3.19234	0.242764	13.15	1.7026e-39	2.39362e-37
ENSG00000077235.16	GTF3C1	5471.96	0.918283	0.0698446	13.1475	1.75851e-39	2.46336e-37
ENSG00000170468.7	C14orf169	822.514	1.16459	0.0885835	13.1468	1.7764e-39	2.47954e-37
ENSG00000133800.7	LYVE1	5310.04	-4.90624	0.37376	-13.1267	2.31487e-39	3.21964e-37
ENSG00000226329.2	AC005682.6	123.883	-2.67288	0.203698	-13.1218	2.47023e-39	3.42355e-37
ENSG00000183155.4	RABIF	744.234	1.11913	0.0852973	13.1203	2.51833e-39	3.47788e-37
ENSG00000179915.19	NRXN1	290.85	-3.87475	0.295514	-13.1119	2.81425e-39	3.87286e-37
ENSG00000116957.11	TBCE	1392.51	0.912261	0.069589	13.1093	2.91366e-39	3.9956e-37
ENSG00000170509.10	HSD17B13	486.201	-5.4563	0.416432	-13.1025	3.18563e-39	4.35329e-37
ENSG00000132676.14	DAP3	5716.87	0.882652	0.067409	13.094	3.56374e-39	4.85302e-37
ENSG00000183682.7	BMP8A	24.9375	2.50273	0.191291	13.0833	4.09983e-39	5.56367e-37
ENSG00000157456.6	CCNB2	393.806	3.14675	0.240643	13.0764	4.49224e-39	6.05415e-37
ENSG00000169258.6	GPRIN1	147.421	2.60772	0.199421	13.0764	4.48955e-39	6.05415e-37
ENSG00000197191.4	CYSRT1	53.8099	2.71596	0.207796	13.0703	4.86497e-39	6.53394e-37
ENSG00000189159.14	HN1	2174.21	2.00403	0.153331	13.0699	4.88993e-39	6.54497e-37
ENSG00000157404.14	KIT	14704.2	-4.06938	0.311625	-13.0586	5.67977e-39	7.57619e-37
ENSG00000143569.17	UBAP2L	8753.75	0.746521	0.0572345	13.0432	6.94823e-39	9.20938e-37
ENSG00000175305.15	CCNE2	153.225	2.25528	0.172909	13.0432	6.95127e-39	9.20938e-37
ENSG00000254602.1	AP000662.4	47.4392	-2.15393	0.16523	-13.0359	7.64372e-39	1.00926e-36
ENSG00000233429.8	HOTAIRM1	348.941	-2.16994	0.166463	-13.0355	7.68317e-39	1.01105e-36
ENSG00000228649.7	AC005682.5	206.079	-2.69029	0.206403	-13.0342	7.81921e-39	1.0255e-36
ENSG00000151914.16	DST	52400.9	-2.29931	0.176651	-13.0161	9.91428e-39	1.29592e-36
ENSG00000106327.11	TFR2	48.3246	2.99586	0.230262	13.0106	1.06464e-38	1.38698e-36
ENSG00000132026.12	RTBDN	27.8006	6.78164	0.521351	13.0078	1.10445e-38	1.43406e-36
ENSG00000157613.9	CREB3L1	1866.72	2.92929	0.225248	13.0047	1.14989e-38	1.48812e-36
ENSG00000122565.17	CBX3	8572.69	0.979664	0.0753959	12.9936	1.33012e-38	1.71568e-36
ENSG00000129244.7	ATP1B2	350.928	-1.76417	0.135886	-12.9827	1.53278e-38	1.97058e-36
ENSG00000150471.14	LPHN3	666.271	-3.1767	0.244716	-12.9812	1.56417e-38	2.00434e-36
ENSG00000141668.8	CBLN2	171.83	6.2913	0.484989	12.972	1.76271e-38	2.25137e-36
ENSG00000276409.3	CCL14	899.695	-3.47761	0.26834	-12.9597	2.07001e-38	2.63526e-36
ENSG00000100632.9	ERH	4409.26	1.08773	0.0839998	12.9492	2.3746e-38	3.01319e-36
ENSG00000084674.12	APOB	850.747	-6.23589	0.481699	-12.9456	2.48748e-38	3.14622e-36
ENSG00000171867.15	PRNP	11643	-1.6744	0.129473	-12.9324	2.954e-38	3.72423e-36
ENSG00000125841.11	NRSN2	2011.93	1.26798	0.0980759	12.9285	3.10661e-38	3.90404e-36
ENSG00000102054.16	RBBP7	6897.16	0.845483	0.0654388	12.9202	3.46239e-38	4.32335e-36
ENSG00000149451.16	ADAM33	1613.81	-2.76294	0.213845	-12.9203	3.45842e-38	4.32335e-36
ENSG00000155970.10	MICU3	437.989	-2.33382	0.180766	-12.9107	3.91545e-38	4.87348e-36
ENSG00000165186.10	PTCHD1	876.977	-4.54818	0.352542	-12.9011	4.43792e-38	5.4981e-36
ENSG00000253250.2	C8orf88	143.002	-2.04804	0.158751	-12.901	4.44541e-38	5.4981e-36
ENSG00000144681.9	STAC	294.24	-2.36325	0.183509	-12.8781	5.9807e-38	7.37361e-36
ENSG00000138363.13	ATIC	4444.1	1.11168	0.0863269	12.8775	6.02454e-38	7.40432e-36
ENSG00000118495.17	PLAGL1	2298.47	-2.05548	0.159625	-12.877	6.0674e-38	7.43361e-36
ENSG00000138696.9	BMPR1B	5149.7	5.69292	0.442799	12.8567	7.89118e-38	9.63784e-36
ENSG00000137033.10	IL33	4099.56	-2.91198	0.226642	-12.8484	8.78319e-38	1.06939e-35
ENSG00000138131.3	LOXL4	1442.71	-2.82899	0.220212	-12.8467	8.978e-38	1.08971e-35
ENSG00000137960.5	GIPC2	573.935	-2.50643	0.195161	-12.8429	9.4288e-38	1.14088e-35
ENSG00000139874.5	SSTR1	145.151	-3.03636	0.236531	-12.837	1.01709e-37	1.22688e-35
ENSG00000103591.11	AAGAB	3176.71	1.09773	0.0855256	12.8351	1.04242e-37	1.25357e-35
ENSG00000255642.1	PABPC1P4	238.78	-1.85494	0.144583	-12.8295	1.12017e-37	1.34293e-35
ENSG00000101230.5	ISM1	2545.11	-2.2891	0.17843	-12.8291	1.12624e-37	1.34313e-35
ENSG00000261468.1	RP11-1024P17.1	150.71	-2.51903	0.196354	-12.8291	1.12721e-37	1.34313e-35
ENSG00000029559.6	IBSP	20.6426	6.54145	0.509937	12.828	1.1434e-37	1.35828e-35
ENSG00000164283.11	ESM1	192.261	3.32364	0.259186	12.8234	1.21302e-37	1.43661e-35
ENSG00000119392.13	GLE1	2796.47	0.608622	0.0474915	12.8154	1.34438e-37	1.58739e-35
ENSG00000177732.7	SOX12	1344.56	1.84111	0.143699	12.8123	1.39885e-37	1.64672e-35
ENSG00000187800.12	PEAR1	1575.13	-2.20582	0.172179	-12.8112	1.41904e-37	1.66547e-35
ENSG00000226031.4	FGF13-AS1	50.3375	-4.07733	0.318337	-12.8082	1.47483e-37	1.72577e-35
ENSG00000198010.10	DLGAP2	44.2492	-2.799	0.218593	-12.8046	1.54534e-37	1.80288e-35
ENSG00000122884.11	P4HA1	3065.85	1.19493	0.0933373	12.8023	1.59226e-37	1.8521e-35
ENSG00000104332.10	SFRP1	52142.8	-3.57697	0.279647	-12.791	1.84063e-37	2.13463e-35
ENSG00000167461.10	RAB8A	1938.11	0.883783	0.0691089	12.7883	1.90703e-37	2.2051e-35
ENSG00000137727.11	ARHGAP20	1123	-2.85491	0.223287	-12.7858	1.96802e-37	2.26891e-35
ENSG00000224958.4	PGM5-AS1	48.6222	-3.98395	0.311714	-12.7808	2.09939e-37	2.41325e-35
ENSG00000133116.7	KL	562.611	-2.54813	0.199425	-12.7774	2.19342e-37	2.51394e-35
ENSG00000109846.6	CRYAB	26579.5	-3.817	0.29888	-12.771	2.38041e-37	2.72028e-35
ENSG00000182134.14	TDRKH	844.589	0.906484	0.0709855	12.77	2.41195e-37	2.74829e-35
ENSG00000108344.13	PSMD3	7445.14	1.95389	0.153104	12.7619	2.67705e-37	3.04148e-35
ENSG00000112996.8	MRPS30	3771.5	2.20548	0.172872	12.7578	2.82004e-37	3.19466e-35
ENSG00000254862.4	RP11-159H22.2	40.2834	-3.33945	0.261764	-12.7575	2.83232e-37	3.19929e-35
ENSG00000090889.11	KIF4A	346.042	3.83433	0.300565	12.7571	2.8463e-37	3.20582e-35
ENSG00000137288.8	UQCC2	1249.82	1.5408	0.120797	12.7553	2.91179e-37	3.27016e-35
ENSG00000144580.12	RQCD1	2704.51	0.750573	0.0588471	12.7546	2.93761e-37	3.28971e-35
ENSG00000188517.13	COL25A1	256.529	-3.24173	0.254345	-12.7454	3.30484e-37	3.69037e-35
ENSG00000154734.13	ADAMTS1	12702.4	-2.93033	0.229985	-12.7414	3.47993e-37	3.86381e-35
ENSG00000156509.12	FBXO43	25.6844	2.79019	0.218985	12.7415	3.47712e-37	3.86381e-35
ENSG00000176393.9	RNPEP	4840.8	1.1832	0.0929035	12.7358	3.73808e-37	4.13868e-35
ENSG00000072042.11	RDH11	3715.26	1.02482	0.0805288	12.7261	4.23379e-37	4.67427e-35
ENSG00000172156.3	CCL11	16.8823	4.22787	0.332266	12.7243	4.33073e-37	4.76782e-35
ENSG00000205629.10	LCMT1	1711.85	0.960586	0.0755174	12.7201	4.57505e-37	5.02266e-35
ENSG00000225670.4	CADM3-AS1	219.038	-3.10182	0.24404	-12.7103	5.18204e-37	5.65725e-35
ENSG00000239672.6	NME1	1651.78	2.01758	0.158733	12.7105	5.16788e-37	5.65725e-35
ENSG00000004846.15	ABCB5	289.1	-4.08832	0.32191	-12.7002	5.89759e-37	6.42049e-35
ENSG00000213085.8	CFAP45	110.329	2.85787	0.225073	12.6975	6.10298e-37	6.62563e-35
ENSG00000160404.16	TOR2A	583.667	1.36326	0.107403	12.6929	6.4769e-37	7.0121e-35
ENSG00000158301.17	GPRASP2	1443.72	-1.31526	0.103678	-12.686	7.06737e-37	7.63022e-35
ENSG00000132646.9	PCNA	3341.1	1.3384	0.105548	12.6806	7.57902e-37	8.16008e-35
ENSG00000154330.11	PGM5	2173.84	-2.76528	0.218258	-12.6698	8.69826e-37	9.3394e-35
ENSG00000108106.12	UBE2S	403.938	2.41459	0.190613	12.6675	8.95381e-37	9.58745e-35
ENSG00000182175.12	RGMA	2129.52	-2.21093	0.174553	-12.6662	9.0975e-37	9.71469e-35
ENSG00000146410.10	MTFR2	55.4756	2.35477	0.185978	12.6615	9.65854e-37	1.02857e-34
ENSG00000169744.11	LDB2	3332.87	-2.22313	0.175627	-12.6583	1.00693e-36	1.06939e-34
ENSG00000125355.14	TMEM255A	649.486	-2.53365	0.20025	-12.6524	1.08445e-36	1.14861e-34
ENSG00000146090.14	RASGEF1C	73.5685	-4.14429	0.327765	-12.6441	1.20638e-36	1.2743e-34
ENSG00000164611.11	PTTG1	294.909	2.78756	0.220674	12.632	1.4061e-36	1.48126e-34
ENSG00000154856.11	APCDD1	4995.48	-2.36099	0.187015	-12.6246	1.54451e-36	1.62269e-34
ENSG00000124224.15	PPP4R1L	548.592	-1.56115	0.123671	-12.6235	1.5679e-36	1.64285e-34
ENSG00000259728.4	LINC00933	105.4	-1.69575	0.134354	-12.6215	1.60801e-36	1.68037e-34
ENSG00000261327.4	RP11-863P13.3	19.4226	3.59523	0.284926	12.6181	1.67824e-36	1.74909e-34
ENSG00000146670.8	CDCA5	414.188	3.00091	0.237841	12.6173	1.69529e-36	1.76215e-34
ENSG00000149923.12	PPP4C	3663.49	1.38351	0.109659	12.6165	1.71346e-36	1.77631e-34
ENSG00000240654.5	C1QTNF9	102.919	-3.60432	0.285732	-12.6143	1.76036e-36	1.82011e-34
ENSG00000168461.11	RAB31	5924.53	2.14461	0.170019	12.614	1.76811e-36	1.8233e-34
ENSG00000152904.10	GGPS1	2862.46	1.04993	0.0832387	12.6135	1.77997e-36	1.8307e-34
ENSG00000112320.10	SOBP	709.525	-1.89255	0.150102	-12.6084	1.89772e-36	1.94668e-34
ENSG00000109670.12	FBXW7	2205.91	-1.0471	0.08314	-12.5944	2.26657e-36	2.31896e-34
ENSG00000203711.10	C6orf99	24.3558	2.99777	0.238191	12.5856	2.53513e-36	2.58696e-34
ENSG00000154839.8	SKA1	104.126	3.11258	0.247457	12.5782	2.78192e-36	2.82586e-34
ENSG00000169951.8	ZNF764	470.587	0.91815	0.0729954	12.5782	2.78371e-36	2.82586e-34
ENSG00000149575.5	SCN2B	358.323	-3.00683	0.239085	-12.5764	2.8479e-36	2.88353e-34
ENSG00000080986.11	NDC80	222.119	3.06322	0.243806	12.5642	3.32305e-36	3.35594e-34
ENSG00000158186.11	MRAS	8621.12	-2.94411	0.234575	-12.5508	3.93308e-36	3.96177e-34
ENSG00000117407.15	ARTN	68.4219	3.18821	0.254164	12.5439	4.29297e-36	4.31317e-34
ENSG00000176058.10	TPRN	974.151	2.33599	0.186244	12.5426	4.36262e-36	4.3719e-34
ENSG00000105971.13	CAV2	11105.5	-3.01065	0.240159	-12.5361	4.73688e-36	4.73483e-34
ENSG00000137807.12	KIF23	499.337	2.70576	0.215967	12.5286	5.20794e-36	5.19239e-34
ENSG00000173530.5	TNFRSF10D	600.474	-2.05033	0.163695	-12.5253	5.42692e-36	5.39695e-34
ENSG00000143390.16	RFX5	2389.11	0.932011	0.074437	12.5208	5.74511e-36	5.69889e-34
ENSG00000003436.13	TFPI	3837.13	-2.41502	0.192891	-12.5201	5.79388e-36	5.73272e-34
ENSG00000051180.15	RAD51	164.231	2.41621	0.193056	12.5156	6.13604e-36	6.05593e-34
ENSG00000198774.4	RASSF9	683.751	-2.43123	0.194351	-12.5095	6.62648e-36	6.5235e-34
ENSG00000166851.13	PLK1	345.261	2.93464	0.234598	12.5092	6.64842e-36	6.52864e-34
ENSG00000142945.11	KIF2C	361.772	3.10559	0.248293	12.5078	6.7683e-36	6.62971e-34
ENSG00000065534.17	MYLK	29566.8	-2.37719	0.19013	-12.5029	7.19447e-36	7.02954e-34
ENSG00000141741.10	MIEN1	2103.17	2.25244	0.180319	12.4915	8.30959e-36	8.09884e-34
ENSG00000227467.3	LINC01537	158.188	-3.5209	0.281941	-12.4881	8.67104e-36	8.4301e-34
ENSG00000117632.19	STMN1	5023.37	1.74882	0.140141	12.479	9.72017e-36	9.42664e-34
ENSG00000228307.1	OR2S1P	32.5952	-3.27466	0.262692	-12.4658	1.14708e-35	1.10969e-33
ENSG00000163704.10	PRRT3	450.04	2.38792	0.191568	12.4651	1.15685e-35	1.11637e-33
ENSG00000179889.17	PDXDC1	8612.22	1.0482	0.0841493	12.4565	1.28966e-35	1.24147e-33
ENSG00000270093.1	AP000473.8	48.8777	-2.37128	0.190489	-12.4484	1.42728e-35	1.37057e-33
ENSG00000163513.16	TGFBR2	25124.3	-2.36143	0.189792	-12.4422	1.5411e-35	1.47624e-33
ENSG00000172318.5	B3GALT1	166.275	-3.66381	0.294537	-12.4392	1.60089e-35	1.52977e-33
ENSG00000135823.12	STX6	2744.14	0.74271	0.0598207	12.4156	2.15069e-35	2.05013e-33
ENSG00000168874.11	ATOH8	1276.29	-3.50555	0.282778	-12.3968	2.71889e-35	2.58546e-33
ENSG00000123119.10	NECAB1	447.659	-2.55911	0.20646	-12.3952	2.77324e-35	2.63074e-33
ENSG00000107104.17	KANK1	7813.88	-2.19626	0.177271	-12.3893	2.98697e-35	2.82662e-33
ENSG00000136011.13	STAB2	292.865	-3.56117	0.287445	-12.389	2.99589e-35	2.82822e-33
ENSG00000156298.11	TSPAN7	2797.22	-2.53869	0.204992	-12.3844	3.17608e-35	2.9911e-33
ENSG00000104889.4	RNASEH2A	761.562	1.67857	0.135577	12.3809	3.316e-35	3.11537e-33
ENSG00000003147.16	ICA1	2354.74	1.19459	0.0965119	12.3777	3.45209e-35	3.23545e-33
ENSG00000081377.15	CDC14B	2230.22	-1.85342	0.149744	-12.3772	3.47041e-35	3.24483e-33
ENSG00000107282.6	APBA1	967.191	-1.6116	0.130225	-12.3754	3.54919e-35	3.31057e-33
ENSG00000131779.9	PEX11B	2160.49	1.00211	0.0809775	12.3751	3.56417e-35	3.31663e-33
ENSG00000013297.9	CLDN11	2295.81	-2.47196	0.199908	-12.3655	4.01771e-35	3.72979e-33
ENSG00000100034.12	PPM1F	3563.09	-1.08208	0.0875453	-12.3603	4.2867e-35	3.97007e-33
ENSG00000117122.12	MFAP2	869.05	2.46707	0.199618	12.359	4.35792e-35	4.02649e-33
ENSG00000120334.14	CENPL	307.825	1.10854	0.0896971	12.3588	4.3683e-35	4.02656e-33
ENSG00000103546.17	SLC6A2	84.5239	-3.15001	0.254956	-12.3551	4.57234e-35	4.20473e-33
ENSG00000180287.15	PLD5	76.6221	-3.17494	0.25717	-12.3457	5.13732e-35	4.71319e-33
ENSG00000165731.16	RET	1895.7	4.19073	0.339567	12.3414	5.42031e-35	4.96117e-33
ENSG00000142731.9	PLK4	298.359	1.98171	0.160748	12.3281	6.39503e-35	5.83965e-33
ENSG00000122863.5	CHST3	3410.84	-1.76171	0.142991	-12.3204	7.03132e-35	6.40572e-33
ENSG00000172061.8	LRRC15	1828.56	3.8806	0.315039	12.3178	7.26046e-35	6.59908e-33
ENSG00000100350.13	FOXRED2	1875.65	1.26471	0.102721	12.3121	7.7933e-35	7.06695e-33
ENSG00000203734.10	ECT2L	78.064	2.86665	0.232835	12.3119	7.815e-35	7.07022e-33
ENSG00000105784.14	RUNDC3B	303.515	-1.87276	0.152168	-12.3072	8.28565e-35	7.47871e-33
ENSG00000185432.11	METTL7A	12517.2	-1.86956	0.15201	-12.2989	9.17667e-35	8.26386e-33
ENSG00000143367.14	TUFT1	1717.52	1.52834	0.124269	12.2986	9.21509e-35	8.27939e-33
ENSG00000143228.11	NUF2	167.372	3.11502	0.25338	12.2939	9.77067e-35	8.75842e-33
ENSG00000160307.8	S100B	3698.56	-3.97065	0.323034	-12.2917	1.00332e-34	8.97321e-33
ENSG00000018625.13	ATP1A2	4044.48	-4.64428	0.378225	-12.2792	1.17221e-34	1.04597e-32
ENSG00000165164.11	CXorf22	25.9977	4.16661	0.339368	12.2776	1.19552e-34	1.06434e-32
ENSG00000152253.7	SPC25	117.507	2.75907	0.224747	12.2763	1.21384e-34	1.0782e-32
ENSG00000261616.1	RP11-6O2.3	286.914	-3.24921	0.264811	-12.2699	1.31416e-34	1.16466e-32
ENSG00000123191.12	ATP7B	1077.76	1.86878	0.152363	12.2653	1.39064e-34	1.22964e-32
ENSG00000166025.16	AMOTL1	6398.44	-1.63641	0.133454	-12.262	1.44934e-34	1.27866e-32
ENSG00000105974.10	CAV1	41375.7	-3.29466	0.268694	-12.2617	1.4535e-34	1.27944e-32
ENSG00000144642.19	RBMS3	3481.64	-2.16119	0.176271	-12.2606	1.47401e-34	1.29458e-32
ENSG00000278828.1	HIST1H3H	124.025	4.17428	0.340598	12.2557	1.56562e-34	1.37195e-32
ENSG00000112167.8	SAYSD1	1318.76	0.804138	0.0656767	12.2439	1.81134e-34	1.58373e-32
ENSG00000175899.13	A2M	80450.3	-1.432	0.11701	-12.2382	1.94237e-34	1.6945e-32
ENSG00000101938.13	CHRDL1	17962.5	-4.48409	0.366458	-12.2363	1.98933e-34	1.73161e-32
ENSG00000011426.9	ANLN	625.484	3.31419	0.27086	12.2358	2.00153e-34	1.73835e-32
ENSG00000123096.10	SSPN	4878.73	-1.6301	0.133262	-12.2323	2.08919e-34	1.81046e-32
ENSG00000135218.16	CD36	78657.3	-4.58377	0.374738	-12.2319	2.09922e-34	1.81112e-32
ENSG00000231999.5	FLJ27354	83.8657	-1.90536	0.155768	-12.232	2.09698e-34	1.81112e-32
ENSG00000070031.3	SCT	7.83063	4.33956	0.354896	12.2277	2.21121e-34	1.90354e-32
ENSG00000123560.12	PLP1	508.211	-3.13346	0.256318	-12.2249	2.28969e-34	1.96677e-32
ENSG00000178966.14	RMI1	678.782	1.38553	0.113373	12.2209	2.40351e-34	2.06001e-32
ENSG00000111665.10	CDCA3	197.823	2.5566	0.209461	12.2056	2.90113e-34	2.48107e-32
ENSG00000138160.5	KIF11	704.376	2.48646	0.203843	12.1979	3.1882e-34	2.72062e-32
ENSG00000003096.12	KLHL13	2590.8	-3.2387	0.265868	-12.1816	3.89605e-34	3.31741e-32
ENSG00000175445.13	LPL	55489.2	-4.97325	0.408446	-12.1761	4.16987e-34	3.54285e-32
ENSG00000198848.11	CES1	8113.22	-4.61718	0.379695	-12.1602	5.06058e-34	4.2903e-32
ENSG00000071539.12	TRIP13	313.263	2.07935	0.171047	12.1566	5.29144e-34	4.47631e-32
ENSG00000183032.9	SLC25A21	72.867	1.86786	0.153764	12.1476	5.90755e-34	4.98671e-32
ENSG00000115361.6	ACADL	591.669	-4.53985	0.373745	-12.1469	5.95859e-34	5.01896e-32
ENSG00000198483.11	ANKRD35	490.417	-2.03912	0.167942	-12.1419	6.33766e-34	5.32677e-32
ENSG00000246090.5	RP11-696N14.1	208.71	-1.91082	0.157414	-12.1388	6.5797e-34	5.51834e-32
ENSG00000117650.11	NEK2	256.747	3.92045	0.323089	12.1343	6.95274e-34	5.81872e-32
ENSG00000122952.15	ZWINT	692.539	2.38388	0.196509	12.1312	7.22148e-34	6.0307e-32
ENSG00000102053.12	ZC3H12B	205.39	-1.72932	0.14256	-12.1305	7.27808e-34	6.06502e-32
ENSG00000103647.11	CORO2B	933.411	-2.50462	0.2066	-12.1231	7.97139e-34	6.62864e-32
ENSG00000170606.12	HSPA4	8181.13	0.883349	0.0728819	12.1203	8.2469e-34	6.84317e-32
ENSG00000127564.15	PKMYT1	229.835	3.90531	0.322285	12.1176	8.52408e-34	7.04327e-32
ENSG00000232079.5	AL035610.1	276.885	-4.41665	0.364481	-12.1177	8.51491e-34	7.04327e-32
ENSG00000029993.13	HMGB3	1290.48	1.92948	0.159251	12.116	8.68983e-34	7.16508e-32
ENSG00000111404.5	RERGL	566.158	-3.57161	0.29486	-12.1129	9.0219e-34	7.42322e-32
ENSG00000175063.15	UBE2C	393.025	3.83373	0.31652	12.1121	9.10883e-34	7.479e-32
ENSG00000116521.9	SCAMP3	3529.24	0.990784	0.0818455	12.1055	9.87192e-34	8.08856e-32
ENSG00000197168.10	NEK5	273.231	2.28241	0.18858	12.1032	1.0163e-33	8.30961e-32
ENSG00000160145.14	KALRN	1744.59	-1.69587	0.140149	-12.1005	1.04952e-33	8.56336e-32
ENSG00000273162.1	RP11-108L7.15	13.9462	2.13401	0.176465	12.0931	1.149e-33	9.35546e-32
ENSG00000166960.15	CCDC178	226.452	-3.05866	0.252933	-12.0927	1.15382e-33	9.37518e-32
ENSG00000135775.12	COG2	2212.26	0.848055	0.0701662	12.0864	1.24663e-33	1.01083e-31
ENSG00000167094.14	TTC16	28.7072	2.56214	0.212022	12.0843	1.27845e-33	1.03449e-31
ENSG00000148143.11	ZNF462	2171.09	-1.81762	0.150469	-12.0797	1.35174e-33	1.09065e-31
ENSG00000234456.6	MAGI2-AS3	2408.44	-2.14154	0.177286	-12.0796	1.35344e-33	1.09065e-31
ENSG00000152583.11	SPARCL1	45491.2	-1.69243	0.14015	-12.0758	1.41741e-33	1.13985e-31
ENSG00000231246.1	RP5-965F6.2	59.2843	-4.26035	0.352985	-12.0695	1.53025e-33	1.22807e-31
ENSG00000140403.11	DNAJA4	2730.38	1.34537	0.111475	12.0689	1.54219e-33	1.23511e-31
ENSG00000080166.14	DCT	144.348	-4.35619	0.361091	-12.064	1.63693e-33	1.30831e-31
ENSG00000154162.12	CDH12	99.9327	-4.79508	0.397511	-12.0628	1.6611e-33	1.32491e-31
ENSG00000196421.6	LINC00176	46.1256	2.43607	0.201985	12.0606	1.70474e-33	1.35695e-31
ENSG00000149295.12	DRD2	202.066	-3.80526	0.315554	-12.059	1.73885e-33	1.37849e-31
ENSG00000179546.4	HTR1D	14.5094	3.38048	0.280325	12.0591	1.7359e-33	1.37849e-31
ENSG00000113194.11	FAF2	4453.76	0.603697	0.0500838	12.0537	1.85335e-33	1.46629e-31
ENSG00000262097.1	CTD-2135D7.5	44.3005	-3.22502	0.267634	-12.0501	1.93747e-33	1.52974e-31
ENSG00000214290.6	COLCA2	129.4	-1.81599	0.150725	-12.0484	1.97855e-33	1.55902e-31
ENSG00000151338.17	MIPOL1	785.453	1.67681	0.139187	12.0471	2.00773e-33	1.57884e-31
ENSG00000126878.11	AIF1L	5763.8	-1.89022	0.15694	-12.0442	2.08156e-33	1.63361e-31
ENSG00000164825.3	DEFB1	411.319	-3.7095	0.308181	-12.0367	2.27777e-33	1.78401e-31
ENSG00000136960.11	ENPP2	10745.2	-2.87234	0.238691	-12.0337	2.36339e-33	1.84737e-31
ENSG00000048828.15	FAM120A	12409.3	0.722054	0.0600267	12.0289	2.50536e-33	1.95443e-31
ENSG00000162407.8	PPAP2B	12335.6	-2.04752	0.170234	-12.0277	2.54169e-33	1.97882e-31
ENSG00000175279.20	APITD1	131.548	1.27697	0.106268	12.0165	2.90982e-33	2.26092e-31
ENSG00000127084.16	FGD3	1694.1	2.85312	0.237449	12.0157	2.93913e-33	2.27917e-31
ENSG00000144230.15	GPR17	105.936	-3.13327	0.260949	-12.0072	3.25588e-33	2.51979e-31
ENSG00000151689.11	INPP1	1230.32	-1.08792	0.0906109	-12.0065	3.28264e-33	2.53549e-31
ENSG00000237649.6	KIFC1	486.615	2.96977	0.247369	12.0054	3.32797e-33	2.56542e-31
ENSG00000034971.13	MYOC	1595.43	-6.9918	0.583776	-11.9769	4.69798e-33	3.61439e-31
ENSG00000163535.16	SGOL2	404.009	1.58001	0.131929	11.9762	4.73475e-33	3.63552e-31
ENSG00000163827.11	LRRC2	256.224	-2.80394	0.234222	-11.9713	5.02526e-33	3.84349e-31
ENSG00000196972.7	LINC00087	198.01	-1.82742	0.152649	-11.9714	5.01653e-33	3.84349e-31
ENSG00000120327.6	PCDHB14	528.309	-1.26697	0.10585	-11.9696	5.13e-33	3.91593e-31
ENSG00000273079.3	GRIN2B	178.49	-3.79362	0.317056	-11.9651	5.41186e-33	4.12304e-31
ENSG00000137573.12	SULF1	7193.93	2.17728	0.181985	11.9641	5.47823e-33	4.16548e-31
ENSG00000226835.1	RP11-148B18.3	13.8122	3.90001	0.326138	11.9582	5.88534e-33	4.46635e-31
ENSG00000119147.8	C2orf40	1610.89	-3.14488	0.263011	-11.9572	5.95253e-33	4.50858e-31
ENSG00000037241.6	RPL26L1	642.192	1.03669	0.0867244	11.9539	6.19735e-33	4.68494e-31
ENSG00000143106.11	PSMA5	3548.41	0.823759	0.0689747	11.9429	7.07007e-33	5.33435e-31
ENSG00000067715.12	SYT1	696.043	3.40089	0.284852	11.9391	7.39812e-33	5.57112e-31
ENSG00000168824.13	D4S234E	647.289	-3.11378	0.260814	-11.9387	7.43892e-33	5.59107e-31
ENSG00000224957.4	LINC01266	35.0244	-3.74938	0.314224	-11.9322	8.04445e-33	6.03457e-31
ENSG00000154920.13	EME1	93.9017	2.6221	0.21978	11.9305	8.20331e-33	6.14195e-31
ENSG00000277494.1	GPIHBP1	2031.57	-3.53239	0.296108	-11.9294	8.31559e-33	6.21411e-31
ENSG00000237423.1	LINC01522	18.337	6.55953	0.550064	11.925	8.76422e-33	6.53687e-31
ENSG00000115718.16	PROC	17.4998	2.82277	0.236724	11.9243	8.84135e-33	6.57004e-31
ENSG00000144485.9	HES6	150.695	2.93189	0.245876	11.9243	8.84231e-33	6.57004e-31
ENSG00000162062.13	C16orf59	111.85	2.55924	0.214636	11.9236	8.91634e-33	6.61247e-31
ENSG00000198003.10	CCDC151	43.0877	2.50204	0.209876	11.9215	9.14137e-33	6.76652e-31
ENSG00000170959.13	DCDC1	158.469	3.2039	0.268809	11.9189	9.44017e-33	6.97448e-31
ENSG00000259070.4	LINC00639	163.134	-2.52038	0.211465	-11.9187	9.46078e-33	6.97652e-31
ENSG00000106638.14	TBL2	2152.05	0.882148	0.0740179	11.918	9.53263e-33	7.01627e-31
ENSG00000143319.15	ISG20L2	2697.36	0.765949	0.0642743	11.9169	9.66673e-33	7.10159e-31
ENSG00000120907.16	ADRA1A	307.347	-4.97573	0.417576	-11.9158	9.79682e-33	7.18366e-31
ENSG00000104490.16	NCALD	5088.39	-2.21419	0.185862	-11.913	1.01214e-32	7.40778e-31
ENSG00000100479.11	POLE2	178.235	1.66266	0.139582	11.9117	1.02842e-32	7.51283e-31
ENSG00000144908.12	ALDH1L1	3512.86	-5.23139	0.439199	-11.9112	1.03466e-32	7.54437e-31
ENSG00000203727.3	SAMD5	2074.07	-3.48007	0.292179	-11.9107	1.04044e-32	7.57237e-31
ENSG00000169291.8	SHE	1886.56	-2.37526	0.199486	-11.9069	1.08977e-32	7.91662e-31
ENSG00000000005.5	TNMD	761.779	-4.70945	0.395717	-11.901	1.16881e-32	8.47504e-31
ENSG00000281392.1	LINC00506	43.036	-1.92919	0.162158	-11.897	1.22667e-32	8.87812e-31
ENSG00000135298.12	BAI3	68.8995	-2.48004	0.208492	-11.8951	1.25503e-32	9.06657e-31
ENSG00000120645.10	IQSEC3	370.158	-3.13013	0.263343	-11.8861	1.39786e-32	1.00798e-30
ENSG00000133816.12	MICAL2	3033.66	1.83183	0.154134	11.8847	1.42125e-32	1.02296e-30
ENSG00000170153.9	RNF150	3883.27	-3.1168	0.262298	-11.8827	1.45663e-32	1.0465e-30
ENSG00000168101.13	NUDT16L1	1176.81	1.57117	0.132277	11.8779	1.54152e-32	1.10545e-30
ENSG00000101003.9	GINS1	324.042	2.23671	0.18839	11.8728	1.63981e-32	1.17164e-30
ENSG00000138738.9	PRDM5	505.987	-1.51725	0.127792	-11.8728	1.63879e-32	1.17164e-30
ENSG00000162004.15	CCDC78	106.603	3.5776	0.30136	11.8715	1.66432e-32	1.18698e-30
ENSG00000159212.11	CLIC6	4013.67	3.71568	0.313043	11.8696	1.70376e-32	1.21289e-30
ENSG00000102547.17	CAB39L	4201.89	-1.38816	0.116972	-11.8675	1.74667e-32	1.24119e-30
ENSG00000278266.1	RP11-575F12.3	71.2717	-2.20953	0.186254	-11.863	1.84261e-32	1.30698e-30
ENSG00000224525.2	RP11-561I11.3	78.3177	-5.47634	0.461916	-11.8557	2.0101e-32	1.4232e-30
ENSG00000049541.9	RFC2	1279.62	1.0597	0.089423	11.8505	2.14009e-32	1.5125e-30
ENSG00000073969.17	NSF	2308.65	1.01514	0.085683	11.8476	2.21475e-32	1.56244e-30
ENSG00000092068.17	SLC7A8	5713.49	2.01986	0.170508	11.8461	2.25366e-32	1.58703e-30
ENSG00000071553.15	ATP6AP1	8842.21	1.05384	0.0889854	11.8429	2.34314e-32	1.64707e-30
ENSG00000248668.2	OXCT1-AS1	64.3858	-2.79203	0.235822	-11.8396	2.43673e-32	1.70978e-30
ENSG00000054598.6	FOXC1	1571.58	-2.10667	0.177938	-11.8394	2.44334e-32	1.71135e-30
ENSG00000248124.6	RRN3P1	274.33	-1.9113	0.161457	-11.8378	2.48761e-32	1.73923e-30
ENSG00000149554.11	CHEK1	468.784	1.50727	0.127388	11.8321	2.66355e-32	1.85892e-30
ENSG00000153253.14	SCN3A	369.938	-3.07803	0.260158	-11.8314	2.68577e-32	1.87109e-30
ENSG00000086015.19	MAST2	3444.95	0.999863	0.0846193	11.816	3.22635e-32	2.24369e-30
ENSG00000225398.2	PGM5P4	24.4057	-3.80637	0.322165	-11.815	3.26681e-32	2.2678e-30
ENSG00000099260.9	PALMD	9706.5	-3.01715	0.255449	-11.8112	3.41811e-32	2.36862e-30
ENSG00000151725.10	CENPU	460.133	2.2599	0.191396	11.8075	3.57113e-32	2.47027e-30
ENSG00000122733.12	KIAA1045	88.8854	-2.51964	0.213415	-11.8063	3.62091e-32	2.50028e-30
ENSG00000208035.1	MIR143	43.2406	-4.31432	0.365505	-11.8037	3.73417e-32	2.57394e-30
ENSG00000168275.13	COA6	679.23	1.24806	0.105741	11.803	3.76668e-32	2.59178e-30
ENSG00000143374.13	TARS2	1732.07	0.970826	0.0822595	11.802	3.81193e-32	2.61831e-30
ENSG00000163382.10	APOA1BP	3651.89	1.32107	0.112008	11.7944	4.16931e-32	2.85876e-30
ENSG00000213186.6	TRIM59	307.504	2.15573	0.1828	11.7929	4.24824e-32	2.90777e-30
ENSG00000245812.2	RP11-175K6.1	262.381	-3.31871	0.28151	-11.789	4.44969e-32	3.04034e-30
ENSG00000167977.7	KCTD5	1390.38	0.910435	0.07723	11.7886	4.46833e-32	3.04774e-30
ENSG00000153822.12	KCNJ16	429.184	-4.28768	0.363751	-11.7874	4.53229e-32	3.08598e-30
ENSG00000261054.1	RP11-6O2.4	79.1525	-4.1218	0.349702	-11.7866	4.57651e-32	3.11067e-30
ENSG00000169679.13	BUB1	368.163	3.18099	0.269904	11.7856	4.62852e-32	3.14056e-30
ENSG00000134548.8	SPX	2069.53	-6.28191	0.53305	-11.7848	4.67297e-32	3.16374e-30
ENSG00000163808.15	KIF15	231.069	2.68519	0.227853	11.7847	4.67887e-32	3.16374e-30
ENSG00000259134.4	LINC00924	108.993	-2.99625	0.25428	-11.7833	4.76067e-32	3.21349e-30
ENSG00000277182.1	CTB-58E17.5	61.485	2.91837	0.247802	11.777	5.12666e-32	3.45457e-30
ENSG00000081853.14	PCDHGA2	353.203	-2.12933	0.181051	-11.761	6.20164e-32	4.17175e-30
ENSG00000138778.10	CENPE	336.993	2.46531	0.209643	11.7595	6.30829e-32	4.2362e-30
ENSG00000145491.10	ROPN1L	41.7409	2.88039	0.244952	11.759	6.34936e-32	4.25647e-30
ENSG00000159346.11	ADIPOR1	7023.55	0.834883	0.0710128	11.7568	6.51636e-32	4.36094e-30
ENSG00000163687.12	DNASE1L3	428.052	-3.23262	0.274974	-11.7561	6.5719e-32	4.39059e-30
ENSG00000136014.10	USP44	122.384	-2.2905	0.194852	-11.7551	6.64951e-32	4.43486e-30
ENSG00000164109.12	MAD2L1	492.266	2.09304	0.178167	11.7477	7.26077e-32	4.82607e-30
ENSG00000170464.8	DNAJC18	913.609	-0.980831	0.0834912	-11.7477	7.2558e-32	4.82607e-30
ENSG00000157064.9	NMNAT2	874.558	-3.3951	0.289052	-11.7456	7.43517e-32	4.93359e-30
ENSG00000138180.14	CEP55	289.372	3.14245	0.267554	11.7451	7.48494e-32	4.9582e-30
ENSG00000132970.11	WASF3	2404.48	-2.56807	0.218672	-11.7439	7.58915e-32	5.01873e-30
ENSG00000170965.8	PLAC1	16.8751	4.88413	0.415946	11.7422	7.74278e-32	5.11167e-30
ENSG00000138685.11	FGF2	3554.63	-2.99358	0.254963	-11.7412	7.83659e-32	5.16488e-30
ENSG00000253537.2	PCDHGA7	104.514	-1.80662	0.153883	-11.7402	7.9263e-32	5.21521e-30
ENSG00000164879.6	CA3	1763.12	-4.75857	0.405426	-11.7372	8.21544e-32	5.39637e-30
ENSG00000196132.10	MYT1	57.9922	4.97331	0.423763	11.7361	8.32703e-32	5.46049e-30
ENSG00000136450.11	SRSF1	8585.9	0.638667	0.0544934	11.7201	1.00566e-31	6.58364e-30
ENSG00000079616.11	KIF22	2037.43	1.48478	0.126694	11.7193	1.01455e-31	6.61964e-30
ENSG00000159147.16	DONSON	484.723	1.21161	0.103384	11.7195	1.01288e-31	6.61964e-30
ENSG00000259450.1	RP11-265N7.1	14.3655	4.71631	0.402512	11.7172	1.04066e-31	6.7787e-30
ENSG00000233382.6	NKAPP1	105.372	-1.04753	0.0894123	-11.7158	1.05849e-31	6.88337e-30
ENSG00000115282.18	TTC31	1392.09	0.552432	0.047165	11.7127	1.09668e-31	7.11986e-30
ENSG00000005448.15	WDR54	534.223	1.45478	0.124262	11.7073	1.16887e-31	7.57598e-30
[truncated: 45,665 more rows]

## Sheet: concordant genes
List of genes differentially expressed in the Ctcf hemizygous MEFs and in the tumour datasets, that show a concordant change in gene expression
[truncated: 126 more rows]
